# Supplementary material for: Non-coding variants impact cis-regulatory coordination in a cell type-specific manner
Source: Genome Biol. 2024 Jul 18;25:190. doi: 10.1186/s13059-024-03333-4 (PMC11256678; doi:10.1186/s13059-024-03333-4)
Supplement: Supplementary file 2 — Additional file 2: Table S1. Chromatin modules mapped in LCLs using VCMtools, Clomics, and PHM. [file 13059_2024_3333_MOESM2_ESM.xlsx]

## Sheet: file description
Table S1. Mapped CMs using VCMtools, Clomics and PHM.
The tabs contain the CMs mapped using VCMtools, Clomics and PHM.
Column	Description
#Chr	Chromosome of the CM
start	Start coordinate of the CM
end	end coordinate of the CM
CM.id	Numeric identifier of the CM
Avg.peak.correlation	Average correlation between peaks in the CM
strand	Strand indicator (not informative but included to match the BED12 format)
CM.start	Start coordinate of the CM
CM.end	end coordinate of the CM
track.color	color of the track when uploaded as .bed file to IGV
n.peaks	Number of peaks in the CM
peak.length	Length of each peak in the CM (in base pair)
peak.start.in.CM	Start coordinate of each peak in the CM (calculated as number of base pairs from the start point of the CM)

## Sheet: CMs_LCL_VCMtools
#	start	end	CM.id	Avg.peak.correlation	strand	CM.start	CM.end	track.color	n.peaks	peak.length	peak.start.in.CM
1	21372	680102	vcm0	1	*	21372	680102	#8da0cb	10	1258,463,742,420,406,367,407,875,288,262	0,8350,11240,13351,122008,122716,301875,441898,644566,658468
1	28294	680164	vcm1	0.702261	*	28294	680164	#8da0cb	10	1574,559,367,853,1284,517,1081,748,998,892	0,6322,68414,115316,294588,537801,540843,637605,644442,650978
1	824736	826563	vcm5	0.53599	*	824736	826563	#8da0cb	2	591,832	0,995
1	858519	2137599	vcm6	0.474825	*	858519	2137599	#8da0cb	14	2807,3326,1013,3796,2096,1230,1917,3237,874,511,658,1426,1024,746	0,16742,36329,75390,109249,146138,213372,282988,309379,676033,705939,706842,991203,1278334
1	934640	940811	vcm7	0.663694	*	934640	940811	#8da0cb	2	2967,331	0,5840
1	954890	969699	vcm8	0.500248	*	954890	969699	#8da0cb	2	2221,2115	0,12694
1	1148002	1151116	vcm9	0.493764	*	1148002	1151116	#8da0cb	2	1092,1197	0,1917
1	1208017	1285406	vcm12	0.525841	*	1208017	1285406	#8da0cb	2	2017,1954	0,75435
1	1764928	1767050	vcm20	0.51151	*	1764928	1767050	#8da0cb	2	1192,476	0,1646
1	1771566	1774675	vcm21	0.539521	*	1771566	1774675	#8da0cb	2	2053,772	0,2337
1	1838648	1841404	vcm22	0.575044	*	1838648	1841404	#8da0cb	2	299,2152	0,604
1	1980871	2065613	vcm23	0.452711	*	1980871	2065613	#8da0cb	4	1994,1482,1667,2022	0,177,76733,82720
1	2427086	2432072	vcm28	0.497525	*	2427086	2432072	#8da0cb	3	1133,887,723	0,4099,4160
1	2454511	2455449	vcm29	0.555805	*	2454511	2455449	#8da0cb	2	218,382	0,556
1	2477819	2489076	vcm30	0.493563	*	2477819	2489076	#8da0cb	2	3775,2496	0,8761
1	3568273	3595560	vcm31	0.636794	*	3568273	3595560	#8da0cb	6	497,518,2210,4235,1176,2903	0,811,3722,12275,21367,24384
1	4322625	4370064	vcm34	0.598801	*	4322625	4370064	#8da0cb	6	1285,712,795,1480,1070,264	0,578,4075,4332,5209,47175
1	4403851	4404994	vcm35	0.578527	*	4403851	4404994	#8da0cb	3	317,672,220	0,24,923
1	4784825	4857654	vcm36	0.616958	*	4784825	4857654	#8da0cb	3	368,2058,1771	0,70771,70899
1	6830692	6839582	vcm43	0.532384	*	6830692	6839582	#8da0cb	5	1799,761,1209,2643,745	0,439,6099,6173,8145
1	6879181	6885285	vcm44	0.538076	*	6879181	6885285	#8da0cb	3	1818,1916,2415	0,725,3689
1	7324979	7610218	vcm47	0.451999	*	7324979	7610218	#8da0cb	18	2682,626,2291,1342,1302,2841,1259,307,252,298,303,1483,1600,1961,1341,1699,1264,983	0,126,1048,113961,123755,136361,137208,138735,141542,142221,142309,189488,204470,205578,206330,213242,213481,284256
1	8000502	8003766	vcm52	0.505935	*	8000502	8003766	#8da0cb	2	293,2684	0,580
1	8047955	8055625	vcm53	0.48444	*	8047955	8055625	#8da0cb	4	1419,917,2400,1848	0,404,5270,5332
1	8156014	8344315	vcm54	0.444502	*	8156014	8344315	#8da0cb	13	2840,834,1039,1363,1824,677,1775,1643,492,587,2082,2093,2512	0,49346,49448,62342,70682,71602,72923,73050,80070,80269,85672,85680,185789
1	8487150	8488834	vcm59	0.543897	*	8487150	8488834	#8da0cb	2	426,929	0,755
1	8532473	8534287	vcm61	0.484084	*	8532473	8534287	#8da0cb	2	1176,303	0,1511
1	8553543	8558031	vcm62	0.506152	*	8553543	8558031	#8da0cb	3	1077,992,2155	0,682,2333
1	8620333	8774001	vcm63	0.453358	*	8620333	8774001	#8da0cb	9	3314,2424,2499,2190,2625,1157,1577,2861,2445	0,67660,82477,90767,99943,109248,109506,140379,151223
1	8655774	8665250	vcm64	0.605935	*	8655774	8665250	#8da0cb	2	1246,2533	0,6943
1	8738920	8750522	vcm65	0.501601	*	8738920	8750522	#8da0cb	5	1605,555,1945,1530,1489	0,191,1384,7970,10113
1	9067540	9071813	vcm67	0.490842	*	9067540	9071813	#8da0cb	4	1015,446,1921,1590	0,452,2352,2629
1	9121409	9141571	vcm69	0.548287	*	9121409	9141571	#8da0cb	7	1597,1702,2260,2121,642,638,807	0,347,7010,13468,17099,18417,19355
1	9179370	9183123	vcm70	0.474407	*	9179370	9183123	#8da0cb	2	1654,1445	0,2308
1	9179401	9190578	vcm71	0.507954	*	9179401	9190578	#8da0cb	3	1310,1231,2235	0,2332,8942
1	9335090	9341861	vcm72	0.475843	*	9335090	9341861	#8da0cb	3	1301,1011,1211	0,208,5560
1	9353233	9489741	vcm73	0.463384	*	9353233	9489741	#8da0cb	7	2006,738,2069,495,317,1653,1288	0,112750,119348,127040,127916,132303,135220
1	9375216	9378565	vcm74	0.488895	*	9375216	9378565	#8da0cb	4	1133,1062,1374,856	0,54,1975,2267
1	9614943	9622175	vcm77	0.554805	*	9614943	9622175	#8da0cb	6	839,347,745,350,1087,1020	0,1214,4575,4773,6145,6177
1	9788332	9789616	vcm78	0.700539	*	9788332	9789616	#8da0cb	2	430,496	0,788
1	10269551	10314208	vcm86	0.43589	*	10269551	10314208	#8da0cb	7	2465,1230,716,937,1462,1205,1143	0,6175,6490,8234,26681,41215,43514
1	10340620	10344326	vcm87	0.513106	*	10340620	10344326	#8da0cb	2	1153,1109	0,2597
1	10346930	10348789	vcm88	0.56479	*	10346930	10348789	#8da0cb	3	1249,277,311	0,876,1548
1	11024648	11047276	vcm92	0.516627	*	11024648	11047276	#8da0cb	6	2434,2051,378,986,387,2714	0,108,3583,4297,4299,19914
1	11790599	11798916	vcm97	0.498489	*	11790599	11798916	#8da0cb	4	1704,2190,2526,1582	0,141,5272,6735
1	12099164	12140525	vcm102	0.474171	*	12099164	12140525	#8da0cb	8	2578,2321,3430,678,1986,944,1348,2879	0,7243,12256,20316,23979,26477,28118,38482
1	12184995	12188198	vcm103	0.684191	*	12184995	12188198	#8da0cb	3	2578,2546,230	0,112,2973
1	12208821	12240358	vcm105	0.466639	*	12208821	12240358	#8da0cb	6	498,4305,1853,1481,1673,1857	0,826,17937,23505,23679,29680
1	12256155	12265222	vcm106	0.510865	*	12256155	12265222	#8da0cb	5	1765,1475,649,1377,1310	0,230,5777,7383,7757
1	12493744	12679741	vcm107	0.481162	*	12493744	12679741	#8da0cb	5	3277,2700,1853,1507,4194	0,13883,38568,46390,181803
1	14074960	14081336	vcm112	0.58314	*	14074960	14081336	#8da0cb	3	2373,417,435	0,5151,5941
1	14107110	14110725	vcm113	0.61808	*	14107110	14110725	#8da0cb	3	1461,1826,469	0,1789,1874
1	14133623	14138270	vcm114	0.560691	*	14133623	14138270	#8da0cb	5	1231,608,536,431,301	0,501,1527,1600,4346
1	14234232	14239395	vcm115	0.638567	*	14234232	14239395	#8da0cb	3	1111,1854,1549	0,3309,3587
1	14843225	15324539	vcm116	0.464943	*	14843225	15324539	#8da0cb	30	522,1465,656,1055,919,2127,1882,674,886,301,879,375,636,2028,2040,1009,216,2055,1724,223,418,321,1925,1041,1199,654,1878,1103,873,2310	0,32,903,2802,2941,4150,4175,23230,82319,83511,143911,144365,155214,215425,215547,222585,223117,224301,224572,238925,239603,245059,260685,263079,364889,365096,407479,422947,433753,479004
1	15468198	15588955	vcm117	0.475597	*	15468198	15588955	#8da0cb	30	1220,925,2087,1025,454,1173,1838,1709,978,294,400,3190,1481,2494,866,1471,1029,417,530,2840,732,1796,609,1898,1724,866,1270,913,3434,1285	0,4890,10853,14355,16531,16575,25968,25986,30318,34233,34804,35627,36742,46537,47429,58052,58508,59837,64869,70673,76639,81568,82816,88984,104522,107102,110901,116131,117323,119119
1	15952754	15955170	vcm122	0.470795	*	15952754	15955170	#8da0cb	2	338,1779	0,637
1	16839101	16972118	vcm129	0.47002	*	16839101	16972118	#8da0cb	10	1353,780,1863,2434,2318,2911,1728,1666,1843,853	0,27670,30986,38053,38173,99052,99757,130084,131144,132164
1	16991212	17069531	vcm130	1	*	16991212	17069531	#8da0cb	5	1594,814,1021,1291,286	0,2580,74613,76459,78033
1	16992402	17075244	vcm131	1	*	16992402	17075244	#8da0cb	3	1936,1975,563	0,73679,82279
1	17018573	17034827	vcm132	0.560062	*	17018573	17034827	#8da0cb	3	2370,2311,1224	0,7446,15030
1	17198880	17248911	vcm134	0.486847	*	17198880	17248911	#8da0cb	14	1778,1813,1288,541,2020,1509,1773,2783,1283,1748,2019,1061,1309,756	0,16202,16393,22597,22743,24005,30613,30759,33142,39833,40512,41862,48722,49184
1	17453979	17560904	vcm138	0.477386	*	17453979	17560904	#8da0cb	8	1783,1576,2998,2828,1734,2169,1992,1082	0,236,12336,12505,73081,79294,79312,105843
1	17777536	17779717	vcm142	0.619024	*	17777536	17779717	#8da0cb	3	540,826,1245	0,874,936
1	17814062	17816093	vcm143	0.512506	*	17814062	17816093	#8da0cb	2	251,1490	0,541
1	17862174	17867907	vcm144	0.484461	*	17862174	17867907	#8da0cb	5	1508,642,491,1796,1451	0,33,1005,3678,4282
1	17877420	17881190	vcm145	0.602287	*	17877420	17881190	#8da0cb	2	1409,1706	0,2064
1	18609747	18668531	vcm147	0.519414	*	18609747	18668531	#8da0cb	3	2281,380,792	0,1807,57992
1	19991041	19991870	vcm156	0.47286	*	19991041	19991870	#8da0cb	2	284,212	0,617
1	20036632	20039544	vcm157	0.594523	*	20036632	20039544	#8da0cb	2	2193,411	0,2501
1	20384619	20408262	vcm158	0.47932	*	20384619	20408262	#8da0cb	3	2773,1255,1876	0,19695,21767
1	20404413	20408210	vcm159	0.634248	*	20404413	20408210	#8da0cb	2	1076,1306	0,2491
1	20445654	20454189	vcm160	0.482748	*	20445654	20454189	#8da0cb	3	1080,349,2159	0,4859,6376
1	20450443	20454471	vcm161	0.610277	*	20450443	20454471	#8da0cb	2	1334,2373	0,1655
1	21614830	21673253	vcm165	0.478024	*	21614830	21673253	#8da0cb	15	1143,1520,3471,1189,4519,2385,612,463,1711,1037,698,702,1851,2420,802	0,1303,4270,24551,33927,35693,43524,44617,45557,46752,48701,50330,54671,55533,57621
1	21837870	21863302	vcm167	0.477335	*	21837870	21863302	#8da0cb	2	1204,2327	0,23105
1	21843857	21852120	vcm168	0.621533	*	21843857	21852120	#8da0cb	2	743,1400	0,6863
1	22067002	22110429	vcm169	0.485362	*	22067002	22110429	#8da0cb	9	1135,2296,505,3400,851,829,314,564,2697	0,818,18911,20523,27692,32655,38993,39674,40730
1	22117368	22125922	vcm170	0.517369	*	22117368	22125922	#8da0cb	3	1700,1652,1716	0,113,6838
1	22350619	22446168	vcm176	0.513062	*	22350619	22446168	#8da0cb	11	3146,1751,254,270,1920,566,322,494,1741,1647,365	0,15188,20781,22441,23447,91433,91675,92449,93137,93228,95184
1	22431007	22432200	vcm178	0.571578	*	22431007	22432200	#8da0cb	3	385,629,429	0,564,697
1	22491244	22504642	vcm179	0.53563	*	22491244	22504642	#8da0cb	5	2411,693,1186,1841,506	0,364,1458,10734,12892
1	23034781	23039345	vcm182	0.516539	*	23034781	23039345	#8da0cb	2	2074,1303	0,3261
1	23065821	23067233	vcm183	0.582736	*	23065821	23067233	#8da0cb	2	433,630	0,782
1	23076254	23081253	vcm184	0.605154	*	23076254	23081253	#8da0cb	2	1348,1108	0,3891
1	23172327	23189246	vcm185	0.481342	*	23172327	23189246	#8da0cb	2	1258,1602	0,15317
1	23345358	23373847	vcm186	0.529697	*	23345358	23373847	#8da0cb	10	2091,448,1598,2796,815,2099,1095,316,2178,1207	0,4895,10110,11143,14285,18795,19534,21804,26311,26941
1	23426191	23538309	vcm187	0.495796	*	23426191	23538309	#8da0cb	9	4007,3971,794,760,2087,566,279,268,1109	0,18,19534,22678,23855,24370,25311,26897,111009
1	23850837	23855231	vcm188	0.500898	*	23850837	23855231	#8da0cb	2	1916,362	0,4032
1	23880718	23921664	vcm189	0.461104	*	23880718	23921664	#8da0cb	9	1588,1297,2646,3172,698,4168,526,2841,747	0,3904,5483,5652,19656,20667,35668,36995,40199
1	23926731	23934109	vcm190	0.484782	*	23926731	23934109	#8da0cb	2	2794,1066	0,6312
1	23933724	23954366	vcm191	0.504958	*	23933724	23954366	#8da0cb	6	463,2797,2067,389,756,1088	0,4579,11773,17052,17917,19554
1	24143123	24144838	vcm193	0.497438	*	24143123	24144838	#8da0cb	2	996,400	0,1315
1	24194175	24196636	vcm194	0.522481	*	24194175	24196636	#8da0cb	3	1691,431,284	0,2030,2036
1	24213639	24243468	vcm195	0.4632	*	24213639	24243468	#8da0cb	9	2990,405,2375,2013,741,608,869,5393,1037	0,8115,8626,8908,11755,11879,17271,21290,28792
1	24321596	24330510	vcm196	0.492899	*	24321596	24330510	#8da0cb	3	1063,715,1065	0,3561,7849
1	24476065	24482272	vcm197	0.502741	*	24476065	24482272	#8da0cb	3	1529,840,685	0,5367,5506
1	24513334	24720559	vcm198	0.553175	*	24513334	24720559	#8da0cb	5	1229,3106,2823,2259,3070	0,2017,196863,196940,204155
1	24528299	24530777	vcm199	0.479834	*	24528299	24530777	#8da0cb	2	541,1147	0,1331
1	24528579	24530897	vcm200	0.869768	*	24528579	24530897	#8da0cb	2	1483,523	0,1795
1	24648006	24679062	vcm201	0.567141	*	24648006	24679062	#8da0cb	2	1220,1912	0,29144
1	24810146	24863729	vcm204	0.463568	*	24810146	24863729	#8da0cb	4	261,726,2311,2125	0,2511,17819,51458
1	25059174	25070772	vcm207	0.484252	*	25059174	25070772	#8da0cb	3	1297,257,1068	0,9868,10530
1	25062215	25064532	vcm208	0.477689	*	25062215	25064532	#8da0cb	2	622,945	0,1372
1	25247302	25250655	vcm209	0.473398	*	25247302	25250655	#8da0cb	2	972,236	0,3117
1	25280139	25293279	vcm211	0.556627	*	25280139	25293279	#8da0cb	3	2118,1283,3655	0,3072,9485
1	25347650	25361618	vcm215	0.48965	*	25347650	25361618	#8da0cb	3	2826,247,4012	0,9327,9956
1	25421811	25422725	vcm216	0.503745	*	25421811	25422725	#8da0cb	2	373,266	0,648
1	25421920	25428413	vcm217	0.504864	*	25421920	25428413	#8da0cb	4	922,2923,1199,777	0,3570,3748,5229
1	25454053	25467588	vcm218	0.579623	*	25454053	25467588	#8da0cb	2	1700,1981	0,11554
1	25592319	25658181	vcm219	0.556141	*	25592319	25658181	#8da0cb	11	886,2251,809,287,1548,1850,2001,445,572,2337,2014	0,392,2229,31014,42623,42698,53580,53966,54884,63525,63547
1	25761848	25803951	vcm220	0.498756	*	25761848	25803951	#8da0cb	7	1348,3275,276,2007,1947,391,639	0,10372,15231,31805,38038,40646,41464
1	25870041	25877454	vcm221	0.643763	*	25870041	25877454	#8da0cb	2	1186,2376	0,5037
1	25943372	26004337	vcm222	0.472678	*	25943372	26004337	#8da0cb	3	1430,1615,2238	0,24978,58727
1	26097411	26102348	vcm223	0.442624	*	26097411	26102348	#8da0cb	5	984,962,1029,945,672	0,9,2911,2996,4265
1	26297106	26325280	vcm226	0.505961	*	26297106	26325280	#8da0cb	3	2022,1906,2073	0,168,26101
1	26437087	26449728	vcm228	0.472678	*	26437087	26449728	#8da0cb	3	2567,1632,1911	0,8654,10730
1	26632245	26635345	vcm229	0.537395	*	26632245	26635345	#8da0cb	2	2315,495	0,2605
1	26900939	26902003	vcm230	0.536951	*	26900939	26902003	#8da0cb	2	272,506	0,558
1	26906278	26910269	vcm231	0.648386	*	26906278	26910269	#8da0cb	2	995,2703	0,1288
1	26953070	26960497	vcm232	0.465314	*	26953070	26960497	#8da0cb	8	823,691,2021,1477,295,1005,220,374	0,94,1091,1131,5814,6344,6391,7053
1	27009019	27012605	vcm233	0.628789	*	27009019	27012605	#8da0cb	2	664,1585	0,2001
1	27027924	27030099	vcm234	0.706009	*	27027924	27030099	#8da0cb	2	1228,598	0,1577
1	27317256	27320698	vcm236	0.569495	*	27317256	27320698	#8da0cb	3	1522,867,1069	0,115,2373
1	27578930	27582016	vcm241	0.571593	*	27578930	27582016	#8da0cb	2	2192,605	0,2481
1	27761837	27773010	vcm246	0.495203	*	27761837	27773010	#8da0cb	3	2385,393,2116	0,3483,9057
1	27802588	27817480	vcm249	0.543679	*	27802588	27817480	#8da0cb	4	1372,963,2530,3008	0,1947,5305,11884
1	27881928	27930939	vcm250	0.462409	*	27881928	27930939	#8da0cb	3	2775,392,2615	0,42473,46396
1	27935541	27963490	vcm251	0.494877	*	27935541	27963490	#8da0cb	5	1427,2503,1358,4813,432	0,15625,19675,21713,27517
1	28188860	28196600	vcm253	0.506757	*	28188860	28196600	#8da0cb	2	2480,1393	0,6347
1	28199107	28219440	vcm254	0.492351	*	28199107	28219440	#8da0cb	4	3802,3053,323,2139	0,10805,14228,18194
1	28361493	28364438	vcm257	0.541684	*	28361493	28364438	#8da0cb	2	1249,1077	0,1868
1	28385241	28409654	vcm258	0.463772	*	28385241	28409654	#8da0cb	9	726,609,1624,1024,995,250,982,1336,611	0,3916,4782,5076,7475,11150,12899,16536,23802
1	28413731	28536273	vcm259	0.451748	*	28413731	28536273	#8da0cb	22	2020,304,2837,1490,2472,602,1002,2060,1896,883,724,2076,2439,1403,475,436,492,395,928,2110,2369,1246	0,3724,23376,27246,38961,41695,44910,47381,47410,56395,57586,59945,72765,73442,81632,82446,85013,85811,86619,87961,111511,121296
1	28570450	28573709	vcm260	0.579592	*	28570450	28573709	#8da0cb	2	1465,1450	0,1809
1	28925312	28929458	vcm261	0.451746	*	28925312	28929458	#8da0cb	3	1302,1237,1170	0,39,2976
1	29186393	29187705	vcm262	0.486521	*	29186393	29187705	#8da0cb	2	420,602	0,710
1	29447884	29565366	vcm264	0.467667	*	29447884	29565366	#8da0cb	2	3833,2752	0,114730
1	30160600	30186002	vcm267	0.516606	*	30160600	30186002	#8da0cb	8	1612,1273,1635,1666,2105,2265,1593,1069	0,241,3602,3673,20476,20486,23809,23953
1	31233967	31253787	vcm268	0.624606	*	31233967	31253787	#8da0cb	7	1278,663,218,760,990,817,1692	0,1900,3810,4461,7602,7775,18128
1	31353950	31354829	vcm270	0.536252	*	31353950	31354829	#8da0cb	2	379,249	0,630
1	31360215	31365687	vcm271	0.506417	*	31360215	31365687	#8da0cb	2	1762,1340	0,4132
1	31421312	31444966	vcm272	0.523454	*	31421312	31444966	#8da0cb	3	1803,2331,2257	0,21294,21397
1	31485733	31488010	vcm273	0.471617	*	31485733	31488010	#8da0cb	3	687,667,289	0,971,1988
1	31971683	31975835	vcm276	0.498371	*	31971683	31975835	#8da0cb	2	562,2042	0,2110
1	32164620	32173757	vcm278	0.487951	*	32164620	32173757	#8da0cb	6	915,861,1066,1562,1125,619	0,1265,1736,4727,5564,8518
1	32391540	32397242	vcm283	0.495529	*	32391540	32397242	#8da0cb	4	373,417,780,357	0,657,3125,5345
1	32446388	32451891	vcm284	0.549231	*	32446388	32451891	#8da0cb	3	1371,1713,1688	0,3724,3815
1	32714154	32733253	vcm285	0.492224	*	32714154	32733253	#8da0cb	6	323,3361,1983,2923,2474,650	0,806,7042,14615,14988,18449
1	32781737	32788823	vcm287	0.515609	*	32781737	32788823	#8da0cb	3	1680,1313,1709	0,3312,5377
1	32965639	33006556	vcm288	0.482246	*	32965639	33006556	#8da0cb	4	1254,1322,2226,1679	0,20259,38691,38884
1	33084842	33093995	vcm289	0.628049	*	33084842	33093995	#8da0cb	3	1458,1016,1529	0,4245,7624
1	33454435	33459556	vcm293	0.44357	*	33454435	33459556	#8da0cb	3	1265,259,2469	0,2013,2652
1	33546028	33594772	vcm295	0.532778	*	33546028	33594772	#8da0cb	5	1438,828,330,2417,1435	0,39693,39725,46032,47309
1	33697976	33700311	vcm297	0.579374	*	33697976	33700311	#8da0cb	2	252,1532	0,803
1	33721242	33726215	vcm298	0.483291	*	33721242	33726215	#8da0cb	3	2423,1463,290	0,1868,4683
1	34994808	35057667	vcm301	0.631245	*	34994808	35057667	#8da0cb	5	3772,3863,1415,1248,619	0,14,8757,8947,62240
1	35110630	35121635	vcm302	0.47739	*	35110630	35121635	#8da0cb	2	1071,693	0,10312
1	35917003	35928784	vcm304	0.451988	*	35917003	35928784	#8da0cb	6	611,247,2114,1416,647,1560	0,984,992,2655,3412,10221
1	35971251	36006164	vcm306	0.49144	*	35971251	36006164	#8da0cb	2	2648,2873	0,32040
1	36606125	36609728	vcm309	0.510282	*	36606125	36609728	#8da0cb	4	382,443,1424,1834	0,701,1506,1769
1	36744799	36751673	vcm310	0.59153	*	36744799	36751673	#8da0cb	3	907,240,1254	0,1349,5620
1	37129868	37131089	vcm320	0.517697	*	37129868	37131089	#8da0cb	2	313,396	0,825
1	37559274	37560694	vcm321	0.623156	*	37559274	37560694	#8da0cb	3	605,478,513	0,138,907
1	38156436	38171222	vcm324	0.565653	*	38156436	38171222	#8da0cb	2	1084,323	0,14463
1	38357522	38397870	vcm327	0.560723	*	38357522	38397870	#8da0cb	6	2014,2557,2154,1259,2215,1836	0,8544,8668,30745,33133,38512
1	38460607	38463227	vcm328	0.582906	*	38460607	38463227	#8da0cb	4	1392,1271,278,596	0,282,1970,2024
1	38464782	38471213	vcm329	0.558378	*	38464782	38471213	#8da0cb	3	2424,2196,1526	0,689,4905
1	38493205	38496740	vcm330	0.557355	*	38493205	38496740	#8da0cb	2	546,2663	0,872
1	38504106	38620318	vcm331	0.521813	*	38504106	38620318	#8da0cb	9	1275,709,939,2124,1895,2890,1560,231,2824	0,297,5763,13669,22836,53905,54960,112691,113388
1	38939708	38949893	vcm333	0.555883	*	38939708	38949893	#8da0cb	3	3113,1272,2535	0,7534,7650
1	38992290	39044848	vcm336	0.440158	*	38992290	39044848	#8da0cb	7	1764,1686,1707,1007,767,2232,1903	0,169,12229,12825,14284,31776,50655
1	39317981	39319142	vcm338	0.477583	*	39317981	39319142	#8da0cb	2	485,386	0,775
1	39568429	39658941	vcm340	0.490355	*	39568429	39658941	#8da0cb	7	1092,2276,990,1153,1483,1184,1587	0,1679,7449,12088,80713,82516,88925
1	39661127	39672348	vcm341	0.531737	*	39661127	39672348	#8da0cb	3	336,1803,2480	0,693,8741
1	39733557	39738547	vcm342	0.46145	*	39733557	39738547	#8da0cb	3	2666,564,286	0,3826,4704
1	39956270	40106040	vcm343	0.535827	*	39956270	40106040	#8da0cb	2	1863,1309	0,148461
1	40131821	40138218	vcm347	0.642952	*	40131821	40138218	#8da0cb	2	2055,693	0,5704
1	40192422	40193823	vcm348	0.534228	*	40192422	40193823	#8da0cb	2	491,618	0,783
1	40204007	40265694	vcm349	0.533881	*	40204007	40265694	#8da0cb	8	1444,999,2064,2038,1339,1497,1027,1376	0,31950,36837,36928,49156,49970,50885,60311
1	40340779	40344167	vcm351	0.47389	*	40340779	40344167	#8da0cb	2	1630,1434	0,1954
1	40461096	40470371	vcm353	0.621701	*	40461096	40470371	#8da0cb	2	1520,2617	0,6658
1	40514832	40517157	vcm354	0.468031	*	40514832	40517157	#8da0cb	2	1256,687	0,1638
1	40684628	40699433	vcm355	0.478562	*	40684628	40699433	#8da0cb	6	1790,1361,2423,1112,408,3083	0,383,3683,4172,5616,11722
1	40777584	40782226	vcm356	0.54592	*	40777584	40782226	#8da0cb	2	1932,1526	0,3116
1	40807269	40819496	vcm357	0.471016	*	40807269	40819496	#8da0cb	4	1498,1023,1317,1961	0,2660,8481,10266
1	40859736	40870567	vcm358	0.489229	*	40859736	40870567	#8da0cb	6	1313,1360,783,213,1375,1073	0,1698,5569,6692,7570,9758
1	41164931	41169017	vcm360	0.558992	*	41164931	41169017	#8da0cb	2	1289,1852	0,2234
1	41267429	41276151	vcm363	0.510365	*	41267429	41276151	#8da0cb	4	1759,342,1621,1613	0,2145,7009,7109
1	41340851	41365082	vcm365	0.560627	*	41340851	41365082	#8da0cb	3	1547,1350,1981	0,1984,22250
1	41420106	41422950	vcm366	0.55037	*	41420106	41422950	#8da0cb	3	1262,1225,388	0,1619,2393
1	41837415	41845772	vcm368	0.475531	*	41837415	41845772	#8da0cb	2	746,354	0,8003
1	42102766	42502306	vcm370	0.426925	*	42102766	42502306	#8da0cb	47	763,3370,3470,1936,1130,2226,1346,1291,2597,654,2832,3574,1793,1573,1801,1565,735,1060,1780,1852,1663,1020,1198,1142,1513,407,3918,1344,1108,1422,1809,1675,228,395,1719,1641,1520,1150,847,1119,1889,1563,913,1796,792,2082,1768	0,1518,1649,24297,29767,35152,46193,49581,89068,91980,101356,112549,154125,154310,162406,165283,169009,239590,244551,244593,253667,260714,260746,267658,267844,269678,279698,280480,282331,313110,317793,318781,320239,320855,326766,326932,339738,339975,344101,344129,368511,368636,370848,376503,376736,378817,397772
1	42184537	42187217	vcm372	0.518291	*	42184537	42187217	#8da0cb	2	1042,1128	0,1552
1	42210448	42211413	vcm373	0.590731	*	42210448	42211413	#8da0cb	2	313,212	0,753
1	43402042	43404043	vcm379	0.543574	*	43402042	43404043	#8da0cb	2	883,836	0,1165
1	43406939	43410957	vcm380	0.45717	*	43406939	43410957	#8da0cb	4	1242,1028,1802,1001	0,311,2216,2942
1	43663535	43673693	vcm381	0.604188	*	43663535	43673693	#8da0cb	4	1907,1613,4011,3292	0,688,6128,6866
1	44228968	44400519	vcm387	0.480098	*	44228968	44400519	#8da0cb	13	693,348,1289,906,2577,1160,2300,681,665,2190,1390,909,1472	0,430,2944,3092,4702,5144,9424,12874,18732,19675,19687,23078,170079
1	44278127	44320262	vcm388	0.487467	*	44278127	44320262	#8da0cb	10	3105,3322,1564,3327,2332,637,1295,703,2239,1868	0,18293,19202,21353,21889,33587,34518,34747,39896,40079
1	44781266	44784539	vcm391	0.517742	*	44781266	44784539	#8da0cb	3	1473,230,326	0,2440,2947
1	45137084	45143251	vcm395	0.500855	*	45137084	45143251	#8da0cb	4	2395,817,1458,1616	0,517,2276,4551
1	45149399	45163942	vcm396	0.505376	*	45149399	45163942	#8da0cb	3	1925,1345,1959	0,10665,12584
1	45178277	45181255	vcm397	0.565859	*	45178277	45181255	#8da0cb	2	1614,1020	0,1958
1	45187399	45189959	vcm398	0.469411	*	45187399	45189959	#8da0cb	2	1056,1226	0,1334
1	45498561	45519723	vcm400	0.526129	*	45498561	45519723	#8da0cb	2	1059,3305	0,17857
1	45768782	45772842	vcm401	0.50778	*	45768782	45772842	#8da0cb	2	2107,1268	0,2792
1	45932637	45957674	vcm404	0.514694	*	45932637	45957674	#8da0cb	3	319,1715,2139	0,2457,22898
1	46301673	46309402	vcm408	0.487086	*	46301673	46309402	#8da0cb	3	1773,1753,1174	0,3667,6555
1	46506829	46510041	vcm410	0.560031	*	46506829	46510041	#8da0cb	2	370,2522	0,690
1	46596357	46645354	vcm412	0.475613	*	46596357	46645354	#8da0cb	4	4085,2777,1436,427	0,27515,35501,48570
1	46786759	46799305	vcm414	0.558083	*	46786759	46799305	#8da0cb	4	765,2165,530,2439	0,3787,9283,10107
1	49123626	49269571	vcm419	0.474461	*	49123626	49269571	#8da0cb	23	407,1026,1186,227,461,1860,308,1098,1876,1578,321,1286,940,221,371,1443,993,220,1355,1422,1880,1305,464	0,19016,20342,20523,22054,71588,71789,91927,91957,98399,98643,102976,109565,114964,115456,117631,119209,130352,131651,131658,135427,135490,145481
1	50561814	50576555	vcm420	0.577214	*	50561814	50576555	#8da0cb	3	3270,675,1003	0,1449,13738
1	51068367	51172102	vcm422	0.561785	*	51068367	51172102	#8da0cb	4	2093,1630,2024,1980	0,105,7228,101755
1	51424950	51467111	vcm424	0.527545	*	51424950	51467111	#8da0cb	8	1737,4305,241,3264,550,1670,2402,1994	0,8085,12808,17109,25705,28497,28679,40167
1	51436396	51444915	vcm425	0.472575	*	51436396	51444915	#8da0cb	2	894,822	0,7697
1	51733039	51751774	vcm428	0.472993	*	51733039	51751774	#8da0cb	2	2038,1778	0,16957
1	51965623	51972976	vcm430	0.522856	*	51965623	51972976	#8da0cb	3	1400,595,3004	0,1723,4349
1	52099466	52129530	vcm431	0.503614	*	52099466	52129530	#8da0cb	7	305,474,561,227,1243,1425,441	0,357,1209,1321,14139,26850,29623
1	52203412	52207041	vcm433	0.529952	*	52203412	52207041	#8da0cb	4	974,535,620,499	0,1358,2232,3130
1	52418120	52441176	vcm436	0.469034	*	52418120	52441176	#8da0cb	9	1075,1010,1767,1622,2500,2385,1322,266,872	0,33,2793,2887,9485,9552,20885,21383,22184
1	52605021	52706640	vcm437	0.483156	*	52605021	52706640	#8da0cb	4	3843,1437,1597,920	0,9221,98687,100699
1	52995080	53104132	vcm438	0.518107	*	52995080	53104132	#8da0cb	4	724,3216,2722,2015	0,1005,22050,107037
1	53067254	53099407	vcm439	0.465063	*	53067254	53099407	#8da0cb	4	917,1780,1844,1589	0,257,1176,30564
1	53140040	53145681	vcm441	0.482882	*	53140040	53145681	#8da0cb	3	731,1167,933	0,2396,4708
1	53325536	53333749	vcm442	0.521301	*	53325536	53333749	#8da0cb	2	1503,1798	0,6415
1	53386772	53393948	vcm443	0.615359	*	53386772	53393948	#8da0cb	2	994,1417	0,5759
1	53751889	53761098	vcm445	0.540691	*	53751889	53761098	#8da0cb	3	614,889,2951	0,204,6258
1	53757597	53761784	vcm446	0.494454	*	53757597	53761784	#8da0cb	2	1973,296	0,3891
1	54737735	54739893	vcm450	0.549644	*	54737735	54739893	#8da0cb	2	903,628	0,1530
1	54837532	54844746	vcm453	0.556417	*	54837532	54844746	#8da0cb	3	1778,757,2197	0,3948,5017
1	55718076	55726429	vcm456	0.582039	*	55718076	55726429	#8da0cb	3	1065,3425,1320	0,3309,7033
1	56499984	57045469	vcm457	0.4431	*	56499984	57045469	#8da0cb	40	687,1442,954,1458,1811,929,1326,934,1741,1014,2544,1720,3201,2671,456,1794,785,1077,341,601,1075,1234,3325,2325,1777,2747,2625,1230,1074,599,288,996,221,865,1223,802,212,376,487,1851	0,10233,27183,34063,45476,63590,71886,71909,98031,100219,214261,221187,293793,294334,297415,339551,341945,366632,367213,435789,438263,442547,471533,481433,481620,490598,490708,499049,509217,514903,518790,523013,526100,526669,530270,530363,538184,538552,541556,543634
1	56935288	56939310	vcm459	0.511329	*	56935288	56939310	#8da0cb	2	1240,1514	0,2508
1	57224299	57287430	vcm460	0.48822	*	57224299	57287430	#8da0cb	6	721,1005,1948,311,375,1157	0,15093,57466,57978,58684,61974
1	58569796	58586061	vcm461	0.529346	*	58569796	58586061	#8da0cb	4	2313,1635,484,490	0,135,4172,15775
1	58573381	58575399	vcm462	0.838644	*	58573381	58575399	#8da0cb	2	1117,588	0,1430
1	58621038	58631297	vcm463	0.451492	*	58621038	58631297	#8da0cb	3	2032,1010,1120	0,357,9139
1	58713955	58964279	vcm464	0.533733	*	58713955	58964279	#8da0cb	5	2808,2501,1704,2619,2635	0,142021,142872,247586,247689
1	58898127	58900874	vcm465	0.455938	*	58898127	58900874	#8da0cb	3	1093,825,1272	0,105,1475
1	59038122	59087525	vcm466	0.513239	*	59038122	59087525	#8da0cb	7	2136,999,445,2704,2464,2468,4218	0,3844,5260,10875,10927,23932,45185
1	59189695	59193673	vcm467	0.519968	*	59189695	59193673	#8da0cb	2	552,3101	0,877
1	59189748	59193740	vcm468	0.702003	*	59189748	59193740	#8da0cb	2	1513,1993	0,1999
1	59247694	59370267	vcm470	0.497282	*	59247694	59370267	#8da0cb	5	3824,2615,3397,2220,1652	0,22829,22961,32783,120921
1	59432079	59493025	vcm475	0.450229	*	59432079	59493025	#8da0cb	3	2984,1732,1907	0,53181,59039
1	59470714	59474452	vcm476	0.51537	*	59470714	59474452	#8da0cb	2	1471,1534	0,2204
1	59737567	60164980	vcm478	0.471391	*	59737567	60164980	#8da0cb	18	1380,1451,2695,2403,2637,1253,1713,882,614,232,1534,1134,1709,1649,2281,2345,1797,2871	0,20073,67679,67728,81612,103284,111984,112311,117518,118471,119004,119116,137216,137227,159887,332204,332722,424542
1	59780523	59784986	vcm479	0.560666	*	59780523	59784986	#8da0cb	3	2874,1219,938	0,1358,3525
1	59942518	60197954	vcm482	0.602068	*	59942518	60197954	#8da0cb	3	497,445,2379	0,820,253057
1	60059059	60061287	vcm485	0.478084	*	60059059	60061287	#8da0cb	3	755,1162,805	0,1066,1110
1	60216080	60219014	vcm487	0.502291	*	60216080	60219014	#8da0cb	2	1173,1229	0,1705
1	60279720	60286675	vcm488	0.465288	*	60279720	60286675	#8da0cb	2	1453,1653	0,5302
1	60855371	60860808	vcm489	0.596216	*	60855371	60860808	#8da0cb	5	2760,381,944,1634,341	0,431,1549,3803,4029
1	61711517	61798694	vcm490	0.447498	*	61711517	61798694	#8da0cb	12	853,1580,628,2876,2395,1697,288,1039,1906,1420,2366,1204	0,1496,2085,7375,7424,32831,33866,39244,55374,55969,72169,85973
1	61783606	61798879	vcm491	0.501912	*	61783606	61798879	#8da0cb	2	3047,1727	0,13546
1	62737011	62762857	vcm495	0.602246	*	62737011	62762857	#8da0cb	4	2408,1680,289,464	0,24166,24359,24936
1	63078354	63092094	vcm496	0.487338	*	63078354	63092094	#8da0cb	4	1881,940,483,1578	0,8986,10742,12162
1	63260038	63277411	vcm497	0.442077	*	63260038	63277411	#8da0cb	4	374,870,1843,2070	0,1619,5477,15303
1	63788489	63790432	vcm498	0.52006	*	63788489	63790432	#8da0cb	2	616,1015	0,928
1	63918348	63919541	vcm500	0.486894	*	63918348	63919541	#8da0cb	2	435,357	0,836
1	64023214	64060450	vcm501	0.530174	*	64023214	64060450	#8da0cb	5	366,409,1861,1838,1929	0,71,5025,5138,35307
1	64159319	64600064	vcm502	0.475957	*	64159319	64600064	#8da0cb	37	1141,703,1761,678,1781,2227,1928,1027,998,314,1372,553,2244,1903,2511,290,1656,553,1144,826,792,2202,1613,253,316,1480,1936,229,2039,714,971,1110,1432,821,879,964,1562	0,241,10285,10506,19541,79567,79900,119699,119779,123150,127110,127691,133608,133646,141203,141730,142366,152771,180235,194112,197029,197881,198457,210511,223976,226418,228393,241385,241427,241907,243555,243719,312307,312750,325985,418301,439183
1	64636800	64690209	vcm503	0.532165	*	64636800	64690209	#8da0cb	3	2738,2330,1353	0,69,52056
1	65292465	65295255	vcm504	0.478912	*	65292465	65295255	#8da0cb	3	824,625,1266	0,125,1524
1	65329235	65507497	vcm505	0.447129	*	65329235	65507497	#8da0cb	26	2457,1529,1383,547,274,772,1526,1919,1717,2109,1871,843,636,319,2728,2430,611,1823,1149,1447,307,1915,1962,2481,2066,923	0,172,17997,20674,26024,29192,31413,34086,47337,52763,52772,57857,59654,61888,69037,69148,76315,78134,85235,92554,96922,101632,123119,137617,144841,177339
1	65347280	65349142	vcm506	0.630084	*	65347280	65349142	#8da0cb	2	1094,232	0,1630
1	65414463	65415511	vcm507	0.580116	*	65414463	65415511	#8da0cb	2	368,345	0,703
1	65532054	65887968	vcm508	0.495938	*	65532054	65887968	#8da0cb	30	2894,2331,1240,679,959,650,1569,428,1059,2447,889,378,405,989,2950,2825,1412,2651,1697,2182,2093,867,1429,496,2342,1397,1104,887,789,1722	0,80793,82382,94398,96618,97176,98193,98859,99568,106780,107617,110149,116559,123112,129308,140222,140359,147278,148249,163694,163859,176936,187411,194157,198109,198969,326724,329487,353120,354192
1	66156311	66188166	vcm509	0.479386	*	66156311	66188166	#8da0cb	2	1876,692	0,31163
1	66354681	66361507	vcm511	0.506986	*	66354681	66361507	#8da0cb	2	2101,1409	0,5417
1	66719305	66761016	vcm512	0.538359	*	66719305	66761016	#8da0cb	3	1467,1261,745	0,37142,40966
1	66735844	66750334	vcm513	0.468188	*	66735844	66750334	#8da0cb	9	510,845,1215,718,432,272,1407,605,1964	0,78,1298,1580,5652,6387,7673,11640,12526
1	66796789	66802697	vcm515	0.516826	*	66796789	66802697	#8da0cb	2	3312,2167	0,3741
1	66805775	66818249	vcm516	0.543026	*	66805775	66818249	#8da0cb	4	466,916,920,3575	0,823,7524,8899
1	66830094	66912251	vcm517	0.434614	*	66830094	66912251	#8da0cb	8	1345,4120,2827,3093,2679,856,2232,2111	0,7055,15065,29767,36252,71814,73477,80046
1	67141870	67152349	vcm520	0.570756	*	67141870	67152349	#8da0cb	2	1800,1531	0,8948
1	67197581	67218893	vcm521	0.536247	*	67197581	67218893	#8da0cb	6	2177,1744,1560,733,2572,931	0,370,6883,7487,18740,19964
1	67575643	67578955	vcm522	0.528871	*	67575643	67578955	#8da0cb	2	1269,1270	0,2042
1	67612062	67876362	vcm523	0.482126	*	67612062	67876362	#8da0cb	2	951,1324	0,262976
1	67631505	67807895	vcm524	0.476109	*	67631505	67807895	#8da0cb	17	1025,939,1543,922,867,382,295,869,1630,928,2237,1242,1229,1333,258,2295,530	0,3515,4854,23781,23812,25316,26076,27886,28201,29055,48000,141366,146337,166709,169239,173077,175860
1	68111844	68119311	vcm526	0.486034	*	68111844	68119311	#8da0cb	2	1788,1143	0,6324
1	68176620	68179906	vcm528	0.497914	*	68176620	68179906	#8da0cb	3	1180,1164,923	0,2122,2184
1	68199532	68226636	vcm529	0.4695	*	68199532	68226636	#8da0cb	6	850,1723,3121,2787,1531,1982	0,1522,13860,14210,20638,25122
1	68269415	68285560	vcm530	0.482945	*	68269415	68285560	#8da0cb	2	1655,1790	0,14355
1	68284758	68299639	vcm531	0.516978	*	68284758	68299639	#8da0cb	2	421,3007	0,11874
1	68593258	68655378	vcm532	0.499124	*	68593258	68655378	#8da0cb	8	1362,2130,972,1582,548,928,608,1905	0,32676,45493,50683,50740,51547,53548,60215
1	69784092	69847962	vcm533	0.695791	*	69784092	69847962	#8da0cb	3	2310,369,369	0,2659,63501
1	70495570	70508777	vcm534	0.516274	*	70495570	70508777	#8da0cb	3	383,1721,1733	0,3086,11474
1	70829480	70830677	vcm535	0.528669	*	70829480	70830677	#8da0cb	2	634,247	0,950
1	72018462	72069789	vcm538	0.529327	*	72018462	72069789	#8da0cb	7	1209,249,348,1644,930,851,1323	0,18998,29864,30469,30647,32825,50004
1	74285769	74377209	vcm539	0.504843	*	74285769	74377209	#8da0cb	5	2405,428,506,539,780	0,1089,89692,89843,90660
1	75118002	75148243	vcm541	0.473993	*	75118002	75148243	#8da0cb	5	1567,719,2076,405,406	0,21271,28165,28736,29552
1	75178637	75200288	vcm542	0.564125	*	75178637	75200288	#8da0cb	3	2673,1200,2040	0,17990,19611
1	75804144	75860145	vcm544	0.513278	*	75804144	75860145	#8da0cb	6	665,3052,2692,947,1283,419	0,125,969,36820,53333,55582
1	76189459	76193744	vcm545	0.60354	*	76189459	76193744	#8da0cb	2	3044,850	0,3435
1	76374538	76460149	vcm547	0.470753	*	76374538	76460149	#8da0cb	17	2314,1685,1879,1568,726,936,765,907,1866,669,1727,1797,582,527,705,991,964	0,13,27695,27783,34120,45328,58701,58888,60668,61144,72069,72073,76397,76472,77324,82508,84647
1	76539917	76977263	vcm548	0.460816	*	76539917	76977263	#8da0cb	40	2413,2146,457,621,1100,260,1506,2516,437,766,1400,1007,449,1291,235,242,1939,247,934,373,2068,1300,1401,911,462,2889,2585,2471,543,1462,526,699,2492,331,1218,1352,1890,1079,1795,328	0,666,8954,12260,15798,27496,29035,29262,31034,36076,62453,80012,101954,116383,116842,144492,144709,145734,150831,156759,165334,166040,179898,181915,186143,193378,194342,217727,218579,219753,220539,256719,389419,389634,390306,406212,419474,420354,426111,437018
1	77331857	77497620	vcm550	0.530693	*	77331857	77497620	#8da0cb	17	2758,377,2510,875,357,1277,486,893,397,268,3046,465,2076,2453,1463,1704,1163	0,35176,38988,53037,53121,54522,54859,67386,70083,70180,70905,71706,72420,82651,82697,131558,164600
1	78153675	78155720	vcm553	0.54259	*	78153675	78155720	#8da0cb	2	406,1284	0,761
1	78526629	78554924	vcm555	0.445455	*	78526629	78554924	#8da0cb	3	1562,694,1531	0,75,26764
1	78607347	78609749	vcm557	0.632544	*	78607347	78609749	#8da0cb	2	783,1291	0,1111
1	78742508	78852246	vcm558	0.540065	*	78742508	78852246	#8da0cb	9	2241,752,449,2366,1876,2137,526,358,1187	0,280,2734,92907,93386,99463,100076,100964,108551
1	79084669	79117743	vcm559	0.511879	*	79084669	79117743	#8da0cb	2	4042,2773	0,30301
1	79296978	79300083	vcm560	0.530979	*	79296978	79300083	#8da0cb	2	1576,779	0,2326
1	79505523	79508693	vcm561	0.58694	*	79505523	79508693	#8da0cb	2	2254,638	0,2532
1	79655083	79659821	vcm563	0.559384	*	79655083	79659821	#8da0cb	4	648,338,1715,1182	0,1038,2994,3556
1	79907218	79961938	vcm564	0.533545	*	79907218	79961938	#8da0cb	12	375,761,635,1029,1151,609,1668,675,1217,1510,363,659	0,18541,18578,19550,19636,26519,26566,27527,29618,30086,31171,54061
1	80158853	80177685	vcm566	0.520347	*	80158853	80177685	#8da0cb	4	2747,224,951,1747	0,11752,15384,17085
1	81104988	81123062	vcm568	0.469336	*	81104988	81123062	#8da0cb	3	2448,1323,1444	0,16581,16630
1	81696942	81704732	vcm569	0.537368	*	81696942	81704732	#8da0cb	3	1390,2237,2016	0,5553,5690
1	81885978	82015872	vcm570	0.489472	*	81885978	82015872	#8da0cb	7	1240,1419,979,2651,910,844,1985	0,8296,10377,16824,85309,126786,127909
1	81902864	82015773	vcm571	0.50883	*	81902864	82015773	#8da0cb	2	1903,2904	0,110005
1	82048724	82174092	vcm572	0.495762	*	82048724	82174092	#8da0cb	13	980,544,1097,957,1840,2128,1103,540,692,2419,1022,384,996	0,15047,24383,87186,98103,106092,106127,107528,118999,119348,120864,123864,124372
1	82298764	82387936	vcm573	0.476634	*	82298764	82387936	#8da0cb	5	1452,1532,977,1099,797	0,43521,54283,86972,88375
1	82574292	82861844	vcm574	0.536716	*	82574292	82861844	#8da0cb	14	1294,664,510,2604,3021,3319,2224,1132,696,3530,2958,329,357,605	0,516,1861,42967,42992,51208,51808,108265,108446,116368,116588,170418,228486,286947
1	83030657	83065189	vcm575	0.469434	*	83030657	83065189	#8da0cb	3	969,1961,1943	0,12675,32589
1	83944647	83975400	vcm576	0.463399	*	83944647	83975400	#8da0cb	6	2091,1346,567,2427,3387,2327	0,382,6185,8102,20588,28426
1	84106821	84316947	vcm578	0.440835	*	84106821	84316947	#8da0cb	14	835,312,220,2119,1454,539,1439,824,563,557,1226,1566,1372,2110	0,49131,49155,51296,51470,119477,119527,120332,122108,122405,150224,152676,152741,208016
1	84326151	84468563	vcm579	0.533131	*	84326151	84468563	#8da0cb	6	829,2111,3324,539,1101,711	0,48521,98384,135921,138218,141701
1	84609331	84899557	vcm582	0.499919	*	84609331	84899557	#8da0cb	6	2799,1666,949,2355,556,515	0,127388,154888,157510,174385,289711
1	84900338	84903805	vcm583	0.517375	*	84900338	84903805	#8da0cb	2	1350,1078	0,2389
1	85164647	85187590	vcm585	0.46413	*	85164647	85187590	#8da0cb	3	1719,2472,2445	0,20320,20498
1	85410330	85463956	vcm587	0.458244	*	85410330	85463956	#8da0cb	8	2036,2091,2579,336,359,3493,1504,3799	0,13950,14567,24143,24887,25589,29446,49827
1	85612800	85667958	vcm588	0.455948	*	85612800	85667958	#8da0cb	7	520,1643,1459,846,1245,1340,2027	0,1188,1201,6207,31934,41355,53131
1	85826579	85963149	vcm590	0.534015	*	85826579	85963149	#8da0cb	10	949,971,1637,1842,1061,2026,645,2134,3153,2562	0,5708,11959,77123,79365,85425,92845,102888,133417,133560
1	86041873	86044213	vcm591	0.478828	*	86041873	86044213	#8da0cb	2	718,1330	0,1010
1	86125653	86128126	vcm592	0.493746	*	86125653	86128126	#8da0cb	2	729,900	0,1573
1	86428775	86433223	vcm593	0.482202	*	86428775	86433223	#8da0cb	2	404,1475	0,2973
1	86448622	86461382	vcm594	0.519564	*	86448622	86461382	#8da0cb	5	1643,2279,1004,2881,2669	0,234,7909,9300,10091
1	87324003	87555859	vcm601	0.481988	*	87324003	87555859	#8da0cb	5	312,960,1964,1629,1239	0,83,7268,7315,230617
1	87490305	87497454	vcm603	0.476099	*	87490305	87497454	#8da0cb	3	1257,1972,1650	0,5177,5389
1	87509190	87550389	vcm604	0.488428	*	87509190	87550389	#8da0cb	3	3026,2908,1046	0,107,40153
1	87527055	87528960	vcm606	0.59943	*	87527055	87528960	#8da0cb	2	485,1116	0,789
1	87583600	87585205	vcm608	0.573781	*	87583600	87585205	#8da0cb	3	743,384,262	0,1221,1329
1	87614630	87685924	vcm609	0.491905	*	87614630	87685924	#8da0cb	4	1413,1868,2617,1715	0,2014,53522,69579
1	87793529	87797604	vcm611	0.517765	*	87793529	87797604	#8da0cb	2	3014,589	0,3486
1	87858976	87930570	vcm612	0.456367	*	87858976	87930570	#8da0cb	9	311,709,1566,1610,1162,2488,1877,2539,2664	0,42103,43994,44004,54994,55289,56693,68889,68930
1	88052825	88057892	vcm613	0.583668	*	88052825	88057892	#8da0cb	2	1875,315	0,4752
1	88108228	88184293	vcm614	0.561604	*	88108228	88184293	#8da0cb	3	705,1337,1400	0,1350,74665
1	88148676	88151756	vcm615	0.461135	*	88148676	88151756	#8da0cb	3	696,1871,993	0,933,2087
1	88292100	88307348	vcm616	0.574226	*	88292100	88307348	#8da0cb	5	887,412,1038,483,588	0,2530,3227,13794,14660
1	88329874	88419861	vcm617	0.456534	*	88329874	88419861	#8da0cb	11	1280,1082,1352,2097,1253,1993,1556,1673,889,1226,792	0,129,5021,7076,7377,28783,29026,38067,38572,87276,89195
1	88615257	88657813	vcm618	0.544588	*	88615257	88657813	#8da0cb	9	731,601,848,439,1598,1452,680,1106,616	0,10,1039,1249,17731,25623,30780,39933,41940
1	89487114	89874597	vcm620	0.456479	*	89487114	89874597	#8da0cb	19	2081,2212,829,2169,1129,3470,401,980,1698,1163,668,1702,466,2180,2136,2307,1647,1960,1229	0,42503,48272,103836,107153,176463,247896,250523,252370,252590,256342,256602,257662,264235,277346,288272,341299,385523,385698
1	89989478	90229216	vcm622	0.453676	*	89989478	90229216	#8da0cb	26	1862,1591,313,1334,3401,478,1398,323,1385,2145,2159,912,1709,421,1452,1120,629,2258,1240,2590,1725,1171,2179,1701,1701,906	0,1536,3374,13837,21223,21242,22274,24199,28315,108403,110190,117499,124719,125611,133383,133716,136019,145345,156684,168416,174621,175110,181749,194772,200281,238832
1	90054662	90056102	vcm623	0.586896	*	90054662	90056102	#8da0cb	2	410,690	0,750
1	90411057	90412540	vcm624	0.4692	*	90411057	90412540	#8da0cb	2	339,804	0,679
1	90805244	90824830	vcm625	0.52782	*	90805244	90824830	#8da0cb	5	1360,1134,2338,1407,330	0,5168,17168,17555,19256
1	90951959	90976653	vcm626	0.571511	*	90951959	90976653	#8da0cb	2	540,2115	0,22579
1	91171805	91302283	vcm627	0.478214	*	91171805	91302283	#8da0cb	2	1380,1733	0,128745
1	91520130	91524754	vcm628	0.446454	*	91520130	91524754	#8da0cb	3	1196,1404,1633	0,2887,2991
1	92034768	92358323	vcm631	0.428702	*	92034768	92358323	#8da0cb	51	3710,907,592,586,1595,1443,1063,493,1293,658,419,1258,648,1819,1394,2567,2006,2503,1882,4373,3099,251,1377,429,1171,1034,2252,2762,785,292,365,1225,445,422,528,538,1599,1037,1709,1157,1086,1287,1036,1623,1459,1792,1131,2345,2292,2091,1501	0,2501,6799,77589,80921,81010,83574,84199,110811,113632,113896,115175,115279,127694,127830,142608,142798,161265,161809,181507,182084,185626,214151,214585,221857,222094,233844,233936,239990,242688,242764,248316,248896,250234,252209,258203,260682,260846,275464,276137,281764,289725,289836,294331,294582,302271,302808,307265,307274,315406,322054
1	92830930	92833699	vcm632	0.542525	*	92830930	92833699	#8da0cb	2	396,1967	0,802
1	92967614	92978242	vcm634	0.502879	*	92967614	92978242	#8da0cb	2	2908,1529	0,9099
1	93049024	93052981	vcm635	0.548408	*	93049024	93052981	#8da0cb	2	2555,444	0,3513
1	93368524	93447530	vcm636	0.449281	*	93368524	93447530	#8da0cb	15	1878,408,1013,1564,347,2152,358,3058,796,415,2823,419,931,3504,1454	0,29747,30466,30481,31757,40623,46749,47574,53251,54380,57280,65153,70240,71575,77552
1	93608098	93689569	vcm637	0.524503	*	93608098	93689569	#8da0cb	2	1113,936	0,80535
1	94072963	94082743	vcm639	0.530258	*	94072963	94082743	#8da0cb	4	2193,1569,2702,2203	0,197,7078,7394
1	94127357	94182849	vcm640	0.520615	*	94127357	94182849	#8da0cb	13	2208,1548,3011,2588,1922,1095,734,2996,429,232,1477,2562,2093	0,121,17548,29926,30368,33262,33562,39363,42650,45891,46416,52930,53104
1	94209687	94217078	vcm642	0.478144	*	94209687	94217078	#8da0cb	4	1745,1182,2459,2192	0,97,4932,5029
1	94491806	94801527	vcm643	0.556062	*	94491806	94801527	#8da0cb	5	373,1435,629,908,1791	0,10147,11924,306552,307930
1	94501905	94504267	vcm644	0.540688	*	94501905	94504267	#8da0cb	2	356,1706	0,656
1	94557375	94560654	vcm645	0.571073	*	94557375	94560654	#8da0cb	2	1026,1212	0,2067
1	94798362	94801381	vcm646	0.538121	*	94798362	94801381	#8da0cb	2	751,1326	0,1693
1	95178411	95187402	vcm648	0.489682	*	95178411	95187402	#8da0cb	3	1847,1708,1909	0,71,7082
1	95338596	95342348	vcm649	0.483402	*	95338596	95342348	#8da0cb	3	1423,278,1120	0,1249,2632
1	95348840	95429151	vcm650	0.471641	*	95348840	95429151	#8da0cb	9	1723,2045,365,312,2781,3701,380,885,1404	0,19640,34380,41524,42130,51740,52175,58484,78907
1	95560624	95583677	vcm651	0.506057	*	95560624	95583677	#8da0cb	3	1797,1903,1190	0,63,21863
1	96505818	96506786	vcm652	0.836224	*	96505818	96506786	#8da0cb	2	393,255	0,713
1	96980634	96989005	vcm654	0.489118	*	96980634	96989005	#8da0cb	2	1470,1019	0,7352
1	97556543	97559231	vcm655	0.480818	*	97556543	97559231	#8da0cb	2	1294,1087	0,1601
1	97603624	97626137	vcm656	0.481508	*	97603624	97626137	#8da0cb	2	952,1917	0,20596
1	98229961	98409647	vcm657	0.467231	*	98229961	98409647	#8da0cb	17	1267,1737,1031,1898,340,703,508,3224,2507,1686,1274,1028,2916,2575,636,1868,1887	0,16932,17494,26557,27156,63370,83013,83018,84151,99650,99834,146884,152274,154968,157202,172553,177799
1	98451781	98456006	vcm658	0.433442	*	98451781	98456006	#8da0cb	4	1300,871,772,1049	0,2060,2565,3176
1	98834592	98918792	vcm659	0.469615	*	98834592	98918792	#8da0cb	2	862,2011	0,82189
1	98853078	98872207	vcm660	0.585092	*	98853078	98872207	#8da0cb	7	2209,2871,1357,248,637,2960,2891	0,177,10763,10958,15233,16167,16238
1	99126627	99199748	vcm661	0.494825	*	99126627	99199748	#8da0cb	6	1927,1584,246,371,1280,1196	0,7822,44350,45343,71841,71910
1	99314860	99320714	vcm662	0.488632	*	99314860	99320714	#8da0cb	2	1553,940	0,4914
1	100594855	100596023	vcm664	0.548905	*	100594855	100596023	#8da0cb	2	356,526	0,642
1	100842778	100854257	vcm665	0.530421	*	100842778	100854257	#8da0cb	2	1897,2553	0,8926
1	100865306	100890392	vcm667	0.48063	*	100865306	100890392	#8da0cb	2	1640,1676	0,23410
1	100987979	101001693	vcm668	0.453996	*	100987979	101001693	#8da0cb	3	1621,1599,1146	0,7845,12568
1	101184687	101313602	vcm669	0.485199	*	101184687	101313602	#8da0cb	4	1298,771,377,595	0,2197,26559,128320
1	101187477	101203224	vcm670	0.473629	*	101187477	101203224	#8da0cb	2	751,1180	0,14567
1	101490415	101494596	vcm671	0.547643	*	101490415	101494596	#8da0cb	2	2085,1204	0,2977
1	101516368	101904059	vcm672	0.450379	*	101516368	101904059	#8da0cb	28	2401,1656,2037,1785,1845,2550,2483,1771,1671,1747,3822,2472,1170,905,885,1112,717,715,3571,3856,1880,2074,2224,237,3413,1142,3600,4154	0,14463,70272,76781,85559,127062,147805,154212,154424,170512,184235,195465,206573,206696,208015,208720,209217,211757,239942,256870,305687,312434,312450,315829,336674,355753,357380,383537
1	101741312	101744588	vcm673	0.469529	*	101741312	101744588	#8da0cb	2	796,2200	0,1076
1	101835641	101846693	vcm674	0.547792	*	101835641	101846693	#8da0cb	4	3757,236,3087,2346	0,7925,7965,8470
1	101862954	101865573	vcm675	0.461342	*	101862954	101865573	#8da0cb	4	578,486,1370,1639	0,127,891,980
1	101909222	101920374	vcm676	0.535351	*	101909222	101920374	#8da0cb	4	1764,1852,3260,3179	0,118,7892,7918
1	105287961	105312009	vcm678	0.452521	*	105287961	105312009	#8da0cb	5	2514,2816,2087,2226,1581	0,59,13949,13991,22467
1	107418172	107795171	vcm679	0.453046	*	107418172	107795171	#8da0cb	21	812,287,485,896,214,458,360,339,304,2080,1611,937,1459,2214,1256,392,1906,1685,2000,449,247	0,534,31825,84145,84612,120028,120921,125155,125225,133910,134308,140239,140325,255945,256271,257790,264663,371222,371236,374234,376752
1	107901251	107905869	vcm680	0.531458	*	107901251	107905869	#8da0cb	6	928,1641,519,1409,547,342	0,547,1228,3209,3302,4231
1	107992580	108003396	vcm681	0.482213	*	107992580	108003396	#8da0cb	3	3099,2645,2418	0,8171,8277
1	108163534	108169707	vcm682	0.495711	*	108163534	108169707	#8da0cb	3	637,1011,727	0,1758,5446
1	108327875	108625477	vcm684	0.45459	*	108327875	108625477	#8da0cb	53	2316,1905,586,1145,286,2630,2451,1111,1179,1089,687,716,390,639,1557,1041,1178,931,1004,1203,2426,466,918,912,518,1018,1191,930,1459,264,1991,1712,582,1138,3308,2228,280,1568,1965,1439,919,1630,2833,508,556,904,931,541,280,854,1217,949,1111	0,188,4774,10038,10708,17691,17779,24828,43614,43726,49446,55216,55333,56870,58428,58838,79437,86076,86505,87531,90779,90919,91706,93849,98413,108758,111763,111827,114369,115205,128200,134182,134654,141189,148838,155091,155108,156612,163735,167425,170239,170333,177735,221892,222134,230717,256139,256259,290243,292259,292267,294269,296491
1	108695104	108743705	vcm685	0.497451	*	108695104	108743705	#8da0cb	6	739,1774,1170,564,1777,2055	0,28955,29624,37712,45314,46546
1	109075629	109135632	vcm686	0.468745	*	109075629	109135632	#8da0cb	13	1996,1665,341,1296,266,361,1349,4146,2210,3003,2144,1015,1662	0,93,4601,4679,5399,17119,18009,23879,36465,50812,50923,57068,58341
1	109480386	109481625	vcm691	0.556453	*	109480386	109481625	#8da0cb	2	349,613	0,626
1	109654302	109710434	vcm693	0.479631	*	109654302	109710434	#8da0cb	8	2818,2095,591,622,529,773,2573,233	0,21399,39227,39468,41582,42606,49924,55899
1	109704078	109710656	vcm694	0.492769	*	109704078	109710656	#8da0cb	2	3119,599	0,5979
1	109824297	109940974	vcm695	0.480045	*	109824297	109940974	#8da0cb	9	2478,1721,3973,292,2765,723,2601,356,1251	0,78879,86847,87084,87919,107318,109230,112710,115426
1	110209981	110213969	vcm697	0.503039	*	110209981	110213969	#8da0cb	5	1611,1317,787,421,412	0,101,1856,1939,3576
1	110229760	110254713	vcm698	0.706318	*	110229760	110254713	#8da0cb	4	499,1342,930,244	0,93,1034,24709
1	110357959	110449489	vcm699	0.48447	*	110357959	110449489	#8da0cb	2	2160,1220	0,90310
1	110365375	110367033	vcm700	0.490293	*	110365375	110367033	#8da0cb	2	559,588	0,1070
1	110415130	110420713	vcm701	0.512514	*	110415130	110420713	#8da0cb	3	1483,755,379	0,4192,5204
1	110476214	110522654	vcm704	0.507426	*	110476214	110522654	#8da0cb	3	2277,1663,1299	0,229,45141
1	110777637	110826311	vcm707	0.46267	*	110777637	110826311	#8da0cb	3	1945,1579,451	0,8030,48223
1	110777716	110783133	vcm708	0.467503	*	110777716	110783133	#8da0cb	2	1793,937	0,4480
1	111161576	111217612	vcm711	0.498879	*	111161576	111217612	#8da0cb	6	2062,1481,1395,2139,354,3541	0,151,12048,15144,17599,52495
1	111188230	111190842	vcm712	0.615385	*	111188230	111190842	#8da0cb	2	467,1149	0,1463
1	111328283	111372899	vcm713	0.466224	*	111328283	111372899	#8da0cb	5	1426,2872,1264,1060,658	0,153,1789,40333,43958
1	111573038	111737125	vcm715	0.467835	*	111573038	111737125	#8da0cb	8	1981,3171,1069,987,2463,2407,3100,1855	0,108398,115771,117748,142183,142232,160987,161814
1	111586453	111605882	vcm716	0.513871	*	111586453	111605882	#8da0cb	4	2165,1587,1716,1655	0,520,17713,17730
1	111742191	111746070	vcm717	0.631867	*	111742191	111746070	#8da0cb	2	490,2893	0,986
1	111759118	111765569	vcm718	0.53234	*	111759118	111765569	#8da0cb	5	663,565,734,361,771	0,2684,3697,4828,5680
1	111768008	111777618	vcm719	0.841932	*	111768008	111777618	#8da0cb	5	238,2187,902,1863,582	0,1833,3084,4397,9028
1	111812695	111889974	vcm720	0.473122	*	111812695	111889974	#8da0cb	8	1593,1551,2286,222,2034,2933,2717,1512	0,4409,4483,6474,49006,61713,61791,75767
1	111844695	111848405	vcm721	0.691247	*	111844695	111848405	#8da0cb	2	1369,446	0,3264
1	112016251	112020489	vcm722	0.553281	*	112016251	112020489	#8da0cb	2	1187,1890	0,2348
1	112134866	112147094	vcm723	0.594943	*	112134866	112147094	#8da0cb	3	2180,819,3294	0,7780,8934
1	112294606	112299398	vcm726	0.577483	*	112294606	112299398	#8da0cb	2	660,2040	0,2752
1	112583272	112584312	vcm727	0.645783	*	112583272	112584312	#8da0cb	2	332,329	0,711
1	112933691	112974426	vcm728	0.539639	*	112933691	112974426	#8da0cb	7	472,1440,1658,1611,2231,500,2488	0,2514,4519,10704,11009,12597,38247
1	113210358	113480992	vcm729	0.496784	*	113210358	113480992	#8da0cb	2	1494,3306	0,267328
1	113572141	113575128	vcm733	0.511229	*	113572141	113575128	#8da0cb	2	830,1878	0,1109
1	113583981	113590047	vcm734	0.465692	*	113583981	113590047	#8da0cb	2	2350,1157	0,4909
1	113682870	113735048	vcm736	0.495251	*	113682870	113735048	#8da0cb	4	2288,2033,486,212	0,230,44955,51966
1	113932089	113978490	vcm737	0.443847	*	113932089	113978490	#8da0cb	3	2047,517,952	0,7478,45449
1	114334817	114337827	vcm738	0.689837	*	114334817	114337827	#8da0cb	4	1627,1356,588,334	0,29,1692,2676
1	114412688	114417249	vcm739	0.554204	*	114412688	114417249	#8da0cb	2	3029,1022	0,3539
1	114521611	114541431	vcm742	0.488585	*	114521611	114541431	#8da0cb	6	787,328,1857,2049,438,731	0,3953,11589,11671,17036,19089
1	114650612	114658021	vcm744	0.499979	*	114650612	114658021	#8da0cb	4	1712,1117,2676,2165	0,438,4733,4872
1	114872924	114876990	vcm746	0.458543	*	114872924	114876990	#8da0cb	4	965,293,863,807	0,476,1457,3259
1	115211795	115246772	vcm747	0.58814	*	115211795	115246772	#8da0cb	4	1847,1030,2159,2103	0,26008,32728,32874
1	116184613	116193077	vcm748	0.544696	*	116184613	116193077	#8da0cb	2	1523,2115	0,6349
1	116221897	116223567	vcm750	0.493951	*	116221897	116223567	#8da0cb	2	244,676	0,994
1	116381997	116420208	vcm751	0.473316	*	116381997	116420208	#8da0cb	2	439,372	0,37839
1	116518420	116525773	vcm752	0.545583	*	116518420	116525773	#8da0cb	3	2527,977,2160	0,2299,5193
1	116652410	116655635	vcm754	0.590841	*	116652410	116655635	#8da0cb	2	2343,546	0,2679
1	116652869	116658913	vcm755	0.549506	*	116652869	116658913	#8da0cb	2	3315,1104	0,4940
1	116768984	117032572	vcm756	0.478318	*	116768984	117032572	#8da0cb	2	659,1138	0,262450
1	117045754	117052513	vcm759	0.46994	*	117045754	117052513	#8da0cb	2	2223,1500	0,5259
1	117099543	117114436	vcm760	0.515029	*	117099543	117114436	#8da0cb	5	1198,2237,939,626,3217	0,1642,4175,10599,11676
1	117128320	117172623	vcm761	0.45485	*	117128320	117172623	#8da0cb	4	2823,2334,2386,2833	0,81,10162,41470
1	117148244	117151575	vcm762	0.661609	*	117148244	117151575	#8da0cb	3	1366,250,636	0,1993,2695
1	117164354	117298588	vcm763	0.49673	*	117164354	117298588	#8da0cb	3	322,1573,2869	0,23805,131365
1	117269152	117605299	vcm764	0.475202	*	117269152	117605299	#8da0cb	61	1465,453,1184,3328,4093,1773,2023,1328,1264,315,2064,1636,1275,1230,2504,1595,214,748,781,1878,982,457,498,2642,789,392,1793,2677,2040,797,355,1831,1378,260,2695,1559,245,2636,1509,738,2064,1439,1566,617,1281,3107,765,478,1800,1115,1173,300,518,1387,798,1440,1214,285,1545,3352,309	0,1102,6050,10320,10472,24343,26396,36230,36296,38422,42344,42485,50915,51041,67243,67652,72847,73426,77885,78710,79362,81460,82132,89053,89485,92103,93509,99049,99674,106341,119267,120697,120700,122485,126438,126545,128666,150955,183083,188496,206628,207364,245109,245188,273712,273906,277493,281038,281788,282245,288404,288409,288988,290204,290379,321723,322101,323546,324518,332089,335838
1	117611944	117614113	vcm765	0.558211	*	117611944	117614113	#8da0cb	2	695,1103	0,1066
1	118147787	118217324	vcm767	0.498733	*	118147787	118217324	#8da0cb	15	2386,2446,1760,612,489,893,1400,230,1002,1910,273,625,2771,1825,971	0,7333,7398,10115,26479,27380,27381,31264,48516,49827,53288,53964,58611,67712,68525
1	118743916	118745024	vcm768	0.760953	*	118743916	118745024	#8da0cb	2	291,540	0,568
1	119430967	119545458	vcm770	0.573857	*	119430967	119545458	#8da0cb	22	422,2239,2215,785,1777,300,400,752,655,517,996,2097,2659,2242,411,1336,450,1981,1043,362,816,2698	0,26354,26486,29464,29503,31654,45957,48334,49419,49622,50456,59461,70457,70598,75142,82856,90900,96166,98530,101563,104298,111793
1	119837023	119891395	vcm772	0.469906	*	119837023	119891395	#8da0cb	11	1141,359,631,2084,1064,1742,336,872,1043,1207,1731	0,605,4086,23356,24372,28768,28857,29516,32551,46373,52641
1	120106785	120112447	vcm773	0.471902	*	120106785	120112447	#8da0cb	2	2605,1454	0,4208
1	120156696	120205863	vcm774	0.460428	*	120156696	120205863	#8da0cb	12	538,1579,1525,1750,1209,1568,1522,373,358,2536,3458,3288	0,1702,1738,17009,17203,21136,21187,29361,30082,30809,31468,45879
1	120529306	120688310	vcm776	0.483146	*	120529306	120688310	#8da0cb	7	2607,2215,652,2789,2813,1165,3520	0,80,105448,128701,134867,144788,155484
1	120557361	120610042	vcm777	0.439576	*	120557361	120610042	#8da0cb	7	1717,659,2240,994,1057,2881,1387	0,3557,9157,15976,15995,28327,51294
1	120654576	121105010	vcm778	0.5008	*	120654576	121105010	#8da0cb	7	828,1342,1346,227,1087,2548,2002	0,123913,133757,155168,162113,249526,448432
1	120751435	120759844	vcm779	0.472914	*	120751435	120759844	#8da0cb	2	2678,1270	0,7139
1	120778245	120874480	vcm780	0.959017	*	120778245	120874480	#8da0cb	3	746,500,323	0,87443,95912
1	120797734	120838422	vcm781	0.466203	*	120797734	120838422	#8da0cb	2	463,1971	0,38717
1	121200025	121294414	vcm782	0.511251	*	121200025	121294414	#8da0cb	8	1303,1231,2386,875,1616,650,2145,1604	0,12961,57471,57812,60269,60326,70327,92785
1	121351803	121483502	vcm783	0.510465	*	121351803	121483502	#8da0cb	7	666,537,481,364,318,550,359	0,2175,3909,6022,34352,126572,131340
1	121353963	121356297	vcm784	0.576267	*	121353963	121356297	#8da0cb	2	550,566	0,1768
1	121458786	121468369	vcm785	0.658524	*	121458786	121468369	#8da0cb	2	255,394	0,9189
1	142535505	142539332	vcm786	0.8421	*	142535505	142539332	#8da0cb	2	1441,2105	0,1722
1	142535523	142654711	vcm787	0.487565	*	142535523	142654711	#8da0cb	3	3782,690,834	0,49814,118354
1	142618500	142620500	vcm788	0.53489	*	142618500	142620500	#8da0cb	2	1038,430	0,1570
1	142813680	143135702	vcm789	0.49497	*	142813680	143135702	#8da0cb	9	443,920,232,762,582,486,321,1214,288	0,3120,7717,20693,52773,52804,57699,76459,321734
1	143278607	143544492	vcm790	0.490771	*	143278607	143544492	#8da0cb	8	371,321,813,1817,428,338,1464,860	0,1646,4544,255066,257295,260584,261511,265025
1	143440247	143468340	vcm791	0.551679	*	143440247	143468340	#8da0cb	9	345,1051,1152,742,723,229,258,1365,430	0,9009,9018,14938,15000,23013,23016,26508,27663
1	143463817	144092178	vcm792	0.820773	*	143463817	144092178	#8da0cb	14	611,279,1303,1000,301,423,222,451,440,1366,967,413,280,1941	0,182010,208930,222858,424906,429079,470609,471131,490124,498606,508740,566653,606033,626420
1	143464346	144496951	vcm793	0.858958	*	143464346	144496951	#8da0cb	22	270,701,441,750,286,600,315,1576,291,336,851,921,319,399,2249,1576,3245,715,1288,255,953,419	0,219758,222032,421366,422439,424063,424989,428066,557962,566205,846957,849247,851856,859435,861048,873403,874140,877182,919146,1027741,1029573,1032186
1	143533508	143544359	vcm794	0.51525	*	143533508	143544359	#8da0cb	4	903,522,1162,745	0,5589,6556,10106
1	143992144	143999415	vcm795	0.480991	*	143992144	143999415	#8da0cb	2	1472,1397	0,5874
1	144533208	144536558	vcm796	0.509998	*	144533208	144536558	#8da0cb	4	427,1304,327,1416	0,49,965,1934
1	144536808	144539144	vcm797	0.474021	*	144536808	144539144	#8da0cb	2	1057,402	0,1934
1	145024117	145034200	vcm802	0.507817	*	145024117	145034200	#8da0cb	2	966,1602	0,8481
1	145127241	145185270	vcm804	0.471969	*	145127241	145185270	#8da0cb	6	3398,1909,1243,2620,2694,2237	0,11192,16905,25518,31681,55792
1	145183502	145263806	vcm805	0.495495	*	145183502	145263806	#8da0cb	4	1450,3017,998,1907	0,5398,40336,78397
1	145208470	145292697	vcm806	0.441975	*	145208470	145292697	#8da0cb	9	2690,2771,897,2964,2150,1647,1823,2499,3669	0,2558,6630,24339,44312,44688,53415,72839,80558
1	145389400	145390831	vcm807	0.560038	*	145389400	145390831	#8da0cb	2	547,521	0,910
1	145389624	145390802	vcm808	0.730562	*	145389624	145390802	#8da0cb	2	352,428	0,750
1	145437045	145443014	vcm809	0.470531	*	145437045	145443014	#8da0cb	2	2805,1543	0,4426
1	145469764	145478721	vcm811	0.468791	*	145469764	145478721	#8da0cb	4	1578,247,251,2004	0,2282,2819,6953
1	145713261	145716152	vcm812	0.486205	*	145713261	145716152	#8da0cb	2	1578,1060	0,1831
1	145928374	146083245	vcm813	0.992844	*	145928374	146083245	#8da0cb	4	292,375,1780,1554	0,35123,40250,153317
1	145944875	146087427	vcm814	1	*	145944875	146087427	#8da0cb	7	841,764,360,605,449,354,266	0,23210,58657,135732,138054,140730,142286
1	146517261	146525536	vcm815	0.585202	*	146517261	146525536	#8da0cb	3	2075,2631,1082	0,133,7193
1	147011437	147072740	vcm816	0.556955	*	147011437	147072740	#8da0cb	6	1339,1856,950,555,1757,1960	0,928,5411,19993,39695,59343
1	147470042	147875149	vcm817	0.785502	*	147470042	147875149	#8da0cb	9	343,560,1745,825,262,1238,314,1237,937	0,35161,40349,70508,76010,80162,363211,390199,404170
1	147486449	147990138	vcm818	0.873723	*	147486449	147990138	#8da0cb	13	793,397,1359,356,1033,807,392,241,902,262,413,1430,274	0,18807,22879,24774,53952,135763,138319,141021,385158,387611,438742,442742,503415
1	147735180	147807695	vcm819	0.471596	*	147735180	147807695	#8da0cb	2	1441,1627	0,70888
1	147752082	147791357	vcm820	0.502878	*	147752082	147791357	#8da0cb	4	1763,1514,1187,1462	0,22577,35107,37813
1	147929719	148001470	vcm821	0.507396	*	147929719	148001470	#8da0cb	6	3207,1334,1745,1227,2142,2362	0,44892,63650,64917,69332,69389
1	148568104	148787186	vcm822	0.794993	*	148568104	148787186	#8da0cb	9	577,429,765,874,991,280,416,271,1074	0,37379,191748,192940,197387,199451,203733,204447,218008
1	148760202	148767975	vcm823	0.54308	*	148760202	148767975	#8da0cb	2	1134,1948	0,5825
1	149413604	149839021	vcm824	0.912666	*	149413604	149839021	#8da0cb	16	299,644,1161,1636,340,624,3059,1303,266,321,1612,1194,509,871,1958,349	0,25573,28237,32157,118975,119582,161945,164434,266825,384191,387792,391654,397652,417130,420244,425068
1	149442104	149834605	vcm825	1	*	149442104	149834605	#8da0cb	8	344,450,3104,1261,1210,1228,1154,3157	0,4133,360244,369235,370892,380625,382222,389344
1	149783066	149860761	vcm826	0.472591	*	149783066	149860761	#8da0cb	2	3130,4592	0,73103
1	149814541	149822406	vcm827	0.659658	*	149814541	149822406	#8da0cb	2	1353,1525	0,6340
1	150132912	150136092	vcm831	0.555664	*	150132912	150136092	#8da0cb	2	2459,392	0,2788
1	150533304	150541623	vcm834	0.58085	*	150533304	150541623	#8da0cb	2	3478,2245	0,6074
1	150582162	150587108	vcm835	0.533373	*	150582162	150587108	#8da0cb	2	397,4025	0,921
1	150807819	150816579	vcm836	0.508404	*	150807819	150816579	#8da0cb	4	2013,1823,1495,2728	0,141,5944,6032
1	151445529	151463227	vcm840	0.484048	*	151445529	151463227	#8da0cb	4	989,1926,731,234	0,1537,16409,17464
1	151591734	151612580	vcm842	0.552203	*	151591734	151612580	#8da0cb	6	2479,1614,529,554,1332,447	0,16104,18365,18668,19514,20375
1	151891881	151899736	vcm845	0.518702	*	151891881	151899736	#8da0cb	5	3106,1133,1200,1056,801	0,364,1819,5475,7054
1	152006813	152022246	vcm846	0.494769	*	152006813	152022246	#8da0cb	2	3323,2627	0,12806
1	152115051	152155987	vcm847	0.472686	*	152115051	152155987	#8da0cb	8	1735,1336,901,785,2476,1502,834,721	0,22272,22624,25159,25597,27161,28392,40215
1	152843733	152881062	vcm848	0.498486	*	152843733	152881062	#8da0cb	9	1700,1065,1450,1403,1195,298,1275,3552,1971	0,340,8694,8725,12632,22768,33539,33721,35358
1	153203272	153226706	vcm849	0.494619	*	153203272	153226706	#8da0cb	3	3398,2781,692	0,602,22742
1	153223592	153226723	vcm850	0.567875	*	153223592	153226723	#8da0cb	2	1447,987	0,2144
1	153308789	153319269	vcm851	0.47629	*	153308789	153319269	#8da0cb	3	628,3547,2804	0,6632,7676
1	153328931	153360007	vcm852	0.471003	*	153328931	153360007	#8da0cb	3	2781,2204,2426	0,27819,28650
1	153504559	153541111	vcm853	0.490279	*	153504559	153541111	#8da0cb	7	2830,3759,587,4105,1954,3250,3301	0,814,4365,7975,12478,33245,33251
1	153706372	153717070	vcm856	0.496148	*	153706372	153717070	#8da0cb	2	1866,3292	0,7406
1	153797737	153828178	vcm857	0.540351	*	153797737	153828178	#8da0cb	6	681,1445,1787,3515,2114,1920	0,168,1165,15256,23069,28521
1	153866508	153869336	vcm859	0.527645	*	153866508	153869336	#8da0cb	3	1153,995,1468	0,82,1360
1	154297367	154300966	vcm863	0.708074	*	154297367	154300966	#8da0cb	2	2453,660	0,2939
1	154324772	154439753	vcm864	0.469914	*	154324772	154439753	#8da0cb	12	1713,2156,2801,286,3635,4068,2354,2128,2649,1639,1160,1341	0,32640,32696,35117,49122,52348,56288,66006,66129,86594,88566,113640
1	154464719	154470192	vcm865	0.542447	*	154464719	154470192	#8da0cb	2	1551,1838	0,3635
1	154698724	154703788	vcm868	0.511303	*	154698724	154703788	#8da0cb	4	917,752,535,1398	0,35,2668,3666
1	154701563	154703722	vcm869	0.492487	*	154701563	154703722	#8da0cb	2	378,1371	0,788
1	154756317	154783163	vcm871	0.493716	*	154756317	154783163	#8da0cb	7	2524,2542,2689,1777,376,1991,1497	0,91,6800,22388,24645,24787,25349
1	154830612	154833529	vcm874	0.510429	*	154830612	154833529	#8da0cb	2	452,1992	0,925
1	154835824	154839676	vcm875	0.503142	*	154835824	154839676	#8da0cb	2	363,3138	0,714
1	154971603	154977263	vcm877	0.451338	*	154971603	154977263	#8da0cb	3	356,2291,2046	0,648,3614
1	155099596	155102108	vcm878	0.663863	*	155099596	155102108	#8da0cb	2	1356,859	0,1653
1	155498606	155510738	vcm882	0.569862	*	155498606	155510738	#8da0cb	3	2233,2232,521	0,6563,11611
1	155928857	155933010	vcm887	0.460427	*	155928857	155933010	#8da0cb	5	2204,294,1437,1680,877	0,166,761,2473,2487
1	156034754	156036689	vcm890	0.548166	*	156034754	156036689	#8da0cb	2	374,1287	0,648
1	156065616	156100170	vcm892	0.512434	*	156065616	156100170	#8da0cb	5	2769,3388,3838,2743,1991	0,7135,7939,31791,32563
1	156123485	156126004	vcm893	0.467271	*	156123485	156126004	#8da0cb	2	1513,511	0,2008
1	156405164	156595745	vcm895	0.46778	*	156405164	156595745	#8da0cb	2	1648,2044	0,188537
1	156457361	156471639	vcm896	0.495874	*	156457361	156471639	#8da0cb	4	975,3783,435,2712	0,1303,5431,11566
1	156630219	156635374	vcm899	0.552349	*	156630219	156635374	#8da0cb	4	2214,2151,1302,522	0,1115,3853,4025
1	156765796	156767146	vcm900	0.750651	*	156765796	156767146	#8da0cb	3	377,461,661	0,652,689
1	156951546	157016376	vcm901	0.494269	*	156951546	157016376	#8da0cb	6	991,896,973,986,2308,1894	0,25512,52368,58719,61011,62936
1	157137708	157138671	vcm903	0.469754	*	157137708	157138671	#8da0cb	2	225,252	0,711
1	157145996	157152992	vcm904	0.527691	*	157145996	157152992	#8da0cb	5	497,1915,1167,2023,2137	0,140,924,4806,4859
1	157202283	157211273	vcm905	0.528306	*	157202283	157211273	#8da0cb	2	2113,2349	0,6641
1	157202542	157278440	vcm906	0.482487	*	157202542	157278440	#8da0cb	6	1702,253,2401,1535,1802,1402	0,3058,6396,16156,37197,74496
1	157218701	157241618	vcm907	0.481492	*	157218701	157241618	#8da0cb	2	1699,2476	0,20441
1	157466082	157467940	vcm909	0.555673	*	157466082	157467940	#8da0cb	2	1031,475	0,1383
1	157480002	157495641	vcm910	0.513431	*	157480002	157495641	#8da0cb	4	3427,3073,2638,1741	0,151,13001,13076
1	157520786	157537168	vcm911	0.530664	*	157520786	157537168	#8da0cb	4	2467,2351,457,398	0,10499,15032,15984
1	157564700	157568353	vcm912	0.772498	*	157564700	157568353	#8da0cb	2	2348,965	0,2688
1	157666671	157826968	vcm913	0.453314	*	157666671	157826968	#8da0cb	35	546,694,1036,217,652,1067,1028,3121,1610,2897,2592,1127,1165,567,1114,638,283,352,602,545,2813,530,450,232,2283,2127,2544,4100,3190,607,2425,1940,1500,1572,1271	0,588,2749,4212,7407,7675,27360,27616,28980,35640,35799,42387,66034,75127,76799,77415,78649,80609,83687,83796,84650,84674,86360,87238,108833,108867,121339,132310,133168,142008,145661,151847,151901,158725,158985
1	158082788	158151484	vcm914	0.511241	*	158082788	158151484	#8da0cb	16	1378,1290,2959,768,615,468,1712,278,689,300,2409,1759,976,2379,552,1684	0,12701,34622,35887,37024,37972,40395,40479,41054,47417,48971,49338,55671,65372,66182,67012
1	158217283	158260445	vcm915	0.494535	*	158217283	158260445	#8da0cb	4	1891,347,3266,822	0,36210,36894,42340
1	158302792	158324469	vcm916	0.467353	*	158302792	158324469	#8da0cb	2	1896,1293	0,20384
1	158363826	158366142	vcm917	0.475402	*	158363826	158366142	#8da0cb	3	1585,1221,403	0,177,1913
1	158787026	158803194	vcm918	0.608551	*	158787026	158803194	#8da0cb	3	3589,2089,3441	0,1046,12727
1	158899952	158922782	vcm919	0.562274	*	158899952	158922782	#8da0cb	5	1799,2773,865,1605,1456	0,7,3258,21221,21374
1	159036384	159048224	vcm921	0.472108	*	159036384	159048224	#8da0cb	2	2793,2682	0,9158
1	159057896	159061657	vcm922	0.513625	*	159057896	159061657	#8da0cb	2	1501,1977	0,1784
1	159170432	159177717	vcm923	0.582959	*	159170432	159177717	#8da0cb	5	1519,402,1100,510,403	0,3083,3567,5783,6882
1	159410297	159554515	vcm924	0.568753	*	159410297	159554515	#8da0cb	6	1799,903,544,2906,1486,1133	0,120712,137588,138197,139423,143085
1	159905949	159929748	vcm927	0.521168	*	159905949	159929748	#8da0cb	4	1242,1030,1963,1839	0,1519,21836,21895
1	160398652	160577903	vcm930	0.488087	*	160398652	160577903	#8da0cb	4	4420,4246,3162,2711	0,90432,118375,176540
1	160420561	160431361	vcm931	0.562169	*	160420561	160431361	#8da0cb	5	1997,1239,807,2308,2055	0,2285,3804,8479,8745
1	160440579	160445072	vcm932	0.478706	*	160440579	160445072	#8da0cb	2	1582,1934	0,2559
1	160528214	160549739	vcm934	0.510214	*	160528214	160549739	#8da0cb	9	3303,941,1627,2122,1819,822,1387,848,2899	0,181,1555,8818,9002,15873,16546,17188,18626
1	160598686	160600795	vcm935	0.523674	*	160598686	160600795	#8da0cb	3	367,1366,258	0,743,794
1	160607562	160611761	vcm936	0.485142	*	160607562	160611761	#8da0cb	3	1306,346,1336	0,2027,2863
1	160621578	160645874	vcm937	0.522674	*	160621578	160645874	#8da0cb	5	260,1773,2203,2887,3920	0,635,4431,11900,20376
1	160701664	160715087	vcm938	0.480007	*	160701664	160715087	#8da0cb	3	2629,3819,1111	0,6720,12312
1	160720848	160727243	vcm939	0.550594	*	160720848	160727243	#8da0cb	3	580,1728,1568	0,4648,4827
1	160750947	160770801	vcm940	0.545071	*	160750947	160770801	#8da0cb	5	1982,2212,2243,495,241	0,7868,14221,17069,19613
1	160806019	160839648	vcm941	0.476257	*	160806019	160839648	#8da0cb	8	2536,2538,682,1618,1699,2519,2219,1929	0,233,6348,18629,18653,25757,25760,31700
1	161001436	161009354	vcm942	0.543594	*	161001436	161009354	#8da0cb	3	1688,903,1564	0,711,6354
1	161151797	161157003	vcm943	0.510052	*	161151797	161157003	#8da0cb	2	1385,3454	0,1752
1	161230402	161231485	vcm944	0.57979	*	161230402	161231485	#8da0cb	2	559,247	0,836
1	161351607	161360685	vcm945	0.545618	*	161351607	161360685	#8da0cb	4	1414,860,836,1447	0,4496,4553,7631
1	161416440	161440180	vcm948	1	*	161416440	161440180	#8da0cb	8	427,336,337,338,337,661,911,338	0,1209,8644,14824,16031,18005,22141,23402
1	161417135	161440215	vcm949	1	*	161417135	161440215	#8da0cb	4	938,1012,815,898	0,7315,14869,22182
1	161493695	161615505	vcm951	0.453671	*	161493695	161615505	#8da0cb	14	1426,1900,3238,1874,2539,2268,1894,951,3771,3421,2507,2268,1205,1562	0,6122,15595,30229,36928,86100,87714,88686,96844,97058,111438,111681,118310,120248
1	161622435	161624251	vcm953	0.572241	*	161622435	161624251	#8da0cb	2	963,455	0,1361
1	161705933	161710450	vcm955	0.483227	*	161705933	161710450	#8da0cb	2	860,2213	0,2304
1	161747539	161752628	vcm956	0.539499	*	161747539	161752628	#8da0cb	2	1964,1358	0,3731
1	162596007	162706929	vcm961	0.445803	*	162596007	162706929	#8da0cb	33	1597,982,954,4104,357,626,1334,2183,1837,787,1032,818,1000,670,671,760,269,2169,359,1262,871,634,556,278,482,258,349,230,880,2242,727,1004,1167	0,202,3682,3837,7623,13599,17699,35975,36438,45516,51676,51869,55242,55679,57697,61551,62018,63793,63847,65059,70005,70312,71286,71312,74730,74871,75480,75590,78232,82702,83348,94854,109755
1	165340711	165346689	vcm963	0.498298	*	165340711	165346689	#8da0cb	3	709,1870,1189	0,4108,4401
1	165562425	165568345	vcm965	0.632168	*	165562425	165568345	#8da0cb	2	300,1620	0,4300
1	165706501	165725215	vcm967	0.456327	*	165706501	165725215	#8da0cb	3	2450,1727,672	0,16033,18042
1	165820201	165826978	vcm968	0.476759	*	165820201	165826978	#8da0cb	3	662,972,1428	0,2655,5349
1	165844701	165848150	vcm970	0.485712	*	165844701	165848150	#8da0cb	2	746,1313	0,2136
1	166049715	166059849	vcm972	0.486612	*	166049715	166059849	#8da0cb	9	1123,376,212,394,239,448,429,843,1036	0,2995,3148,3805,3846,5245,6010,9097,9098
1	166136506	166141297	vcm973	0.48022	*	166136506	166141297	#8da0cb	3	372,2836,1632	0,1769,3159
1	166150974	166152519	vcm974	0.590964	*	166150974	166152519	#8da0cb	2	701,595	0,950
1	166879831	167014081	vcm975	0.467759	*	166879831	167014081	#8da0cb	17	513,1474,783,751,575,2018,876,633,1869,2555,1564,1601,659,2203,1773,1647,1279	0,13982,14505,20461,22708,33366,36720,48460,49905,58205,58395,64081,68050,88039,88300,132603,132930
1	167296544	167301330	vcm976	0.506715	*	167296544	167301330	#8da0cb	2	3637,861	0,3925
1	167507624	167512269	vcm978	0.480144	*	167507624	167512269	#8da0cb	3	2519,1765,930	0,2880,3598
1	167580883	167588195	vcm980	0.535425	*	167580883	167588195	#8da0cb	2	1733,2673	0,4639
1	167618083	167658037	vcm982	0.481955	*	167618083	167658037	#8da0cb	7	2627,1124,342,1461,1580,1112,1223	0,12976,14440,19580,27685,31802,38731
1	167688660	167692302	vcm983	0.555563	*	167688660	167692302	#8da0cb	2	799,2182	0,1460
1	167715676	167723237	vcm984	0.52469	*	167715676	167723237	#8da0cb	3	1533,1471,1894	0,38,5667
1	168114726	168119111	vcm986	0.517867	*	168114726	168119111	#8da0cb	3	974,1646,1593	0,2739,2753
1	168472158	168527526	vcm988	0.471588	*	168472158	168527526	#8da0cb	13	2662,2125,1733,598,1418,1041,2508,2584,2316,2062,2650,2499,864	0,152,6061,6175,10989,11450,16719,16859,31761,31950,50591,50634,54504
1	168835111	168836242	vcm989	0.500953	*	168835111	168836242	#8da0cb	2	327,477	0,654
1	168890483	169080163	vcm990	0.459671	*	168890483	169080163	#8da0cb	8	1372,1545,2262,2509,1621,2633,1158,5051	0,88020,89992,102854,105690,122280,125556,184629
1	169082815	169086144	vcm992	0.479447	*	169082815	169086144	#8da0cb	2	574,726	0,2603
1	169107524	169118615	vcm993	0.523766	*	169107524	169118615	#8da0cb	2	1762,1384	0,9707
1	169228660	169241261	vcm995	0.643381	*	169228660	169241261	#8da0cb	4	2037,480,1408,432	0,8508,11193,11830
1	169358940	169360608	vcm996	0.515651	*	169358940	169360608	#8da0cb	2	652,720	0,948
1	169454037	169478637	vcm998	0.470366	*	169454037	169478637	#8da0cb	6	2465,1531,1298,523,1695,1485	0,6253,10344,10728,22905,22950
1	169552681	169556495	vcm1000	0.445621	*	169552681	169556495	#8da0cb	4	574,771,2577,1736	0,897,992,2078
1	169562922	169681301	vcm1001	0.478122	*	169562922	169681301	#8da0cb	14	1454,2634,1962,1577,2713,1190,1296,1054,556,2206,465,220,569,4395	0,7615,7636,10796,85975,89065,97774,99473,102794,103672,111274,112885,113127,113984
1	169877418	169888373	vcm1003	0.472647	*	169877418	169888373	#8da0cb	3	1433,2656,540	0,5944,10415
1	170183010	170231962	vcm1004	0.480544	*	170183010	170231962	#8da0cb	5	1233,2362,1083,1058,691	0,25518,26349,33899,48261
1	170463102	170851651	vcm1005	0.478919	*	170463102	170851651	#8da0cb	43	1426,3019,2102,700,1325,1296,335,440,448,1058,1979,730,875,488,3517,259,1545,1436,277,233,818,1107,387,414,504,949,340,460,1500,1395,2083,1012,349,655,1652,1790,2069,1807,341,1876,2117,1609,696	0,26271,43561,50703,50802,68551,93078,99261,124193,125732,139655,139679,140745,147666,168036,177058,180986,181091,182814,187535,188063,190861,191619,195280,198873,198973,200379,204579,205448,206292,213320,214779,218307,220348,234950,240207,296280,358662,359644,377951,378040,386940,387358
1	171220159	171222539	vcm1006	0.647783	*	171220159	171222539	#8da0cb	2	1612,454	0,1926
1	171255101	171257596	vcm1007	0.473717	*	171255101	171257596	#8da0cb	2	1245,913	0,1582
1	171550692	171614551	vcm1008	0.525253	*	171550692	171614551	#8da0cb	11	510,1465,221,1447,1268,228,1643,459,1732,2785,334	0,7825,14473,14587,18578,20309,24329,28465,33239,61074,62788
1	171579289	171585906	vcm1009	0.515618	*	171579289	171585906	#8da0cb	2	1274,2040	0,4577
1	171972182	172413715	vcm1010	0.495881	*	171972182	172413715	#8da0cb	36	225,900,1340,1895,1699,2626,272,1303,1718,1990,1032,1813,1170,899,3735,957,2772,2974,403,507,322,661,2631,2021,2531,851,559,369,261,1870,1751,445,447,315,1485,1480	0,87093,114109,114181,151115,177284,181872,182512,251257,251332,266670,267023,270650,335322,339063,348434,354513,355636,357640,370786,370975,373360,376732,376975,386766,388599,390426,391372,393944,394645,394871,396894,396914,408685,423913,440053
1	171972605	172139777	vcm1011	0.470352	*	171972605	172139777	#8da0cb	6	2692,397,366,1975,1076,720	0,1050,2632,164138,164468,166452
1	172631023	172696599	vcm1016	0.445516	*	172631023	172696599	#8da0cb	10	1992,1225,1936,1089,715,3555,2719,693,3351,1857	0,435,8012,8349,13623,35142,35346,42386,62225,62274
1	173006777	173018802	vcm1017	0.441777	*	173006777	173018802	#8da0cb	4	2196,1097,1806,1373	0,5168,10219,10517
1	173080533	173087413	vcm1018	0.45142	*	173080533	173087413	#8da0cb	3	2410,1795,669	0,246,6211
1	173159221	173388031	vcm1020	0.457661	*	173159221	173388031	#8da0cb	33	1267,908,1457,2805,735,721,1106,1036,2955,1964,1596,1175,1778,1366,2462,1651,1493,230,2343,1332,2331,968,2065,739,480,4425,3823,2525,849,1083,683,1997,1243	0,196,5206,14856,22081,23232,32416,32419,34061,34693,51109,51411,64135,64703,77001,77088,86220,93828,93946,94562,105470,105647,107213,114001,114303,139138,139791,164777,216477,219767,223435,224430,227567
1	173606100	173612217	vcm1021	0.550738	*	173606100	173612217	#8da0cb	2	507,1030	0,5087
1	173737365	173739390	vcm1022	0.582895	*	173737365	173739390	#8da0cb	2	1239,281	0,1744
1	173835644	173841138	vcm1023	0.549151	*	173835644	173841138	#8da0cb	2	3769,1484	0,4010
1	174102790	174106909	vcm1024	0.584102	*	174102790	174106909	#8da0cb	3	351,904,1235	0,1543,2884
1	174125644	174129463	vcm1025	0.678051	*	174125644	174129463	#8da0cb	2	689,2801	0,1018
1	174134726	174138735	vcm1026	0.489841	*	174134726	174138735	#8da0cb	3	1907,324,1043	0,2266,2966
1	174186522	174190944	vcm1028	0.502987	*	174186522	174190944	#8da0cb	2	312,3832	0,590
1	174242808	174246456	vcm1029	0.527793	*	174242808	174246456	#8da0cb	2	233,2360	0,1288
1	174757813	174785637	vcm1033	0.482484	*	174757813	174785637	#8da0cb	3	1514,881,1744	0,20930,26080
1	174841261	174845089	vcm1034	0.553518	*	174841261	174845089	#8da0cb	2	839,2117	0,1711
1	174922368	174941389	vcm1035	0.465966	*	174922368	174941389	#8da0cb	4	2327,2791,2032,522	0,10877,14160,18499
1	175084824	175094396	vcm1036	0.636186	*	175084824	175094396	#8da0cb	3	622,2328,552	0,921,9020
1	175098623	175112513	vcm1037	0.51318	*	175098623	175112513	#8da0cb	6	449,1421,1201,385,2322,2092	0,729,4137,4145,11568,11745
1	175566744	175570968	vcm1043	0.49015	*	175566744	175570968	#8da0cb	3	427,935,1895	0,748,2329
1	176065083	176072690	vcm1045	0.45045	*	176065083	176072690	#8da0cb	3	563,666,1045	0,43,6562
1	177337075	177356150	vcm1046	0.514996	*	177337075	177356150	#8da0cb	2	855,1162	0,17913
1	177527432	177531280	vcm1047	0.601969	*	177527432	177531280	#8da0cb	2	717,862	0,2986
1	177615154	177828024	vcm1048	0.548489	*	177615154	177828024	#8da0cb	17	519,317,457,1457,1820,2608,2555,1530,315,459,1894,1408,1270,247,2577,1438,587	0,1032,4913,147671,147678,152888,152969,163371,163599,165423,171362,171748,178567,179063,201480,201732,212283
1	177990713	177993003	vcm1049	0.497233	*	177990713	177993003	#8da0cb	2	723,1197	0,1093
1	178024218	178245374	vcm1050	0.44081	*	178024218	178245374	#8da0cb	18	2822,950,1947,1341,1066,2042,1666,1162,981,805,1783,1014,1579,897,463,1320,542,2421	0,642,11322,11431,31346,37941,44872,53881,66732,70886,71262,72176,78187,78224,81944,88467,89007,218735
1	178380770	178388006	vcm1051	0.563549	*	178380770	178388006	#8da0cb	2	1645,560	0,6676
1	178403246	178434776	vcm1052	0.488637	*	178403246	178434776	#8da0cb	2	1274,612	0,30918
1	178511080	178696620	vcm1054	0.521905	*	178511080	178696620	#8da0cb	9	3382,415,323,3463,1372,4055,2061,1104,2893	0,33658,36211,36996,56990,63098,117165,122004,182647
1	178752163	178791186	vcm1055	0.467185	*	178752163	178791186	#8da0cb	2	1796,1798	0,37225
1	179519919	179521475	vcm1058	0.548452	*	179519919	179521475	#8da0cb	2	289,567	0,989
1	179904862	179908336	vcm1060	0.500271	*	179904862	179908336	#8da0cb	5	1471,1730,525,518,466	0,7,2015,2418,3008
1	179964146	179973783	vcm1062	0.560754	*	179964146	179973783	#8da0cb	2	1885,2332	0,7305
1	180247247	180261443	vcm1063	0.515478	*	180247247	180261443	#8da0cb	3	3146,493,1910	0,3140,12286
1	180877627	180882538	vcm1065	0.486545	*	180877627	180882538	#8da0cb	2	1921,1687	0,3224
1	180903409	180905448	vcm1067	0.56093	*	180903409	180905448	#8da0cb	2	1040,289	0,1750
1	181097347	181100528	vcm1070	0.485244	*	181097347	181100528	#8da0cb	2	2173,694	0,2487
1	181108414	181111699	vcm1071	0.475722	*	181108414	181111699	#8da0cb	2	506,2430	0,855
1	181118321	181122784	vcm1072	0.596929	*	181118321	181122784	#8da0cb	2	1320,2483	0,1980
1	181364718	181370606	vcm1073	0.541599	*	181364718	181370606	#8da0cb	3	3648,2963,641	0,1035,5247
1	181393652	181907008	vcm1074	0.457998	*	181393652	181907008	#8da0cb	37	954,2723,2419,1341,1370,2559,1867,279,518,446,379,801,885,650,308,1237,704,1167,1211,258,240,841,876,1643,3589,1866,231,1520,1959,397,2276,1888,878,753,2295,1709,2061	0,4588,4797,12823,12914,18195,18300,26256,26278,28011,28385,33729,41951,42191,53361,57744,59901,60976,63873,70117,70718,73134,73173,78794,78909,80917,84044,89385,89425,95508,96270,96473,117607,117635,342955,343267,511295
1	182112572	182141081	vcm1076	0.468342	*	182112572	182141081	#8da0cb	7	3743,1223,491,3392,1747,2957,1427	0,321,2710,3629,4113,25552,27057
1	182227690	182231834	vcm1077	0.492615	*	182227690	182231834	#8da0cb	3	1736,1681,648	0,167,3496
1	182570762	182594170	vcm1081	0.517358	*	182570762	182594170	#8da0cb	7	467,372,1967,1714,717,2883,1579	0,765,1421,12740,14739,20364,21829
1	182599185	182602903	vcm1082	0.485347	*	182599185	182602903	#8da0cb	2	497,1892	0,1826
1	182612530	182932687	vcm1083	0.510539	*	182612530	182932687	#8da0cb	3	2031,2022,1073	0,117106,319084
1	182612643	182621293	vcm1084	0.485367	*	182612643	182621293	#8da0cb	2	2004,2787	0,5863
1	182617936	182648281	vcm1085	0.515838	*	182617936	182648281	#8da0cb	4	920,1443,2826,2552	0,1655,27302,27793
1	182991148	183062152	vcm1086	0.471983	*	182991148	183062152	#8da0cb	15	3752,227,231,785,1475,1314,507,776,1398,2594,2116,2235,1736,1245,911	0,4114,5405,7979,17362,17552,21784,22580,26044,37172,37509,48126,57465,57997,70093
1	183148972	183165143	vcm1087	0.545979	*	183148972	183165143	#8da0cb	2	1869,1454	0,14717
1	183218420	183288631	vcm1088	0.494545	*	183218420	183288631	#8da0cb	11	217,1872,1252,1504,942,2736,2439,934,632,1339,1816	0,1171,20971,22858,23409,28673,28890,53825,57293,61145,68395
1	183274044	183276443	vcm1089	0.597712	*	183274044	183276443	#8da0cb	2	734,1127	0,1272
1	183557943	183579297	vcm1090	0.491819	*	183557943	183579297	#8da0cb	6	3213,3513,1448,1061,1839,3118	0,2208,3991,9415,14961,18236
1	183607296	183885281	vcm1091	0.443627	*	183607296	183885281	#8da0cb	34	922,1108,4436,4146,1130,423,1013,852,704,3774,573,1148,1108,778,1315,564,583,716,4547,1581,949,1106,372,717,1035,627,2084,1044,1601,1288,2696,1856,3082,726	0,8212,13449,13680,51417,51838,55068,55126,59819,166669,174466,178515,178805,183246,183376,184302,193983,196691,203184,219531,219697,222774,223666,232456,232484,234276,234323,235344,249676,252866,258221,263282,271832,277259
1	183957970	184006876	vcm1093	0.637489	*	183957970	184006876	#8da0cb	3	303,714,876	0,610,48030
1	184127572	184134448	vcm1094	0.458322	*	184127572	184134448	#8da0cb	5	351,466,1426,1917,1910	0,919,1689,2161,4966
1	184268848	184270645	vcm1095	0.563403	*	184268848	184270645	#8da0cb	2	855,659	0,1138
1	184328620	184619901	vcm1096	0.527957	*	184328620	184619901	#8da0cb	40	981,1059,2802,728,521,2202,465,2733,1544,1627,469,394,703,1030,938,326,1856,1799,656,869,341,771,1016,1277,1999,1228,437,241,1817,353,922,1373,676,494,407,1389,658,1250,2437,1977	0,20561,26725,34360,36445,48113,48946,58285,58871,95927,96448,101759,102484,123386,125931,127518,131592,131619,134753,135117,139407,140386,147789,154010,172099,172526,188906,198346,202088,202629,207944,237708,241140,242259,242532,255391,264741,269529,288844,289198
1	184711656	184725109	vcm1097	0.530527	*	184711656	184725109	#8da0cb	4	1429,3147,2697,2613	0,2384,2822,10840
1	184793265	184944060	vcm1098	0.437059	*	184793265	184944060	#8da0cb	12	2450,1696,3238,599,1482,1499,1891,1685,2273,1460,2218,2940	0,447,11906,12271,19078,19292,35226,35642,42038,116794,120488,147855
1	184850771	184923974	vcm1099	0.520102	*	184850771	184923974	#8da0cb	4	2067,2031,3039,1643	0,82,8236,71560
1	184886082	184889410	vcm1100	0.477074	*	184886082	184889410	#8da0cb	3	1460,1050,1010	0,476,2318
1	185284716	185650579	vcm1101	0.442605	*	185284716	185650579	#8da0cb	13	2928,2787,1766,1499,1869,2633,2308,2972,2850,1901,2115,1203,1476	0,22001,204188,204341,210173,243524,243890,250719,251126,320679,357436,364246,364387
1	185333014	185334932	vcm1102	0.61997	*	185333014	185334932	#8da0cb	2	715,817	0,1101
1	185337474	185380472	vcm1103	0.510828	*	185337474	185380472	#8da0cb	12	1117,4337,1343,1273,664,505,1214,296,413,2849,778,855	0,4854,29818,30002,31530,34985,36044,36095,37964,40149,40244,41300
1	185642785	185664080	vcm1107	0.465391	*	185642785	185664080	#8da0cb	2	1293,1366	0,19929
1	186152730	186158799	vcm1108	0.578306	*	186152730	186158799	#8da0cb	2	782,2594	0,3475
1	186463793	186469103	vcm1110	0.488771	*	186463793	186469103	#8da0cb	3	993,587,789	0,3394,4521
1	186528715	186536279	vcm1112	0.685894	*	186528715	186536279	#8da0cb	2	1107,1447	0,6117
1	186586845	186965931	vcm1113	0.437722	*	186586845	186965931	#8da0cb	43	1435,2169,2867,1932,2437,275,1807,1759,1289,1227,1939,598,1146,281,1421,1261,837,719,1614,1316,1234,731,2478,2004,2328,2399,2613,1918,1058,872,2377,1943,1114,770,2225,1936,1049,934,1270,1059,1788,1177,278	0,61991,63329,120815,120828,123177,142733,142909,145014,145119,150432,151500,153844,154311,161486,161605,166458,166465,181268,181462,184755,184949,200344,200556,210867,211728,220060,220141,227618,227684,230382,230721,240929,241345,246414,246758,251644,255806,281404,281435,376636,376851,378808
1	186595398	186596591	vcm1114	0.509334	*	186595398	186596591	#8da0cb	2	480,325	0,868
1	187041073	187126920	vcm1116	0.599244	*	187041073	187126920	#8da0cb	3	341,1211,1043	0,207,84804
1	187953744	187998219	vcm1117	0.491733	*	187953744	187998219	#8da0cb	6	3597,1605,1586,707,1323,2047	0,61,1989,33183,42400,42428
1	192476025	192796739	vcm1119	0.492599	*	192476025	192796739	#8da0cb	31	824,774,2726,2132,2275,2517,2452,676,2795,948,856,1261,564,358,1383,1519,924,353,1702,865,1407,600,530,1597,3008,1872,1352,4257,1216,1679,1424	0,5628,9133,22301,31391,37625,43361,46236,51056,51699,52938,58914,59370,68221,68866,72031,93798,98399,101534,107962,119050,121458,123818,132149,193526,193557,195709,299411,317325,319035,319219
1	193406653	193449325	vcm1126	0.470854	*	193406653	193449325	#8da0cb	7	2041,1477,1307,1637,439,1523,1891	0,10881,11110,18527,19564,24916,40781
1	193506426	193510316	vcm1128	0.658677	*	193506426	193510316	#8da0cb	2	1243,1708	0,2182
1	194013173	194030256	vcm1130	0.505795	*	194013173	194030256	#8da0cb	5	2067,1368,362,495,756	0,7921,8838,11699,16327
1	194194460	194259962	vcm1131	0.482	*	194194460	194259962	#8da0cb	2	1417,2100	0,63402
1	194194626	194259451	vcm1132	0.544113	*	194194626	194259451	#8da0cb	5	249,387,1673,626,1624	0,582,52841,54992,63201
1	194798604	194816284	vcm1133	0.503938	*	194798604	194816284	#8da0cb	2	2906,1039	0,16641
1	195164187	195165824	vcm1134	0.493808	*	195164187	195165824	#8da0cb	2	309,928	0,709
1	195909889	195915740	vcm1135	0.706449	*	195909889	195915740	#8da0cb	3	656,822,281	0,1067,5570
1	196435077	196437433	vcm1136	0.473584	*	196435077	196437433	#8da0cb	2	1472,639	0,1717
1	197628138	197808774	vcm1137	0.444655	*	197628138	197808774	#8da0cb	14	906,987,499,420,1045,1548,1669,1206,3114,1848,742,2421,531,1622	0,16301,22584,85988,91655,102039,102049,114126,115278,116551,119329,123035,148674,179014
1	197879780	197889310	vcm1138	0.500581	*	197879780	197889310	#8da0cb	3	2623,635,2840	0,5249,6690
1	198503386	198523684	vcm1140	0.459661	*	198503386	198523684	#8da0cb	3	1266,1585,868	0,8953,19430
1	198566554	198652855	vcm1141	0.469047	*	198566554	198652855	#8da0cb	11	2339,3891,4089,1540,828,333,3679,1230,2188,1188,1580	0,22354,40715,45715,52436,54033,57726,71230,80179,83234,84721
1	198890947	198907016	vcm1144	0.47982	*	198890947	198907016	#8da0cb	4	641,1101,1278,3480	0,1044,7770,12589
1	199002840	199059850	vcm1145	0.487505	*	199002840	199059850	#8da0cb	6	853,2335,2350,1820,355,1995	0,6750,32370,47173,49376,55015
1	199119927	199144105	vcm1146	0.488202	*	199119927	199144105	#8da0cb	5	2219,1156,1003,421,2810	0,6296,10553,12213,21368
1	199241083	199253612	vcm1148	0.502551	*	199241083	199253612	#8da0cb	6	2700,2583,1462,1571,1435,1862	0,90,6970,7065,10506,10667
1	200065747	200069567	vcm1150	0.491297	*	200065747	200069567	#8da0cb	3	960,331,646	0,2359,3174
1	200066269	200085573	vcm1151	0.6819	*	200066269	200085573	#8da0cb	2	460,1112	0,18192
1	200115230	200224691	vcm1153	0.49356	*	200115230	200224691	#8da0cb	6	697,3029,2601,1429,1319,421	0,5944,60056,79898,107428,109040
1	200254665	200276831	vcm1154	0.523508	*	200254665	200276831	#8da0cb	3	1152,1317,455	0,16193,21711
1	200346714	200355024	vcm1156	0.582859	*	200346714	200355024	#8da0cb	5	1117,404,1393,1425,1424	0,1469,2466,6826,6886
1	200383941	200453428	vcm1157	0.465875	*	200383941	200453428	#8da0cb	8	2483,2508,2300,1220,1957,932,2158,1423	0,12804,12942,22563,32519,56615,58038,68064
1	200494143	200519969	vcm1158	0.464179	*	200494143	200519969	#8da0cb	7	2817,781,833,500,1968,1711,581	0,435,1733,17522,21054,21261,25245
1	200593926	200598209	vcm1160	0.545908	*	200593926	200598209	#8da0cb	3	576,391,2218	0,967,2065
1	200831164	200861645	vcm1162	0.467845	*	200831164	200861645	#8da0cb	8	1615,480,977,1535,1061,440,1402,1826	0,4008,4840,6956,15783,17944,25633,28655
1	200864737	200865831	vcm1163	0.481847	*	200864737	200865831	#8da0cb	2	489,263	0,831
1	200988175	200992669	vcm1166	0.678602	*	200988175	200992669	#8da0cb	2	2752,890	0,3604
1	201129558	201131044	vcm1167	0.516878	*	201129558	201131044	#8da0cb	2	555,651	0,835
1	201352755	201377467	vcm1168	0.51189	*	201352755	201377467	#8da0cb	8	1661,501,498,1151,1694,335,297,320	0,8340,12678,20650,20754,22145,23745,24392
1	201480709	201482630	vcm1170	0.624102	*	201480709	201482630	#8da0cb	2	948,685	0,1236
1	201684523	201762208	vcm1171	0.454972	*	201684523	201762208	#8da0cb	9	1701,1146,989,1329,1800,521,1003,3457,1758	0,21211,21904,24098,33102,35927,40914,74228,75748
1	202003510	202013098	vcm1173	0.552581	*	202003510	202013098	#8da0cb	3	1609,1536,1245	0,9,8343
1	202437575	202454220	vcm1177	0.484355	*	202437575	202454220	#8da0cb	2	1541,1851	0,14794
1	202482692	202537342	vcm1178	0.478894	*	202482692	202537342	#8da0cb	10	481,2302,2634,2256,2360,1421,2013,1790,3645,2239	0,6531,16504,16968,25214,25359,32578,38943,51005,51111
1	202764287	202780555	vcm1179	0.526221	*	202764287	202780555	#8da0cb	6	980,983,719,2821,1276,1074	0,7662,9556,10540,10553,15194
1	202816883	202820500	vcm1180	0.458964	*	202816883	202820500	#8da0cb	4	1417,1437,865,891	0,69,2680,2726
1	203141731	203147204	vcm1181	0.464269	*	203141731	203147204	#8da0cb	5	1014,246,312,1754,1077	0,655,1329,2383,4396
1	203207322	203209486	vcm1183	0.547454	*	203207322	203209486	#8da0cb	2	450,1458	0,706
1	203289408	203297592	vcm1184	0.502126	*	203289408	203297592	#8da0cb	2	1465,4022	0,4162
1	203394436	203398996	vcm1185	0.502211	*	203394436	203398996	#8da0cb	4	1375,332,1819,545	0,890,2741,3118
1	203422213	203423752	vcm1186	0.490107	*	203422213	203423752	#8da0cb	2	887,342	0,1197
1	203595149	203663802	vcm1187	0.490729	*	203595149	203663802	#8da0cb	9	4146,666,1357,1238,815,856,3528,1292,2500	0,2345,23807,26548,36424,37685,46869,47389,66153
1	203671198	203739419	vcm1188	0.505203	*	203671198	203739419	#8da0cb	9	713,553,2903,990,1307,2197,1162,2352,1451	0,39301,40173,40225,41686,51096,61776,61907,66770
1	204048998	204074424	vcm1191	0.556219	*	204048998	204074424	#8da0cb	2	1129,2976	0,22450
1	204430046	204436271	vcm1193	0.477064	*	204430046	204436271	#8da0cb	2	1896,1791	0,4434
1	204449429	204465077	vcm1194	0.615457	*	204449429	204465077	#8da0cb	2	2264,2641	0,13007
1	204493332	204494989	vcm1195	0.539923	*	204493332	204494989	#8da0cb	2	1025,337	0,1320
1	204706469	204707849	vcm1197	0.774701	*	204706469	204707849	#8da0cb	2	617,429	0,951
1	205152438	205232391	vcm1199	0.483392	*	205152438	205232391	#8da0cb	5	1215,2219,835,1694,2290	0,27170,46376,53706,77663
1	205199576	205291161	vcm1200	0.502059	*	205199576	205291161	#8da0cb	12	261,372,1150,1526,558,1152,2065,1524,286,1946,975,1438	0,2870,7049,63314,80357,80442,81194,82723,85821,86560,88795,90147
1	205242733	205257479	vcm1201	0.511043	*	205242733	205257479	#8da0cb	3	1103,804,4198	0,10380,10548
1	205404147	205451308	vcm1202	0.474744	*	205404147	205451308	#8da0cb	8	1057,1956,1737,892,361,2474,1081,984	0,5217,5240,14066,14535,44687,44706,46107
1	205634329	205649666	vcm1203	0.481021	*	205634329	205649666	#8da0cb	3	1194,2217,1551	0,3138,13786
1	205684478	205686053	vcm1204	0.522234	*	205684478	205686053	#8da0cb	2	813,316	0,1259
1	205742211	205744988	vcm1205	0.546569	*	205742211	205744988	#8da0cb	2	332,2008	0,769
1	205791917	205802406	vcm1207	0.500998	*	205791917	205802406	#8da0cb	4	1875,325,673,2055	0,883,3495,8434
1	206077956	206536504	vcm1209	0.539951	*	206077956	206536504	#8da0cb	7	1284,252,1151,991,318,1254,1388	0,31326,38131,60483,415334,445719,457160
1	206094810	206561524	vcm1210	1	*	206094810	206561524	#8da0cb	4	391,504,273,324	0,398317,445362,466390
1	206257694	206329909	vcm1211	0.49626	*	206257694	206329909	#8da0cb	22	1975,980,2843,3121,1262,1906,1354,1350,1041,834,298,283,213,620,574,954,843,1001,883,357,2372,1053	0,3149,14520,14865,23576,23886,29421,31136,32945,34397,34444,35694,41953,44051,44094,45735,47930,50807,52288,52389,69843,70714
1	206640760	206642286	vcm1212	0.53282	*	206640760	206642286	#8da0cb	2	620,645	0,881
1	206676573	206681115	vcm1213	0.570403	*	206676573	206681115	#8da0cb	3	1944,1505,1068	0,41,3474
1	206748288	206754518	vcm1214	0.465382	*	206748288	206754518	#8da0cb	2	1539,1753	0,4477
1	206852211	206855285	vcm1216	0.504015	*	206852211	206855285	#8da0cb	2	2440,272	0,2802
1	206889319	206893490	vcm1217	0.576026	*	206889319	206893490	#8da0cb	2	2208,1350	0,2821
1	206910773	206967871	vcm1218	0.549104	*	206910773	206967871	#8da0cb	8	636,850,1957,1235,504,4465,3657,4375	0,1172,2373,5037,5825,31206,44723,52723
1	207093052	207106005	vcm1221	0.531203	*	207093052	207106005	#8da0cb	2	4839,3004	0,9949
1	207124569	207145150	vcm1222	0.574018	*	207124569	207145150	#8da0cb	4	1618,2616,1887,1324	0,2434,15629,19257
1	207125079	207142590	vcm1223	0.473235	*	207125079	207142590	#8da0cb	3	1542,2259,2433	0,2362,15078
1	207187949	207189494	vcm1224	0.477917	*	207187949	207189494	#8da0cb	2	404,598	0,947
1	207270703	207271927	vcm1227	0.520681	*	207270703	207271927	#8da0cb	2	373,457	0,767
1	207363747	207368286	vcm1228	0.517039	*	207363747	207368286	#8da0cb	2	1964,591	0,3948
1	207376842	207379759	vcm1229	0.608003	*	207376842	207379759	#8da0cb	4	547,499,1127,1139	0,1013,1309,1778
1	207494074	207511243	vcm1232	0.48741	*	207494074	207511243	#8da0cb	3	2177,347,2655	0,12525,14514
1	207515721	207519454	vcm1233	0.461339	*	207515721	207519454	#8da0cb	3	974,2224,1315	0,1509,2051
1	207580031	207671582	vcm1234	0.519979	*	207580031	207671582	#8da0cb	12	2181,1036,4125,778,227,3076,3467,2094,530,370,267,2700	0,805,4776,17992,21909,22784,35308,47626,51804,52785,53609,88851
1	207631619	207633323	vcm1235	0.503453	*	207631619	207633323	#8da0cb	2	706,500	0,1204
1	207823540	207845010	vcm1236	0.490461	*	207823540	207845010	#8da0cb	2	950,2578	0,18892
1	207823559	207845123	vcm1237	0.601896	*	207823559	207845123	#8da0cb	3	234,855,1186	0,19104,20378
1	208305270	208418750	vcm1240	0.486007	*	208305270	208418750	#8da0cb	22	982,1023,908,1206,1376,235,541,799,2159,2966,492,1505,590,557,1067,691,1900,1974,1775,1613,703,2145	0,27469,33547,42577,45468,52143,52802,53800,55135,55148,57598,71793,76004,80002,81359,81593,87227,87255,103500,103711,110737,111335
1	208709259	208711621	vcm1241	0.468737	*	208709259	208711621	#8da0cb	2	1022,411	0,1951
1	208717895	208816265	vcm1242	0.558696	*	208717895	208816265	#8da0cb	8	877,1451,419,2412,2312,1587,599,541	0,41922,42144,58803,58835,96656,96767,97829
1	209161628	209308669	vcm1243	0.532058	*	209161628	209308669	#8da0cb	23	1273,1916,1267,1405,2487,729,349,896,1461,1504,2054,1139,453,306,281,989,924,1346,2123,452,277,1020,479	0,49888,50481,74021,74028,80338,95109,97691,97959,98851,106873,107295,114434,115138,115169,118300,118352,119576,119612,145282,145396,146021,146079
1	209552203	209609130	vcm1244	0.488897	*	209552203	209609130	#8da0cb	13	1927,1807,1795,544,2701,1384,1428,1672,2586,950,492,625,348	0,8583,9315,10742,18327,19462,25781,26061,31555,41442,55161,56302,56424
1	209822333	209849476	vcm1245	0.501344	*	209822333	209849476	#8da0cb	4	2820,1276,1863,4019	0,7891,9835,23124
1	209831820	209849647	vcm1246	0.48132	*	209831820	209849647	#8da0cb	2	2676,3662	0,14165
1	209876719	209907727	vcm1247	0.487764	*	209876719	209907727	#8da0cb	5	1714,1949,1745,1463,830	0,44,20259,20382,30178
1	209924456	209931091	vcm1248	0.544256	*	209924456	209931091	#8da0cb	2	1522,2314	0,4321
1	209941054	209949161	vcm1249	0.466462	*	209941054	209949161	#8da0cb	2	2530,1538	0,6569
1	210501736	210521196	vcm1250	0.465087	*	210501736	210521196	#8da0cb	5	1397,367,752,1484,238	0,4075,11750,14267,19222
1	210566548	210574056	vcm1251	0.524968	*	210566548	210574056	#8da0cb	3	2033,572,947	0,726,6561
1	210865813	210871036	vcm1252	0.517614	*	210865813	210871036	#8da0cb	2	816,1408	0,3815
1	211589138	211594763	vcm1253	0.560266	*	211589138	211594763	#8da0cb	4	618,2054,958,1222	0,149,1011,4403
1	211691472	211701699	vcm1254	0.551531	*	211691472	211701699	#8da0cb	2	1706,2032	0,8195
1	211744258	211746191	vcm1255	0.615058	*	211744258	211746191	#8da0cb	2	265,1355	0,578
1	211854245	211872616	vcm1258	0.516959	*	211854245	211872616	#8da0cb	4	978,1171,1034,3010	0,6507,14002,15361
1	212002933	212126352	vcm1260	0.550214	*	212002933	212126352	#8da0cb	5	2052,1826,1885,757,1788	0,104829,108427,110617,121631
1	212059232	212061572	vcm1261	0.513708	*	212059232	212061572	#8da0cb	2	902,1167	0,1173
1	212332501	212337319	vcm1264	0.525532	*	212332501	212337319	#8da0cb	2	433,2831	0,1987
1	212407485	212411843	vcm1265	0.502249	*	212407485	212411843	#8da0cb	4	2222,1208,394,422	0,83,3195,3936
1	212658056	212857728	vcm1267	0.556346	*	212658056	212857728	#8da0cb	6	2148,467,413,1308,1799,2379	0,3413,4191,186103,193199,197293
1	212922947	212928462	vcm1270	0.563167	*	212922947	212928462	#8da0cb	2	1085,3097	0,2418
1	213030512	213048027	vcm1273	0.568525	*	213030512	213048027	#8da0cb	3	2163,2851,2724	0,14611,14791
1	213101495	213104968	vcm1275	0.485874	*	213101495	213104968	#8da0cb	3	1448,1220,988	0,204,2485
1	213116206	213155010	vcm1276	0.476049	*	213116206	213155010	#8da0cb	16	2451,2405,705,259,581,571,1956,1035,1875,234,1024,539,1266,4412,1563,1790	0,537,3296,7256,7805,9109,11931,12840,15169,15600,16658,17340,25086,34392,35150,36997
1	214510034	214512010	vcm1277	0.541488	*	214510034	214512010	#8da0cb	3	668,280,702	0,527,1274
1	214568211	214758544	vcm1278	0.485856	*	214568211	214758544	#8da0cb	45	2643,2595,1996,716,1242,401,1847,3274,1851,2983,3015,1073,3001,1461,720,659,1591,1534,1167,1786,494,398,970,1681,568,879,1516,608,694,1539,2192,776,1259,311,256,269,2710,1844,1154,1084,557,515,2199,776,1105	0,7979,8507,20840,23324,24842,26656,31601,32580,43242,43287,49429,49968,51408,57503,58507,59527,59557,80810,81143,82469,98050,99564,111313,111530,119493,120793,120944,122795,122870,129677,142253,144600,151672,152373,153216,155087,162750,162805,170803,172161,172190,174293,186176,189228
1	214626182	214758615	vcm1279	0.480515	*	214626182	214758615	#8da0cb	2	970,504	0,131929
1	215756407	215758535	vcm1282	0.624902	*	215756407	215758535	#8da0cb	2	1313,332	0,1796
1	216701741	216705445	vcm1285	0.517259	*	216701741	216705445	#8da0cb	4	1391,309,1955,1086	0,955,1749,2520
1	217384408	217450053	vcm1286	0.831719	*	217384408	217450053	#8da0cb	3	436,316,2727	0,61704,62918
1	217446089	217450069	vcm1287	0.581578	*	217446089	217450069	#8da0cb	2	344,2718	0,1262
1	218518311	218525189	vcm1289	0.664075	*	218518311	218525189	#8da0cb	2	2890,726	0,6152
1	218632826	218673638	vcm1290	0.483634	*	218632826	218673638	#8da0cb	3	1272,1554,2638	0,13900,38174
1	219496635	219499394	vcm1292	0.51166	*	219496635	219499394	#8da0cb	2	1735,754	0,2005
1	219565164	219741134	vcm1293	0.472507	*	219565164	219741134	#8da0cb	22	354,1752,1513,1359,905,1850,1514,2891,1977,285,1810,355,239,874,235,1738,1736,874,1798,1093,1536,1079	0,30201,30439,35458,35788,51215,67491,67850,69477,71153,72972,73126,74207,80427,80549,83957,84000,121331,150555,163035,174434,174537
1	219747092	219756648	vcm1294	0.505118	*	219747092	219756648	#8da0cb	4	1551,1821,854,459	0,7735,7767,8934
1	219963966	219973260	vcm1296	0.464886	*	219963966	219973260	#8da0cb	5	1368,390,1353,1228,588	0,2004,7118,7192,8706
1	220158389	220162624	vcm1297	0.487456	*	220158389	220162624	#8da0cb	2	746,1476	0,2759
1	220392284	220396213	vcm1299	0.74471	*	220392284	220396213	#8da0cb	2	959,2661	0,1268
1	220828526	220960996	vcm1300	0.556222	*	220828526	220960996	#8da0cb	20	1430,1795,676,2019,625,2083,800,1798,416,1818,1729,1225,268,3070,1483,2651,1555,1163,1835,1387	0,34550,35097,46360,53652,54725,55884,62094,62385,63086,77011,77409,79572,92393,92618,111765,112227,114880,129675,131083
1	221050261	221377533	vcm1301	0.481584	*	221050261	221377533	#8da0cb	17	561,3036,1274,2293,2191,763,2319,784,1955,1475,1827,1846,1374,1499,1964,1191,1760	0,1809,84721,168838,191511,197509,220409,221363,222397,240111,279800,279846,284447,288483,289066,290350,325512
1	221913838	221952813	vcm1303	0.532356	*	221913838	221952813	#8da0cb	7	3786,966,1412,373,2428,3161,1371	0,12758,14063,15915,20024,34116,37604
1	221974403	221983706	vcm1304	0.461431	*	221974403	221983706	#8da0cb	6	293,948,569,247,1026,1734	0,819,1010,3813,5476,7569
1	222000426	222004064	vcm1306	0.537111	*	222000426	222004064	#8da0cb	3	376,1603,1723	0,1859,1915
1	222110193	222114000	vcm1308	0.687602	*	222110193	222114000	#8da0cb	2	1139,1538	0,2269
1	222110213	222114776	vcm1309	0.48241	*	222110213	222114776	#8da0cb	2	1392,2266	0,2297
1	222160760	222162059	vcm1311	0.495914	*	222160760	222162059	#8da0cb	2	427,460	0,839
1	222163777	222169035	vcm1312	0.528783	*	222163777	222169035	#8da0cb	4	1900,1527,2048,256	0,3130,3210,4982
1	223899871	223937309	vcm1315	0.561699	*	223899871	223937309	#8da0cb	6	1905,3402,2446,992,1604,1910	0,2556,2611,13566,13709,35528
1	223958319	223960793	vcm1316	0.57017	*	223958319	223960793	#8da0cb	2	1124,737	0,1737
1	224010611	224034780	vcm1317	0.505822	*	224010611	224034780	#8da0cb	9	477,2583,1414,1960,1358,352,1578,2059,2339	0,2202,8715,9500,11689,11730,12430,19879,21830
1	224200201	224202720	vcm1318	0.592311	*	224200201	224202720	#8da0cb	2	1738,451	0,2068
1	224390945	224393918	vcm1319	0.512082	*	224390945	224393918	#8da0cb	3	756,1895,582	0,1069,2391
1	224552773	224556884	vcm1320	0.627114	*	224552773	224556884	#8da0cb	2	1114,1595	0,2516
1	224564860	224568672	vcm1321	0.473132	*	224564860	224568672	#8da0cb	3	509,533,2130	0,869,1682
1	224895325	225039710	vcm1322	0.484641	*	224895325	225039710	#8da0cb	5	1459,1268,309,1077,253	0,72,94160,96356,144132
1	224919960	224972931	vcm1323	0.467882	*	224919960	224972931	#8da0cb	13	1695,1554,836,1351,659,1777,2747,721,308,1699,1100,3690,2692	0,198,6906,7348,8001,12958,13229,18952,19069,19987,20620,49281,49762
1	226035242	226040233	vcm1325	0.481289	*	226035242	226040233	#8da0cb	2	2380,878	0,4113
1	226129220	226133179	vcm1327	0.531969	*	226129220	226133179	#8da0cb	3	1997,1673,1056	0,93,2903
1	226186270	226190898	vcm1330	0.501839	*	226186270	226190898	#8da0cb	2	2525,1402	0,3226
1	226314664	226321529	vcm1331	0.49192	*	226314664	226321529	#8da0cb	3	2038,1623,1706	0,4972,5159
1	226335362	226337230	vcm1332	0.555456	*	226335362	226337230	#8da0cb	4	580,451,1015,646	0,40,853,914
1	226345084	226348683	vcm1333	0.649822	*	226345084	226348683	#8da0cb	4	1345,1066,1493,1431	0,227,2084,2168
1	226414659	226421996	vcm1334	0.508364	*	226414659	226421996	#8da0cb	2	532,1603	0,5734
1	226543023	226559389	vcm1337	0.470629	*	226543023	226559389	#8da0cb	5	1678,1325,270,441,2763	0,4648,4726,5416,13603
1	226813989	226900507	vcm1339	0.486695	*	226813989	226900507	#8da0cb	5	861,2939,2453,2867,1206	0,5883,16345,16360,85312
1	226840909	226886187	vcm1340	0.458407	*	226840909	226886187	#8da0cb	9	3328,3302,364,2809,2546,897,1372,2193,1783	0,460,7360,8957,20752,23597,26215,36738,43495
1	226917629	226919736	vcm1342	0.586674	*	226917629	226919736	#8da0cb	2	342,887	0,1220
1	226951079	227013917	vcm1343	0.526775	*	226951079	227013917	#8da0cb	7	3013,1802,581,2305,439,343,856	0,8441,23571,24950,27687,61279,61982
1	227260418	227625647	vcm1346	0.525987	*	227260418	227625647	#8da0cb	35	1241,1185,1538,401,1199,2012,1351,2391,1443,684,1311,422,2154,1758,1050,1546,286,2045,1847,551,535,270,461,2045,1104,797,406,945,701,1694,1113,1135,442,1013,464	0,21151,54446,54848,62629,93420,94059,117959,118644,128478,142677,146517,152126,152143,163939,170117,209777,225370,225671,235484,235713,237108,243655,244462,245946,247559,248657,257634,271739,283796,284109,355963,358889,358891,364765
1	227941276	227950775	vcm1347	0.585608	*	227941276	227950775	#8da0cb	9	839,1002,523,267,970,1302,300,414,817	0,2408,5286,5350,6126,6150,7920,8557,8682
1	228643341	228653033	vcm1349	0.562145	*	228643341	228653033	#8da0cb	3	2127,2992,1496	0,1060,8196
1	228744195	228780604	vcm1351	0.916854	*	228744195	228780604	#8da0cb	14	805,813,881,295,234,847,234,814,318,807,799,277,226,309	0,2018,4243,6531,8800,10986,15498,17693,19928,22175,24413,31636,33351,36100
1	228744393	228776418	vcm1352	1	*	228744393	228776418	#8da0cb	8	1137,529,473,737,465,348,418,460	0,2392,4841,18080,20362,24827,29386,31565
1	228870711	229075029	vcm1353	0.449797	*	228870711	229075029	#8da0cb	30	1737,2077,2533,1515,247,2682,2276,945,463,2229,1788,2241,1757,1184,940,2315,1545,595,779,4306,2985,2048,226,467,1077,842,1319,1179,1179,1315	0,1319,16683,30157,30753,57952,58360,69775,70052,74814,75238,90565,90739,95761,95921,102199,102597,106858,106860,113089,113268,125647,125667,127143,128885,128940,163103,200984,202696,203003
1	229262867	229267003	vcm1354	0.562478	*	229262867	229267003	#8da0cb	2	1302,1968	0,2168
1	229272200	229275968	vcm1355	0.58182	*	229272200	229275968	#8da0cb	3	1319,1620,1259	0,2148,2369
1	229460521	229465163	vcm1357	0.549509	*	229460521	229465163	#8da0cb	3	1699,1575,1868	0,427,2774
1	229473839	229547059	vcm1358	0.506673	*	229473839	229547059	#8da0cb	12	741,2520,1085,1940,2594,574,1156,488,1600,1097,944,1520	0,3274,29241,29438,30592,41819,42711,46410,46494,47175,50813,71700
1	229576291	229617496	vcm1359	0.577511	*	229576291	229617496	#8da0cb	2	1574,3281	0,37924
1	229828560	229830192	vcm1360	0.706156	*	229828560	229830192	#8da0cb	2	569,706	0,926
1	230201898	230349501	vcm1361	0.45943	*	230201898	230349501	#8da0cb	11	3096,2954,730,604,2872,1418,1389,2272,1225,768,1861	0,37687,43007,44075,55867,79164,83409,102656,142329,143832,145742
1	230702309	230709563	vcm1369	0.582334	*	230702309	230709563	#8da0cb	4	1244,1004,2258,2036	0,94,4936,5218
1	231628612	231648894	vcm1371	0.496251	*	231628612	231648894	#8da0cb	4	1732,291,1314,1108	0,13397,14188,19174
1	231747598	232056437	vcm1372	0.462323	*	231747598	232056437	#8da0cb	4	2649,1476,3146,1910	0,50141,305693,306168
1	231761486	232108392	vcm1373	0.45123	*	231761486	232108392	#8da0cb	9	747,1704,2554,1507,1131,1149,361,2143,2201	0,391,1507,36882,64092,73541,123090,123891,344705
1	231913630	231918736	vcm1374	0.490593	*	231913630	231918736	#8da0cb	5	260,824,578,1133,717	0,566,3517,3670,4389
1	232592328	232594026	vcm1375	0.564789	*	232592328	232594026	#8da0cb	2	471,889	0,809
1	232606881	232766613	vcm1376	0.513105	*	232606881	232766613	#8da0cb	14	1607,494,2479,608,2389,2423,2607,2191,1403,2278,2857,1499,2462,1498	0,3755,36316,91820,106675,106759,118038,118395,125230,125359,126978,128183,148468,158234
1	233036949	233061014	vcm1378	0.456266	*	233036949	233061014	#8da0cb	10	573,402,1026,517,2670,648,1161,945,1382,945	0,400,3769,8350,13715,14061,15436,21926,22125,23120
1	233087993	233316697	vcm1380	0.702802	*	233087993	233316697	#8da0cb	2	827,2383	0,226321
1	233402660	233406008	vcm1385	0.487898	*	233402660	233406008	#8da0cb	2	1128,1941	0,1407
1	233491686	233494057	vcm1386	0.46239	*	233491686	233494057	#8da0cb	3	1204,980,353	0,144,2018
1	233576536	233831670	vcm1387	0.45907	*	233576536	233831670	#8da0cb	38	713,326,2094,1304,458,728,879,1309,737,1849,3003,1464,745,800,2867,720,354,246,355,1309,1656,1819,1611,899,406,928,377,1443,798,537,362,598,2947,2013,596,234,1513,1280	0,354,18202,18384,39431,69987,71355,108409,147193,156524,157051,158706,166198,172087,172542,179639,179723,182989,186149,186155,190686,190711,197655,197934,213869,221658,222483,222853,223544,227465,228416,232074,232144,233108,235465,235616,253621,253783
1	234348474	234459335	vcm1388	0.52393	*	234348474	234459335	#8da0cb	11	1477,1155,369,1142,1716,711,3888,821,2382,1783,1519	0,916,3171,3943,17280,17528,30909,40892,57289,89280,109342
1	234465524	234468666	vcm1390	0.501793	*	234465524	234468666	#8da0cb	2	450,2257	0,885
1	234533732	234537856	vcm1393	0.527807	*	234533732	234537856	#8da0cb	2	1597,1945	0,2179
1	234613325	234745288	vcm1395	0.513641	*	234613325	234745288	#8da0cb	2	1923,1170	0,130793
1	234623056	234631761	vcm1396	0.543181	*	234623056	234631761	#8da0cb	2	2388,1678	0,7027
1	234734536	235247468	vcm1397	0.429522	*	234734536	235247468	#8da0cb	23	2101,3337,1652,4023,2432,2509,2962,2733,4042,3029,3959,1898,679,1056,1022,314,3457,421,1401,898,2659,1519,1366	0,11588,172676,242532,326645,333867,344148,354613,361983,370703,379314,387825,391866,411976,413418,416466,423401,431531,435625,442164,448477,507703,511566
1	234831411	234836836	vcm1400	0.463764	*	234831411	234836836	#8da0cb	3	1617,1445,1243	0,3980,4007
1	235832937	235839189	vcm1409	0.566269	*	235832937	235839189	#8da0cb	2	698,1164	0,5088
1	236019126	236057393	vcm1410	0.485435	*	236019126	236057393	#8da0cb	10	877,3224,1246,953,583,1678,651,1228,1661,2105	0,9806,19415,20414,20932,23420,27284,31178,31380,36162
1	236080290	236084219	vcm1411	0.467876	*	236080290	236084219	#8da0cb	2	2892,521	0,3408
1	236219897	236230959	vcm1415	0.519964	*	236219897	236230959	#8da0cb	3	2660,1860,1494	0,7246,9568
1	236304792	236324490	vcm1417	0.527864	*	236304792	236324490	#8da0cb	3	2364,390,4146	0,14781,15552
1	236556936	236568755	vcm1418	0.523777	*	236556936	236568755	#8da0cb	2	2438,391	0,11428
1	236693761	236698196	vcm1419	0.45401	*	236693761	236698196	#8da0cb	3	1901,692,1058	0,1257,3377
1	238027237	238430007	vcm1421	0.500356	*	238027237	238430007	#8da0cb	10	923,2306,589,1993,277,1071,321,2163,2426,1863	0,110395,117385,140901,195541,195626,196393,197201,197322,400907
1	238769518	238812802	vcm1422	0.515863	*	238769518	238812802	#8da0cb	3	2299,826,1274	0,40851,42010
1	239620341	239884706	vcm1423	0.475325	*	239620341	239884706	#8da0cb	8	1981,1738,1222,1056,1090,1245,3589,2379	0,506,90358,90619,101568,106365,260776,261527
1	240469593	240473358	vcm1424	0.533489	*	240469593	240473358	#8da0cb	2	437,621	0,3144
1	240627952	240777016	vcm1425	0.498676	*	240627952	240777016	#8da0cb	8	1341,515,678,1298,793,442,2564,479	0,34299,50996,111277,111298,118345,146500,147011
1	241754239	241764669	vcm1427	0.499196	*	241754239	241764669	#8da0cb	2	2336,1318	0,9112
1	241964275	241982088	vcm1429	0.540209	*	241964275	241982088	#8da0cb	6	491,935,1348,1270,1591,1736	0,7097,9653,9739,16076,16077
1	242221444	242407463	vcm1430	0.48912	*	242221444	242407463	#8da0cb	15	1595,1378,1414,503,2090,1931,1040,1675,939,1541,1443,1929,1558,1553,1133	0,57,80475,80948,87966,88107,120653,121197,121939,128762,128791,166605,166732,184466,184812
1	242946921	242977932	vcm1431	0.525215	*	242946921	242977932	#8da0cb	7	1928,1206,2048,1713,850,1932,1852	0,182,4515,4854,16632,29079,29136
1	243221305	243231008	vcm1432	0.549853	*	243221305	243231008	#8da0cb	2	753,363	0,9340
1	243263804	243278499	vcm1433	0.47275	*	243263804	243278499	#8da0cb	4	988,1079,930,1440	0,561,4956,13255
1	243407193	243410771	vcm1434	0.493188	*	243407193	243410771	#8da0cb	4	1488,379,980,797	0,1904,2598,2756
1	243508109	244014950	vcm1437	0.452724	*	243508109	244014950	#8da0cb	19	1620,2075,1839,3224,3228,1385,2860,3739,2996,1598,1231,1620,1304,1961,1022,2311,952,1173,2819	0,136870,136885,160974,161038,242031,242600,250530,250766,293003,293061,321913,322032,378833,381720,381916,383491,403302,504022
1	244001022	244013282	vcm1441	0.473604	*	244001022	244013282	#8da0cb	2	992,2107	0,10153
1	244212000	244239500	vcm1442	0.470938	*	244212000	244239500	#8da0cb	2	1851,1890	0,25610
1	244354945	244356386	vcm1444	0.516856	*	244354945	244356386	#8da0cb	2	449,594	0,847
1	244402126	244406208	vcm1445	0.515901	*	244402126	244406208	#8da0cb	3	1801,1295,680	0,37,3402
1	244461897	244574006	vcm1447	0.494514	*	244461897	244574006	#8da0cb	16	1786,2201,1089,1980,1238,614,418,1680,283,1768,1182,479,1400,1699,1337,1486	0,4477,19911,20110,21316,23762,24078,25714,47718,50318,50324,53694,54419,54597,107341,110623
1	245115330	245118000	vcm1451	0.515028	*	245115330	245118000	#8da0cb	2	2058,212	0,2458
1	245807621	245811236	vcm1453	0.519179	*	245807621	245811236	#8da0cb	3	2703,1473,448	0,108,3167
1	245970278	245974798	vcm1454	0.487455	*	245970278	245974798	#8da0cb	3	1810,638,1325	0,3126,3195
1	246116162	246120244	vcm1455	0.489513	*	246116162	246120244	#8da0cb	3	2110,954,722	0,3128,3259
1	246740258	246744067	vcm1463	0.638127	*	246740258	246744067	#8da0cb	2	1416,2013	0,1796
1	247520540	247525040	vcm1469	0.490262	*	247520540	247525040	#8da0cb	3	2956,1018,1187	0,3149,3313
1	247520561	247532166	vcm1470	0.526893	*	247520561	247532166	#8da0cb	2	1709,1481	0,10124
1	247552982	247604932	vcm1471	0.570256	*	247552982	247604932	#8da0cb	5	1767,2092,1091,1854,1205	0,17111,19925,25758,50745
1	248567501	248852820	vcm1473	0.453608	*	248567501	248852820	#8da0cb	17	1147,368,1396,1504,1830,699,386,310,1345,907,1531,218,4173,2812,1769,2614,483	0,2531,2549,23449,23496,27889,30285,30972,31625,31918,34080,34242,43673,250669,258391,281846,284836
1	248614473	248804308	vcm1476	1	*	248614473	248804308	#8da0cb	2	372,959	0,188876
1	248625100	248627100	vcm1477	0.593623	*	248625100	248627100	#8da0cb	2	752,958	0,1042
1	248634605	248807546	vcm1478	0.529325	*	248634605	248807546	#8da0cb	9	1421,757,430,2946,2120,483,4728,740,686	0,122,3899,9213,9991,101216,168038,170373,172255
1	248738905	248795395	vcm1479	0.502581	*	248738905	248795395	#8da0cb	11	1869,788,765,558,1251,879,1637,1368,1446,1448,554	0,185,20802,20918,37535,37721,46135,46479,52213,52221,55936
1	249079478	249101670	vcm1480	0.466877	*	249079478	249101670	#8da0cb	7	2369,2232,2739,2611,359,2160,2138	0,24,6349,6378,14924,18999,20054
10	306736	380284	vcm1483	0.514059	*	306736	380284	#8da0cb	21	734,1115,1240,780,323,2730,2201,929,2662,1648,1883,2482,335,803,805,1127,1285,1758,1418,1828,1426	0,61,5801,5954,10775,21225,21740,36589,37159,38295,44829,45767,51182,53934,53978,56014,56079,62358,62681,71720,72016
10	556850	591095	vcm1486	0.541195	*	556850	591095	#8da0cb	8	863,883,1391,1607,310,868,336,875	0,37,2164,2245,4313,4378,5013,33370
10	1295739	1790686	vcm1493	0.429456	*	1295739	1790686	#8da0cb	32	2009,1144,581,2302,1082,1594,1610,740,329,448,344,514,2293,1880,564,827,886,2561,1654,1888,1664,1736,1403,1137,353,1232,793,2492,1837,271,1059,415	0,166659,167657,170916,171956,200380,200390,208071,211639,212251,228595,229257,234751,235091,237880,266577,343607,387942,388639,407683,407823,420310,420419,452835,459379,461674,480935,482892,484290,485726,493888,493896
10	1754128	1755293	vcm1495	0.502063	*	1754128	1755293	#8da0cb	2	478,264	0,901
10	1980352	1985346	vcm1496	0.582533	*	1980352	1985346	#8da0cb	3	1645,1902,697	0,45,4297
10	2991688	2994196	vcm1497	0.480394	*	2991688	2994196	#8da0cb	2	1694,384	0,2124
10	3020540	3052000	vcm1498	0.490085	*	3020540	3052000	#8da0cb	6	2762,1847,551,1976,1502,1635	0,80,2306,6814,7298,29825
10	3133210	3138996	vcm1500	0.484425	*	3133210	3138996	#8da0cb	6	379,457,565,1530,2340,765	0,709,1940,3060,3446,4952
10	3497201	3528401	vcm1501	0.473879	*	3497201	3528401	#8da0cb	11	1463,1142,2578,547,570,2049,926,1689,243,399,2228	0,52,12238,13460,14392,16710,17293,22264,27106,27627,28972
10	3519611	3528459	vcm1502	0.496011	*	3519611	3528459	#8da0cb	2	1478,2386	0,6462
10	3664771	3698784	vcm1503	0.494396	*	3664771	3698784	#8da0cb	5	4653,2298,1306,1993,1651	0,207,3145,31777,32362
10	3845685	3945567	vcm1508	0.466359	*	3845685	3945567	#8da0cb	12	3099,2364,1938,2775,904,1696,371,498,3234,2391,2008,2089	0,6451,31721,47032,57054,61838,64501,65178,69690,82887,83018,97793
10	3976305	4078230	vcm1510	0.528766	*	3976305	4078230	#8da0cb	4	1895,3283,1295,1334	0,98642,98800,100402
10	4162707	4179036	vcm1514	0.503374	*	4162707	4179036	#8da0cb	6	1803,1638,1220,2108,325,370	0,6723,6819,10009,15334,15959
10	4664724	4707002	vcm1516	0.463749	*	4664724	4707002	#8da0cb	4	2114,1304,3143,2487	0,29020,39135,39392
10	4944166	4945841	vcm1517	0.566801	*	4944166	4945841	#8da0cb	3	572,605,465	0,1070,1124
10	5332736	5334670	vcm1519	0.549658	*	5332736	5334670	#8da0cb	2	1025,629	0,1305
10	5484583	5492202	vcm1521	0.493719	*	5484583	5492202	#8da0cb	3	1519,2343,911	0,3703,6708
10	5623196	5627653	vcm1522	0.480034	*	5623196	5627653	#8da0cb	2	2304,388	0,4069
10	5623884	5627512	vcm1523	0.510859	*	5623884	5627512	#8da0cb	2	3013,220	0,3408
10	5686966	5708832	vcm1524	0.551733	*	5686966	5708832	#8da0cb	3	1699,1663,1180	0,77,20686
10	5698674	5702519	vcm1525	0.508293	*	5698674	5702519	#8da0cb	2	844,1164	0,2681
10	5858530	5860969	vcm1527	0.494143	*	5858530	5860969	#8da0cb	3	488,496,265	0,1072,2174
10	5885182	5888802	vcm1528	0.517886	*	5885182	5888802	#8da0cb	3	603,1295,951	0,911,2669
10	6055878	6104368	vcm1530	0.522073	*	6055878	6104368	#8da0cb	8	1579,2244,1829,1382,505,937,597,724	0,30046,35900,38048,44409,45257,46729,47766
10	6109591	6115270	vcm1532	0.438799	*	6109591	6115270	#8da0cb	4	1689,1199,2371,1754	0,1025,3248,3925
10	6171785	6184353	vcm1536	0.560034	*	6171785	6184353	#8da0cb	4	740,1450,366,974	0,5836,10934,11594
10	6176744	6179318	vcm1537	0.669593	*	6176744	6179318	#8da0cb	2	391,1896	0,678
10	6309048	6391068	vcm1539	0.485598	*	6309048	6391068	#8da0cb	7	1178,1547,1800,723,450,1376,1980	0,2314,7431,27751,28912,32664,80040
10	6309608	6318261	vcm1540	0.477272	*	6309608	6318261	#8da0cb	3	841,1866,1886	0,1668,6767
10	6507244	6516709	vcm1542	0.520688	*	6507244	6516709	#8da0cb	2	650,2099	0,7366
10	6584685	6623394	vcm1543	0.488503	*	6584685	6623394	#8da0cb	2	2099,1671	0,37038
10	7225719	7236045	vcm1545	0.485034	*	7225719	7236045	#8da0cb	4	2512,2681,472,1914	0,1259,2899,8412
10	7449763	7535516	vcm1546	0.459007	*	7449763	7535516	#8da0cb	8	3685,2258,2134,2132,3308,1264,2126,2183	0,36463,49136,49242,62169,70676,75804,83570
10	7522584	7523982	vcm1547	0.551394	*	7522584	7523982	#8da0cb	2	454,590	0,808
10	7543097	7550836	vcm1548	0.521201	*	7543097	7550836	#8da0cb	3	1775,1399,2612	0,128,5127
10	8087382	8111818	vcm1551	0.575431	*	8087382	8111818	#8da0cb	6	456,505,634,2302,2211,1708	0,2730,3694,9354,14431,22728
10	8172862	8481445	vcm1552	0.436988	*	8172862	8481445	#8da0cb	23	3051,314,1552,1638,2037,2439,1494,996,1687,1467,292,363,1772,1374,1591,1552,1186,244,2074,1773,1579,305,1268	0,61,680,5547,5607,51094,51876,107557,113710,113744,184458,185094,200794,229320,234380,234599,238389,271934,272571,272994,284921,285739,307315
10	9577489	9656352	vcm1554	0.475866	*	9577489	9656352	#8da0cb	2	428,2143	0,76720
10	9865259	9867933	vcm1555	0.504948	*	9865259	9867933	#8da0cb	3	552,414,1055	0,845,1619
10	10251510	10255989	vcm1556	0.538056	*	10251510	10255989	#8da0cb	2	251,457	0,4022
10	10541440	10728086	vcm1558	0.495108	*	10541440	10728086	#8da0cb	12	1976,355,1031,1749,296,780,1061,1994,2236,980,432,243	0,20876,20980,89534,89850,90400,162454,163786,175655,176036,185661,186403
10	11059132	11148049	vcm1559	0.50072	*	11059132	11148049	#8da0cb	10	1368,1578,1557,1900,1746,671,793,315,1482,1221	0,56798,56919,62595,62837,73812,74159,74792,87435,87522
10	11204708	11286356	vcm1561	0.497548	*	11204708	11286356	#8da0cb	9	431,2681,646,360,294,1537,2615,2643,2634	0,716,7552,8660,12811,13447,15402,45793,79014
10	11267526	11315882	vcm1563	0.463905	*	11267526	11315882	#8da0cb	8	2386,2354,1906,2993,400,751,1672,1754	0,19181,30245,30282,32466,36034,39735,46602
10	11277429	11279636	vcm1564	0.509047	*	11277429	11279636	#8da0cb	2	861,1011	0,1196
10	11557902	11621755	vcm1568	0.485292	*	11557902	11621755	#8da0cb	3	2509,2381,1698	0,56200,62155
10	11569811	11577435	vcm1569	0.467636	*	11569811	11577435	#8da0cb	3	1400,2074,339	0,3957,7285
10	11647011	11651270	vcm1570	0.488338	*	11647011	11651270	#8da0cb	2	976,1082	0,3177
10	11688519	11690056	vcm1571	0.48771	*	11688519	11690056	#8da0cb	2	313,290	0,1247
10	11752334	11755923	vcm1572	0.514642	*	11752334	11755923	#8da0cb	2	1064,1442	0,2147
10	11877174	11880473	vcm1575	0.621964	*	11877174	11880473	#8da0cb	2	706,1134	0,2165
10	12063045	12065191	vcm1577	0.684308	*	12063045	12065191	#8da0cb	2	385,1513	0,633
10	12090767	12096640	vcm1578	0.553744	*	12090767	12096640	#8da0cb	5	597,991,1115,2006,1576	0,1912,1916,3851,4297
10	12110244	12120267	vcm1580	0.453613	*	12110244	12120267	#8da0cb	4	1826,256,1461,941	0,5439,6348,9082
10	12374765	12393210	vcm1589	0.530106	*	12374765	12393210	#8da0cb	3	1859,2392,2832	0,7539,15613
10	12429535	12431931	vcm1590	0.532406	*	12429535	12431931	#8da0cb	3	866,993,576	0,1403,1737
10	12451715	12455408	vcm1591	0.509818	*	12451715	12455408	#8da0cb	2	583,492	0,3201
10	12504608	12509268	vcm1593	0.529059	*	12504608	12509268	#8da0cb	4	1605,1627,233,332	0,3033,3230,3890
10	12514661	12543998	vcm1594	0.527189	*	12514661	12543998	#8da0cb	7	1768,1371,733,559,1798,991,3009	0,9253,9483,11543,11623,12545,26328
10	12576754	12583768	vcm1596	0.492963	*	12576754	12583768	#8da0cb	2	686,2009	0,5005
10	12629487	12637777	vcm1598	0.504119	*	12629487	12637777	#8da0cb	4	2315,2007,900,1410	0,360,6817,6880
10	12658776	12687268	vcm1599	0.465908	*	12658776	12687268	#8da0cb	9	1775,326,2481,2296,746,2040,1714,491,1369	0,2673,10553,10830,17200,17984,18311,20907,27123
10	13157726	13160988	vcm1601	0.631576	*	13157726	13160988	#8da0cb	5	220,1229,228,1652,1334	0,28,987,1610,1860
10	13222397	13226429	vcm1602	0.531197	*	13222397	13226429	#8da0cb	2	1010,1355	0,2677
10	13222595	13226510	vcm1603	0.589601	*	13222595	13226510	#8da0cb	3	851,496,552	0,2579,3363
10	13727218	13820564	vcm1608	0.472836	*	13727218	13820564	#8da0cb	29	446,1509,914,1405,580,2729,1806,1148,1438,1471,1613,1428,1259,1435,1270,879,299,2886,301,900,504,347,900,625,886,366,238,2966,2440	0,788,1014,18708,19126,20455,26768,32663,37484,37645,57360,57449,61225,61225,65438,65928,69027,71418,74020,75601,79981,80148,80986,81292,84387,84444,85212,90380,90845
10	13825135	13826080	vcm1609	0.508843	*	13825135	13826080	#8da0cb	2	306,309	0,636
10	13828342	14091732	vcm1610	0.455519	*	13828342	14091732	#8da0cb	76	2994,2995,1467,551,570,720,1158,1079,1553,320,896,499,1353,1179,886,925,1090,838,1571,716,1707,3863,1819,2263,1837,2008,2087,979,901,1330,739,3389,774,1749,220,1999,624,1157,791,844,996,361,403,370,2113,2030,1377,1909,518,452,1495,654,642,473,725,799,1776,946,538,1254,708,806,1064,759,289,863,3383,3273,1447,1094,3241,2439,2369,1962,333,973	0,98,8913,12907,17175,22600,23271,23600,28897,33743,34103,34475,44831,44930,47966,47978,53079,60597,66676,67360,79268,85300,86537,94528,95027,104145,104205,107618,107681,118665,118759,122667,123389,129703,130254,137057,137060,137970,139379,139448,152596,155396,156070,159557,162815,162859,173483,173655,175140,182892,182973,183645,185168,185558,186097,191330,197788,198704,200590,200741,201398,20667…
10	14425288	14428181	vcm1611	0.596689	*	14425288	14428181	#8da0cb	2	519,2001	0,892
10	14605561	14607100	vcm1612	0.52648	*	14605561	14607100	#8da0cb	2	929,234	0,1305
10	14628492	14631272	vcm1614	0.484172	*	14628492	14631272	#8da0cb	2	498,1995	0,785
10	14643727	14647368	vcm1615	0.589502	*	14643727	14647368	#8da0cb	2	260,3051	0,590
10	14650433	14703060	vcm1616	0.497051	*	14650433	14703060	#8da0cb	5	522,864,1215,2156,2696	0,3487,36447,38731,49931
10	14777811	14794382	vcm1618	0.443362	*	14777811	14794382	#8da0cb	10	1710,1412,1172,1207,1827,1760,1116,320,1750,1568	0,283,4569,4611,6143,6240,12900,13144,14821,14924
10	15164037	15210686	vcm1620	0.622327	*	15164037	15210686	#8da0cb	3	2659,1783,1162	0,18752,45487
10	15296231	15413079	vcm1622	0.469012	*	15296231	15413079	#8da0cb	7	1038,2171,1442,1729,917,913,1324	0,39523,58797,66299,79980,81275,115524
10	15855995	15860824	vcm1623	0.591724	*	15855995	15860824	#8da0cb	3	1459,1534,1451	0,2924,3378
10	16231046	16238908	vcm1625	0.523526	*	16231046	16238908	#8da0cb	3	1375,1707,358	0,5503,7504
10	16236739	16239637	vcm1626	0.583754	*	16236739	16239637	#8da0cb	2	461,2095	0,803
10	17064678	17275480	vcm1628	0.455393	*	17064678	17275480	#8da0cb	13	2858,1479,1271,1954,810,2791,1676,1442,2845,3318,1203,4034,2490	0,3170,3320,151814,152552,176677,182948,183080,190658,191899,193962,204540,208312
10	17551122	17602085	vcm1629	0.476562	*	17551122	17602085	#8da0cb	5	3543,3689,1275,1397,969	0,422,47892,49566,49887
10	17658386	17712641	vcm1631	0.468872	*	17658386	17712641	#8da0cb	2	1824,2128	0,52127
10	18250594	18280238	vcm1633	0.577143	*	18250594	18280238	#8da0cb	4	1045,1314,1928,1947	0,22038,27532,27697
10	18639404	18791265	vcm1634	0.460092	*	18639404	18791265	#8da0cb	23	2021,1728,463,1560,705,1234,763,2059,1564,1056,1592,1203,315,1107,1066,2407,928,704,590,1720,1555,1745,1008	0,272,13978,14007,14841,17541,48005,49062,58781,59144,67532,67806,95733,98892,99072,105125,105528,106801,115928,120920,120954,150116,150382
10	19917814	20907221	vcm1635	0.508761	*	19917814	20907221	#8da0cb	87	1367,3658,1507,561,692,2533,1282,2665,508,384,2725,2081,350,647,1070,846,553,474,1263,301,662,841,782,588,1509,858,653,232,601,650,222,1980,1472,939,791,2269,838,647,1168,1340,1526,293,859,999,334,2442,2253,641,2058,767,1113,698,509,393,932,1154,493,594,586,1665,1132,1353,3029,1737,620,2194,319,246,430,403,626,269,1340,983,1051,889,1411,344,2878,1743,1046,1469,802,513,591,1858,1966	0,8686,9197,90445,101770,145128,185585,186618,190057,190938,194975,196581,198173,198790,199149,199935,203421,204324,210322,210994,216662,218236,231798,236276,246048,246617,260372,260696,264848,269264,269295,274549,274953,284557,288888,292196,292780,300297,300405,302220,302312,309870,311845,312259,316428,317206,317540,324397,329139,329193,330245,331891,341731,342333,343358,344683,345360,350355,354…
10	21237344	21261572	vcm1636	0.515791	*	21237344	21261572	#8da0cb	3	1569,1444,2615	0,71,21613
10	21561765	21786031	vcm1637	0.438112	*	21561765	21786031	#8da0cb	20	791,430,2313,913,1232,2301,1048,499,619,1789,1787,1363,1912,1336,913,999,3058,1570,1264,2748	0,6102,18880,19706,27025,40902,63170,63662,77214,79085,79136,90132,95278,99797,99862,106231,125484,133327,133461,221518
10	21807557	21824505	vcm1638	0.503126	*	21807557	21824505	#8da0cb	3	1783,3363,2481	0,6165,14467
10	21975859	22009557	vcm1640	0.678919	*	21975859	22009557	#8da0cb	2	1239,997	0,32701
10	22517376	22727347	vcm1643	0.47522	*	22517376	22727347	#8da0cb	17	2187,2513,2144,1566,262,1296,1191,937,1397,717,666,923,1348,1811,1126,2324,1952	0,22838,87304,91741,93634,96572,104278,106589,111755,114654,115672,136742,138491,140671,141465,149210,208019
10	22621816	22634893	vcm1644	0.485923	*	22621816	22634893	#8da0cb	2	4143,1843	0,11234
10	22743274	22754649	vcm1645	0.457418	*	22743274	22754649	#8da0cb	3	1513,1058,1932	0,4713,9443
10	22777946	22781400	vcm1646	0.477143	*	22777946	22781400	#8da0cb	2	1415,957	0,2497
10	22887351	22890347	vcm1647	0.525544	*	22887351	22890347	#8da0cb	2	1448,963	0,2033
10	23011483	23057745	vcm1649	0.450562	*	23011483	23057745	#8da0cb	4	2258,1373,3829,3767	0,19590,42424,42495
10	23039132	23041885	vcm1650	0.52349	*	23039132	23041885	#8da0cb	2	515,1992	0,761
10	23143223	23146129	vcm1652	0.537021	*	23143223	23146129	#8da0cb	2	1168,1213	0,1693
10	23220218	23236419	vcm1653	0.471336	*	23220218	23236419	#8da0cb	2	1905,2395	0,13806
10	23359565	23362015	vcm1655	0.511113	*	23359565	23362015	#8da0cb	4	1193,1128,912,857	0,31,1538,1581
10	23626871	23633785	vcm1656	0.528935	*	23626871	23633785	#8da0cb	3	2220,994,1133	0,2529,5781
10	23650922	23658528	vcm1657	0.536522	*	23650922	23658528	#8da0cb	2	2173,1768	0,5838
10	24497517	24773031	vcm1659	0.466164	*	24497517	24773031	#8da0cb	44	2343,228,688,2770,1463,617,2028,1277,1086,1159,439,1822,1444,785,1261,552,290,1410,306,2013,1847,1870,1175,572,1183,2504,2208,376,803,251,1623,1539,523,626,2079,322,1993,2390,633,2507,1425,3410,3873,837	0,30496,33899,45440,46786,51110,68618,69354,79839,84242,84964,90404,90573,109793,111847,112522,113734,116116,122958,134817,134856,140664,141037,151827,165146,173657,173806,176413,185932,206302,215800,215877,224058,226231,230660,237896,239546,239565,247018,247160,248255,254608,254688,274677
10	24911531	25307413	vcm1660	0.462094	*	24911531	25307413	#8da0cb	38	1927,3609,2880,1590,2843,2236,643,1131,1133,2430,2063,1293,2944,4363,1063,2661,1983,1053,1216,1213,3249,2949,1174,2007,359,1718,2133,3180,2049,1134,524,1317,377,1915,1402,1621,2127,1732	0,20189,20523,28126,28538,46904,48106,78324,78406,83366,83373,96796,99594,199603,202716,242427,258999,259257,264646,264667,277474,277510,286097,288324,289881,298124,298131,305607,306474,321792,324184,324216,325006,329112,329299,359056,393109,394150
10	26189718	26244492	vcm1662	0.562666	*	26189718	26244492	#8da0cb	10	453,230,1942,2060,367,283,221,233,320,316	0,203,700,767,5811,33409,34021,51694,52467,54458
10	26504276	26507276	vcm1663	0.535943	*	26504276	26507276	#8da0cb	2	1621,777	0,2223
10	26645711	26649339	vcm1664	0.483294	*	26645711	26649339	#8da0cb	5	1296,332,943,1123,507	0,60,722,2460,3121
10	26660535	26729418	vcm1665	0.515512	*	26660535	26729418	#8da0cb	2	2812,3908	0,64975
10	26673151	26682077	vcm1666	0.489164	*	26673151	26682077	#8da0cb	5	2430,3009,325,1838,1287	0,447,2889,7088,7261
10	26696689	26698789	vcm1667	0.483472	*	26696689	26698789	#8da0cb	2	241,1439	0,661
10	26734666	26738882	vcm1668	0.634737	*	26734666	26738882	#8da0cb	2	1501,2412	0,1804
10	26756985	26777819	vcm1669	0.464159	*	26756985	26777819	#8da0cb	3	1980,3373,2288	0,11562,18546
10	26832429	26840225	vcm1673	0.539187	*	26832429	26840225	#8da0cb	4	1839,1501,1075,833	0,91,6560,6963
10	26862109	26918208	vcm1674	0.494697	*	26862109	26918208	#8da0cb	4	2504,2078,1619,1283	0,451,54480,54669
10	27087550	27091375	vcm1675	0.612673	*	27087550	27091375	#8da0cb	2	2289,908	0,2917
10	27607929	27644780	vcm1680	0.520481	*	27607929	27644780	#8da0cb	6	2020,1258,2487,3514,2167,1889	0,260,25143,25431,34684,34763
10	28031281	28377506	vcm1681	0.576904	*	28031281	28377506	#8da0cb	2	1043,981	0,345244
10	28457910	28468583	vcm1682	0.483853	*	28457910	28468583	#8da0cb	4	1534,589,1956,1616	0,17,8717,8746
10	28591094	28671226	vcm1683	0.542592	*	28591094	28671226	#8da0cb	10	1650,1446,463,2698,2876,1240,2851,4221,2517,2676	0,24214,24405,28500,30470,31515,40718,63315,64552,77456
10	28682680	28701358	vcm1684	0.524705	*	28682680	28701358	#8da0cb	7	774,869,2785,1585,1103,1644,1246	0,5725,7054,7287,9210,17034,17402
10	28965906	29395684	vcm1686	0.453369	*	28965906	29395684	#8da0cb	27	3296,1213,1172,2401,2103,670,249,582,443,873,1957,602,431,358,853,1311,1084,1501,242,1111,811,706,2477,2428,1062,1219,1916	0,9905,111527,129721,129847,133228,133585,269044,270024,271149,271234,272437,274063,299007,303762,306957,306989,314167,353665,355530,356514,356908,362427,371482,372227,380311,427862
10	29542889	29575686	vcm1688	0.513	*	29542889	29575686	#8da0cb	3	497,500,2190	0,802,30607
10	29823656	30094220	vcm1691	0.488144	*	29823656	30094220	#8da0cb	37	1815,1566,397,2033,2407,1550,764,1130,2796,1690,1002,868,383,260,2702,2233,3261,1285,784,3399,1889,2919,3431,1917,3135,1633,2622,984,2164,2614,1510,2147,1757,1621,2389,2445,1406	0,19,8932,12049,19637,28039,34902,46254,53625,68254,83529,92686,98531,98900,99638,100197,111157,111364,113550,123599,123709,144762,145005,153262,166071,167560,188988,190417,197948,199806,222662,237278,237344,248095,248533,268119,268554
10	30289466	30449998	vcm1693	0.443148	*	30289466	30449998	#8da0cb	10	2478,1588,1334,2320,600,935,1359,1231,971,846	0,13441,16697,25925,34253,40937,114242,151185,157761,159686
10	30404041	30449328	vcm1694	0.589805	*	30404041	30449328	#8da0cb	6	411,999,357,250,1444,431	0,36641,39817,40577,42926,44856
10	30707232	30710206	vcm1698	0.488551	*	30707232	30710206	#8da0cb	2	1361,667	0,2307
10	30776701	30819357	vcm1700	0.476224	*	30776701	30819357	#8da0cb	15	1522,1085,298,1604,1845,1826,581,1316,1845,1352,2406,2075,813,453,1731	0,117,1797,1931,2852,5425,10205,14226,16911,17218,21911,22266,37643,39727,40925
10	30872177	30877446	vcm1702	0.560238	*	30872177	30877446	#8da0cb	2	1187,1603	0,3666
10	30989911	31259010	vcm1704	0.480063	*	30989911	31259010	#8da0cb	24	1716,2424,2601,1923,649,2038,2715,1244,783,1563,1890,3210,3037,2386,1316,2877,1010,287,784,668,1521,975,618,567	0,2962,25606,26080,33944,35080,35184,40940,41280,49376,49532,81230,110640,111282,116689,117647,118358,258014,258656,258739,262584,262703,266587,268532
10	31047672	31053445	vcm1705	0.516489	*	31047672	31053445	#8da0cb	3	1354,819,851	0,537,4922
10	31217455	31220294	vcm1706	0.458608	*	31217455	31220294	#8da0cb	3	1427,985,367	0,50,2472
10	31379110	31436848	vcm1709	0.512466	*	31379110	31436848	#8da0cb	9	1502,1425,2187,251,1317,442,1017,1785,1643	0,37,9698,9878,10461,14399,46488,55913,56095
10	31630150	31637503	vcm1710	0.466609	*	31630150	31637503	#8da0cb	3	1909,441,726	0,5800,6627
10	31870572	32097854	vcm1712	0.487881	*	31870572	32097854	#8da0cb	3	2075,710,1493	0,172504,225789
10	31888830	31901708	vcm1713	0.498124	*	31888830	31901708	#8da0cb	2	1080,1267	0,11611
10	31995502	32050225	vcm1715	0.481032	*	31995502	32050225	#8da0cb	2	2498,2162	0,52561
10	32164051	32168324	vcm1716	0.515444	*	32164051	32168324	#8da0cb	3	511,1744,1048	0,866,3225
10	32605831	32615706	vcm1722	0.465758	*	32605831	32615706	#8da0cb	2	2624,1019	0,8856
10	32620638	32623350	vcm1723	0.541014	*	32620638	32623350	#8da0cb	2	1389,984	0,1728
10	33229551	33251398	vcm1725	0.461344	*	33229551	33251398	#8da0cb	4	1162,1079,3045,639	0,2618,15924,21208
10	33383992	33391058	vcm1728	0.49671	*	33383992	33391058	#8da0cb	4	1837,440,1051,1020	0,4592,6006,6046
10	33422511	33432808	vcm1729	0.592446	*	33422511	33432808	#8da0cb	3	1210,1499,1359	0,2647,8938
10	33499975	35198322	vcm1730	0.457092	*	33499975	35198322	#8da0cb	199	1622,1294,629,882,762,1640,1278,2470,341,1338,919,553,1008,391,1066,1878,2260,529,325,1022,815,2202,524,982,298,1117,1209,671,3728,3482,1550,1053,2233,1507,1071,1553,857,788,1242,828,2419,1306,1164,579,1101,2321,2524,246,1736,2109,1930,1719,360,373,952,226,1745,470,859,888,714,284,220,285,485,419,1988,513,1776,1226,391,1188,534,366,348,347,1070,577,737,850,262,386,2132,257,2208,853,1747,1003,1575…	0,149,3215,29741,33940,37147,37209,51787,52491,53458,62355,98201,104607,115333,122497,123841,123859,130023,131059,135702,144153,165134,170991,223538,272805,273629,275358,275711,295275,295458,312678,347597,358865,400842,401092,409513,434537,439419,442242,444426,449817,450435,455452,455813,469987,492290,492668,494900,504429,523225,523292,531551,532092,532924,535288,535484,561033,561981,582558,60710…
10	33503538	33667347	vcm1731	0.511764	*	33503538	33667347	#8da0cb	2	262,1773	0,162036
10	35420346	35440485	vcm1732	0.518295	*	35420346	35440485	#8da0cb	4	1856,1266,1626,1749	0,4162,16430,18390
10	35497032	35510124	vcm1733	0.512402	*	35497032	35510124	#8da0cb	7	2015,757,1217,914,859,794,734	0,8331,8354,9970,10022,12023,12358
10	36067037	36217988	vcm1736	0.456839	*	36067037	36217988	#8da0cb	11	773,1675,2191,2508,1876,1088,780,1277,533,1751,1502	0,12337,42018,42187,96944,97113,133056,134175,147340,149200,149245
10	38643673	38692839	vcm1738	0.479685	*	38643673	38692839	#8da0cb	5	1324,2615,1215,1394,2063	0,70,2157,36101,47103
10	38774210	39153501	vcm1739	0.444967	*	38774210	39153501	#8da0cb	23	378,360,733,3012,624,782,469,534,736,304,304,524,1108,396,352,461,407,314,370,356,499,412,676	0,2109,31628,41571,99389,304716,310659,311646,319693,324053,332919,334439,336872,346101,347071,351134,362218,363767,365110,371870,372693,374776,378615
10	38774317	39153215	vcm1740	0.511106	*	38774317	39153215	#8da0cb	39	257,335,380,635,3067,721,594,436,1241,290,393,1017,585,270,826,312,328,624,297,439,354,368,377,365,318,393,408,334,280,355,295,212,362,343,331,472,684,488,222	0,2013,3612,31600,41395,97651,99308,102958,106615,108798,302390,304354,311474,313965,319683,323942,327508,330571,332872,334391,337515,339650,346010,346950,350052,351073,354353,358941,362916,363671,364402,365783,369539,371772,372740,374615,375537,376542,378676
10	38877142	39129111	vcm1741	0.479068	*	38877142	39129111	#8da0cb	2	570,442	0,251527
10	42355031	42818217	vcm1742	0.565222	*	42355031	42818217	#8da0cb	36	2154,1477,599,224,788,1139,228,368,889,343,1432,409,797,314,881,835,1092,439,292,689,440,648,976,1570,317,795,324,387,3747,306,361,437,628,222,219,1343	0,2808,5690,8351,9543,13968,15524,19609,24857,28373,29262,32003,32690,34243,35824,38668,40854,43439,44217,45068,51549,54029,172219,174146,177357,179540,184073,184710,241695,306305,308518,439422,444537,459027,460165,461843
10	42355042	42380640	vcm1743	0.567806	*	42355042	42380640	#8da0cb	5	2187,1226,223,829,551	0,3112,10552,13980,25047
10	42363405	42800208	vcm1744	0.474934	*	42363405	42800208	#8da0cb	20	279,769,338,1453,339,802,878,584,223,319,1062,444,268,693,1006,1572,644,3732,295,832	0,1163,20020,20855,23697,24313,27450,29261,30318,30806,32500,35058,35836,36692,163843,165771,171137,233314,300239,435971
10	42536762	42546323	vcm1745	0.792475	*	42536762	42546323	#8da0cb	5	302,220,372,229,473	0,4779,6103,6901,9088
10	42542863	42546392	vcm1746	1	*	42542863	42546392	#8da0cb	3	392,282,562	0,744,2967
10	43621576	43625589	vcm1749	0.566142	*	43621576	43625589	#8da0cb	5	587,500,729,1480,1055	0,869,934,2533,2706
10	43716100	43718572	vcm1751	0.529548	*	43716100	43718572	#8da0cb	3	1189,303,222	0,1625,2250
10	44303095	44312934	vcm1752	0.506039	*	44303095	44312934	#8da0cb	2	1322,2508	0,7331
10	44435099	44461586	vcm1753	0.495212	*	44435099	44461586	#8da0cb	3	1366,563,1923	0,2920,24564
10	44503918	44516940	vcm1754	0.476722	*	44503918	44516940	#8da0cb	7	727,521,1574,1285,389,783,326	0,76,2064,2206,11548,12239,12262
10	44755061	44807203	vcm1755	0.52538	*	44755061	44807203	#8da0cb	12	545,516,2014,1954,503,353,578,349,888,816,417,1103	0,179,1041,1076,4251,33772,40846,41021,41685,41828,47672,51039
10	45442947	45470849	vcm1759	0.50299	*	45442947	45470849	#8da0cb	6	2942,1573,725,1543,839,2509	0,11030,16223,17811,20256,25393
10	45745578	45749362	vcm1761	0.528983	*	45745578	45749362	#8da0cb	2	1413,925	0,2859
10	45846966	45850349	vcm1763	0.569442	*	45846966	45850349	#8da0cb	3	724,2308,2319	0,849,1064
10	45868891	45871673	vcm1764	0.501914	*	45868891	45871673	#8da0cb	2	1756,640	0,2142
10	45955292	45960430	vcm1767	0.558978	*	45955292	45960430	#8da0cb	2	4177,311	0,4827
10	46147867	46168864	vcm1769	0.485511	*	46147867	46168864	#8da0cb	6	3166,2102,1398,978,667,1706	0,7087,7824,9541,9811,19291
10	46766581	48278618	vcm1770	0.907942	*	46766581	48278618	#8da0cb	22	1601,455,2430,1463,2447,266,1620,1686,340,222,2414,1550,2883,423,377,1760,1594,234,2405,1556,572,1903	0,2114,384410,395603,403879,409812,475910,480763,482906,978805,981606,990680,1001020,1151195,1151909,1413682,1418657,1486107,1489881,1499012,1509282,1510134
10	46767254	48278574	vcm1771	0.961346	*	46767254	48278574	#8da0cb	24	1081,345,1552,1484,892,639,225,1021,220,1511,590,409,946,234,281,495,357,331,905,1550,1608,610,903,489	0,136565,395005,401999,404649,409119,475281,480710,528363,983088,1000273,1002663,1413196,1414475,1416772,1419366,1484744,1485419,1489175,1491420,1498268,1508621,1509671,1510831
10	47599123	47671860	vcm1773	0.571619	*	47599123	47671860	#8da0cb	10	1768,2035,339,854,2325,1629,1082,1217,2185,1932	0,10097,11664,38691,40126,40898,55555,56421,70552,70607
10	48477434	48482314	vcm1774	0.484658	*	48477434	48482314	#8da0cb	2	1606,1519	0,3361
10	48956190	49195915	vcm1776	0.772149	*	48956190	49195915	#8da0cb	4	293,672,251,427	0,1064,138549,239298
10	48956326	49198609	vcm1777	0.615775	*	48956326	49198609	#8da0cb	4	1608,833,503,2242	0,2025,239192,240041
10	49459083	49798629	vcm1778	0.500138	*	49459083	49798629	#8da0cb	3	1742,1560,1894	0,18,337652
10	49486282	49496661	vcm1779	0.506571	*	49486282	49496661	#8da0cb	5	2144,1006,487,222,1323	0,4257,6955,7853,9056
10	49538368	49539948	vcm1780	0.516244	*	49538368	49539948	#8da0cb	2	415,895	0,685
10	49760064	49787850	vcm1784	0.545008	*	49760064	49787850	#8da0cb	8	698,1557,289,1174,1680,303,231,1589	0,22153,22547,23985,24165,25405,26149,26197
10	49815311	49860826	vcm1785	0.474953	*	49815311	49860826	#8da0cb	11	1353,1305,379,1793,2757,2364,2459,1922,1543,1084,802	0,5049,5443,6734,15823,16278,25963,26310,31682,32178,44713
10	49951766	49979688	vcm1786	0.489502	*	49951766	49979688	#8da0cb	9	914,1697,1882,1276,2292,1256,1447,1521,536	0,9,3465,4110,14262,21130,21178,26401,26757
10	50260107	50285885	vcm1787	0.535342	*	50260107	50285885	#8da0cb	3	2358,2089,1379	0,290,24399
10	50331653	50344066	vcm1788	0.49309	*	50331653	50344066	#8da0cb	2	1458,326	0,12087
10	50346693	50350867	vcm1789	0.503579	*	50346693	50350867	#8da0cb	6	2449,383,440,1271,267,576	0,26,747,1939,2956,3598
10	50380091	50399390	vcm1790	0.459605	*	50380091	50399390	#8da0cb	6	599,1863,1535,330,941,1850	0,4599,4796,11392,15930,17449
10	50567597	50571792	vcm1792	0.48997	*	50567597	50571792	#8da0cb	3	1268,1571,1732	0,2455,2463
10	50770812	50777528	vcm1793	0.552565	*	50770812	50777528	#8da0cb	2	1630,1430	0,5286
10	51369087	51625677	vcm1795	1	*	51369087	51625677	#8da0cb	3	1395,224,1166	0,8164,255424
10	51370348	51373975	vcm1796	0.544611	*	51370348	51373975	#8da0cb	2	2206,1397	0,2230
10	51498251	51544668	vcm1797	0.536245	*	51498251	51544668	#8da0cb	6	1152,460,605,1756,1586,273	0,119,3771,4627,4713,46144
10	51571918	51578467	vcm1798	0.508956	*	51571918	51578467	#8da0cb	3	1740,1988,3182	0,2250,3367
10	52106135	52124562	vcm1803	0.549754	*	52106135	52124562	#8da0cb	2	2344,3165	0,15262
10	52144363	52148293	vcm1804	0.46964	*	52144363	52148293	#8da0cb	2	721,1519	0,2411
10	52176710	52302442	vcm1805	0.451133	*	52176710	52302442	#8da0cb	21	2049,723,1072,2342,1879,2333,773,2133,1956,1472,2068,1999,2350,3614,392,635,1054,2256,284,853,2653	0,4625,9040,14022,20173,20541,32943,34303,38672,50569,52370,62320,62397,78529,85276,90738,91742,93857,96403,121621,123079
10	52404151	52420366	vcm1807	0.501293	*	52404151	52420366	#8da0cb	7	488,655,1819,2867,701,1128,880	0,758,3249,7106,7224,8679,15335
10	52833211	53182697	vcm1808	0.461245	*	52833211	53182697	#8da0cb	24	1976,246,1252,563,348,2810,1457,381,1284,1221,365,505,1640,1498,301,712,1323,829,840,461,1391,917,803,1174	0,2856,9514,37093,39971,63337,63745,71129,95904,103059,142707,144175,150302,150437,170873,171738,177032,196246,199674,223499,227538,290198,307120,348312
10	53377757	53380640	vcm1809	0.616334	*	53377757	53380640	#8da0cb	4	364,1976,1301,374	0,826,912,2509
10	53598817	53681096	vcm1810	0.460028	*	53598817	53681096	#8da0cb	7	812,1429,1097,2217,1899,2330,364	0,20652,20849,39287,39427,79340,81915
10	53679992	53681417	vcm1811	0.666947	*	53679992	53681417	#8da0cb	2	341,698	0,727
10	54195891	54247980	vcm1813	0.446885	*	54195891	54247980	#8da0cb	6	1751,347,309,912,559,1150	0,539,1326,29742,50030,50939
10	54514784	54517875	vcm1814	0.637395	*	54514784	54517875	#8da0cb	3	1500,232,1325	0,74,1766
10	54613212	54625252	vcm1815	0.502985	*	54613212	54625252	#8da0cb	6	1770,606,744,1967,485,485	0,580,2168,10073,10494,11317
10	54659456	54679308	vcm1816	0.553654	*	54659456	54679308	#8da0cb	3	1895,2113,1136	0,80,18716
10	54724889	54883228	vcm1817	0.46032	*	54724889	54883228	#8da0cb	16	2523,2194,728,351,1702,1508,517,2399,1885,1437,1075,1878,1498,745,1901,790	0,217,37903,38219,39679,39806,42019,47152,47392,59473,59727,64474,64725,143241,156438,156932
10	54894787	54895657	vcm1818	0.662583	*	54894787	54895657	#8da0cb	2	236,354	0,516
10	55085972	55087314	vcm1819	0.47688	*	55085972	55087314	#8da0cb	2	595,397	0,945
10	56962405	56993913	vcm1820	0.440884	*	56962405	56993913	#8da0cb	4	1395,923,425,744	0,30010,30053,30764
10	57901326	57903424	vcm1821	0.488029	*	57901326	57903424	#8da0cb	2	428,1409	0,689
10	58381501	58424132	vcm1823	0.473593	*	58381501	58424132	#8da0cb	6	3012,2387,434,3238,1761,2246	0,58,10405,10466,11658,40385
10	58903058	58906315	vcm1824	0.581523	*	58903058	58906315	#8da0cb	2	306,648	0,2609
10	58903211	58906111	vcm1825	0.563968	*	58903211	58906111	#8da0cb	3	603,524,488	0,1539,2412
10	59712248	59743359	vcm1826	0.460387	*	59712248	59743359	#8da0cb	3	288,1218,744	0,20425,30367
10	59782509	59789232	vcm1827	0.512645	*	59782509	59789232	#8da0cb	3	2010,1530,1069	0,232,5654
10	60267869	60581418	vcm1828	0.490518	*	60267869	60581418	#8da0cb	22	469,446,1248,1220,2214,1220,3876,1836,1934,1941,1237,1239,807,3026,3473,1766,609,2782,1396,336,1490,1706	0,4101,4947,34659,68638,77206,81805,100021,132440,132445,135042,139492,142872,152065,193919,215243,226302,247093,247366,250203,267639,311843
10	60712272	60886799	vcm1829	0.490799	*	60712272	60886799	#8da0cb	28	726,664,400,844,4068,766,1961,2204,2374,225,1292,2162,1927,2506,2421,770,1457,702,942,652,573,1593,771,508,1129,1686,840,817	0,4089,15161,40178,40304,41446,42507,53573,53699,57135,67088,83227,83327,94577,94751,107543,107610,108660,115890,116342,120831,126385,128732,128849,154156,154261,156981,173710
10	61413371	61470069	vcm1830	0.465192	*	61413371	61470069	#8da0cb	7	1137,906,1731,1476,399,603,1541	0,122,17745,17967,24493,25443,55157
10	61638661	61641756	vcm1831	0.560537	*	61638661	61641756	#8da0cb	2	2187,547	0,2548
10	61790290	61857727	vcm1833	0.453107	*	61790290	61857727	#8da0cb	13	2820,1933,985,871,1555,2489,966,1991,1720,1060,772,1257,388	0,389,23923,30107,42254,42355,44115,55561,55740,62627,62680,66180,66274
10	61800139	61804102	vcm1834	0.57726	*	61800139	61804102	#8da0cb	3	361,577,1697	0,1420,2266
10	61874492	61908773	vcm1835	0.49305	*	61874492	61908773	#8da0cb	6	759,1389,359,1809,1346,1083	0,15293,15982,24531,24532,33198
10	62109732	62118952	vcm1836	0.566143	*	62109732	62118952	#8da0cb	5	4283,885,2122,1167,323	0,414,1597,8053,8721
10	62205408	62336527	vcm1837	0.455048	*	62205408	62336527	#8da0cb	13	2037,2706,750,1287,879,968,287,500,816,1586,1984,903,638	0,33475,67624,75729,89170,90519,93256,95664,100805,114541,126277,126535,130481
10	62669914	62704776	vcm1838	0.489783	*	62669914	62704776	#8da0cb	3	1250,344,2014	0,11525,32848
10	63045610	63158369	vcm1840	0.494163	*	63045610	63158369	#8da0cb	3	1889,1428,1742	0,104305,111017
10	63658816	64005391	vcm1842	0.459437	*	63658816	64005391	#8da0cb	25	5309,1157,827,4408,1086,4955,2038,2514,2041,3723,1235,1111,3055,777,1715,409,2055,2953,1243,562,225,2785,1063,2293,2914	0,38277,39770,42111,61197,62570,75152,87330,93035,99902,110110,117502,119805,132313,138409,145648,146604,149068,155234,180704,181544,182298,205729,209520,343661
10	63941953	63945964	vcm1844	0.564921	*	63941953	63945964	#8da0cb	4	1280,2537,1357,464	0,688,1604,3547
10	64370676	64577832	vcm1847	0.452764	*	64370676	64577832	#8da0cb	24	1135,3377,2852,1830,2314,1016,2910,437,2280,3589,2915,3001,2717,3831,1190,2441,1524,1367,1517,1396,564,1918,2038,2663	0,6363,7721,20464,25873,36356,41695,44893,58882,68676,69229,78115,78227,96081,114983,121393,124325,144525,158336,161273,166817,167672,193062,204493
10	64598852	64753311	vcm1850	0.434153	*	64598852	64753311	#8da0cb	14	1166,3975,3620,1252,1741,1584,1849,348,1454,639,1953,1763,1571,1787	0,11327,11555,21302,30931,31173,68008,68495,72285,72360,77449,77584,152639,152672
10	64964003	64967821	vcm1852	0.570339	*	64964003	64967821	#8da0cb	2	1450,1920	0,1898
10	65363210	65369448	vcm1853	0.663475	*	65363210	65369448	#8da0cb	2	1644,878	0,5360
10	65404229	65467856	vcm1854	0.580283	*	65404229	65467856	#8da0cb	11	1014,909,1535,1793,1429,1879,229,288,1903,2008,1176	0,1619,22208,25851,31881,37349,45061,45690,46850,54738,62451
10	65426122	65443663	vcm1855	0.48918	*	65426122	65443663	#8da0cb	2	1983,2019	0,15522
10	66021147	66035483	vcm1856	0.608135	*	66021147	66035483	#8da0cb	2	867,365	0,13971
10	67100811	67155354	vcm1857	0.514824	*	67100811	67155354	#8da0cb	3	1342,1237,883	0,53306,53532
10	67557560	67659221	vcm1858	0.500207	*	67557560	67659221	#8da0cb	11	939,400,744,2075,748,720,3241,1599,339,371,703	0,45548,62754,62817,63908,88467,92363,93943,95798,100484,100958
10	68505803	68598419	vcm1859	0.544695	*	68505803	68598419	#8da0cb	14	1480,747,1700,1038,343,786,238,656,609,515,1403,1773,881,811	0,1785,36335,36911,38621,42081,42163,53374,80750,80863,81668,89147,89753,91805
10	69366593	69377854	vcm1860	0.483519	*	69366593	69377854	#8da0cb	5	669,1145,1832,1594,541	0,97,5363,5515,10720
10	69539974	69544738	vcm1861	0.532487	*	69539974	69544738	#8da0cb	3	935,254,1697	0,1247,3067
10	69802141	69807853	vcm1862	0.576153	*	69802141	69807853	#8da0cb	2	1280,1818	0,3894
10	69922929	69933134	vcm1864	0.65689	*	69922929	69933134	#8da0cb	2	1751,1569	0,8636
10	70320176	70323304	vcm1866	0.621515	*	70320176	70323304	#8da0cb	2	1104,1706	0,1422
10	70384799	70388465	vcm1867	0.55172	*	70384799	70388465	#8da0cb	2	1478,265	0,3401
10	70783755	70787830	vcm1869	0.505611	*	70783755	70787830	#8da0cb	3	1199,1201,643	0,2874,3424
10	70803530	70826477	vcm1870	0.482925	*	70803530	70826477	#8da0cb	9	3029,248,314,562,972,2303,2299,1515,1901	0,3826,4816,4840,7857,12198,12237,17424,21046
10	70859228	70862187	vcm1871	0.497219	*	70859228	70862187	#8da0cb	2	1498,1197	0,1762
10	70961159	70964524	vcm1872	0.535576	*	70961159	70964524	#8da0cb	4	1694,1522,946,915	0,425,2419,2427
10	70981566	70989870	vcm1874	0.475609	*	70981566	70989870	#8da0cb	2	1778,1831	0,6473
10	71198004	71241691	vcm1877	0.458565	*	71198004	71241691	#8da0cb	9	2616,682,1159,1087,1955,636,828,751,2586	0,13202,18159,19698,25954,26740,34221,36005,41101
10	71718997	71722247	vcm1878	0.565554	*	71718997	71722247	#8da0cb	2	729,2187	0,1063
10	71851593	71868300	vcm1879	0.489267	*	71851593	71868300	#8da0cb	2	2099,1417	0,15290
10	72030664	72033640	vcm1880	0.466822	*	72030664	72033640	#8da0cb	2	771,1585	0,1391
10	72052187	72092437	vcm1881	0.50105	*	72052187	72092437	#8da0cb	2	2063,1615	0,38635
10	72114231	72117919	vcm1883	0.509843	*	72114231	72117919	#8da0cb	2	2158,925	0,2763
10	72237810	72274355	vcm1885	0.490179	*	72237810	72274355	#8da0cb	5	2756,1161,2509,439,1058	0,12331,14928,21385,35487
10	72335393	72348975	vcm1888	0.538384	*	72335393	72348975	#8da0cb	4	1752,2489,2492,2135	0,2119,11090,11132
10	72412670	72417674	vcm1889	0.506779	*	72412670	72417674	#8da0cb	6	287,1108,317,2294,985,992	0,18,746,2710,2711,3986
10	73131344	73137325	vcm1893	0.571196	*	73131344	73137325	#8da0cb	2	2507,610	0,5371
10	73486017	73533249	vcm1897	0.483952	*	73486017	73533249	#8da0cb	4	3323,993,2785,998	0,20630,20709,46234
10	73534434	73537072	vcm1899	0.570913	*	73534434	73537072	#8da0cb	2	689,1686	0,952
10	73595168	73649918	vcm1900	0.539884	*	73595168	73649918	#8da0cb	5	2362,2214,2123,1866,2305	0,23989,24021,37750,52445
10	73716044	73760680	vcm1904	0.512741	*	73716044	73760680	#8da0cb	14	660,2700,1960,664,351,270,1954,751,1229,2119,1938,558,1841,2282	0,7424,7745,12045,12161,15261,17667,17960,19176,28015,28110,40513,42035,42354
10	73891927	73935782	vcm1906	0.487528	*	73891927	73935782	#8da0cb	4	3945,2671,2855,2983	0,30261,30264,40872
10	73974895	73979242	vcm1908	0.561703	*	73974895	73979242	#8da0cb	2	2845,1110	0,3237
10	73987515	73989631	vcm1909	0.481059	*	73987515	73989631	#8da0cb	2	1271,561	0,1555
10	74064854	74066361	vcm1910	0.540064	*	74064854	74066361	#8da0cb	3	904,654,340	0,196,1167
10	74089417	74096092	vcm1911	0.517876	*	74089417	74096092	#8da0cb	4	868,872,448,2136	0,1457,2650,4539
10	74451516	74455359	vcm1913	0.465278	*	74451516	74455359	#8da0cb	2	1899,813	0,3030
10	74836042	74840414	vcm1915	0.47369	*	74836042	74840414	#8da0cb	2	1433,1468	0,2904
10	74977838	74979574	vcm1916	0.514777	*	74977838	74979574	#8da0cb	2	740,613	0,1123
10	75403437	75416040	vcm1918	0.477667	*	75403437	75416040	#8da0cb	4	1186,2090,274,455	0,5899,11566,12148
10	75464632	75478207	vcm1919	0.46779	*	75464632	75478207	#8da0cb	2	2017,1439	0,12136
10	75616751	75619591	vcm1921	0.495141	*	75616751	75619591	#8da0cb	3	355,2434,331	0,406,1948
10	75646144	75693080	vcm1922	0.460328	*	75646144	75693080	#8da0cb	6	3014,3902,1779,1037,709,1546	0,19673,20455,24457,33424,45390
10	75715858	75840434	vcm1924	0.46273	*	75715858	75840434	#8da0cb	9	4097,2519,565,3005,1510,2158,1389,1498,2293	0,41365,54355,54399,55238,77048,99614,101287,122283
10	75916242	75937535	vcm1929	0.489948	*	75916242	75937535	#8da0cb	5	993,814,3130,1123,2047	0,6856,8183,12234,19246
10	76259963	76264124	vcm1932	0.520844	*	76259963	76264124	#8da0cb	4	1167,899,2708,1755	0,488,1453,1965
10	76352324	76359954	vcm1933	0.525351	*	76352324	76359954	#8da0cb	3	1070,3272,3218	0,4237,4412
10	76438054	76444422	vcm1936	0.583138	*	76438054	76444422	#8da0cb	2	1009,1755	0,4613
10	76657570	76660739	vcm1937	0.466928	*	76657570	76660739	#8da0cb	2	1385,1411	0,1758
10	76736303	76774902	vcm1939	0.469632	*	76736303	76774902	#8da0cb	5	2377,1646,1880,3483,2959	0,5555,23632,34928,35640
10	76801891	76804258	vcm1941	0.479867	*	76801891	76804258	#8da0cb	4	1405,719,263,613	0,82,1170,1754
10	77054009	77057429	vcm1943	0.514233	*	77054009	77057429	#8da0cb	2	2140,925	0,2495
10	77155039	78190623	vcm1945	0.497377	*	77155039	78190623	#8da0cb	73	2374,3224,2288,2272,1102,3555,1474,664,1589,751,777,1282,954,1554,1948,2564,240,2203,528,1794,1304,1162,231,746,1776,1238,1330,1226,1061,1847,1800,428,577,1253,941,2300,1131,539,728,3519,1273,1659,236,290,2082,1207,684,585,1433,553,415,2014,362,2149,1923,1277,235,961,621,4062,1156,550,1208,956,1866,1284,1632,342,270,1102,1465,984,2411	0,4921,7460,11961,13324,32426,35439,36877,73165,75424,76859,91726,96690,103529,110195,110232,113803,117223,127610,132589,132709,136391,136953,145536,145582,148604,151655,151716,157905,169961,169976,173337,192759,201523,201612,209733,209804,211276,215257,215615,216344,217924,224611,247652,252595,312616,316748,323582,337703,342471,348093,368254,369283,376170,376280,392775,529153,537269,540122,55871…
10	78640819	79471629	vcm1946	0.465822	*	78640819	79471629	#8da0cb	124	2615,2039,542,713,1193,336,900,2118,1894,592,399,1323,442,1194,2350,552,1047,1187,398,215,549,1169,1489,709,3555,2528,634,1275,707,1357,2356,895,401,2677,274,571,620,1044,1144,1468,575,1064,1852,1401,1396,1207,294,324,321,1911,725,450,1152,1276,905,421,666,313,427,995,392,573,1836,3144,436,324,675,643,267,2122,2027,391,2007,518,900,1178,950,1817,960,546,347,363,1704,2057,1811,949,1909,1263,2997,1…	0,519,2851,6476,126756,127077,129017,149693,282082,282227,283322,284438,293144,294400,305966,315160,332828,342152,344305,346535,348668,349019,349468,361606,363567,364252,370655,379767,382956,386622,391883,400365,408103,408949,409288,410110,410974,424856,438732,467274,469008,476896,504927,505063,509342,509755,511381,517339,517919,524048,524914,531067,534197,534976,535850,541405,547039,548000,57162…
10	79633101	79687090	vcm1948	0.565976	*	79633101	79687090	#8da0cb	5	1403,1120,1273,934,2025	0,49,4165,4318,51964
10	79657723	79680693	vcm1949	0.489658	*	79657723	79680693	#8da0cb	3	1866,1287,1672	0,263,21298
10	79964975	80011477	vcm1950	0.479147	*	79964975	80011477	#8da0cb	9	956,955,1336,266,1183,1280,433,704,3783	0,40,1666,1845,6673,9876,10033,11906,42719
10	80806390	80955360	vcm1951	0.466252	*	80806390	80955360	#8da0cb	37	2758,2358,770,2859,1859,385,705,2255,1626,875,1845,961,594,1175,1579,1966,690,2428,466,1540,930,424,2756,2946,367,1401,4274,1841,353,886,671,1596,1377,475,489,1380,624	0,321,20321,22284,24489,26901,32460,34085,34346,36643,36701,37990,43729,46841,46884,55092,55221,65291,68095,69483,82487,85963,89654,90553,92876,98593,101645,102468,129181,129919,130120,131266,131574,138248,139354,139432,148346
10	81001529	81078191	vcm1952	0.515734	*	81001529	81078191	#8da0cb	11	3195,1660,3349,2302,2831,2691,3248,3273,3341,2847,1490	0,5012,5732,6985,23869,23945,41310,42472,50544,51532,75172
10	81187660	81190138	vcm1954	0.512886	*	81187660	81190138	#8da0cb	2	947,410	0,2068
10	81946112	81966018	vcm1957	0.527657	*	81946112	81966018	#8da0cb	6	3059,1040,1530,1384,567,2069	0,74,1459,9522,16942,17837
10	82219154	82265456	vcm1959	0.444743	*	82219154	82265456	#8da0cb	16	1534,494,827,3377,2203,1703,1032,1081,494,1472,1239,1054,2459,350,1177,1022	0,3401,5656,11571,24721,25701,27214,28122,28831,33447,34000,38242,38346,41125,43741,45280
10	82295228	82359264	vcm1961	0.505037	*	82295228	82359264	#8da0cb	7	1249,2258,1741,3243,2696,1737,2114	0,4700,5169,43462,43826,53971,61922
10	82519027	82521714	vcm1962	0.823204	*	82519027	82521714	#8da0cb	2	1732,646	0,2041
10	82791095	82896653	vcm1964	0.457348	*	82791095	82896653	#8da0cb	17	367,843,764,550,246,872,1214,568,1595,388,1248,267,1561,1776,1113,1671,1429	0,700,791,2502,3370,4140,4390,10180,11001,63935,64589,65666,72444,76970,77122,103821,104129
10	84028570	84038778	vcm1965	0.677181	*	84028570	84038778	#8da0cb	2	253,678	0,9530
10	84673597	84710511	vcm1966	0.561327	*	84673597	84710511	#8da0cb	12	891,698,267,585,212,407,1779,1669,2009,252,382,589	0,1220,1497,7562,8547,8787,10682,10807,28049,28625,29238,36325
10	85281918	85485714	vcm1967	0.503186	*	85281918	85485714	#8da0cb	22	1621,631,2035,1732,420,356,594,687,546,1332,639,1597,1322,2101,2221,1350,667,1390,1255,3358,2004,1712	0,17094,17238,18019,20184,20342,21123,21126,23328,23373,24227,32461,32533,80788,80854,88544,90224,95228,155505,155867,201792,202018
10	85742520	85752201	vcm1968	0.498161	*	85742520	85752201	#8da0cb	2	1447,404	0,9277
10	85749630	85752185	vcm1969	0.687763	*	85749630	85752185	#8da0cb	2	323,286	0,2269
10	85926545	85939635	vcm1970	0.482809	*	85926545	85939635	#8da0cb	5	494,456,2895,701,839	0,841,3848,10689,12251
10	87307410	87308497	vcm1973	0.574078	*	87307410	87308497	#8da0cb	2	356,413	0,674
10	87984428	87987206	vcm1975	0.55165	*	87984428	87987206	#8da0cb	2	1446,719	0,2059
10	88148965	88153173	vcm1976	0.69336	*	88148965	88153173	#8da0cb	2	931,1946	0,2262
10	88159338	88174180	vcm1977	0.626707	*	88159338	88174180	#8da0cb	2	2290,3655	0,11187
10	88470502	88650032	vcm1980	0.482533	*	88470502	88650032	#8da0cb	22	1976,918,709,944,3736,247,870,1787,1479,2240,3030,1723,1497,914,629,1617,696,808,1268,1272,2042,1636	0,23196,36925,41967,44548,49632,54630,63522,63807,71471,71701,87354,87463,91471,124975,137918,138008,157878,165867,167636,177488,177692
10	88725191	88732012	vcm1981	0.602984	*	88725191	88732012	#8da0cb	2	1641,1895	0,4926
10	88911132	88919602	vcm1982	0.474548	*	88911132	88919602	#8da0cb	2	750,2245	0,6225
10	89080156	89105112	vcm1983	0.470785	*	89080156	89105112	#8da0cb	4	1972,3165,2573,1729	0,17727,20762,23227
10	89475582	89478541	vcm1984	0.520766	*	89475582	89478541	#8da0cb	2	934,907	0,2052
10	89602013	90021701	vcm1985	0.511773	*	89602013	90021701	#8da0cb	2	1809,1899	0,417789
10	89688491	89692228	vcm1986	0.725737	*	89688491	89692228	#8da0cb	2	933,2479	0,1258
10	89821776	90033977	vcm1987	0.469787	*	89821776	90033977	#8da0cb	18	2742,1729,458,481,791,1018,4297,3550,1328,555,617,387,648,1429,2545,484,2282,3953	0,3189,5263,7550,8376,13760,17447,27900,41732,44551,45594,46547,48353,50915,54658,58278,75048,208248
10	89901947	89902925	vcm1988	0.682078	*	89901947	89902925	#8da0cb	2	247,425	0,553
10	89965165	89967714	vcm1991	0.690748	*	89965165	89967714	#8da0cb	2	1898,320	0,2229
10	90049105	90052837	vcm1994	0.539458	*	90049105	90052837	#8da0cb	2	491,1614	0,2118
10	90070691	90071757	vcm1995	0.519771	*	90070691	90071757	#8da0cb	2	405,276	0,790
10	90167439	90173629	vcm1996	0.437362	*	90167439	90173629	#8da0cb	5	2508,2418,251,637,886	0,169,3886,3893,5304
10	90608018	90611788	vcm2002	0.520256	*	90608018	90611788	#8da0cb	2	1110,875	0,2895
10	90639207	90662554	vcm2003	0.480266	*	90639207	90662554	#8da0cb	2	3178,2666	0,20681
10	90843697	90847375	vcm2004	0.482586	*	90843697	90847375	#8da0cb	3	1864,1103,451	0,2575,2800
10	91000871	91005640	vcm2008	0.526134	*	91000871	91005640	#8da0cb	2	3346,487	0,4282
10	91086914	91175618	vcm2009	0.553442	*	91086914	91175618	#8da0cb	3	1785,2368,2140	0,64412,86564
10	91107355	91129370	vcm2010	0.474431	*	91107355	91129370	#8da0cb	5	1374,2585,1520,1242,714	0,2866,16151,19711,21301
10	91555408	91574961	vcm2012	0.499596	*	91555408	91574961	#8da0cb	6	749,1041,1788,1432,2058,1063	0,2477,9428,9540,17495,18229
10	91596791	91779674	vcm2013	0.469987	*	91596791	91779674	#8da0cb	12	1364,1754,3215,503,845,2639,1329,1126,767,616,1618,1618	0,23251,50176,63587,67433,73274,122010,155082,178717,178827,181264,181265
10	91806253	91812728	vcm2014	0.504226	*	91806253	91812728	#8da0cb	2	2218,1743	0,4732
10	92048108	92347802	vcm2017	0.446693	*	92048108	92347802	#8da0cb	15	1666,787,1936,456,401,259,1178,690,1333,2057,638,821,677,751,1432	0,466,30370,30711,31585,32794,124221,129024,129128,130209,130970,132623,132692,146935,298262
10	92736438	92743853	vcm2018	0.478605	*	92736438	92743853	#8da0cb	2	2605,428	0,6987
10	92751904	92768093	vcm2019	0.491689	*	92751904	92768093	#8da0cb	3	3343,2119,3226	0,6361,12963
10	92900568	92916220	vcm2020	0.585082	*	92900568	92916220	#8da0cb	2	1130,1746	0,13906
10	92922040	92981732	vcm2021	0.519269	*	92922040	92981732	#8da0cb	2	2333,1988	0,57704
10	92949680	93007939	vcm2022	0.446662	*	92949680	93007939	#8da0cb	4	2160,1280,1773,2493	0,8362,10667,55766
10	92964177	92967568	vcm2023	0.465224	*	92964177	92967568	#8da0cb	2	503,1401	0,1990
10	93168947	93281757	vcm2024	0.461744	*	93168947	93281757	#8da0cb	11	1942,246,247,870,277,1015,947,1572,1092,1175,1305	0,5716,6388,11350,14656,24483,85975,102286,102412,104279,111505
10	93847316	94052381	vcm2026	0.437235	*	93847316	94052381	#8da0cb	20	1211,926,1368,857,513,1906,2205,1537,2197,1621,1848,620,1772,1967,983,454,981,2026,1186,2439	0,341,3870,4257,5519,13220,22206,36737,54098,99200,122931,143601,150271,151866,177869,178367,180826,195618,196492,202626
10	94448729	94518098	vcm2027	0.514608	*	94448729	94518098	#8da0cb	9	3449,945,291,1577,1187,831,555,1891,2557	0,10354,13464,23019,40339,41809,51944,52790,66812
10	94844782	94885363	vcm2029	0.481295	*	94844782	94885363	#8da0cb	9	1012,1235,265,1697,1624,1215,398,2075,1729	0,20801,20804,24891,24954,30396,30481,38506,38674
10	95074194	95107044	vcm2030	0.558731	*	95074194	95107044	#8da0cb	4	253,601,1553,1324	0,22118,31193,31526
10	95135555	95242493	vcm2031	0.458681	*	95135555	95242493	#8da0cb	8	1965,735,1556,2269,1844,622,519,2065	0,459,14028,36336,59310,85633,100807,104873
10	95474734	95477215	vcm2034	0.598447	*	95474734	95477215	#8da0cb	2	1206,891	0,1590
10	96350594	96368270	vcm2037	0.694258	*	96350594	96368270	#8da0cb	2	2264,2623	0,15053
10	96436063	96663142	vcm2038	0.506946	*	96436063	96663142	#8da0cb	10	546,1335,381,446,779,743,254,327,221,351	0,3801,3875,4545,5437,5539,202680,203313,225907,226728
10	96942826	96991086	vcm2039	0.567807	*	96942826	96991086	#8da0cb	3	1635,2247,1311	0,46013,46944
10	96995096	97007837	vcm2041	0.623657	*	96995096	97007837	#8da0cb	2	2351,3185	0,9556
10	97053192	97055950	vcm2042	0.483679	*	97053192	97055950	#8da0cb	2	1799,658	0,2100
10	97056761	97057807	vcm2043	0.470586	*	97056761	97057807	#8da0cb	2	415,263	0,783
10	97068091	97070781	vcm2044	0.496309	*	97068091	97070781	#8da0cb	2	962,1262	0,1428
10	97136108	97186369	vcm2045	0.454587	*	97136108	97186369	#8da0cb	10	1291,1330,611,449,883,2987,1416,366,873,404	0,10575,10868,12220,15601,15916,17014,20938,21145,49857
10	97191353	97192557	vcm2046	0.563226	*	97191353	97192557	#8da0cb	2	526,235	0,969
10	97501423	97506016	vcm2049	0.517941	*	97501423	97506016	#8da0cb	3	2219,2096,938	0,2497,3444
10	97518030	97601922	vcm2050	0.47638	*	97518030	97601922	#8da0cb	15	1300,1111,2171,592,2008,1288,1189,3711,2955,1796,2674,1228,705,571,782	0,3239,9072,12010,23509,25855,27430,32435,60709,72086,72592,78310,79877,82102,83110
10	97666567	97748995	vcm2053	0.455266	*	97666567	97748995	#8da0cb	7	1681,1708,2367,1630,647,2211,1767	0,56218,56278,69210,69509,80217,80612
10	98029768	98051439	vcm2055	0.472544	*	98029768	98051439	#8da0cb	3	1457,2849,5182	0,1754,16489
10	98404646	98412758	vcm2056	0.580972	*	98404646	98412758	#8da0cb	3	3324,3665,1452	0,9,6660
10	98432517	98525890	vcm2057	0.469951	*	98432517	98525890	#8da0cb	18	2109,1475,1859,491,507,815,934,290,3976,1464,291,1652,1808,1790,1297,1086,867,693	0,22042,26838,30197,30998,33537,35929,43949,44620,53675,55448,64431,67456,74770,82993,85217,91346,92680
10	98438692	98439726	vcm2058	0.472032	*	98438692	98439726	#8da0cb	2	369,347	0,687
10	98750478	98753227	vcm2060	0.633918	*	98750478	98753227	#8da0cb	2	1888,560	0,2189
10	98775836	98781644	vcm2061	0.479086	*	98775836	98781644	#8da0cb	2	1654,384	0,5424
10	98896089	99309962	vcm2063	0.481272	*	98896089	99309962	#8da0cb	2	647,493	0,413380
10	99172417	99174172	vcm2065	0.610809	*	99172417	99174172	#8da0cb	3	738,282,670	0,112,1085
10	99313211	99321966	vcm2068	0.505756	*	99313211	99321966	#8da0cb	7	763,666,596,310,219,1902,1828	0,1397,1552,2447,2536,6787,6927
10	99927397	99929133	vcm2070	0.616408	*	99927397	99929133	#8da0cb	2	600,856	0,880
10	100099814	100110406	vcm2071	0.454402	*	100099814	100110406	#8da0cb	3	1252,1664,1584	0,8928,8969
10	100163232	100171973	vcm2074	0.484621	*	100163232	100171973	#8da0cb	2	2061,340	0,8401
10	100227342	100246525	vcm2076	0.57711	*	100227342	100246525	#8da0cb	8	755,1480,820,539,610,570,815,387	0,6043,11042,11521,13303,14205,18368,18549
10	101088720	101102467	vcm2077	0.625379	*	101088720	101102467	#8da0cb	3	825,1273,1176	0,12474,12538
10	101734341	101775270	vcm2079	0.499397	*	101734341	101775270	#8da0cb	7	2903,3298,3683,2695,1091,3303,2312	0,50,7005,8037,31232,32607,38617
10	102098429	102134765	vcm2082	0.609087	*	102098429	102134765	#8da0cb	4	1465,2464,1218,2446	0,7381,31994,33890
10	102206946	102208172	vcm2083	0.479592	*	102206946	102208172	#8da0cb	2	510,431	0,795
10	102586622	102891516	vcm2084	0.48007	*	102586622	102891516	#8da0cb	2	3222,770	0,304124
10	102826058	102827764	vcm2085	0.576502	*	102826058	102827764	#8da0cb	2	352,696	0,1010
10	103462590	103485874	vcm2089	0.540038	*	103462590	103485874	#8da0cb	2	1861,2517	0,20767
10	103599418	103769672	vcm2090	0.447536	*	103599418	103769672	#8da0cb	14	1596,1059,2698,2088,430,3799,230,2524,219,648,1363,3487,445,535	0,35076,48450,56400,57482,61246,125689,128191,131694,132228,133536,161261,168292,169719
10	103877293	103881010	vcm2093	0.476167	*	103877293	103881010	#8da0cb	2	737,2202	0,1515
10	104433503	104436910	vcm2100	0.60659	*	104433503	104436910	#8da0cb	2	1178,1951	0,1456
10	104554617	104578744	vcm2103	0.531296	*	104554617	104578744	#8da0cb	11	2673,1997,356,1873,1841,1482,960,1065,1739,754,365	0,561,6607,7291,7350,17045,17084,20169,20462,21487,23762
10	104829156	104887059	vcm2105	0.476974	*	104829156	104887059	#8da0cb	3	1901,3572,3065	0,41002,54838
10	105036475	105345054	vcm2108	0.480771	*	105036475	105345054	#8da0cb	2	1543,1468	0,307111
10	105132880	105143319	vcm2109	0.614999	*	105132880	105143319	#8da0cb	2	1331,950	0,9489
10	105208520	105232923	vcm2111	0.475024	*	105208520	105232923	#8da0cb	5	975,2101,2471,1645,2607	0,2034,17220,17849,21796
10	105338354	105339506	vcm2113	0.606828	*	105338354	105339506	#8da0cb	3	265,295,622	0,519,530
10	105516769	105532825	vcm2116	0.545723	*	105516769	105532825	#8da0cb	5	3040,2546,1356,877,1103	0,438,6200,6549,14953
10	105667560	105671625	vcm2118	0.488156	*	105667560	105671625	#8da0cb	2	1435,1792	0,2273
10	106523113	106683638	vcm2121	0.550025	*	106523113	106683638	#8da0cb	19	1557,387,474,274,2926,2626,566,654,425,1508,906,457,1990,267,1061,499,302,1890,1477	0,148,858,3002,45027,45354,53236,70322,70507,71266,71283,81006,127582,128524,129170,129907,139018,158635,158838
10	107597273	107604240	vcm2122	0.505623	*	107597273	107604240	#8da0cb	5	2062,995,861,450,299	0,171,1783,5957,6668
10	108555828	108741360	vcm2123	0.498633	*	108555828	108741360	#8da0cb	4	215,2498,2250,1345	0,134308,138706,184187
10	108575022	108597811	vcm2124	0.479533	*	108575022	108597811	#8da0cb	2	1275,1661	0,21128
10	108677590	108680968	vcm2126	0.524434	*	108677590	108680968	#8da0cb	3	647,1855,2203	0,1069,1175
10	109174943	109525766	vcm2129	0.456388	*	109174943	109525766	#8da0cb	35	1220,1204,1482,1215,1215,1302,793,1102,353,1911,875,1402,508,3435,650,1695,2045,551,645,1422,2024,1487,1966,1502,1081,2407,1140,1487,453,870,2624,1852,1763,1270,373	0,13,2424,2750,8170,8192,10240,10533,11389,18705,18740,20115,20892,26424,27030,28077,34550,35271,59602,61329,61558,137892,237752,238408,241223,269945,270705,272664,272734,274024,311876,312883,325317,325486,350450
10	109374739	109426769	vcm2130	0.482961	*	109374739	109426769	#8da0cb	2	4111,779	0,51251
10	109673538	109823382	vcm2131	0.528277	*	109673538	109823382	#8da0cb	20	492,353,1244,1847,910,441,948,304,520,835,519,797,2266,958,2166,2390,1248,1264,1260,292	0,42,688,80470,80990,86074,86234,88990,91382,91587,92189,99847,99895,101301,125226,135736,137075,138810,138842,149552
10	110062759	110672244	vcm2132	0.460744	*	110062759	110672244	#8da0cb	48	762,1879,1754,282,3315,1022,675,373,338,1273,1343,1078,1586,1334,1186,1855,1985,697,569,1592,906,455,336,1134,1725,395,362,2036,3156,754,2623,2081,1382,1313,4025,3176,1367,1169,1423,1015,1729,1054,1651,1548,1174,1073,411,454	0,55263,55452,86533,106498,121923,149571,163130,199387,242333,242458,248624,252569,258288,258533,264592,264716,274892,274994,278870,279243,280964,291681,294904,295858,297903,313795,327543,327598,385180,392656,393010,445492,445621,484699,485639,546925,548971,569482,569665,573377,573863,590813,590870,599013,599106,602340,609031
10	110965079	111190765	vcm2133	0.669763	*	110965079	111190765	#8da0cb	2	1767,1230	0,224456
10	111669701	111675572	vcm2135	0.476956	*	111669701	111675572	#8da0cb	4	868,596,517,989	0,1986,2871,4882
10	111766885	111770516	vcm2137	0.500511	*	111766885	111770516	#8da0cb	2	2274,324	0,3307
10	111827097	111846828	vcm2138	0.452716	*	111827097	111846828	#8da0cb	7	3535,3298,1462,1067,472,1430,615	0,7828,13907,14258,16389,18301,18877
10	111896996	112039290	vcm2140	0.449399	*	111896996	112039290	#8da0cb	17	1021,4979,4492,651,1830,1069,2382,1300,899,238,784,392,507,1909,1168,1567,365	0,70382,74325,78082,84091,84307,88238,103834,104200,111998,112549,113796,114494,131253,131713,136078,141929
10	112083606	112087240	vcm2141	0.687084	*	112083606	112087240	#8da0cb	2	1783,1560	0,2074
10	112113865	112261052	vcm2142	0.463001	*	112113865	112261052	#8da0cb	15	1103,3026,1967,1381,1450,2964,558,1476,2183,1975,1228,1329,1060,3041,477	0,1385,33209,41240,55425,57546,60875,66217,71248,71431,103880,105834,106019,142393,146710
10	112125806	112128749	vcm2143	0.527001	*	112125806	112128749	#8da0cb	2	282,1800	0,1143
10	112288142	112297243	vcm2145	0.499042	*	112288142	112297243	#8da0cb	3	575,1478,2417	0,868,6684
10	112506359	112565063	vcm2146	0.510354	*	112506359	112565063	#8da0cb	5	2573,967,1279,848,3187	0,18787,26268,27832,55517
10	112511158	112514955	vcm2147	0.679175	*	112511158	112514955	#8da0cb	2	280,810	0,2987
10	112600773	112634098	vcm2150	0.486062	*	112600773	112634098	#8da0cb	6	3519,507,1620,1330,2317,3187	0,9895,10850,16443,18167,30138
10	112641983	112663467	vcm2151	0.548752	*	112641983	112663467	#8da0cb	2	355,1711	0,19773
10	112683284	112684306	vcm2152	0.474268	*	112683284	112684306	#8da0cb	2	310,273	0,749
10	113961606	113975570	vcm2154	0.50362	*	113961606	113975570	#8da0cb	4	2447,2157,1902,476	0,104,10637,13488
10	114256938	114257979	vcm2155	0.508626	*	114256938	114257979	#8da0cb	2	258,258	0,783
10	114291153	114296180	vcm2156	0.518347	*	114291153	114296180	#8da0cb	2	1517,1036	0,3991
10	114710003	114930767	vcm2158	0.464782	*	114710003	114930767	#8da0cb	6	2836,1456,2225,1776,1589,1890	0,5394,35200,35310,76988,218874
10	115026758	115086757	vcm2159	0.462689	*	115026758	115086757	#8da0cb	6	1744,2190,1681,1632,1307,1176	0,5446,32903,52420,54582,58823
10	115610699	115640728	vcm2161	0.49512	*	115610699	115640728	#8da0cb	3	1043,977,2221	0,26495,27808
10	115718130	115861622	vcm2162	0.461263	*	115718130	115861622	#8da0cb	24	3171,3817,525,2797,1695,2224,2190,1570,2921,3237,343,1506,370,1373,269,588,1272,966,277,649,2211,1004,1267,620	0,231,3589,6457,7066,23533,23591,34387,65409,65413,76151,76228,77022,84524,87014,109614,111649,111779,113193,115157,136750,140323,142225,142518
10	116126706	116149535	vcm2163	0.477007	*	116126706	116149535	#8da0cb	3	1587,2052,1662	0,20777,20824
10	116251843	116304245	vcm2164	0.47053	*	116251843	116304245	#8da0cb	6	1325,3827,2538,1796,1985,733	0,4542,32805,46097,48269,51669
10	116363704	116399794	vcm2165	0.480425	*	116363704	116399794	#8da0cb	6	2228,1166,1409,1401,2765,1428	0,941,11303,19508,27384,34662
10	116391421	116393627	vcm2166	0.51697	*	116391421	116393627	#8da0cb	2	481,955	0,1251
10	116584383	116591019	vcm2167	0.557744	*	116584383	116591019	#8da0cb	3	1948,644,737	0,4947,5899
10	116670490	116686341	vcm2169	0.529521	*	116670490	116686341	#8da0cb	6	1917,1769,1822,1206,661,964	0,144,2792,2838,10579,14887
10	116760674	116783235	vcm2170	0.586595	*	116760674	116783235	#8da0cb	4	2228,1739,971,1011	0,132,21447,21550
10	118447490	118502843	vcm2171	0.502592	*	118447490	118502843	#8da0cb	2	1630,2046	0,53307
10	118483098	118484250	vcm2172	0.479846	*	118483098	118484250	#8da0cb	2	321,296	0,856
10	118597451	118765134	vcm2173	0.459513	*	118597451	118765134	#8da0cb	10	1005,817,775,247,2663,2823,483,2641,2285,1450	0,331,4685,7678,9661,9680,55157,108899,108962,166233
10	119119912	119125793	vcm2174	0.560493	*	119119912	119125793	#8da0cb	2	3154,505	0,5376
10	119159661	119164940	vcm2175	0.508595	*	119159661	119164940	#8da0cb	3	347,267,484	0,4231,4795
10	119200972	119239376	vcm2176	0.542142	*	119200972	119239376	#8da0cb	9	2245,2038,4046,1728,566,1551,2200,568,2916	0,213,12702,19644,20711,29833,30343,31712,35488
10	119302478	119304967	vcm2177	0.467776	*	119302478	119304967	#8da0cb	2	1485,622	0,1867
10	119375214	119376343	vcm2178	0.51569	*	119375214	119376343	#8da0cb	2	532,333	0,796
10	119411760	119417274	vcm2179	0.681163	*	119411760	119417274	#8da0cb	2	1666,1285	0,4229
10	120967296	121067030	vcm2185	0.443084	*	120967296	121067030	#8da0cb	10	2293,1446,1582,4100,1735,1043,1279,1059,689,2667	0,3470,60643,60855,62795,75931,77560,93342,93437,97067
10	120994550	120997892	vcm2187	0.596497	*	120994550	120997892	#8da0cb	2	987,1111	0,2231
10	120994569	120997748	vcm2188	0.481804	*	120994569	120997748	#8da0cb	2	877,1014	0,2165
10	121009612	121015109	vcm2189	0.574745	*	121009612	121015109	#8da0cb	6	426,1299,683,650,1663,1458	0,764,1629,2799,2933,4039
10	121048435	121050797	vcm2190	0.490534	*	121048435	121050797	#8da0cb	2	1169,829	0,1533
10	121128193	121131832	vcm2192	0.537853	*	121128193	121131832	#8da0cb	2	2135,359	0,3280
10	121297143	121298169	vcm2196	0.486745	*	121297143	121298169	#8da0cb	2	454,273	0,753
10	121410186	121544684	vcm2197	0.494256	*	121410186	121544684	#8da0cb	22	2522,1694,1540,554,1021,2099,302,443,327,1206,2307,1450,1549,1298,432,1000,1246,1292,1380,1114,1175,1835	0,35665,36025,42689,49513,53456,57766,58579,63568,65302,73842,83677,86266,86641,92476,99549,99746,116828,116978,119540,124642,132663
10	122251662	122368250	vcm2199	0.495407	*	122251662	122368250	#8da0cb	10	670,942,1798,2308,562,1057,530,549,2037,2282	0,1521,11426,11445,14173,108660,108703,113365,114259,114306
10	123676959	123680118	vcm2204	0.549773	*	123676959	123680118	#8da0cb	4	699,224,510,373	0,2073,2649,2655
10	123871479	123902872	vcm2205	0.491365	*	123871479	123902872	#8da0cb	3	2277,1796,2699	0,14793,28694
10	124607435	124640434	vcm2206	0.477597	*	124607435	124640434	#8da0cb	9	1042,847,2099,1766,553,933,2398,1850,1024	0,51,5572,5595,13927,16766,29184,30777,31975
10	124894934	124910825	vcm2207	0.525778	*	124894934	124910825	#8da0cb	5	301,1404,1464,1486,240	0,752,2549,12944,15651
10	125083189	125087860	vcm2208	0.495937	*	125083189	125087860	#8da0cb	2	788,2844	0,1827
10	125149853	125163541	vcm2210	0.666165	*	125149853	125163541	#8da0cb	5	1851,1424,1144,803,2282	0,2155,6736,8310,11406
10	125201942	125318977	vcm2211	0.457503	*	125201942	125318977	#8da0cb	16	1783,2760,2623,2513,1756,1958,1529,1337,1921,1097,2939,2656,2393,2789,639,429	0,118,57937,57999,64297,64432,79759,79926,84087,84325,94654,94669,109974,109997,115629,116606
10	125593929	125619184	vcm2212	0.524684	*	125593929	125619184	#8da0cb	8	2048,1092,799,531,2382,1844,601,1008	0,31,1369,10533,13445,13787,23394,24247
10	125754079	126078238	vcm2214	0.504491	*	125754079	126078238	#8da0cb	13	2865,3184,2423,629,1743,1179,2037,2139,664,2801,1800,805,967	0,184713,185426,219328,219607,220402,223660,224176,225978,274050,274664,289090,323192
10	125784842	125854951	vcm2215	0.494975	*	125784842	125854951	#8da0cb	21	1650,2946,630,916,1636,2026,3295,550,493,560,595,637,1846,1770,464,700,1236,593,1616,3020,1112	0,9685,17221,17549,28315,38288,38841,41552,42506,42611,46666,46677,48478,48647,54108,55000,58640,59086,64094,66185,68997
10	125794711	125797316	vcm2216	0.480498	*	125794711	125797316	#8da0cb	2	686,1536	0,1069
10	126222651	126229159	vcm2218	0.50536	*	126222651	126229159	#8da0cb	3	2591,2308,272	0,226,6236
10	126233321	126239530	vcm2219	0.499045	*	126233321	126239530	#8da0cb	5	947,1105,695,389,780	0,2427,2823,5252,5429
10	126275176	126278098	vcm2220	0.56375	*	126275176	126278098	#8da0cb	2	1249,1371	0,1551
10	126288581	126303034	vcm2221	0.481288	*	126288581	126303034	#8da0cb	5	3108,2101,1910,815,526	0,11100,11241,13600,13927
10	126307369	126433573	vcm2222	0.434709	*	126307369	126433573	#8da0cb	20	2155,2580,1852,2813,2858,1030,550,737,404,349,2200,497,2169,1642,516,1625,2166,1308,1625,2251	0,21299,21660,28042,28055,64587,66673,66863,67755,67850,77215,81249,82037,82495,102297,104057,109081,109385,121733,123953
10	126649707	126678291	vcm2224	0.475735	*	126649707	126678291	#8da0cb	3	882,2378,1540	0,8695,27044
10	126707316	126890855	vcm2225	0.472731	*	126707316	126890855	#8da0cb	27	930,879,789,1838,1703,1848,268,1696,1965,866,1492,1212,717,1529,528,1069,928,3128,2991,228,1279,1363,2329,1278,835,1846,334	0,26786,29114,37808,37889,42167,42658,45500,73833,76204,101177,104485,104795,109760,110641,116754,125350,127940,128141,133521,135576,138199,139451,142059,143100,181693,182639
10	127407241	127410496	vcm2227	0.589053	*	127407241	127410496	#8da0cb	2	2447,470	0,2785
10	127574552	127594375	vcm2229	0.491986	*	127574552	127594375	#8da0cb	3	1036,1048,520	0,16463,19303
10	127670814	127704046	vcm2230	0.454568	*	127670814	127704046	#8da0cb	5	1618,1736,380,2961,2271	0,1,2658,30144,30961
10	129676933	129790595	vcm2232	0.540739	*	129676933	129790595	#8da0cb	15	468,4174,1869,2668,1231,761,1415,2763,1243,1523,489,1473,2270,2900,2343	0,29,1323,9929,10474,21327,28022,40395,41196,48453,49499,66525,97805,110642,111319
10	129845020	129864101	vcm2233	0.543906	*	129845020	129864101	#8da0cb	2	3287,3525	0,15556
10	131264778	131404982	vcm2234	0.461358	*	131264778	131404982	#8da0cb	9	1471,899,1075,274,466,815,270,3101,2560	0,34794,65531,85350,85762,134997,135615,137103,137440
10	133472476	133576808	vcm2235	0.455183	*	133472476	133576808	#8da0cb	3	2226,1506,1751	0,566,102581
10	133575102	133576732	vcm2236	0.740127	*	133575102	133576732	#8da0cb	2	400,935	0,695
10	134120774	134151369	vcm2240	0.515179	*	134120774	134151369	#8da0cb	9	1765,1606,478,1061,1806,1069,214,985,360	0,12150,15411,22342,23906,28622,28623,29429,30235
10	134209357	134262024	vcm2241	0.496594	*	134209357	134262024	#8da0cb	8	2248,1643,1803,474,1368,3152,956,2007	0,11357,11584,21342,22064,24086,48407,50660
10	134233159	134261953	vcm2242	0.616268	*	134233159	134261953	#8da0cb	2	3962,2139	0,26655
10	134377031	134378043	vcm2244	0.657069	*	134377031	134378043	#8da0cb	2	304,274	0,738
10	134384267	134408412	vcm2245	0.507951	*	134384267	134408412	#8da0cb	4	2327,1432,1521,2083	0,3987,17157,22062
10	134597647	135151140	vcm2246	0.431378	*	134597647	135151140	#8da0cb	7	1104,1448,499,1682,532,1825,2733	0,2157,3997,445605,451120,451916,550760
10	135302530	135344433	vcm2250	0.474183	*	135302530	135344433	#8da0cb	4	2296,2172,633,2731	0,132,31247,39172
10	135480908	135523680	vcm2253	0.882474	*	135480908	135523680	#8da0cb	6	354,517,472,375,294,264	0,700,3185,7470,12975,42508
11	131532	175128	vcm2254	0.654264	*	131532	175128	#8da0cb	3	1413,910,1388	0,7067,42208
11	139210	174425	vcm2255	1	*	139210	174425	#8da0cb	2	259,997	0,34218
11	187472	188642	vcm2256	0.496519	*	187472	188642	#8da0cb	2	343,417	0,753
11	278831	726313	vcm2259	0.449496	*	278831	726313	#8da0cb	5	3100,1253,1918,738,695	0,127000,275617,296205,446787
11	414575	417606	vcm2263	0.473399	*	414575	417606	#8da0cb	2	447,2298	0,733
11	1542370	1545530	vcm2270	0.684907	*	1542370	1545530	#8da0cb	2	1814,750	0,2410
11	1567783	1594360	vcm2271	0.499405	*	1567783	1594360	#8da0cb	2	2296,693	0,25884
11	2321658	2329069	vcm2273	0.513444	*	2321658	2329069	#8da0cb	4	3271,3272,358,790	0,3027,5904,6621
11	2398576	2403008	vcm2274	0.470367	*	2398576	2403008	#8da0cb	3	1796,2034,315	0,2398,3260
11	2406039	2410705	vcm2275	0.542052	*	2406039	2410705	#8da0cb	3	378,1968,540	0,1291,4126
11	2832520	2848939	vcm2276	0.477707	*	2832520	2848939	#8da0cb	2	2317,3474	0,12945
11	2904912	2952187	vcm2277	0.518048	*	2904912	2952187	#8da0cb	2	2044,3029	0,44246
11	3525847	3534344	vcm2284	0.543897	*	3525847	3534344	#8da0cb	5	460,262,798,2226,1458	0,3052,3063,6243,7039
11	3858420	3863446	vcm2285	0.506186	*	3858420	3863446	#8da0cb	2	484,4117	0,909
11	3898854	3902644	vcm2286	0.478327	*	3898854	3902644	#8da0cb	2	1052,2197	0,1593
11	4480146	4504486	vcm2289	0.516762	*	4480146	4504486	#8da0cb	5	1639,822,2296,2039,3123	0,342,7557,8359,21217
11	4720532	4726125	vcm2290	0.559417	*	4720532	4726125	#8da0cb	3	1293,1052,474	0,4541,4544
11	5360131	5390358	vcm2292	0.521152	*	5360131	5390358	#8da0cb	3	1052,909,2259	0,1365,27968
11	5569554	5572949	vcm2293	0.545152	*	5569554	5572949	#8da0cb	3	422,1695,1158	0,1700,2016
11	6455026	6457841	vcm2296	0.515325	*	6455026	6457841	#8da0cb	2	498,2001	0,814
11	6507925	6509812	vcm2297	0.722832	*	6507925	6509812	#8da0cb	3	285,1089,716	0,614,1171
11	6862359	6863703	vcm2300	0.701745	*	6862359	6863703	#8da0cb	2	589,418	0,926
11	6862522	7042597	vcm2301	0.495008	*	6862522	7042597	#8da0cb	13	1182,1461,1345,1460,865,2323,1682,2152,1414,820,1577,2008,1410	0,14898,53164,72070,72403,84554,93810,120612,120822,162816,162834,178067,178276
11	7533375	7543955	vcm2303	0.471339	*	7533375	7543955	#8da0cb	2	3029,3067	0,7513
11	7551798	7556578	vcm2304	0.5023	*	7551798	7556578	#8da0cb	2	1110,2175	0,2605
11	7598653	7601654	vcm2306	0.612451	*	7598653	7601654	#8da0cb	2	1276,1336	0,1665
11	7692164	7695387	vcm2309	0.583152	*	7692164	7695387	#8da0cb	2	924,2019	0,1204
11	8002736	8004727	vcm2311	0.532886	*	8002736	8004727	#8da0cb	3	1447,927,247	0,484,1744
11	8149150	8191295	vcm2312	0.466203	*	8149150	8191295	#8da0cb	3	641,1908,1183	0,40237,40742
11	8223063	8228994	vcm2313	0.537922	*	8223063	8228994	#8da0cb	3	1671,1629,1312	0,16,4619
11	8349670	8350923	vcm2314	0.467518	*	8349670	8350923	#8da0cb	2	741,217	0,1036
11	8405721	8408250	vcm2315	0.668135	*	8405721	8408250	#8da0cb	3	1089,492,587	0,412,1942
11	8498037	8555699	vcm2316	0.529844	*	8498037	8555699	#8da0cb	2	2357,2697	0,54965
11	8794254	8800359	vcm2318	0.47405	*	8794254	8800359	#8da0cb	3	2134,663,991	0,1436,5114
11	8834987	8856323	vcm2319	0.539503	*	8834987	8856323	#8da0cb	3	1373,1892,2385	0,18868,18951
11	9229937	9254066	vcm2322	0.516663	*	9229937	9254066	#8da0cb	3	3287,419,1550	0,6567,22579
11	9267611	9272987	vcm2323	0.476402	*	9267611	9272987	#8da0cb	2	965,1779	0,3597
11	9414442	9420397	vcm2325	0.492973	*	9414442	9420397	#8da0cb	3	441,2529,1379	0,3347,4576
11	9616291	9781150	vcm2328	0.450825	*	9616291	9781150	#8da0cb	34	862,239,598,2456,3069,848,863,608,1870,1518,1242,1835,3033,949,586,365,1562,322,2123,228,1071,2006,2276,1930,4264,1193,931,1787,448,2134,2136,2084,226,1863	0,1404,2082,5492,18040,30833,31947,32095,33369,33450,44295,48298,67670,79641,80901,83961,86216,89817,93318,96928,97623,107036,121355,124085,131242,131454,134047,140754,141408,142983,143491,149925,153495,162996
11	9860053	9862717	vcm2332	0.575089	*	9860053	9862717	#8da0cb	2	1276,806	0,1858
11	10112851	10388390	vcm2333	0.489316	*	10112851	10388390	#8da0cb	22	1723,1156,1617,1618,3035,795,1886,1385,2043,1598,3095,258,530,410,364,1184,358,2274,1919,520,472,747	0,30917,115846,163803,182340,182556,192971,200665,201569,203106,211241,216206,216750,218504,218630,222901,223118,225422,225429,231275,231336,274792
11	10395798	10397961	vcm2334	0.541507	*	10395798	10397961	#8da0cb	2	1142,719	0,1444
11	10476692	10513400	vcm2336	0.462549	*	10476692	10513400	#8da0cb	4	1846,1251,3739,3062	0,3519,32969,33434
11	10627355	10681744	vcm2337	0.483113	*	10627355	10681744	#8da0cb	10	2825,1609,773,2519,2895,3429,3418,1510,2688,1228	0,1179,3235,16558,16835,33408,33560,51198,51276,53161
11	11169444	11172716	vcm2341	0.540213	*	11169444	11172716	#8da0cb	2	1688,1247	0,2025
11	11265202	11644088	vcm2343	0.444966	*	11265202	11644088	#8da0cb	33	1112,1778,941,625,1121,881,791,935,1906,957,1286,928,1137,2214,1287,2289,1577,1757,486,1471,985,3245,606,579,1015,530,801,1219,670,986,951,559,2380	0,17588,17742,21782,35974,36123,67385,67409,74320,74799,130436,130621,147835,172066,172403,206629,207375,257211,257854,276908,314542,324073,324705,325715,333357,333667,339969,345098,345500,363539,364860,375912,376506
11	12107233	12258512	vcm2346	0.433615	*	12107233	12258512	#8da0cb	26	2030,3703,2006,2535,1257,1294,1731,992,1712,284,2159,413,2411,1389,2100,2532,3077,2176,2002,1740,464,2138,2045,1946,857,1148	0,2381,12595,24186,25523,31748,37864,39928,47745,48702,57358,58559,63665,64717,70543,87915,87946,102742,102899,109546,110173,127763,137613,137822,150114,150131
11	12184697	12186381	vcm2347	0.587164	*	12184697	12186381	#8da0cb	2	1091,298	0,1386
11	12619786	12887165	vcm2350	0.495138	*	12619786	12887165	#8da0cb	67	1282,626,617,212,1957,987,233,550,682,2486,395,748,3297,395,814,289,636,559,1448,284,230,809,1684,861,455,271,578,475,299,679,1554,441,457,342,1297,3344,1420,308,941,758,310,277,345,722,1805,249,772,2089,1480,912,1871,779,1578,1727,1403,326,1898,2219,657,886,585,1049,715,485,2805,447,1162	0,43469,75267,76339,76992,80674,81789,82361,86228,86583,87576,88629,93811,96471,97427,105347,105913,109060,118979,119330,120198,125303,125387,126445,127636,127717,133998,146850,147715,148277,155324,157458,163092,165048,170527,170944,172141,173920,179843,189885,194276,201457,202099,202107,203902,204224,204937,209500,210117,215460,215600,219725,228377,229488,230441,242341,242885,242952,247207,25332…
11	13126171	13165582	vcm2351	0.455322	*	13126171	13165582	#8da0cb	8	1618,843,344,2884,2717,1322,1528,672	0,47,1280,5916,6029,30124,35375,38739
11	13470172	13473667	vcm2352	0.498952	*	13470172	13473667	#8da0cb	2	1205,1810	0,1685
11	13882009	13884831	vcm2354	0.494662	*	13882009	13884831	#8da0cb	4	1435,1331,246,481	0,83,1752,2341
11	14329912	14349410	vcm2356	0.490156	*	14329912	14349410	#8da0cb	5	2117,3422,365,3711,334	0,4305,12005,14646,19164
11	14558364	14930145	vcm2359	0.449382	*	14558364	14930145	#8da0cb	33	1159,2331,1229,2105,1985,2025,2554,1788,3241,2446,2522,2457,896,2848,1860,1020,981,2327,2193,271,1209,434,1620,1279,1298,2211,1206,721,997,226,1809,1561,1032	0,6797,7194,17454,17686,40750,40768,74472,87539,87895,97880,98127,105740,106465,108639,136728,161671,162921,175866,185695,191064,213927,214608,214738,227099,227130,228713,231319,231532,232360,354000,367750,370749
11	15127913	15135656	vcm2360	0.458014	*	15127913	15135656	#8da0cb	3	1971,2212,1103	0,78,6640
11	15492680	15541771	vcm2361	0.479094	*	15492680	15541771	#8da0cb	6	500,1257,851,512,914,1358	0,2421,8517,11596,12431,47733
11	15836569	15841152	vcm2362	0.495362	*	15836569	15841152	#8da0cb	3	1121,1231,848	0,1405,3735
11	16842062	16947419	vcm2365	0.546776	*	16842062	16947419	#8da0cb	5	600,3096,3045,2813,2507	0,80840,88199,88387,102850
11	17166889	17187087	vcm2368	0.456853	*	17166889	17187087	#8da0cb	5	1997,1823,1762,1495,1261	0,8208,15814,18703,18894
11	17190318	17191620	vcm2369	0.566231	*	17190318	17191620	#8da0cb	2	395,579	0,723
11	17251591	17376029	vcm2371	0.526458	*	17251591	17376029	#8da0cb	3	2035,2178,3032	0,45752,121406
11	17318130	17320784	vcm2372	0.51412	*	17318130	17320784	#8da0cb	2	1712,591	0,2063
11	18247088	18252108	vcm2375	0.734398	*	18247088	18252108	#8da0cb	4	1182,297,2039,1812	0,705,2981,3073
11	18265523	18290853	vcm2376	0.472737	*	18265523	18290853	#8da0cb	7	3360,3406,1124,253,1156,368,1941	0,65,19548,19850,21005,21135,23389
11	18752913	18792550	vcm2380	0.53512	*	18752913	18792550	#8da0cb	3	760,651,3017	0,32688,36620
11	18789315	18792592	vcm2381	0.508873	*	18789315	18792592	#8da0cb	2	2119,877	0,2400
11	19301061	19305821	vcm2383	0.644449	*	19301061	19305821	#8da0cb	4	537,1271,235,473	0,899,1225,4287
11	19332549	19573785	vcm2384	0.435574	*	19332549	19573785	#8da0cb	24	1038,1107,761,1306,1297,1971,2366,330,1531,1652,1681,840,1291,461,2592,1390,939,1976,1632,561,1899,1696,1068,884	0,15772,15974,20760,20813,54336,54600,56628,82832,82864,98314,98319,100455,118469,121185,124272,124982,130347,130468,138838,163239,163423,240168,240200
11	19394936	19396695	vcm2385	0.516239	*	19394936	19396695	#8da0cb	2	601,598	0,1161
11	19822319	19825799	vcm2386	0.595696	*	19822319	19825799	#8da0cb	2	1176,1511	0,1969
11	19990655	20001666	vcm2387	0.470667	*	19990655	20001666	#8da0cb	2	2020,1907	0,9104
11	20101769	20112101	vcm2388	0.545591	*	20101769	20112101	#8da0cb	3	572,822,2113	0,3577,8219
11	20551760	20553173	vcm2390	0.634209	*	20551760	20553173	#8da0cb	2	725,396	0,1017
11	21434280	21828780	vcm2391	0.534413	*	21434280	21828780	#8da0cb	16	362,308,289,306,769,1989,2089,825,1405,253,1568,1290,1502,1177,380,570	0,52227,52228,52968,61602,151068,212521,213014,216865,218738,222205,222461,227131,227436,294603,393930
11	22183076	22298953	vcm2392	0.591463	*	22183076	22298953	#8da0cb	8	3015,1215,4084,1612,220,1190,1952,1835	0,20406,28820,29702,40039,41045,58316,114042
11	22599124	22604277	vcm2393	0.532796	*	22599124	22604277	#8da0cb	2	1082,1486	0,3667
11	22599811	22809267	vcm2394	0.436877	*	22599811	22809267	#8da0cb	22	408,1186,228,2566,2470,3875,259,1019,2790,2086,1940,1770,1575,1598,1717,1586,1585,1232,1157,1401,2402,812	0,2627,4094,77324,77335,87936,94039,98724,101874,101947,123850,123924,173933,174020,181074,195680,195881,202251,202343,206931,207024,208644
11	23098770	23102416	vcm2395	0.606383	*	23098770	23102416	#8da0cb	2	1428,1933	0,1713
11	23590199	23592390	vcm2396	0.44758	*	23590199	23592390	#8da0cb	3	1464,398,253	0,751,1938
11	24535266	24536399	vcm2397	0.619813	*	24535266	24536399	#8da0cb	2	504,274	0,859
11	24606182	24613858	vcm2398	0.506951	*	24606182	24613858	#8da0cb	4	1484,299,607,893	0,268,2465,6783
11	26003305	26156683	vcm2399	0.467241	*	26003305	26156683	#8da0cb	12	1890,2267,1129,569,1598,921,1592,1448,990,2891,1348,401	0,482,46402,55343,55599,56253,60967,61381,81645,104157,130091,152977
11	26127168	26134432	vcm2400	0.520041	*	26127168	26134432	#8da0cb	3	1533,1778,902	0,6,6362
11	26628517	26655397	vcm2402	0.584461	*	26628517	26655397	#8da0cb	9	2217,603,877,1035,896,1714,423,1798,1817	0,47,1766,13667,13849,15040,15696,24903,25063
11	26783301	27035024	vcm2403	0.477358	*	26783301	27035024	#8da0cb	6	376,1021,1775,942,1847,872	0,15309,15569,16670,249876,250178
11	27230611	27305046	vcm2404	0.502371	*	27230611	27305046	#8da0cb	13	562,255,466,793,840,377,1149,2054,707,2299,1665,2241,1587	0,136,2693,3511,3568,7409,8162,8448,9832,24259,24306,72194,72375
11	27401693	27494382	vcm2406	0.475435	*	27401693	27494382	#8da0cb	15	1309,357,700,465,1286,820,1048,929,1859,1347,738,515,536,1578,1511	0,4838,7955,10337,11185,42564,47072,49343,75416,75629,82214,84004,88274,88285,91178
11	27640334	27723125	vcm2407	0.525765	*	27640334	27723125	#8da0cb	6	1047,392,1824,726,1059,941	0,40958,59182,79459,80483,81850
11	27739468	27740811	vcm2409	0.568024	*	27739468	27740811	#8da0cb	2	335,597	0,746
11	27877719	27917548	vcm2410	0.435476	*	27877719	27917548	#8da0cb	6	1585,286,2751,1130,1532,2026	0,492,25373,25696,37760,37803
11	29273153	29323131	vcm2412	0.451565	*	29273153	29323131	#8da0cb	9	728,1202,417,2892,297,869,1803,1292,916	0,4085,20047,28460,28613,30315,41523,41830,49062
11	29355364	29358126	vcm2413	0.45594	*	29355364	29358126	#8da0cb	3	488,800,635	0,843,2127
11	31658878	31660354	vcm2416	0.538303	*	31658878	31660354	#8da0cb	2	283,912	0,564
11	32126866	32176515	vcm2417	0.581804	*	32126866	32176515	#8da0cb	4	2356,271,1707,2314	0,2719,31220,47335
11	32157814	32176495	vcm2418	0.468244	*	32157814	32176495	#8da0cb	2	2059,2274	0,16407
11	33082371	33086593	vcm2424	0.588391	*	33082371	33086593	#8da0cb	2	1188,2555	0,1667
11	33397306	33693850	vcm2427	0.459631	*	33397306	33693850	#8da0cb	40	556,329,215,1531,3327,989,1359,1341,227,1478,1715,588,1406,2476,837,246,2582,2222,856,661,1109,1119,1236,1743,286,819,642,2792,2052,2176,1947,1614,1855,1388,2274,2993,3159,3049,2977,1827	0,1152,1954,6595,11340,26321,36236,36336,44949,68734,69360,70705,77382,87143,95589,99922,100130,101328,114964,132221,139211,139245,146785,146957,149506,155335,155426,156367,156508,163453,163512,181108,198965,199075,246211,257506,258072,278609,293567,293981
11	33774341	33783805	vcm2428	0.527127	*	33774341	33783805	#8da0cb	2	1679,1563	0,7901
11	33888011	33971703	vcm2429	0.463093	*	33888011	33971703	#8da0cb	17	1229,2834,2328,664,1849,718,4100,858,1952,2731,2487,2080,1161,1054,3787,385,222	0,1808,6575,7842,14281,15268,24495,33493,45011,53079,63182,63206,70252,70419,73499,82625,83470
11	33932902	33965466	vcm2430	0.465504	*	33932902	33965466	#8da0cb	2	2087,3505	0,29059
11	34107351	34110185	vcm2434	0.646937	*	34107351	34110185	#8da0cb	3	1484,1330,1005	0,142,1829
11	34166026	34176754	vcm2436	0.601126	*	34166026	34176754	#8da0cb	4	1561,2262,640,1703	0,81,1807,9025
11	34196101	34380948	vcm2437	0.448665	*	34196101	34380948	#8da0cb	14	1409,1869,430,2389,3255,234,639,1541,1692,1605,2085,1588,1385,1112	0,28488,32167,32243,57044,65034,65674,66746,68964,103437,163894,163983,182040,183735
11	34287587	34291194	vcm2440	0.485925	*	34287587	34291194	#8da0cb	2	1722,1211	0,2396
11	34321793	34357454	vcm2441	0.480031	*	34321793	34357454	#8da0cb	6	3245,2323,2423,1164,253,260	0,7850,31783,33348,34802,35401
11	34606854	34672772	vcm2444	0.453322	*	34606854	34672772	#8da0cb	5	1825,2220,1627,430,330	0,27635,48149,64861,65588
11	34947489	35414296	vcm2447	0.459112	*	34947489	35414296	#8da0cb	36	1626,2313,253,2154,2526,2164,1590,1755,408,1065,998,1253,2707,2805,2335,2203,1452,2723,476,3414,502,1509,246,366,3083,2654,1770,2135,1491,1283,1323,1449,656,1683,1321,2984	0,71874,77764,80269,86134,103653,109691,113682,116240,119050,121076,121106,131169,131242,150907,156318,192599,199701,202778,212631,217741,218543,220570,237391,239033,246739,386758,404050,404284,416650,416788,418574,419112,425360,425375,463823
11	35070321	35072656	vcm2448	0.486194	*	35070321	35072656	#8da0cb	2	368,1432	0,903
11	35085545	35089613	vcm2449	0.477622	*	35085545	35089613	#8da0cb	3	821,2186,1804	0,1882,2144
11	35109322	35133899	vcm2450	0.479745	*	35109322	35133899	#8da0cb	4	2910,1253,541,1753	0,18865,20473,22824
11	35287365	35295417	vcm2451	0.481627	*	35287365	35295417	#8da0cb	3	1467,765,2130	0,36,5922
11	35309720	35315268	vcm2452	0.506486	*	35309720	35315268	#8da0cb	3	2452,1362,1024	0,738,4524
11	35343367	35344685	vcm2453	0.466155	*	35343367	35344685	#8da0cb	2	246,807	0,511
11	35703732	35712113	vcm2454	0.464442	*	35703732	35712113	#8da0cb	3	2774,2451,1650	0,123,6731
11	35929143	36127403	vcm2457	0.474021	*	35929143	36127403	#8da0cb	26	475,772,1898,568,417,1513,1324,418,758,1629,1156,1860,266,1010,1110,425,1294,590,1395,1063,1196,469,533,984,1946,1003	0,845,4123,9538,10460,35865,54586,61699,61805,72704,72937,84646,90816,106589,108211,123038,152727,155303,165428,165537,167005,167118,167842,180507,182715,197257
11	36334015	36476074	vcm2458	0.446352	*	36334015	36476074	#8da0cb	21	1545,727,505,1702,842,1289,1292,1102,1630,765,2001,1188,2602,3865,1325,713,1664,1078,842,424,1277	0,14391,34973,41375,43363,48335,50091,52993,63931,71904,77714,87784,96218,96457,99173,104535,107789,108650,137349,139889,140782
11	36615560	36642082	vcm2460	0.504231	*	36615560	36642082	#8da0cb	3	1963,764,1715	0,399,24807
11	36652419	36653899	vcm2461	0.498538	*	36652419	36653899	#8da0cb	2	299,926	0,554
11	36723968	36766597	vcm2462	0.463423	*	36723968	36766597	#8da0cb	8	1351,1039,3212,1330,542,899,2302,1564	0,182,19987,21917,35987,39836,39967,41065
11	37470548	37527250	vcm2463	0.5978	*	37470548	37527250	#8da0cb	3	2375,3468,2896	0,53234,53705
11	40189317	40315713	vcm2464	0.562356	*	40189317	40315713	#8da0cb	12	857,544,1275,620,625,2138,1349,563,294,2042,2047,736	0,191,1117,13638,14768,15108,15919,59499,60327,72728,72781,125660
11	40349987	40351664	vcm2465	0.515175	*	40349987	40351664	#8da0cb	2	798,435	0,1242
11	42861354	42862870	vcm2467	0.611368	*	42861354	42862870	#8da0cb	2	700,264	0,1252
11	43157155	43168629	vcm2468	0.545209	*	43157155	43168629	#8da0cb	3	518,2567,2506	0,8864,8968
11	43708776	43713765	vcm2469	0.539911	*	43708776	43713765	#8da0cb	3	963,416,1523	0,152,3466
11	43889922	43896880	vcm2470	0.498008	*	43889922	43896880	#8da0cb	2	1432,234	0,6724
11	44595257	44600709	vcm2472	0.447102	*	44595257	44600709	#8da0cb	3	1714,1474,887	0,3978,4163
11	44612220	44614757	vcm2473	0.500841	*	44612220	44614757	#8da0cb	2	1220,833	0,1704
11	44617549	44635655	vcm2474	0.498928	*	44617549	44635655	#8da0cb	6	1916,2022,1904,648,1245,1006	0,4688,12454,15215,16861,16925
11	44883096	44894033	vcm2476	0.458182	*	44883096	44894033	#8da0cb	4	1998,1360,516,1064	0,93,8891,9873
11	44937136	44938862	vcm2477	0.47649	*	44937136	44938862	#8da0cb	2	610,623	0,1103
11	45042194	45115716	vcm2478	0.490544	*	45042194	45115716	#8da0cb	8	1354,849,1575,1065,2110,2043,1304,2438	0,5102,52093,52493,58391,58415,61880,71084
11	45167604	45203074	vcm2480	0.476737	*	45167604	45203074	#8da0cb	3	1737,2694,1933	0,32776,33423
11	45838282	45846303	vcm2481	0.534065	*	45838282	45846303	#8da0cb	4	1626,1245,736,1413	0,56,1974,6608
11	45943637	46414758	vcm2482	0.545104	*	45943637	46414758	#8da0cb	2	1527,1994	0,469127
11	46120775	46138091	vcm2483	0.482092	*	46120775	46138091	#8da0cb	2	2291,1634	0,15682
11	46126324	46129190	vcm2484	0.49928	*	46126324	46129190	#8da0cb	2	1113,1493	0,1373
11	46286516	46308443	vcm2485	0.481521	*	46286516	46308443	#8da0cb	6	2612,2386,630,627,1176,792	0,12771,16184,16213,20137,21135
11	46467271	46551309	vcm2486	0.480642	*	46467271	46551309	#8da0cb	13	1234,684,969,2049,2564,747,825,2263,2067,2170,2012,1871,2174	0,370,30139,36442,41825,42355,43524,58917,58984,75274,75483,81790,81864
11	46997099	47083249	vcm2488	0.492962	*	46997099	47083249	#8da0cb	5	1255,3323,847,967,1252	0,26621,45721,80461,84898
11	47039050	47040380	vcm2489	0.531458	*	47039050	47040380	#8da0cb	2	544,447	0,883
11	47409992	47417512	vcm2492	0.592837	*	47409992	47417512	#8da0cb	7	1159,1011,502,448,594,425,3314	0,1569,2138,3012,3118,4005,4206
11	47520828	47537694	vcm2493	0.483718	*	47520828	47537694	#8da0cb	5	1497,2857,662,343,1602	0,7610,13446,14420,15264
11	47875699	48192950	vcm2495	0.47964	*	47875699	48192950	#8da0cb	76	566,1555,224,3030,1802,1106,1782,3444,719,822,1802,1204,798,477,2047,1632,2235,513,1546,1274,305,1024,1249,606,817,864,633,341,1430,858,284,1779,2842,1722,220,1149,748,1723,217,2176,255,360,545,1011,1626,874,1740,306,2165,2416,359,298,2226,285,560,1818,1329,779,720,1259,1217,2006,929,2265,2168,1507,1226,1353,646,1440,252,4975,2046,1860,1451,1867	0,2846,7608,8344,24996,31328,44850,63532,74069,80085,91848,92410,96136,101245,119131,119299,126007,127868,128737,128875,131927,132639,133167,133990,136948,136973,142293,145300,146948,149943,150267,151098,151275,158339,158378,158964,162909,164061,164167,164678,168422,174725,175663,176799,177119,178778,180463,180907,188333,188823,193164,193912,195708,196559,200371,200691,201272,207105,207189,209154…
11	51567122	51570315	vcm2496	0.516776	*	51567122	51570315	#8da0cb	2	446,810	0,2383
11	51567187	51593315	vcm2497	0.481463	*	51567187	51593315	#8da0cb	7	319,578,720,266,440,867,874	0,1375,2412,5990,12113,12982,25254
11	51586685	51589226	vcm2498	1	*	51586685	51589226	#8da0cb	2	427,492	0,2049
11	51586695	51589197	vcm2499	1	*	51586695	51589197	#8da0cb	2	445,444	0,2058
11	55419648	55428121	vcm2500	0.744221	*	55419648	55428121	#8da0cb	4	490,2944,678,1887	0,5163,5211,6586
11	57528700	57546397	vcm2506	0.473483	*	57528700	57546397	#8da0cb	4	2963,3375,1433,1252	0,1190,13977,16445
11	57552331	57556678	vcm2507	0.513798	*	57552331	57556678	#8da0cb	2	679,1584	0,2763
11	58261116	58265056	vcm2508	0.54835	*	58261116	58265056	#8da0cb	2	1445,2205	0,1735
11	58270734	58275054	vcm2509	0.638023	*	58270734	58275054	#8da0cb	2	1018,1779	0,2541
11	58413882	58423171	vcm2512	0.518625	*	58413882	58423171	#8da0cb	6	1920,1999,428,215,1760,355	0,143,3553,3767,7529,7964
11	58611585	58781014	vcm2513	0.447758	*	58611585	58781014	#8da0cb	8	1794,1363,1081,3542,665,1492,4288,1773	0,6014,6157,60917,148309,154997,165141,167589
11	58864107	58866290	vcm2515	0.546282	*	58864107	58866290	#8da0cb	3	471,457,561	0,876,1622
11	58869181	58876450	vcm2516	0.524777	*	58869181	58876450	#8da0cb	2	787,2872	0,4397
11	58939115	59052750	vcm2517	0.472318	*	58939115	59052750	#8da0cb	11	2653,2993,2969,636,1554,1111,2340,3377,457,2819,2296	0,26491,26828,35757,38326,40725,44389,50367,95212,100253,111339
11	58958185	58959077	vcm2518	0.480346	*	58958185	58959077	#8da0cb	2	256,225	0,667
11	59581106	59586631	vcm2521	0.533167	*	59581106	59586631	#8da0cb	3	1168,895,807	0,29,4718
11	59942878	60021577	vcm2523	0.478287	*	59942878	60021577	#8da0cb	19	1171,1073,858,2804,2965,928,2195,2018,1430,1009,2130,1953,274,809,1181,762,2502,3019,1506	0,32,3488,6947,8740,10214,17788,17889,20261,20288,28764,28983,31732,35336,35537,64666,65920,75680,75988
11	60131162	60146836	vcm2524	0.503308	*	60131162	60146836	#8da0cb	3	1774,1664,2418	0,2758,13256
11	60221953	60226131	vcm2526	0.560072	*	60221953	60226131	#8da0cb	2	1085,2803	0,1375
11	60265405	60272545	vcm2528	0.628558	*	60265405	60272545	#8da0cb	3	1734,1679,1167	0,64,5973
11	60702888	61066237	vcm2530	0.501384	*	60702888	61066237	#8da0cb	3	861,2144,1578	0,358151,361771
11	60788841	60796597	vcm2533	0.55403	*	60788841	60796597	#8da0cb	4	1431,1544,3266,1408	0,4393,4438,6348
11	60827609	60861009	vcm2534	0.524175	*	60827609	60861009	#8da0cb	4	2232,2700,2070,2580	0,9473,10239,30820
11	60974976	61013385	vcm2539	1	*	60974976	61013385	#8da0cb	2	471,476	0,37933
11	61123886	61130454	vcm2540	0.496113	*	61123886	61130454	#8da0cb	2	1679,1901	0,4667
11	61520219	61525122	vcm2543	0.768696	*	61520219	61525122	#8da0cb	4	554,900,1972,1887	0,1418,2931,3008
11	61582124	61603984	vcm2545	0.656037	*	61582124	61603984	#8da0cb	3	3029,3102,2444	0,12091,19416
11	61733877	61741190	vcm2546	0.476945	*	61733877	61741190	#8da0cb	2	2330,2605	0,4708
11	62307959	62314617	vcm2554	0.568304	*	62307959	62314617	#8da0cb	3	1433,718,2256	0,2071,4402
11	62431769	62625316	vcm2557	0.449742	*	62431769	62625316	#8da0cb	3	2247,3657,3621	0,61436,189926
11	63296360	63335748	vcm2558	0.497743	*	63296360	63335748	#8da0cb	8	304,912,2054,1769,442,486,490,1653	0,2351,7039,24228,33997,34774,35558,37735
11	63369544	63378736	vcm2559	0.467898	*	63369544	63378736	#8da0cb	2	1473,1036	0,8156
11	63684153	63687594	vcm2560	0.539407	*	63684153	63687594	#8da0cb	2	1894,1098	0,2343
11	63972937	63994877	vcm2562	0.47388	*	63972937	63994877	#8da0cb	2	3391,1981	0,19959
11	64208360	64216983	vcm2565	0.489068	*	64208360	64216983	#8da0cb	3	812,510,1811	0,1089,6812
11	64391265	64401814	vcm2567	0.452451	*	64391265	64401814	#8da0cb	3	2475,1761,648	0,490,9901
11	64618430	64634022	vcm2569	0.492421	*	64618430	64634022	#8da0cb	5	2900,888,672,1810,568	0,7609,8826,12905,15024
11	64622873	64624089	vcm2570	0.512319	*	64622873	64624089	#8da0cb	2	306,451	0,765
11	64637120	64639564	vcm2571	0.549005	*	64637120	64639564	#8da0cb	2	760,1164	0,1280
11	65192186	65268361	vcm2582	0.481667	*	65192186	65268361	#8da0cb	3	381,3860,3055	0,51720,73120
11	65197225	65199682	vcm2583	0.498731	*	65197225	65199682	#8da0cb	2	1669,396	0,2061
11	65207094	65211598	vcm2584	0.511727	*	65207094	65211598	#8da0cb	2	3784,341	0,4163
11	65221907	65225158	vcm2585	0.802361	*	65221907	65225158	#8da0cb	2	1305,1584	0,1667
11	65258792	65261541	vcm2587	0.483951	*	65258792	65261541	#8da0cb	2	790,1636	0,1113
11	65547050	65571053	vcm2588	0.511328	*	65547050	65571053	#8da0cb	2	2098,1270	0,22733
11	65553608	65559988	vcm2589	0.703334	*	65553608	65559988	#8da0cb	3	2523,1226,1141	0,5154,5172
11	65646659	65648764	vcm2590	0.516181	*	65646659	65648764	#8da0cb	3	1135,601,458	0,414,1647
11	65835940	65907215	vcm2592	0.483151	*	65835940	65907215	#8da0cb	8	3755,1982,1042,1216,2977,248,1562,1732	0,43640,46144,47471,56988,67018,67694,69543
11	65886401	65888352	vcm2594	0.592571	*	65886401	65888352	#8da0cb	2	706,644	0,1307
11	66079282	66096538	vcm2595	0.492971	*	66079282	66096538	#8da0cb	6	917,1081,2776,2119,2783,2533	0,1194,4865,5364,14289,14723
11	66224783	66235380	vcm2596	0.497937	*	66224783	66235380	#8da0cb	3	2667,2397,1862	0,292,8735
11	66567310	66576583	vcm2598	0.492868	*	66567310	66576583	#8da0cb	2	3072,1310	0,7963
11	66813171	66847131	vcm2600	0.481314	*	66813171	66847131	#8da0cb	3	2090,996,1244	0,10523,32716
11	67118999	67124912	vcm2604	0.538978	*	67118999	67124912	#8da0cb	2	3897,1328	0,4585
11	67170665	67237327	vcm2605	0.511293	*	67170665	67237327	#8da0cb	2	1560,1505	0,65157
11	67213453	67214537	vcm2606	0.497948	*	67213453	67214537	#8da0cb	2	425,380	0,704
11	67249803	67255856	vcm2607	0.645226	*	67249803	67255856	#8da0cb	3	3298,453,1361	0,3950,4692
11	67324727	67331144	vcm2608	0.51415	*	67324727	67331144	#8da0cb	4	819,1468,883,2209	0,228,1072,4208
11	67396537	67427131	vcm2609	0.533256	*	67396537	67427131	#8da0cb	9	2060,1887,984,1401,2061,1400,2117,3733,1133	0,17221,17240,18866,19398,20943,26851,26861,29390
11	67979785	68229498	vcm2616	0.567127	*	67979785	68229498	#8da0cb	2	2220,2184	0,247529
11	68137329	68149689	vcm2618	0.521978	*	68137329	68149689	#8da0cb	3	2075,2741,2540	0,9491,9820
11	68179707	68185451	vcm2619	0.67173	*	68179707	68185451	#8da0cb	4	1301,1085,1013,252	0,260,4731,4802
11	68890002	69458200	vcm2626	0.436126	*	68890002	69458200	#8da0cb	39	1939,1776,462,1311,563,364,449,835,886,546,2811,2481,1759,1742,723,713,748,1307,983,236,1161,1141,2193,2331,1833,1684,2979,1263,2511,1756,1574,2082,1696,3006,2510,1142,1243,814,2223	0,9,11271,11316,12022,13041,18739,19324,19600,21691,32526,32806,43304,43354,87595,88377,89063,90357,90540,116848,119226,119268,135021,135135,153875,154047,173760,176253,188273,188324,194449,261022,261358,367221,367418,374122,562998,564831,565975
11	69815939	69819405	vcm2628	0.484119	*	69815939	69819405	#8da0cb	4	699,335,2049,878	0,365,1417,1894
11	70169828	70174497	vcm2630	0.523053	*	70169828	70174497	#8da0cb	3	1394,1401,305	0,2255,4364
11	70173140	70174479	vcm2631	0.523082	*	70173140	70174479	#8da0cb	2	526,533	0,806
11	70282700	70303815	vcm2632	0.476039	*	70282700	70303815	#8da0cb	7	2435,1422,1293,869,2535,2234,665	0,65,11490,12149,16947,17033,20450
11	70313940	70317402	vcm2633	0.536131	*	70313940	70317402	#8da0cb	2	238,2219	0,1243
11	70366910	70371486	vcm2634	0.470499	*	70366910	70371486	#8da0cb	2	815,912	0,3664
11	70824952	70964955	vcm2635	0.539195	*	70824952	70964955	#8da0cb	5	1055,714,1607,1442,1964	0,2707,126594,126748,138039
11	71083661	71137997	vcm2636	0.459268	*	71083661	71137997	#8da0cb	13	2085,1998,882,233,2495,2431,467,284,240,336,493,1186,1025	0,76,4493,4545,9025,9124,45734,45853,46509,46575,47745,50316,53311
11	71261079	71263780	vcm2637	0.502009	*	71261079	71263780	#8da0cb	2	809,1610	0,1091
11	71420924	71426319	vcm2638	0.440467	*	71420924	71426319	#8da0cb	3	1860,577,900	0,520,4495
11	72446821	72453063	vcm2645	0.523329	*	72446821	72453063	#8da0cb	2	4231,643	0,5599
11	72532346	72534180	vcm2647	0.608618	*	72532346	72534180	#8da0cb	3	777,221,728	0,573,1106
11	72680085	72693695	vcm2648	0.491866	*	72680085	72693695	#8da0cb	4	2105,234,1931,1864	0,5279,5814,11746
11	72850797	72869792	vcm2654	0.489946	*	72850797	72869792	#8da0cb	4	4359,1176,2136,1714	0,11997,13505,17281
11	72896494	72898990	vcm2656	0.493934	*	72896494	72898990	#8da0cb	2	1884,234	0,2262
11	72959474	73001010	vcm2657	0.478151	*	72959474	73001010	#8da0cb	8	2335,2309,3169,940,459,756,1849,2321	0,110,21143,21361,22635,23414,31985,39215
11	73017823	73047041	vcm2658	0.538079	*	73017823	73047041	#8da0cb	11	3050,2323,1975,2030,2032,2406,935,1278,244,2076,1897	0,6330,6448,14531,14541,17006,17303,20320,20561,26723,27321
11	73288103	73291909	vcm2660	0.516811	*	73288103	73291909	#8da0cb	2	2471,364	0,3442
11	73702261	73707726	vcm2662	0.4713	*	73702261	73707726	#8da0cb	2	976,2616	0,2849
11	74243361	74246880	vcm2664	0.553335	*	74243361	74246880	#8da0cb	3	413,1586,984	0,1933,2236
11	74810892	74815185	vcm2669	0.57745	*	74810892	74815185	#8da0cb	3	1589,790,745	0,1907,3548
11	75037564	75064669	vcm2670	0.477676	*	75037564	75064669	#8da0cb	12	442,1434,1253,425,3065,2643,1010,240,301,457,2643,1061	0,1957,2056,10755,11522,12959,19545,20906,21656,22570,23928,26044
11	75185337	75237662	vcm2671	0.491434	*	75185337	75237662	#8da0cb	10	2232,1120,953,1833,1287,2216,1290,592,678,1645	0,856,17652,33045,33513,42499,42613,44190,49265,50680
11	75191386	75193742	vcm2672	0.488641	*	75191386	75193742	#8da0cb	2	714,1230	0,1126
11	75862950	75880448	vcm2677	0.636914	*	75862950	75880448	#8da0cb	2	2063,586	0,16912
11	75877174	75880997	vcm2678	0.544847	*	75877174	75880997	#8da0cb	2	1107,1046	0,2777
11	76339819	76385681	vcm2680	0.490311	*	76339819	76385681	#8da0cb	5	2091,1026,425,716,2405	0,35737,37407,41688,43457
11	76791027	76794622	vcm2682	0.545561	*	76791027	76794622	#8da0cb	4	1373,539,1294,1298	0,71,2207,2297
11	77120956	77185900	vcm2683	0.479296	*	77120956	77185900	#8da0cb	8	2800,1157,1361,1133,870,2931,1545,1889	0,26028,28084,32186,35096,38291,60115,63055
11	77166688	77184185	vcm2684	0.478724	*	77166688	77184185	#8da0cb	2	2415,3131	0,14366
11	77710084	77711472	vcm2686	0.69844	*	77710084	77711472	#8da0cb	2	311,541	0,847
11	77741629	77743524	vcm2687	0.568177	*	77741629	77743524	#8da0cb	2	430,1167	0,728
11	77933982	77939550	vcm2690	0.66536	*	77933982	77939550	#8da0cb	2	1613,1694	0,3874
11	77955232	78274015	vcm2691	0.449314	*	77955232	78274015	#8da0cb	24	1454,647,759,2851,1784,2073,1865,1711,1505,2111,2186,581,3903,2431,2083,973,1779,1587,1061,2432,1847,2321,1738,3316	0,65472,66464,67445,67543,79890,80590,87362,87372,92696,92797,95252,104589,105235,126311,134483,134629,152682,152970,171918,179971,182296,193913,315467
11	78884297	78924174	vcm2693	0.491499	*	78884297	78924174	#8da0cb	4	1710,1401,1212,657	0,27771,34235,39220
11	79097939	79125616	vcm2694	0.474517	*	79097939	79125616	#8da0cb	4	1507,443,2197,2354	0,4141,9167,25323
11	79148099	79152646	vcm2695	0.523681	*	79148099	79152646	#8da0cb	3	1934,445,1358	0,2432,3189
11	80557528	80560890	vcm2696	0.494375	*	80557528	80560890	#8da0cb	2	1838,986	0,2376
11	80557549	80560365	vcm2697	0.521179	*	80557549	80560365	#8da0cb	3	487,898,369	0,785,2447
11	80715728	80717957	vcm2699	0.515541	*	80715728	80717957	#8da0cb	2	912,1022	0,1207
11	82461092	82469637	vcm2701	0.470534	*	82461092	82469637	#8da0cb	3	1736,2196,2059	0,6349,6411
11	82617506	82632375	vcm2702	0.469731	*	82617506	82632375	#8da0cb	2	3014,1629	0,13240
11	82635503	82636535	vcm2703	0.53942	*	82635503	82636535	#8da0cb	2	376,260	0,772
11	82734143	82747370	vcm2706	0.491934	*	82734143	82747370	#8da0cb	4	2020,2312,3068,2602	0,278,10159,10413
11	82763076	82766843	vcm2708	0.536858	*	82763076	82766843	#8da0cb	2	2967,428	0,3339
11	84773390	84835763	vcm2712	0.451243	*	84773390	84835763	#8da0cb	4	235,382,2455,1530	0,34875,46400,60843
11	85428450	85539209	vcm2714	0.468463	*	85428450	85539209	#8da0cb	19	1779,470,645,493,555,683,888,593,536,856,454,809,1051,738,2204,1390,1903,2126,1807	0,20230,23229,32215,33210,34195,34623,35590,35814,40987,50673,55128,56849,57050,62372,69413,69579,92119,108952
11	85854274	85856504	vcm2717	0.544624	*	85854274	85856504	#8da0cb	2	1590,281	0,1949
11	86153261	86155214	vcm2720	0.500034	*	86153261	86155214	#8da0cb	2	1230,325	0,1628
11	86153824	86156017	vcm2721	0.53179	*	86153824	86156017	#8da0cb	2	1445,232	0,1961
11	86208140	86345154	vcm2722	0.495233	*	86208140	86345154	#8da0cb	3	887,1813,2019	0,134967,134995
11	86221480	86319842	vcm2723	0.442748	*	86221480	86319842	#8da0cb	8	1450,1115,416,1543,1256,2224,370,2428	0,308,3760,8131,8206,81359,84086,95934
11	87164819	87170529	vcm2726	0.542933	*	87164819	87170529	#8da0cb	4	1648,1546,1122,367	0,55,2125,5343
11	87836716	87929481	vcm2727	0.460636	*	87836716	87929481	#8da0cb	18	3151,316,300,2516,2307,822,936,1083,1470,2530,324,539,348,3356,266,902,212,578	0,1144,2138,12247,12564,28274,28288,60610,70451,74575,75258,76014,76935,89409,89446,89993,91215,91816
11	88033869	88036951	vcm2728	0.524014	*	88033869	88036951	#8da0cb	2	2240,529	0,2553
11	88069717	88278121	vcm2730	0.447042	*	88069717	88278121	#8da0cb	23	2496,2701,664,678,621,2980,1063,279,973,1519,894,2368,434,2747,2571,795,1685,626,2524,2521,1601,2836,1529	0,7712,7785,8765,9794,16840,21184,22750,23324,26410,26829,33174,39685,45970,45995,61797,65176,67800,83350,97983,198748,198764,206875
11	88539862	88548028	vcm2732	0.590078	*	88539862	88548028	#8da0cb	2	760,2033	0,6133
11	89984319	90078313	vcm2733	0.468028	*	89984319	90078313	#8da0cb	2	785,2131	0,91863
11	90393890	90509563	vcm2734	0.490896	*	90393890	90509563	#8da0cb	2	1616,491	0,115182
11	90433353	90456739	vcm2735	0.479096	*	90433353	90456739	#8da0cb	4	1910,1675,1157,879	0,177,22229,22328
11	90508203	90509349	vcm2736	0.525958	*	90508203	90509349	#8da0cb	2	533,237	0,909
11	91029157	91038238	vcm2737	0.501279	*	91029157	91038238	#8da0cb	3	570,1074,1588	0,3621,7493
11	92355824	92431633	vcm2738	0.500196	*	92355824	92431633	#8da0cb	5	486,2511,1964,675,319	0,4566,4823,74391,75490
11	92752938	92754815	vcm2739	0.468912	*	92752938	92754815	#8da0cb	2	990,561	0,1316
11	92876608	92877883	vcm2740	0.50784	*	92876608	92877883	#8da0cb	2	352,643	0,632
11	93012347	93022510	vcm2742	0.570876	*	93012347	93022510	#8da0cb	7	1397,1804,721,315,367,344,325	0,36,8225,8484,9220,9303,9838
11	93237337	93277071	vcm2743	0.486582	*	93237337	93277071	#8da0cb	15	934,2056,2206,440,436,3881,1903,1494,446,307,509,1680,1143,1417,1826	0,7340,7456,11433,16759,19318,20332,24693,25704,31179,31777,31877,33929,36878,37908
11	93385150	93389485	vcm2744	0.592071	*	93385150	93389485	#8da0cb	2	981,2976	0,1359
11	94004607	94006871	vcm2745	0.729836	*	94004607	94006871	#8da0cb	2	350,1472	0,792
11	94190144	94193509	vcm2746	0.509284	*	94190144	94193509	#8da0cb	4	1298,1063,1923,1722	0,91,1442,1636
11	94202319	94207725	vcm2747	0.505628	*	94202319	94207725	#8da0cb	2	355,2328	0,3078
11	94245065	94337230	vcm2748	0.486447	*	94245065	94337230	#8da0cb	18	1848,1273,844,1971,1728,1117,2358,2298,1107,2620,2129,1601,3807,325,985,1511,1319,2292	0,7350,7692,13692,21417,21817,31442,36422,38132,45091,45295,51871,69573,80786,80874,82660,82776,89873
11	94473846	94591123	vcm2750	0.466099	*	94473846	94591123	#8da0cb	13	784,1467,1365,2431,2382,1332,1304,1372,1302,574,718,398,816	0,15974,16036,27024,27862,35360,35455,39412,39587,52540,53426,69330,116461
11	94821893	94830864	vcm2752	0.573997	*	94821893	94830864	#8da0cb	3	1929,805,2198	0,4496,6773
11	94944953	95072152	vcm2755	0.462679	*	94944953	95072152	#8da0cb	15	982,1726,1411,1682,1131,1736,2029,1279,227,3348,3440,1537,1565,3160,1577	0,1369,1536,16134,18228,19785,29514,36886,40677,41723,41758,67952,68043,124039,125004
11	95413083	95434306	vcm2759	0.446531	*	95413083	95434306	#8da0cb	4	1304,3033,327,2056	0,7035,18474,19167
11	95444398	95450219	vcm2760	0.582007	*	95444398	95450219	#8da0cb	2	1108,2378	0,3443
11	95624989	95627072	vcm2761	0.626544	*	95624989	95627072	#8da0cb	2	1311,327	0,1756
11	95844901	95949791	vcm2766	0.457074	*	95844901	95949791	#8da0cb	12	2614,334,1146,1497,814,2367,1253,1386,259,2476,1996,2047	0,2910,17914,37804,42821,43912,67754,73095,75273,76072,85318,102843
11	96020359	96076374	vcm2768	0.492762	*	96020359	96076374	#8da0cb	4	1815,267,1958,4706	0,2103,5930,51309
11	98939691	98970554	vcm2769	0.502756	*	98939691	98970554	#8da0cb	4	2109,1351,320,724	0,630,29343,30139
11	99405282	99442255	vcm2770	0.522023	*	99405282	99442255	#8da0cb	13	1317,770,1143,342,2130,401,212,268,422,452,398,859,426	0,577,1701,1714,19618,19627,21253,30589,32744,33721,34543,36114,36124
11	99550150	99557583	vcm2771	0.462153	*	99550150	99557583	#8da0cb	3	764,1335,549	0,2614,6884
11	100551546	100801105	vcm2772	0.488609	*	100551546	100801105	#8da0cb	19	1340,1300,1952,1885,1295,952,352,1139,1915,2461,1409,2011,676,1489,835,1907,1237,1631,1931	0,6074,24298,24352,28298,28378,36084,38395,53749,59280,60232,128447,146915,182056,185250,195208,227686,229454,247628
11	100781062	100801017	vcm2773	0.531031	*	100781062	100801017	#8da0cb	2	1478,1239	0,18716
11	102416131	102484297	vcm2774	0.559824	*	102416131	102484297	#8da0cb	14	2443,781,882,527,2912,420,671,2619,1545,2924,837,2285,3440,2594	0,5927,7725,8901,13803,18375,31693,34135,36727,42950,46207,53213,64726,65102
11	102803086	102804268	vcm2775	0.467094	*	102803086	102804268	#8da0cb	2	394,228	0,954
11	102803092	102804207	vcm2776	0.591616	*	102803092	102804207	#8da0cb	2	421,395	0,720
11	103494389	103520601	vcm2777	0.665496	*	103494389	103520601	#8da0cb	2	2930,1948	0,24264
11	103494964	103520315	vcm2778	0.743474	*	103494964	103520315	#8da0cb	2	2519,1558	0,23793
11	103552810	104035373	vcm2779	0.442227	*	103552810	104035373	#8da0cb	35	1641,1379,1653,1402,796,1412,1260,1414,2797,2334,2550,913,1764,1184,1522,1294,2107,1474,834,1980,1022,725,1142,845,2343,2431,733,2633,2713,1219,727,565,1864,2121,1141	0,162106,179851,180180,189726,193417,193531,204660,214742,221096,224218,225506,237441,237858,241008,241087,246569,257401,257476,276202,288327,288616,314760,314839,332433,332582,351282,378276,391422,391423,393407,416012,442108,469476,481422
11	104668821	104789897	vcm2781	0.476587	*	104668821	104789897	#8da0cb	15	1944,1275,1811,1116,914,475,1840,1899,1657,1923,1824,1207,1245,2994,1712	0,45153,60215,60570,72494,72570,77842,78024,82469,99365,99559,109096,109173,118082,119173
11	104903721	104916873	vcm2782	0.500284	*	104903721	104916873	#8da0cb	2	3019,2587	0,10565
11	105589883	105591025	vcm2784	0.694139	*	105589883	105591025	#8da0cb	2	266,511	0,631
11	105806445	105808936	vcm2785	0.500397	*	105806445	105808936	#8da0cb	2	567,1616	0,875
11	105961457	105963944	vcm2786	0.539525	*	105961457	105963944	#8da0cb	2	1774,394	0,2093
11	106103670	106106182	vcm2787	0.546313	*	106103670	106106182	#8da0cb	2	389,1869	0,643
11	106911302	106915385	vcm2788	0.50946	*	106911302	106915385	#8da0cb	5	681,342,410,2010,1874	0,247,952,2073,2095
11	107695218	107730826	vcm2792	0.48423	*	107695218	107730826	#8da0cb	3	1425,2217,2324	0,15324,33284
11	107734563	107735713	vcm2793	0.637544	*	107734563	107735713	#8da0cb	2	314,541	0,609
11	107794167	107795174	vcm2794	0.466486	*	107794167	107795174	#8da0cb	2	212,451	0,556
11	107798492	107828808	vcm2795	0.51758	*	107798492	107828808	#8da0cb	3	2236,1817,1190	0,28499,28972
11	108031243	108108625	vcm2797	0.521765	*	108031243	108108625	#8da0cb	5	1404,1018,571,4755,2258	0,2670,2856,60737,75124
11	108596565	108605796	vcm2802	0.549588	*	108596565	108605796	#8da0cb	2	2819,2281	0,6950
11	109651457	109656678	vcm2806	0.613314	*	109651457	109656678	#8da0cb	4	1014,1421,1639,601	0,2627,2674,4620
11	109734240	109736311	vcm2807	0.518171	*	109734240	109736311	#8da0cb	2	586,1197	0,874
11	109816251	109965906	vcm2808	0.528799	*	109816251	109965906	#8da0cb	12	1738,2631,3169,2320,2723,2890,2455,2761,2718,1338,898,2960	0,9789,24693,38220,53517,80614,123048,123087,130519,141091,143076,146695
11	110182184	110228679	vcm2809	0.51797	*	110182184	110228679	#8da0cb	2	1511,1378	0,45117
11	110243146	110245748	vcm2811	0.572771	*	110243146	110245748	#8da0cb	2	2029,287	0,2315
11	110306092	110307767	vcm2812	0.693999	*	110306092	110307767	#8da0cb	2	1108,275	0,1400
11	110563097	111102108	vcm2813	0.436076	*	110563097	111102108	#8da0cb	36	247,1840,1333,1884,1551,2045,1675,1403,2327,1498,2507,1472,2915,1303,1669,891,1137,2339,859,917,790,987,902,966,1408,1021,1771,1570,1333,1651,3422,2393,2502,1769,2399,1284	0,18791,70515,84777,85144,104517,104577,119300,164499,164780,214709,215051,226147,226478,258741,259055,275752,279251,312591,321931,367092,400476,402752,404561,405018,414650,455489,469730,477947,483390,483589,485299,492212,492819,513034,537727
11	111234431	111235425	vcm2814	0.493646	*	111234431	111235425	#8da0cb	2	280,221	0,773
11	111237304	111251298	vcm2815	0.504623	*	111237304	111251298	#8da0cb	2	2195,3697	0,10297
11	111279473	111289687	vcm2817	0.49998	*	111279473	111289687	#8da0cb	2	1968,4936	0,5278
11	111391670	111403239	vcm2818	0.659688	*	111391670	111403239	#8da0cb	3	642,660,1441	0,5063,10128
11	111493680	111509670	vcm2820	0.496966	*	111493680	111509670	#8da0cb	5	1603,1473,1169,907,1322	0,102,8055,10855,14668
11	111699158	111708491	vcm2821	0.467297	*	111699158	111708491	#8da0cb	2	2544,1621	0,7712
11	111807129	111818405	vcm2823	0.441193	*	111807129	111818405	#8da0cb	5	1166,2129,1158,1046,351	0,1006,2122,10181,10925
11	111919215	111923226	vcm2824	0.503692	*	111919215	111923226	#8da0cb	2	973,2493	0,1518
11	112384931	112455110	vcm2825	0.475312	*	112384931	112455110	#8da0cb	9	501,3003,1454,645,1349,311,2955,1302,653	0,10417,23082,25620,54888,55168,67224,67848,69480
11	112459306	112516558	vcm2826	0.469839	*	112459306	112516558	#8da0cb	2	217,1563	0,55689
11	112476324	112478155	vcm2827	0.503217	*	112476324	112478155	#8da0cb	2	688,828	0,1003
11	112481347	112516431	vcm2828	0.47916	*	112481347	112516431	#8da0cb	12	1576,2252,1295,1441,1073,655,979,973,320,2276,225,1456	0,4700,5733,9772,9914,12614,16081,17389,17469,19057,20507,33628
11	113184755	113206140	vcm2829	0.560519	*	113184755	113206140	#8da0cb	5	1828,1377,466,2478,2401	0,15156,15263,18907,18918
11	113539690	113557661	vcm2830	0.481645	*	113539690	113557661	#8da0cb	5	448,2826,393,515,1398	0,4343,5637,6367,16573
11	113710039	113719686	vcm2831	0.526315	*	113710039	113719686	#8da0cb	3	2817,1798,1344	0,7849,7859
11	114996540	115457807	vcm2832	0.487018	*	114996540	115457807	#8da0cb	41	700,1765,1037,333,1324,1182,2412,1617,3145,1380,1469,1710,2442,1880,1543,509,467,1120,493,1474,740,596,1011,1855,785,280,1646,1038,216,1921,415,687,1089,626,2123,1357,2816,818,396,2448,1781	0,35,1011,3666,68075,68201,73526,95063,95137,96955,103632,103652,129400,129950,174393,179523,198965,207035,238493,253070,257432,258914,264289,281861,313276,333555,337749,343280,343963,344836,345026,345809,361994,363596,369523,370145,376419,396267,422494,458819,459142
11	115569016	115580079	vcm2833	0.472043	*	115569016	115580079	#8da0cb	4	1516,1972,690,445	0,7332,9585,10618
11	115788834	115868472	vcm2835	0.480994	*	115788834	115868472	#8da0cb	8	3414,480,417,1070,328,1263,1774,2377	0,3779,6444,7461,9265,10236,11810,77261
11	115932703	115937400	vcm2837	0.467017	*	115932703	115937400	#8da0cb	2	1208,1185	0,3512
11	116799562	116803015	vcm2840	0.545085	*	116799562	116803015	#8da0cb	2	420,2410	0,1043
11	116850557	116858431	vcm2841	0.467492	*	116850557	116858431	#8da0cb	2	2451,1804	0,6070
11	116890715	116896781	vcm2842	0.49297	*	116890715	116896781	#8da0cb	2	1033,2029	0,4037
11	116960569	116963733	vcm2843	0.507356	*	116960569	116963733	#8da0cb	2	214,704	0,2460
11	117056206	117058084	vcm2844	0.623297	*	117056206	117058084	#8da0cb	3	227,1368,1207	0,510,625
11	117476683	117481436	vcm2847	0.598604	*	117476683	117481436	#8da0cb	2	1232,1140	0,3613
11	117694177	117700218	vcm2848	0.638619	*	117694177	117700218	#8da0cb	2	1330,1308	0,4733
11	117806918	117808443	vcm2851	0.631711	*	117806918	117808443	#8da0cb	2	785,429	0,1096
11	117856432	117883602	vcm2852	0.491907	*	117856432	117883602	#8da0cb	4	2599,1637,1468,2729	0,11804,22062,24441
11	117988115	117993203	vcm2854	0.666015	*	117988115	117993203	#8da0cb	3	1962,616,498	0,3684,4590
11	118069205	118123735	vcm2855	0.492527	*	118069205	118123735	#8da0cb	10	520,219,309,1417,4211,1149,2509,654,2159,1621	0,3909,4438,7450,15328,25340,28451,40270,41579,52909
11	118147560	118152596	vcm2856	0.515898	*	118147560	118152596	#8da0cb	2	1028,1071	0,3965
11	118147679	118152506	vcm2857	0.481973	*	118147679	118152506	#8da0cb	2	1083,1327	0,3500
11	118280613	118282237	vcm2859	0.475263	*	118280613	118282237	#8da0cb	2	1062,230	0,1394
11	118562724	118567903	vcm2861	0.556317	*	118562724	118567903	#8da0cb	3	332,560,1086	0,3231,4093
11	118660023	118712823	vcm2864	0.492806	*	118660023	118712823	#8da0cb	4	3515,3653,1291,1027	0,30125,49155,51773
11	118754053	118758334	vcm2865	0.525175	*	118754053	118758334	#8da0cb	2	2735,270	0,4011
11	118781676	118801370	vcm2866	0.583914	*	118781676	118801370	#8da0cb	4	2519,427,1756,2373	0,2837,13619,17321
11	119107461	119111729	vcm2869	0.529083	*	119107461	119111729	#8da0cb	2	1381,1806	0,2462
11	119129804	119134797	vcm2870	0.552479	*	119129804	119134797	#8da0cb	2	2687,1944	0,3049
11	119186177	119192808	vcm2871	0.613352	*	119186177	119192808	#8da0cb	4	518,807,308,1503	0,3041,3528,5128
11	119231626	119233122	vcm2872	0.529018	*	119231626	119233122	#8da0cb	2	387,660	0,836
11	119379873	119397129	vcm2873	0.470478	*	119379873	119397129	#8da0cb	5	1953,1530,340,2503,1599	0,348,3295,14753,15612
11	119404772	119498366	vcm2874	0.459514	*	119404772	119498366	#8da0cb	13	783,2246,2265,1974,1387,1074,1246,270,407,2174,1845,1654,991	0,32707,32745,38584,39059,50103,65762,65981,66547,80824,80900,83314,92603
11	119543653	119601116	vcm2875	0.502383	*	119543653	119601116	#8da0cb	3	2145,2071,2781	0,79,54682
11	119564282	119593436	vcm2877	0.50527	*	119564282	119593436	#8da0cb	2	1504,1373	0,27781
11	120118589	120127520	vcm2879	0.494005	*	120118589	120127520	#8da0cb	3	1843,1955,1834	0,128,7097
11	120261568	120272607	vcm2880	0.539179	*	120261568	120272607	#8da0cb	2	2004,1623	0,9416
11	120295180	120303794	vcm2881	0.493904	*	120295180	120303794	#8da0cb	2	1739,1582	0,7032
11	120369089	120374169	vcm2882	0.841176	*	120369089	120374169	#8da0cb	4	684,1421,639,256	0,1001,2730,4824
11	120416618	120452871	vcm2883	0.483673	*	120416618	120452871	#8da0cb	6	2818,2806,2310,3155,1416,931	0,17867,18341,33098,33236,34993
11	120526274	120530023	vcm2885	0.47276	*	120526274	120530023	#8da0cb	2	705,2520	0,1229
11	120572690	120586474	vcm2886	0.483556	*	120572690	120586474	#8da0cb	6	3072,2710,2041,1648,1315,1019	0,220,7194,7240,12469,12718
11	120705940	120711461	vcm2888	0.512986	*	120705940	120711461	#8da0cb	3	1465,942,330	0,4579,4672
11	121189556	121464096	vcm2892	0.456299	*	121189556	121464096	#8da0cb	33	1310,788,2319,2057,718,1963,2127,2911,238,1381,1010,2762,2732,1905,2102,2911,2466,677,1580,2981,3908,2379,2136,875,544,2547,511,3248,1845,1223,748,2155,4499	0,2630,8860,9065,17566,17647,20702,20717,23129,28734,29042,38761,47905,53435,86495,86561,98081,100047,102906,110364,115874,116707,126176,129769,131993,132860,214503,218661,237862,247582,247816,249903,270041
11	121332112	121335463	vcm2894	0.557755	*	121332112	121335463	#8da0cb	4	439,428,857,625	0,769,1485,2726
11	121633346	121639128	vcm2897	0.655272	*	121633346	121639128	#8da0cb	4	1558,941,1683,1611	0,564,3920,4171
11	122499616	122769068	vcm2898	0.486514	*	122499616	122769068	#8da0cb	66	1299,1929,1567,472,1128,420,1465,578,2926,305,1436,521,370,2265,1718,2489,2972,1115,1146,1029,810,3082,2511,340,1728,1869,397,3279,460,1146,3983,1112,351,667,1266,610,2963,1755,1788,1236,2108,700,1626,1522,1869,1744,1909,1105,941,1501,1041,2013,1290,992,439,1019,850,844,351,355,1492,957,276,340,311,354	0,26420,30481,34552,36265,36957,39218,39423,43875,45136,46032,58820,60739,61521,61559,67480,67530,79694,79806,84893,85028,86413,86883,93316,97256,97387,102961,103013,105311,112632,114047,114772,116842,117620,119619,125462,125521,126472,134255,174062,174116,175620,178844,178962,203576,214148,214156,220929,221109,222542,222546,226964,234714,235159,240983,245175,245476,246624,246673,248866,253594,26…
11	123172076	123448099	vcm2899	0.440427	*	123172076	123448099	#8da0cb	33	2626,1342,1776,1536,2667,558,213,1926,1017,2845,2043,1328,1767,1427,585,2226,407,1156,1405,1312,2302,1346,3656,2564,2661,2842,2034,1701,1479,1942,2989,1530,1511	0,56343,60892,60934,79664,85659,103597,104869,108444,118246,128278,133032,136828,149577,150049,151255,151350,152419,155588,155591,163516,164337,177269,177316,202563,215133,215793,234763,244407,244455,257055,258226,274512
11	123244353	123447752	vcm2900	0.521982	*	123244353	123447752	#8da0cb	4	1032,2399,471,1042	0,18213,22051,202357
11	123773850	123775335	vcm2901	0.732916	*	123773850	123775335	#8da0cb	2	657,215	0,1270
11	123939682	124065993	vcm2902	0.438401	*	123939682	124065993	#8da0cb	8	2777,1390,1324,790,1529,1471,779,503	0,1379,6758,7114,46005,123922,124403,125808
11	124629116	124632983	vcm2904	0.4791	*	124629116	124632983	#8da0cb	2	3007,552	0,3315
11	124932416	124943464	vcm2907	0.758507	*	124932416	124943464	#8da0cb	2	2183,3559	0,7489
11	124939533	124943757	vcm2908	0.535845	*	124939533	124943757	#8da0cb	2	2813,1065	0,3159
11	125364099	125385386	vcm2910	0.497851	*	125364099	125385386	#8da0cb	3	2598,2907,2450	0,18380,18793
11	126051550	126060008	vcm2911	0.553781	*	126051550	126060008	#8da0cb	3	1032,2270,2146	0,6047,6312
11	126180245	126226762	vcm2913	0.473844	*	126180245	126226762	#8da0cb	12	3479,2328,2642,2241,1312,792,1229,1071,268,1628,1075,2243	0,376,6962,6998,25722,25956,30163,30983,31798,35089,42615,44274
11	126601825	126612201	vcm2916	0.516186	*	126601825	126612201	#8da0cb	3	2455,1476,512	0,623,9864
11	128130863	128133164	vcm2919	0.503026	*	128130863	128133164	#8da0cb	2	294,796	0,1505
11	128159501	128182747	vcm2920	0.502726	*	128159501	128182747	#8da0cb	9	2917,2227,233,1493,638,691,1515,218,1430	0,8321,8369,8928,12285,13312,14696,20834,21816
11	128180001	128182364	vcm2921	0.472387	*	128180001	128182364	#8da0cb	2	468,1405	0,958
11	128337821	128340062	vcm2926	0.647843	*	128337821	128340062	#8da0cb	2	1181,603	0,1638
11	128376545	128379906	vcm2928	0.5347	*	128376545	128379906	#8da0cb	2	2262,627	0,2734
11	128418309	128424067	vcm2929	0.474918	*	128418309	128424067	#8da0cb	2	779,3549	0,2209
11	128490228	128492446	vcm2930	0.50417	*	128490228	128492446	#8da0cb	3	477,330,358	0,1117,1860
11	128493916	128500916	vcm2931	0.501953	*	128493916	128500916	#8da0cb	2	2077,3291	0,3709
11	128602036	128606620	vcm2934	0.513053	*	128602036	128606620	#8da0cb	2	257,3831	0,753
11	128700382	128712511	vcm2935	0.534275	*	128700382	128712511	#8da0cb	2	2211,1941	0,10188
11	128835085	129246336	vcm2936	0.494931	*	128835085	129246336	#8da0cb	20	853,689,1465,948,2659,1147,1214,1434,2698,378,2840,797,381,362,582,922,947,1879,1190,3493	0,89185,150159,176853,177012,178659,224492,258663,281408,281491,282208,284570,298603,300067,302576,308474,312676,313326,314661,407758
11	129987636	129989124	vcm2938	0.576088	*	129987636	129989124	#8da0cb	2	223,777	0,711
11	130500716	130507728	vcm2940	0.591741	*	130500716	130507728	#8da0cb	6	809,2178,1867,583,531,519	0,2542,3002,5602,5709,6493
11	130635571	130697760	vcm2941	0.465827	*	130635571	130697760	#8da0cb	8	2069,759,801,727,1475,1504,554,437	0,6145,6710,7223,16543,35832,61622,61752
11	130973675	131057985	vcm2942	0.593362	*	130973675	131057985	#8da0cb	2	2043,2045	0,82265
11	131737816	132272023	vcm2943	0.484516	*	131737816	132272023	#8da0cb	21	1450,459,451,287,2024,1816,575,1533,599,768,446,2150,295,1096,726,1305,1273,1035,4288,2562,282	0,12176,16296,16474,19958,20966,24520,24577,25579,31965,32074,410151,442865,443830,469457,474901,481346,488781,489005,490911,533925
11	131963113	131964840	vcm2945	0.636207	*	131963113	131964840	#8da0cb	2	575,829	0,898
11	132212537	132218834	vcm2946	0.535364	*	132212537	132218834	#8da0cb	2	1585,352	0,5945
11	133128918	133140635	vcm2947	0.56483	*	133128918	133140635	#8da0cb	3	539,1215,1156	0,9055,10561
11	133138107	133140867	vcm2948	0.533602	*	133138107	133140867	#8da0cb	2	1047,1408	0,1352
11	133764606	133907874	vcm2949	0.481271	*	133764606	133907874	#8da0cb	12	1893,2025,1489,216,343,1657,1011,1756,1380,837,1719,1335	0,45,3124,3175,3714,33100,61977,81513,81879,89747,138695,141933
11	133938889	133989787	vcm2950	0.515558	*	133938889	133989787	#8da0cb	5	1062,1427,891,818,369	0,3242,5111,49434,50529
12	215602	222015	vcm2954	0.522936	*	215602	222015	#8da0cb	5	578,1056,394,1801,1349	0,2925,3506,4612,4868
12	661563	664486	vcm2956	0.836543	*	661563	664486	#8da0cb	3	2033,1137,474	0,805,2449
12	739186	861431	vcm2960	0.451726	*	739186	861431	#8da0cb	12	3016,1672,848,2474,372,2685,3628,1937,768,1005,1954,2658	0,1626,6402,12041,36213,36442,42165,88863,93730,93888,112796,119587
12	758913	760816	vcm2961	0.518511	*	758913	760816	#8da0cb	2	490,862	0,1041
12	812509	815906	vcm2962	0.469828	*	812509	815906	#8da0cb	2	1816,1305	0,2092
12	1189481	1226039	vcm2965	0.465708	*	1189481	1226039	#8da0cb	11	1875,1402,1347,1093,832,439,1699,1488,1251,1977,1658	0,92,2779,2805,12523,14052,17818,17921,27580,34581,34590
12	1414225	1429088	vcm2967	0.507455	*	1414225	1429088	#8da0cb	2	3161,1499	0,13364
12	1639060	1715892	vcm2971	0.490455	*	1639060	1715892	#8da0cb	9	290,963,2972,1117,2071,2593,1426,1348,1316	0,1243,2522,17449,22476,23425,52299,71372,75516
12	1775571	1778836	vcm2974	0.525139	*	1775571	1778836	#8da0cb	3	1198,1292,1015	0,1973,2121
12	2026346	2043404	vcm2977	0.48524	*	2026346	2043404	#8da0cb	10	559,1543,1006,904,1098,525,624,2132,303,1054	0,320,1575,3389,7238,12984,12994,14783,15092,16004
12	2356622	2369880	vcm2978	0.52785	*	2356622	2369880	#8da0cb	3	2385,2232,2764	0,205,10494
12	2403441	2653679	vcm2979	0.471805	*	2403441	2653679	#8da0cb	18	3194,2521,413,249,2123,1331,2053,1222,2579,2458,1611,1402,1271,1014,1512,1875,396,277	0,182,3007,3807,11599,40763,41176,42464,49238,63270,63605,84062,84114,88793,92280,92496,94092,249961
12	3287491	3296519	vcm2982	0.481896	*	3287491	3296519	#8da0cb	2	348,2676	0,6352
12	3935947	3939213	vcm2988	0.54866	*	3935947	3939213	#8da0cb	3	1536,1405,544	0,117,2722
12	4043007	4099025	vcm2989	0.481112	*	4043007	4099025	#8da0cb	5	1902,2986,2145,1944,2139	0,38683,38985,53793,53879
12	4216061	4384819	vcm2990	0.451509	*	4216061	4384819	#8da0cb	13	1769,2801,469,2109,263,1237,296,1562,483,2358,1456,1161,3373	0,9466,12576,28600,33534,35418,39114,39733,41890,45260,161989,163909,165385
12	4543563	4549091	vcm2993	0.478207	*	4543563	4549091	#8da0cb	2	791,1083	0,4445
12	4593231	4595937	vcm2994	0.485196	*	4593231	4595937	#8da0cb	2	1616,665	0,2041
12	4593466	4617555	vcm2995	0.629614	*	4593466	4617555	#8da0cb	5	380,607,1641,2032,2582	0,754,1978,11297,21507
12	4928558	4939606	vcm2997	0.455104	*	4928558	4939606	#8da0cb	4	1619,1380,1525,2273	0,118,5528,8775
12	5019066	5053988	vcm2998	0.605017	*	5019066	5053988	#8da0cb	2	1458,2136	0,32786
12	5158753	5162273	vcm3000	0.659043	*	5158753	5162273	#8da0cb	2	271,2103	0,1417
12	6291008	6293100	vcm3002	0.56693	*	6291008	6293100	#8da0cb	2	986,781	0,1311
12	6304751	6388015	vcm3003	0.456375	*	6304751	6388015	#8da0cb	15	920,2082,758,1378,483,856,2130,2731,776,1947,1552,1278,397,262,657	0,3812,11517,20313,22836,30287,33516,34547,66787,70675,71109,76494,76855,77739,82607
12	6416838	6418240	vcm3004	0.532318	*	6416838	6418240	#8da0cb	2	669,400	0,1002
12	6421351	6422928	vcm3005	0.673979	*	6421351	6422928	#8da0cb	2	598,622	0,955
12	6444349	6452103	vcm3006	0.499158	*	6444349	6452103	#8da0cb	3	2261,2136,731	0,5188,7023
12	6534802	6556669	vcm3009	0.487871	*	6534802	6556669	#8da0cb	2	3233,4989	0,16878
12	6872854	6883387	vcm3014	0.542891	*	6872854	6883387	#8da0cb	2	3840,2265	0,8268
12	6898281	6902501	vcm3015	0.494963	*	6898281	6902501	#8da0cb	3	864,339,1471	0,1483,2749
12	7059812	7069140	vcm3016	0.595772	*	7059812	7069140	#8da0cb	2	3959,1703	0,7625
12	7896694	7911704	vcm3017	0.495857	*	7896694	7911704	#8da0cb	8	893,1129,454,335,1050,2127,568,898	0,2504,2856,3662,4443,8419,8889,14112
12	8086051	8114260	vcm3018	0.571231	*	8086051	8114260	#8da0cb	2	3426,3091	0,25118
12	8378913	8385605	vcm3020	0.514222	*	8378913	8385605	#8da0cb	4	2119,1727,1447,1042	0,77,5175,5650
12	8468356	8473794	vcm3021	0.6324	*	8468356	8473794	#8da0cb	2	350,1864	0,3574
12	8468394	8473881	vcm3022	0.472533	*	8468394	8473881	#8da0cb	2	376,2205	0,3282
12	8548849	8694966	vcm3023	0.498462	*	8548849	8694966	#8da0cb	9	585,1429,1936,1460,2346,1986,1715,1374,2761	0,52866,56460,58759,68759,95770,104976,105226,143356
12	8697162	8811296	vcm3024	0.564398	*	8697162	8811296	#8da0cb	9	348,2257,1349,1779,2463,2043,685,828,1768	0,64347,66890,73867,83725,99089,103349,104346,112366
12	8839725	8862870	vcm3026	0.490294	*	8839725	8862870	#8da0cb	5	1491,2087,1722,1710,760	0,9804,11599,21435,22199
12	9139858	9150558	vcm3027	0.454171	*	9139858	9150558	#8da0cb	3	1345,511,1840	0,2417,8860
12	9435813	9472962	vcm3030	0.479308	*	9435813	9472962	#8da0cb	2	1957,1275	0,35874
12	9461180	9576015	vcm3031	0.502502	*	9461180	9576015	#8da0cb	4	1128,2346,2287,1234	0,11,112535,113601
12	9484026	9565143	vcm3032	0.484489	*	9484026	9565143	#8da0cb	11	423,2100,266,257,1013,1521,2410,1081,905,532,1106	0,1302,13233,13905,15433,30209,32043,49756,55986,56045,80011
12	9645424	9663694	vcm3033	0.572095	*	9645424	9663694	#8da0cb	4	1143,383,1015,929	0,781,10017,17341
12	9767459	9770273	vcm3034	0.542077	*	9767459	9770273	#8da0cb	3	2434,1769,340	0,179,2474
12	9787001	9896268	vcm3035	0.496283	*	9787001	9896268	#8da0cb	15	2395,5000,2703,1306,280,1257,1309,490,1267,1828,3708,1686,813,405,1574	0,12825,32396,35416,37162,38623,67340,78136,78950,86645,95496,102284,105743,106989,107693
12	9946265	9950753	vcm3037	0.514438	*	9946265	9950753	#8da0cb	3	1474,1457,1134	0,2927,3354
12	10018503	10023165	vcm3038	0.889094	*	10018503	10023165	#8da0cb	2	2059,2294	0,2368
12	10095316	10097090	vcm3039	0.560908	*	10095316	10097090	#8da0cb	2	1129,550	0,1224
12	10100619	10114671	vcm3040	0.504074	*	10100619	10114671	#8da0cb	5	1729,608,885,2334,1674	0,3000,9603,11718,11864
12	10194455	10284260	vcm3041	0.449623	*	10194455	10284260	#8da0cb	10	898,1624,937,1717,1683,1991,2251,2395,671,3758	0,9912,16068,25098,27336,46839,47286,51583,52506,86047
12	10299874	10711153	vcm3042	0.463489	*	10299874	10711153	#8da0cb	38	712,1184,2944,710,1450,1150,1589,239,1391,1143,468,1159,2734,1343,1057,861,1770,2518,2066,523,910,552,914,1326,403,1541,1413,1827,3288,1036,1049,1331,1392,660,283,1853,839,1487	0,5864,11413,11786,12920,19273,19425,22981,24125,24328,34930,34965,35711,37020,38749,38786,56765,64744,66455,88754,96353,102759,137790,138028,139058,145485,170447,172196,215414,237803,244522,247737,351957,351960,353018,392822,407281,409792
12	10524648	10527128	vcm3043	0.476748	*	10524648	10527128	#8da0cb	3	1169,1655,592	0,34,1888
12	11225173	11238827	vcm3045	0.653398	*	11225173	11238827	#8da0cb	5	688,1123,526,420,424	0,2764,12411,13215,13230
12	11706335	11733987	vcm3046	0.548312	*	11706335	11733987	#8da0cb	7	3410,691,2394,870,791,263,3130	0,9776,10814,14597,15817,23165,24522
12	11881532	11990684	vcm3049	0.453956	*	11881532	11990684	#8da0cb	19	4522,1954,1966,288,1121,2243,948,4385,875,1443,1934,2644,2291,605,1274,260,1048,882,1013	0,16797,20742,33243,33872,36385,44966,49983,81473,81519,83435,93104,93222,96430,101299,103819,105466,106897,108139
12	11924641	11925713	vcm3050	0.523058	*	11924641	11925713	#8da0cb	2	428,281	0,791
12	12028020	12038821	vcm3054	0.492551	*	12028020	12038821	#8da0cb	6	2141,797,911,1763,2360,602	0,138,1216,6421,8441,8565
12	12043965	12049757	vcm3055	0.5628	*	12043965	12049757	#8da0cb	4	931,740,2518,661	0,3238,3274,4418
12	12132846	12186895	vcm3058	0.486578	*	12132846	12186895	#8da0cb	5	2601,3103,335,2603,2040	0,28743,32198,43697,52009
12	12324640	12420741	vcm3060	0.489318	*	12324640	12420741	#8da0cb	21	1549,539,276,844,1632,1005,966,2143,1339,849,2815,1586,327,2034,1068,691,1127,1564,1868,2402,2296	0,740,2972,4439,10154,10320,18683,28880,29104,42688,42852,44110,49633,51487,52297,57743,69627,69856,77177,83039,93805
12	12580639	12582932	vcm3064	0.540091	*	12580639	12582932	#8da0cb	2	1154,528	0,1765
12	12633998	12660043	vcm3068	0.48287	*	12633998	12660043	#8da0cb	5	2889,2693,1336,1777,2037	0,194,5116,21822,24008
12	12815729	12830295	vcm3070	0.486594	*	12815729	12830295	#8da0cb	7	1931,1715,786,2255,487,1071,949	0,77,8702,8804,10076,13353,13617
12	12867008	12879911	vcm3072	0.529283	*	12867008	12879911	#8da0cb	3	1020,3993,3961	0,1310,8942
12	12966227	12975763	vcm3074	0.579639	*	12966227	12975763	#8da0cb	3	957,1496,1281	0,5325,8255
12	13051992	13053670	vcm3076	0.468517	*	13051992	13053670	#8da0cb	2	493,807	0,871
12	13078526	13154885	vcm3077	0.597307	*	13078526	13154885	#8da0cb	4	1908,1974,1895,2202	0,591,65455,74157
12	13243361	13255079	vcm3078	0.503924	*	13243361	13255079	#8da0cb	5	234,1049,2366,2565,1922	0,2997,6910,8015,9796
12	13625114	13627910	vcm3079	0.498327	*	13625114	13627910	#8da0cb	3	1536,1793,361	0,12,2435
12	14264083	14311161	vcm3080	0.632928	*	14264083	14311161	#8da0cb	3	997,1241,1891	0,42240,45187
12	14431145	14515864	vcm3084	0.514855	*	14431145	14515864	#8da0cb	6	422,300,473,2394,466,250	0,752,2404,4420,83701,84469
12	14711646	14721456	vcm3086	0.53641	*	14711646	14721456	#8da0cb	3	575,1060,1494	0,1615,8316
12	14727469	14732118	vcm3087	0.506331	*	14727469	14732118	#8da0cb	2	3011,1160	0,3489
12	14772200	14775432	vcm3088	0.508143	*	14772200	14775432	#8da0cb	2	1423,1389	0,1843
12	14842384	14845301	vcm3089	0.470608	*	14842384	14845301	#8da0cb	2	1303,1353	0,1564
12	15697748	15724954	vcm3091	0.493647	*	15697748	15724954	#8da0cb	2	3108,1676	0,25530
12	15742974	16009357	vcm3093	0.494535	*	15742974	16009357	#8da0cb	40	961,2697,1996,2746,272,1052,1448,2289,986,1408,1355,4211,2691,1345,470,613,755,434,487,1508,1929,1343,1088,2366,1269,417,451,2111,1434,529,2965,1254,1597,977,675,1499,775,2318,593,1338	0,9243,37647,38163,82837,87244,92095,97676,98548,101942,102039,108280,109742,118453,118962,126468,128360,128533,130353,130703,135352,136156,137809,141613,142918,163871,164639,166591,167189,177292,179630,179854,181377,187620,189909,190078,191086,197939,207694,265045
12	16080843	16085277	vcm3094	0.597249	*	16080843	16085277	#8da0cb	4	1780,1676,475,307	0,122,3349,4127
12	16499780	16513020	vcm3095	0.583573	*	16499780	16513020	#8da0cb	8	697,2487,318,1455,380,370,764,1398	0,373,2561,3219,4170,5406,6667,11842
12	16619776	17012337	vcm3096	0.48055	*	16619776	17012337	#8da0cb	32	1337,515,1460,1462,379,1047,1503,1380,1252,904,984,1906,399,2060,1539,231,1298,3435,600,1504,2223,3217,636,1323,1794,1276,1912,2748,580,368,2324,230	0,30043,36730,36959,54010,54130,54640,56390,56550,64044,86363,96230,96697,101375,101410,126786,138827,142477,143773,144819,167632,167819,170214,202091,202346,299383,329134,363836,366878,381068,389655,392331
12	16985866	17011745	vcm3097	0.448815	*	16985866	17011745	#8da0cb	3	1322,1166,1079	0,23338,24800
12	18282741	18294801	vcm3098	0.501917	*	18282741	18294801	#8da0cb	2	438,2801	0,9259
12	19282016	19389390	vcm3100	0.445945	*	19282016	19389390	#8da0cb	7	2683,859,2749,2320,3042,1497,2515	0,57920,60050,60324,68788,69572,104859
12	19703361	19706007	vcm3103	0.592457	*	19703361	19706007	#8da0cb	2	963,975	0,1671
12	19831678	19849145	vcm3104	0.472645	*	19831678	19849145	#8da0cb	2	478,1679	0,15788
12	19910535	20523517	vcm3105	0.473717	*	19910535	20523517	#8da0cb	56	245,255,237,942,393,237,910,464,787,1186,1716,302,261,1625,647,1581,426,298,1335,975,556,1803,1597,1140,1240,887,2776,1442,854,1887,1089,788,244,1098,1140,1447,1067,989,220,2101,1160,1032,544,2033,1987,483,1415,1658,422,793,1807,1690,3029,525,1870,2984	0,4,1340,1366,1902,3558,3631,4176,6085,13888,20329,34348,41848,42404,42431,71248,72511,76020,76069,76711,84296,88733,88838,98267,125869,129394,135581,135836,137607,150666,151391,158291,206740,209440,209504,214546,214947,220340,221766,240227,266097,269884,273130,338856,339207,364295,385329,385835,387148,396356,396517,429401,452797,453112,454056,609998
12	21926094	22146421	vcm3107	0.468568	*	21926094	22146421	#8da0cb	10	1032,294,427,1770,1990,758,1352,1473,1054,327	0,1232,121761,132985,133044,140411,160384,167376,219273,219944
12	22439910	22475567	vcm3108	0.499485	*	22439910	22475567	#8da0cb	2	1793,1507	0,34150
12	22548753	22585341	vcm3109	0.540992	*	22548753	22585341	#8da0cb	2	2155,2021	0,34567
12	22559194	22563279	vcm3110	0.528576	*	22559194	22563279	#8da0cb	2	1364,1724	0,2361
12	22559929	22563305	vcm3111	0.49868	*	22559929	22563305	#8da0cb	2	839,1858	0,1518
12	23882426	24385188	vcm3113	0.461214	*	23882426	24385188	#8da0cb	23	722,454,335,278,1213,781,661,487,355,1712,1173,1915,2076,1225,243,528,3052,712,1394,1362,1619,262,317	0,125994,221270,224860,337107,348860,354209,379435,380340,397960,398427,441831,441988,448120,448157,448775,469997,493316,497254,497520,500187,502164,502445
12	24512918	24532770	vcm3114	0.489967	*	24512918	24532770	#8da0cb	2	2092,1863	0,17989
12	24857970	24873581	vcm3115	0.53277	*	24857970	24873581	#8da0cb	4	1812,513,281,2044	0,3687,4512,13567
12	24893519	24895638	vcm3116	0.526696	*	24893519	24895638	#8da0cb	2	589,1118	0,1001
12	24950648	25108895	vcm3117	0.4563	*	24950648	25108895	#8da0cb	18	1193,1929,2663,379,2963,1719,3207,1232,577,1728,1197,3262,2399,1514,1437,3390,807,338	0,15956,23610,26567,40206,47728,55139,66464,100787,102637,104851,122282,123004,133591,139515,148544,154661,157909
12	25148638	25211496	vcm3118	0.535571	*	25148638	25211496	#8da0cb	12	381,1762,944,240,2369,265,467,2618,310,777,3758,320	0,662,2715,5254,8535,13885,14597,23819,27834,29239,55402,62538
12	25225740	25229293	vcm3119	0.537556	*	25225740	25229293	#8da0cb	2	835,2375	0,1178
12	25307609	25340602	vcm3122	0.450017	*	25307609	25340602	#8da0cb	3	1339,1099,1401	0,2698,31592
12	25393885	25540503	vcm3123	0.448385	*	25393885	25540503	#8da0cb	14	1223,2023,2091,946,960,1596,479,370,870,2047,777,2077,2325,2685	0,8823,21610,22542,28341,51159,51459,52282,76445,78508,81346,91663,122727,143933
12	25474888	25477781	vcm3124	0.485008	*	25474888	25477781	#8da0cb	2	1113,1365	0,1528
12	25610760	25672311	vcm3125	0.51473	*	25610760	25672311	#8da0cb	6	2361,1792,945,571,1603,1521	0,711,58039,58384,59948,59957
12	25959091	25965710	vcm3126	0.537917	*	25959091	25965710	#8da0cb	3	1071,1739,991	0,4880,5185
12	26110289	26113371	vcm3127	0.495213	*	26110289	26113371	#8da0cb	2	1149,1345	0,1737
12	26266530	26350053	vcm3128	0.565368	*	26266530	26350053	#8da0cb	5	1520,905,484,1763,1934	0,9052,10940,11730,81589
12	26308404	26452989	vcm3129	0.471874	*	26308404	26452989	#8da0cb	6	2949,1010,1254,2507,2014,1918	0,7283,115888,118252,118302,142667
12	26575452	26579706	vcm3133	0.521163	*	26575452	26579706	#8da0cb	5	1779,1020,378,2139,1620	0,90,1442,2115,2464
12	26864419	26945214	vcm3135	0.494545	*	26864419	26945214	#8da0cb	13	3847,1023,2328,2059,1659,647,790,581,595,2042,345,3729,1629	0,0,1515,10650,10959,15851,15880,17018,18018,19679,22004,36392,79166
12	26920042	26923821	vcm3136	0.595611	*	26920042	26923821	#8da0cb	2	1018,2343	0,1436
12	27298173	27302378	vcm3139	0.476362	*	27298173	27302378	#8da0cb	2	1368,992	0,3213
12	27329373	27399283	vcm3141	0.450689	*	27329373	27399283	#8da0cb	6	3428,4310,1704,3570,4370,2862	0,795,8710,29489,42607,67048
12	27437160	27444278	vcm3143	0.507301	*	27437160	27444278	#8da0cb	2	2038,1756	0,5362
12	27676089	27688600	vcm3144	0.490655	*	27676089	27688600	#8da0cb	2	2856,1676	0,10835
12	27727906	27782105	vcm3146	0.494992	*	27727906	27782105	#8da0cb	2	2285,2704	0,51495
12	27736190	27746743	vcm3147	0.485472	*	27736190	27746743	#8da0cb	2	641,1692	0,8861
12	27974302	28123166	vcm3148	0.515615	*	27974302	28123166	#8da0cb	22	2719,801,1901,1603,1478,812,942,647,1270,626,1049,429,1849,845,941,1821,1680,972,760,2269,291,1205	0,3004,18664,18811,39001,39624,40738,40805,43541,43555,71803,74682,76792,76934,79647,92124,92222,100851,102994,114697,119244,147659
12	28239036	28242952	vcm3149	0.47408	*	28239036	28242952	#8da0cb	2	1069,1363	0,2553
12	28342740	28407211	vcm3150	0.515489	*	28342740	28407211	#8da0cb	3	2000,1556,1539	0,62915,62930
12	29165177	29197024	vcm3152	0.516795	*	29165177	29197024	#8da0cb	4	1299,2165,1185,516	0,28643,29057,31331
12	29255285	29397240	vcm3153	0.461724	*	29255285	29397240	#8da0cb	16	2785,2553,1855,3034,1032,1912,1026,588,3431,3400,1879,1815,1787,901,3077,2438	0,462,45961,48869,55020,61689,62794,88848,103762,103781,113654,113808,120586,123242,138878,138982
12	29527974	29529634	vcm3155	0.510131	*	29527974	29529634	#8da0cb	3	401,344,419	0,647,1241
12	29682851	29951110	vcm3157	0.458506	*	29682851	29951110	#8da0cb	43	349,1985,1720,2182,2071,715,651,1358,628,2057,433,522,798,556,819,387,258,492,659,285,1591,1202,924,224,1904,1459,967,1352,1647,768,1250,1321,260,1008,962,1742,1860,2061,1985,1425,2561,401,902	0,3927,3948,14461,14473,29288,29679,33490,33811,50954,51497,52294,87397,87446,94918,95364,96344,125439,142800,146671,151364,151882,154121,154626,160816,160953,163641,172673,182273,187950,195463,195501,202201,202711,202913,213176,220247,220299,237934,238213,251345,266646,267357
12	31331943	31336510	vcm3159	0.515785	*	31331943	31336510	#8da0cb	2	1359,1281	0,3286
12	31345320	31359664	vcm3160	0.607533	*	31345320	31359664	#8da0cb	2	1198,3587	0,10757
12	31449920	31453663	vcm3162	0.515338	*	31449920	31453663	#8da0cb	3	762,2349,606	0,30,3137
12	31558492	31790725	vcm3163	0.446768	*	31558492	31790725	#8da0cb	28	2225,1236,270,1202,2996,1275,1690,2460,1611,2465,870,2189,1083,976,1218,553,465,1169,991,287,498,1535,1472,2836,911,2345,1810,2006	0,60940,70837,71750,71768,73396,92695,100861,111549,112115,113949,118794,126163,127791,156841,162915,167143,169154,169175,171385,172827,179645,180386,183600,193228,196987,212510,230227
12	31898929	31904168	vcm3167	0.593636	*	31898929	31904168	#8da0cb	2	2113,2528	0,2711
12	31912353	31916924	vcm3169	0.470263	*	31912353	31916924	#8da0cb	2	917,1169	0,3402
12	31956738	31964987	vcm3171	0.476334	*	31956738	31964987	#8da0cb	3	964,3043,1570	0,2883,6679
12	31959743	31963843	vcm3172	0.468554	*	31959743	31963843	#8da0cb	2	1858,1855	0,2245
12	31985012	31988759	vcm3173	0.486424	*	31985012	31988759	#8da0cb	4	2318,1877,892,546	0,186,2855,2924
12	32080597	32084192	vcm3177	0.567075	*	32080597	32084192	#8da0cb	3	2056,2026,780	0,161,2815
12	32417493	32427348	vcm3184	0.484354	*	32417493	32427348	#8da0cb	2	2015,3385	0,6470
12	32673998	32689808	vcm3185	0.486747	*	32673998	32689808	#8da0cb	4	2934,2135,3113,2503	0,471,12697,13132
12	32914193	33059787	vcm3187	0.485715	*	32914193	33059787	#8da0cb	9	1242,1783,1337,1477,1490,944,1821,927,613	0,59419,59664,62790,108509,130304,133147,135148,144981
12	33739701	33788477	vcm3188	0.594315	*	33739701	33788477	#8da0cb	3	2354,2453,1228	0,88,47548
12	34833281	34846529	vcm3189	0.486786	*	34833281	34846529	#8da0cb	3	806,1151,264	0,8084,12984
12	38008459	38016610	vcm3190	0.530208	*	38008459	38016610	#8da0cb	2	917,369	0,7782
12	38748941	38787423	vcm3191	0.488795	*	38748941	38787423	#8da0cb	3	1806,1715,1238	0,36767,36925
12	38979308	39005612	vcm3193	0.486757	*	38979308	39005612	#8da0cb	4	438,3776,815,212	0,27,25489,25924
12	39165448	39170404	vcm3194	0.479378	*	39165448	39170404	#8da0cb	2	1050,2081	0,2875
12	39216784	39266770	vcm3195	0.465302	*	39216784	39266770	#8da0cb	6	469,1417,420,617,248,914	0,129,15306,16071,17016,49072
12	39285872	39301383	vcm3196	0.458391	*	39285872	39301383	#8da0cb	4	1510,1181,1057,3799	0,75,2834,11712
12	39734161	39837717	vcm3197	0.47717	*	39734161	39837717	#8da0cb	12	1806,317,867,1616,241,494,813,1916,717,1526,2140,2837	0,27965,29177,31721,60880,62819,63055,64753,65583,73158,86540,100719
12	40225048	40242179	vcm3198	0.467417	*	40225048	40242179	#8da0cb	3	1453,2577,2281	0,14502,14850
12	40404951	40443494	vcm3199	0.451163	*	40404951	40443494	#8da0cb	5	2132,830,371,1062,742	0,177,1457,22765,37801
12	40546559	40605186	vcm3200	0.498031	*	40546559	40605186	#8da0cb	3	1410,4753,2339	0,39250,56288
12	40547058	40658177	vcm3201	0.484922	*	40547058	40658177	#8da0cb	18	697,608,2153,1941,1220,2063,403,577,1473,2922,2043,247,2774,606,1687,651,1625,2789	0,2711,4484,14549,17335,38565,40951,41877,48581,54394,62292,69513,70178,73298,78690,84931,94647,108330
12	40549700	40643338	vcm3202	0.488378	*	40549700	40643338	#8da0cb	4	812,2688,1576,1697	0,1504,71595,91941
12	40623188	40625013	vcm3203	0.48442	*	40623188	40625013	#8da0cb	2	526,1047	0,778
12	40905014	41010009	vcm3207	0.467995	*	40905014	41010009	#8da0cb	6	548,1952,1532,3023,2975,1970	0,3140,3277,47797,48081,103025
12	42753918	42756829	vcm3210	0.516558	*	42753918	42756829	#8da0cb	2	1683,519	0,2392
12	42767047	42791657	vcm3211	0.567635	*	42767047	42791657	#8da0cb	4	1854,1291,1308,1508	0,15731,16066,23102
12	43404402	43408918	vcm3214	0.517591	*	43404402	43408918	#8da0cb	3	1741,827,255	0,615,4261
12	43498266	43507647	vcm3215	0.44324	*	43498266	43507647	#8da0cb	5	2077,703,1139,866,977	0,5278,6940,7583,8404
12	43535354	43537944	vcm3216	0.6102	*	43535354	43537944	#8da0cb	3	567,1208,1119	0,1382,1405
12	43665511	43673070	vcm3217	0.650115	*	43665511	43673070	#8da0cb	2	1313,1926	0,5633
12	43678293	43679759	vcm3218	0.680552	*	43678293	43679759	#8da0cb	4	785,559,327,308	0,226,1094,1158
12	44577809	44588053	vcm3221	0.523793	*	44577809	44588053	#8da0cb	2	1687,1539	0,8705
12	44825005	44839520	vcm3222	0.474217	*	44825005	44839520	#8da0cb	3	1891,907,1320	0,2224,13195
12	44825140	44839890	vcm3223	0.728933	*	44825140	44839890	#8da0cb	4	2431,1424,641,754	0,9193,12964,13996
12	45625396	45639059	vcm3225	0.492296	*	45625396	45639059	#8da0cb	2	4383,1953	0,11710
12	45808557	45824162	vcm3226	0.475778	*	45808557	45824162	#8da0cb	8	1626,1984,219,353,2142,1441,531,730	0,142,4371,4924,9524,9984,14849,14875
12	46049080	46064292	vcm3230	0.469198	*	46049080	46064292	#8da0cb	4	1058,394,925,1945	0,522,2297,13267
12	46458146	46505544	vcm3235	0.499165	*	46458146	46505544	#8da0cb	6	2531,220,1716,1821,2813,1566	0,153,963,6676,42885,45832
12	46546948	46612623	vcm3236	0.48596	*	46546948	46612623	#8da0cb	9	1708,972,648,1703,1659,837,442,4099,4095	0,4279,6765,20510,23679,26205,27359,53992,61580
12	46776454	46783306	vcm3237	0.470602	*	46776454	46783306	#8da0cb	3	2246,1822,731	0,3823,6121
12	46849391	46855021	vcm3238	0.49156	*	46849391	46855021	#8da0cb	2	1001,2599	0,3031
12	46863654	46945332	vcm3239	0.485609	*	46863654	46945332	#8da0cb	10	726,1881,1659,2486,995,1228,268,1677,1886,361	0,2868,16571,46507,66102,76605,76843,79101,79109,81317
12	46915912	46919523	vcm3240	0.594606	*	46915912	46919523	#8da0cb	4	619,2615,363,1447	0,927,1272,2164
12	47178491	47182993	vcm3242	0.497512	*	47178491	47182993	#8da0cb	2	960,2202	0,2300
12	47178825	47189601	vcm3243	0.604567	*	47178825	47189601	#8da0cb	4	445,450,377,1999	0,3834,5330,8777
12	47472615	47802645	vcm3244	0.473649	*	47472615	47802645	#8da0cb	19	2301,1833,1826,1356,2696,2712,949,2495,1485,1834,1631,3558,1609,1608,404,315,212,1468,569	0,270352,276614,276968,280983,281288,288651,297925,299212,304452,304712,311903,311939,313852,317599,318582,318668,328562,329008
12	47582042	47588871	vcm3245	0.526776	*	47582042	47588871	#8da0cb	4	3472,3518,401,403	0,370,5157,6426
12	47600269	47618094	vcm3246	0.545897	*	47600269	47618094	#8da0cb	4	2700,3029,1742,1458	0,8800,16083,16222
12	47695586	47701758	vcm3247	0.532333	*	47695586	47701758	#8da0cb	4	1802,1078,413,987	0,275,1763,5185
12	48195074	48231373	vcm3252	0.487275	*	48195074	48231373	#8da0cb	9	2692,1591,1555,2590,1745,2580,682,246,470	0,738,6535,10642,15605,17314,19381,35065,35829
12	48204788	48206382	vcm3253	0.505184	*	48204788	48206382	#8da0cb	2	318,861	0,733
12	48228251	48230331	vcm3254	0.538757	*	48228251	48230331	#8da0cb	2	1128,439	0,1641
12	48261240	48298855	vcm3255	0.488606	*	48261240	48298855	#8da0cb	5	1867,3645,1067,2833,1699	0,31,2238,14633,35916
12	48544960	48546518	vcm3256	0.515126	*	48544960	48546518	#8da0cb	2	718,389	0,1169
12	48782435	48840951	vcm3258	0.516187	*	48782435	48840951	#8da0cb	2	563,1503	0,57013
12	48880518	48884270	vcm3259	0.596844	*	48880518	48884270	#8da0cb	3	319,2086,2146	0,1459,1606
12	49207750	49212402	vcm3261	0.467234	*	49207750	49212402	#8da0cb	2	1938,556	0,4096
12	50064357	50101262	vcm3264	0.567843	*	50064357	50101262	#8da0cb	4	4058,2303,1265,2554	0,27194,32599,34351
12	50076672	50084533	vcm3265	0.513784	*	50076672	50084533	#8da0cb	2	1390,2075	0,5786
12	50398288	50401714	vcm3268	0.695543	*	50398288	50401714	#8da0cb	2	360,2236	0,1190
12	50640181	50649316	vcm3271	0.572832	*	50640181	50649316	#8da0cb	3	1674,262,2035	0,3112,7100
12	50925322	50932708	vcm3272	0.503306	*	50925322	50932708	#8da0cb	2	2707,1183	0,6203
12	50972899	50975240	vcm3273	0.511597	*	50972899	50975240	#8da0cb	3	331,1689,1556	0,652,700
12	51033933	51059600	vcm3274	0.529495	*	51033933	51059600	#8da0cb	8	2275,1168,1417,2577,270,2012,475,415	0,746,19493,20075,22385,23655,23851,24809
12	51712253	51713375	vcm3278	0.471414	*	51712253	51713375	#8da0cb	2	336,488	0,634
12	51716360	51721389	vcm3279	0.47393	*	51716360	51721389	#8da0cb	2	2015,1161	0,3868
12	51784671	51789838	vcm3280	0.674356	*	51784671	51789838	#8da0cb	2	1849,3024	0,2143
12	51874231	51877224	vcm3281	0.686397	*	51874231	51877224	#8da0cb	2	1666,734	0,2259
12	52304521	52374737	vcm3282	0.438146	*	52304521	52374737	#8da0cb	15	2458,1839,926,371,625,1573,3824,789,1322,2724,2135,551,1292,927,1025	0,11437,12186,13867,14588,40349,41568,48055,51007,60104,62595,65278,65508,66102,69191
12	52426065	52446236	vcm3284	0.60677	*	52426065	52446236	#8da0cb	3	1628,1425,2299	0,4221,17872
12	52497874	52513969	vcm3285	0.560011	*	52497874	52513969	#8da0cb	2	1593,3241	0,12854
12	52637305	52640774	vcm3287	0.656832	*	52637305	52640774	#8da0cb	2	1456,575	0,2894
12	52681699	52699296	vcm3288	0.538577	*	52681699	52699296	#8da0cb	2	979,872	0,16725
12	52682154	52698801	vcm3289	0.551098	*	52682154	52698801	#8da0cb	2	474,290	0,16357
12	53264020	53274217	vcm3292	0.494917	*	53264020	53274217	#8da0cb	4	1220,1685,1563,1497	0,3233,3270,8700
12	53296801	53302779	vcm3293	0.439211	*	53296801	53302779	#8da0cb	4	1347,1896,1941,1566	0,153,4037,4341
12	53490740	53508581	vcm3295	0.562541	*	53490740	53508581	#8da0cb	3	2522,1869,1892	0,5466,15949
12	53610060	53626748	vcm3296	0.55237	*	53610060	53626748	#8da0cb	3	2739,3343,1609	0,2759,15079
12	53810984	53812815	vcm3298	0.646915	*	53810984	53812815	#8da0cb	2	1058,415	0,1416
[truncated: 7,072 more rows]

## Sheet: CMs_LCL_Clomics
#Chr	start	end	CM.id	Avg.peak.correlation	strand	CM.start	CM.end	track.color	n.peaks	peak.length	peak.start.in.CM
1	21372	680102	crd0	0.81343	*	21372	680102	#8da0cb	12	1258,1432,463,742,420,406,367,407,875,288,828,262	0,5776,8350,11240,13351,122008,122716,301875,441898,644566,650993,658468
1	28294	726366	crd1	0.482364	*	28294	726366	#8da0cb	12	1574,559,367,853,1284,517,1081,748,456,998,892,436	0,6322,68414,115316,294588,537801,540843,637605,641054,644442,650978,697636
1	793473	801829	crd2	0.274054	*	793473	801829	#8da0cb	4	1204,418,1239,1169	0,53,7117,7128
1	821025	826197	crd3	0.29147	*	821025	826197	#8da0cb	4	230,808,655,492	0,1799,3615,4680
1	824736	826563	crd4	0.53599	*	824736	826563	#8da0cb	2	591,832	0,995
1	839448	848528	crd5	0.271731	*	839448	848528	#8da0cb	4	3343,1304,616,651	0,278,6553,8429
1	858519	878587	crd6	0.598249	*	858519	878587	#8da0cb	2	2807,3326	0,16742
1	901097	1005887	crd7	0.433879	*	901097	1005887	#8da0cb	3	1984,2096,1230	0,66671,103560
1	926533	950355	crd8	0.300246	*	926533	950355	#8da0cb	6	2031,769,2967,969,331,2552	0,997,8107,13599,13947,21270
1	954890	1000197	crd9	0.313465	*	954890	1000197	#8da0cb	6	2221,441,2115,2357,960,2093	0,11899,12694,18948,39595,43214
1	997658	1150979	crd10	0.384715	*	997658	1150979	#8da0cb	5	2457,1917,1638,3237,2939	0,74233,81360,143849,150382
1	1071700	1151116	crd11	0.256445	*	1071700	1151116	#8da0cb	7	1892,1476,1413,551,676,1092,1197	0,7343,64353,69871,71966,76302,78219
1	1105346	1109462	crd12	0.370528	*	1105346	1109462	#8da0cb	3	791,1526,769	0,1054,3347
1	1348071	1398280	crd13	0.353852	*	1348071	1398280	#8da0cb	3	376,918,535	0,49291,49481
1	1352807	1376870	crd14	0.21873	*	1352807	1376870	#8da0cb	8	1818,1786,3062,1115,268,828,426,654	0,42,16048,16072,20342,20467,20890,23409
1	1535687	1543371	crd15	0.247959	*	1535687	1543371	#8da0cb	5	766,973,329,1438,1345	0,1442,2597,6246,6262
1	1603532	1610984	crd16	0.280961	*	1603532	1610984	#8da0cb	3	320,2133,1435	0,5231,6017
1	1625083	1656683	crd17	0.266521	*	1625083	1656683	#8da0cb	3	1635,1684,1695	0,28338,29905
1	1729292	1732773	crd18	0.286396	*	1729292	1732773	#8da0cb	4	777,548,1911,675	0,33,1570,1637
1	1755666	1775071	crd19	0.213774	*	1755666	1775071	#8da0cb	9	321,1114,1776,2816,1192,476,2053,3008,772	0,2987,3703,8957,9262,10908,15900,16397,18237
1	1794480	1802128	crd20	0.200734	*	1794480	1802128	#8da0cb	4	991,2311,1478,1216	0,363,6170,6216
1	1826068	1831535	crd21	0.184662	*	1826068	1831535	#8da0cb	2	558,751	0,4716
1	1837527	1841404	crd22	0.410087	*	1837527	1841404	#8da0cb	3	797,299,2152	0,1121,1725
1	1927160	2065613	crd23	0.245392	*	1927160	2065613	#8da0cb	11	1524,1053,1262,1994,1482,1656,1280,1667,1082,1073,2022	0,29573,48775,53711,53888,115881,116242,130444,130497,136421,136431
1	2125500	2136309	crd24	0.320679	*	2125500	2136309	#8da0cb	4	1713,1670,1121,591	0,4612,4680,10218
1	2160276	2247270	crd25	0.166749	*	2160276	2247270	#8da0cb	17	1580,511,2113,1707,898,246,1243,724,253,2075,906,1673,2620,2371,737,1943,1579	0,2484,3421,5083,6512,46445,47001,47090,48117,49095,50269,61056,70730,82299,82865,85051,85314
1	2310817	2322700	crd26	0.249725	*	2310817	2322700	#8da0cb	4	634,1022,369,1206	0,2220,2584,10677
1	2425080	2432072	crd27	0.33796	*	2425080	2432072	#8da0cb	5	679,227,1133,887,723	0,1157,2006,6105,6166
1	2454511	2457367	crd28	0.398488	*	2454511	2457367	#8da0cb	3	218,2465,382	0,391,556
1	2477819	2518416	crd29	0.313874	*	2477819	2518416	#8da0cb	4	3775,2496,3094,2493	0,8761,29691,38104
1	2584432	2629421	crd30	0.325529	*	2584432	2629421	#8da0cb	3	2041,291,495	0,31092,44494
1	2585180	2629329	crd31	0.283454	*	2585180	2629329	#8da0cb	3	1256,391,265	0,30236,43884
1	3223380	3231468	crd32	0.292234	*	3223380	3231468	#8da0cb	2	1192,1448	0,6640
1	3432951	3457211	crd33	0.249135	*	3432951	3457211	#8da0cb	2	1129,921	0,23339
1	3525464	3530678	crd34	0.257798	*	3525464	3530678	#8da0cb	2	3251,242	0,4972
1	3566016	3637211	crd35	0.506299	*	3566016	3637211	#8da0cb	8	668,497,518,2210,4235,1176,2903,3814	0,2257,3068,5979,14532,23624,26641,67381
1	3572013	3586180	crd36	0.254987	*	3572013	3586180	#8da0cb	5	404,470,520,509,3293	0,803,4812,8706,10874
1	3600524	3605495	crd37	0.207145	*	3600524	3605495	#8da0cb	2	640,924	0,4047
1	3806489	3810481	crd38	0.326412	*	3806489	3810481	#8da0cb	4	1957,1678,444,1001	0,212,2937,2991
1	3816017	3820411	crd39	0.368269	*	3816017	3820411	#8da0cb	2	1969,936	0,3458
1	4322625	4857654	crd40	0.27249	*	4322625	4857654	#8da0cb	13	1285,712,795,1480,1070,264,317,672,220,368,2564,2058,1771	0,578,4075,4332,5209,47175,81226,81250,82149,462200,472337,532971,533099
1	5730207	5732750	crd41	0.457088	*	5730207	5732750	#8da0cb	2	812,355	0,2188
1	5730325	5732771	crd42	0.263357	*	5730325	5732771	#8da0cb	2	581,366	0,2080
1	6035157	6041435	crd43	0.310592	*	6035157	6041435	#8da0cb	4	1558,1131,1066,381	0,258,5212,5656
1	6066912	6070276	crd44	0.421892	*	6066912	6070276	#8da0cb	4	1213,915,452,1255	0,129,2031,2109
1	6479641	6485461	crd45	0.392611	*	6479641	6485461	#8da0cb	2	1130,2505	0,3315
1	6545828	6552552	crd46	0.260679	*	6545828	6552552	#8da0cb	3	1131,2779,2316	0,3945,4315
1	6720687	6733122	crd47	0.303375	*	6720687	6733122	#8da0cb	2	994,733	0,11702
1	6802803	6845181	crd48	0.268333	*	6802803	6845181	#8da0cb	11	2554,1226,1107,691,525,1799,761,1209,2643,745,1535	0,433,9479,13661,22997,27889,28328,33988,34062,36034,40843
1	6854614	6967327	crd49	0.18375	*	6854614	6967327	#8da0cb	19	1962,1766,2060,2068,637,1818,1916,2415,1776,1570,3053,2467,1517,771,872,684,2464,2072,574	0,5681,5986,10344,11424,24567,25292,28256,37023,37122,64860,65254,73338,76614,89803,90005,93473,93730,112139
1	7056296	7130639	crd50	0.178291	*	7056296	7130639	#8da0cb	2	829,672	0,73671
1	7315487	7352142	crd51	0.197911	*	7315487	7352142	#8da0cb	2	730,581	0,36074
1	7324979	7705835	crd52	0.303845	*	7324979	7705835	#8da0cb	23	2682,626,2291,569,1906,1747,1342,1302,2841,1259,307,252,298,303,1483,1600,1961,1341,1699,1264,1472,983,537	0,126,1048,36458,68957,68984,113961,123755,136361,137208,138735,141542,142221,142309,189488,204470,205578,206330,213242,213481,284027,284256,380319
1	7886711	7963031	crd53	0.228363	*	7886711	7963031	#8da0cb	6	1153,670,626,671,739,400	0,903,2394,3268,4692,75920
1	7916314	7973619	crd54	0.207064	*	7916314	7973619	#8da0cb	6	483,350,750,1030,579,538	0,22321,43317,43351,56347,56767
1	7990243	8022935	crd55	0.294904	*	7990243	8022935	#8da0cb	7	1647,1324,2052,293,2684,968,2231	0,151,9438,10259,10839,12431,30461
1	8042089	8055625	crd56	0.353944	*	8042089	8055625	#8da0cb	6	925,628,1419,917,2400,1848	0,489,5866,6270,11136,11198
1	8074987	8375828	crd57	0.263113	*	8074987	8375828	#8da0cb	31	830,702,965,884,2840,1527,1025,1834,1269,1465,834,1039,1471,1363,1071,1824,677,1775,1643,492,587,2082,2093,902,2504,2256,1393,993,2849,2512,1610	0,1098,4725,40815,81027,89268,89368,105514,105713,111730,130373,130475,139807,143369,143756,151709,152629,153950,154077,161097,161296,166699,166707,201978,202012,208678,209452,252195,266670,266816,299231
1	8079830	8378655	crd58	0.23378	*	8079830	8378655	#8da0cb	7	585,3212,2019,1532,1092,1141,843	0,5552,62946,63598,86665,184219,297982
1	8106206	8265284	crd59	0.20864	*	8106206	8265284	#8da0cb	3	2576,3204,1497	0,49671,157581
1	8121631	8273465	crd60	0.213765	*	8121631	8273465	#8da0cb	2	1419,2437	0,149397
1	8135874	8198707	crd61	0.19585	*	8135874	8198707	#8da0cb	6	1300,2064,617,826,1672,603	0,973,1875,40588,57431,62230
1	8149787	8151591	crd62	0.230256	*	8149787	8151591	#8da0cb	2	346,771	0,1033
1	8254153	8258881	crd63	0.351367	*	8254153	8258881	#8da0cb	4	1318,453,1693,843	0,2,3035,3406
1	8441847	8444549	crd64	0.3184	*	8441847	8444549	#8da0cb	4	1160,1898,344,462	0,3,1478,2240
1	8477671	8538921	crd65	0.252809	*	8477671	8538921	#8da0cb	9	983,2972,426,929,258,1609,1176,303,2804	0,4465,9479,10234,13233,20592,54802,56313,58446
1	8478941	8482040	crd66	0.260494	*	8478941	8482040	#8da0cb	2	2078,492	0,2607
1	8488064	8491442	crd67	0.265791	*	8488064	8491442	#8da0cb	2	1506,1626	0,1752
1	8515690	8518614	crd68	0.256934	*	8515690	8518614	#8da0cb	2	1300,908	0,2016
1	8552515	8594627	crd69	0.298696	*	8552515	8594627	#8da0cb	9	558,1077,992,239,2594,2155,1584,3226,1876	0,1028,1710,2556,3350,3361,17100,30945,40236
1	8620234	8784108	crd70	0.225092	*	8620234	8784108	#8da0cb	28	3850,3314,2209,1244,1091,470,246,225,634,2424,1386,2499,1273,2190,2625,1157,1577,529,732,1605,555,1945,1530,1489,2861,2445,1596,1356	0,99,10411,11073,55713,61077,63816,65425,65620,67759,82053,82576,83740,90866,100042,109347,109605,114477,114582,118686,118877,120070,126656,128799,140478,151322,161817,162518
1	8642429	8648485	crd71	0.243432	*	8642429	8648485	#8da0cb	2	1050,841	0,5215
1	8642515	8665250	crd72	0.271752	*	8642515	8665250	#8da0cb	7	947,505,914,338,1246,266,2533	0,5003,7902,8369,13259,15405,20202
1	8682249	8683791	crd73	0.187916	*	8682249	8683791	#8da0cb	2	536,662	0,880
1	8688104	8724147	crd74	0.253179	*	8688104	8724147	#8da0cb	4	2617,2274,1472,635	0,22970,32185,35408
1	8741844	8759339	crd75	0.241347	*	8741844	8759339	#8da0cb	3	411,1739,381	0,5026,17114
1	8788023	8841061	crd76	0.179547	*	8788023	8841061	#8da0cb	10	1060,1117,1517,773,950,262,2936,786,879,824	0,4,17972,18142,27010,27550,34526,47539,49700,52214
1	8868193	8869706	crd77	0.289077	*	8868193	8869706	#8da0cb	2	658,402	0,1111
1	8908202	8919959	crd78	0.283295	*	8908202	8919959	#8da0cb	3	1159,2136,1601	0,9621,9757
1	8930761	8934256	crd79	0.275188	*	8930761	8934256	#8da0cb	2	2893,264	0,3231
1	9030714	9048709	crd80	0.218185	*	9030714	9048709	#8da0cb	4	1585,903,2840,2197	0,9718,15047,15798
1	9064822	9162007	crd81	0.178956	*	9064822	9162007	#8da0cb	24	834,1015,446,1921,1590,296,1597,1702,634,257,877,2260,1047,2121,1273,642,638,807,623,1933,355,214,1536,468	0,2718,3170,5070,5347,7264,56587,56934,59357,60456,62161,63597,63922,70055,73616,73686,75004,75942,77644,79596,80043,81064,95649,96503
1	9170504	9257495	crd82	0.295599	*	9170504	9257495	#8da0cb	9	1512,1654,1310,1445,1231,2235,1292,788,1663	0,8866,8897,11174,11229,17839,24364,24650,85328
1	9202247	9225608	crd83	0.238557	*	9202247	9225608	#8da0cb	5	1541,1083,1379,3141,2533	0,2848,2918,20220,20428
1	9233915	9243375	crd84	0.241119	*	9233915	9243375	#8da0cb	2	953,2278	0,7182
1	9255773	9268248	crd85	0.252864	*	9255773	9268248	#8da0cb	4	1599,2179,1538,782	0,4996,5282,11693
1	9267480	9271935	crd86	0.324597	*	9267480	9271935	#8da0cb	2	638,1304	0,3151
1	9290994	9295826	crd87	0.218926	*	9290994	9295826	#8da0cb	4	586,445,2638,1083	0,973,2194,2248
1	9335090	9341861	crd88	0.448292	*	9335090	9341861	#8da0cb	4	1301,1011,1967,1211	0,208,3202,5560
1	9353233	9509882	crd89	0.211958	*	9353233	9509882	#8da0cb	26	2006,1442,914,1016,581,1133,1062,1374,856,744,1029,1714,841,2114,817,837,738,214,2985,2069,495,552,317,1653,1594,654	0,505,6853,9013,10338,21983,22037,23958,24250,27212,39066,68529,95130,106548,106989,112633,112750,117916,118463,119348,127040,127121,127916,132303,155055,155380
1	9446172	9458721	crd90	0.243093	*	9446172	9458721	#8da0cb	2	498,987	0,11562
1	9585792	9598372	crd91	0.275144	*	9585792	9598372	#8da0cb	3	1717,551,508	0,706,12072
1	9606941	9629353	crd92	0.418276	*	9606941	9629353	#8da0cb	8	1279,839,347,745,350,1087,1020,1412	0,8002,9216,12577,12775,14147,14179,21000
1	9649460	9654151	crd93	0.280671	*	9649460	9654151	#8da0cb	2	2698,1305	0,3386
1	9686498	9718242	crd94	0.320899	*	9686498	9718242	#8da0cb	3	4273,4137,520	0,24748,31224
1	9698911	9705808	crd95	0.320621	*	9698911	9705808	#8da0cb	3	916,608,2141	0,208,4756
1	9728789	9731687	crd96	0.311317	*	9728789	9731687	#8da0cb	3	2133,2125,411	0,61,2487
1	9746825	9749456	crd97	0.417648	*	9746825	9749456	#8da0cb	2	1723,439	0,2192
1	9788332	9792077	crd98	0.427226	*	9788332	9792077	#8da0cb	3	430,496,1784	0,788,1961
1	9818921	9826730	crd99	0.340089	*	9818921	9826730	#8da0cb	3	1474,426,2233	0,914,5576
1	9844432	9925503	crd100	0.157554	*	9844432	9925503	#8da0cb	15	766,1896,1763,1077,458,1016,692,378,337,621,2092,1579,512,1809,2043	0,2307,2365,13854,14195,15270,24887,25268,30601,30707,64551,65345,74512,78903,79028
1	9949716	9970316	crd101	0.24755	*	9949716	9970316	#8da0cb	7	1986,1472,2056,1402,2223,1215,1002	0,199,2792,3062,10232,10548,19598
1	9963586	9965388	crd102	0.290726	*	9963586	9965388	#8da0cb	2	340,516	0,1286
1	9996606	10012073	crd103	0.23653	*	9996606	10012073	#8da0cb	5	293,1086,290,1896,2660	0,10,589,5648,12807
1	10143380	10168809	crd104	0.356505	*	10143380	10168809	#8da0cb	2	1055,1804	0,23625
1	10228586	10348789	crd105	0.206914	*	10228586	10348789	#8da0cb	29	2846,2345,1135,446,2465,1391,1230,716,937,324,437,1462,1748,2678,647,1551,1205,429,601,509,1143,1224,1461,1153,1109,572,1249,277,311	0,382,20936,21123,40965,42813,47140,47455,49199,49652,60102,67646,67675,72682,73195,74215,82180,82820,83648,83667,84479,84807,111784,112034,114631,114730,118344,119220,119892
1	10358918	10369121	crd106	0.24159	*	10358918	10369121	#8da0cb	4	1223,2172,1166,1414	0,224,8686,8789
1	10437253	10457725	crd107	0.202019	*	10437253	10457725	#8da0cb	2	2682,903	0,19569
1	10531893	10534829	crd108	0.344834	*	10531893	10534829	#8da0cb	2	1862,623	0,2313
1	10554658	10655784	crd109	0.22766	*	10554658	10655784	#8da0cb	6	2022,1980,808,588,1706,1235	0,15481,20796,96261,99420,99652
1	10589096	10591150	crd110	0.231291	*	10589096	10591150	#8da0cb	2	363,1445	0,609
1	10999626	11047360	crd111	0.23774	*	10999626	11047360	#8da0cb	14	1539,1151,958,751,558,2434,2051,378,986,387,1025,1147,2714,2750	0,108,2318,4455,21345,25022,25130,28605,29319,29321,35732,40261,44936,44984
1	11120632	11134368	crd112	0.217743	*	11120632	11134368	#8da0cb	5	2420,383,481,2171,1358	0,2055,2695,11565,11675
1	11284747	11289603	crd113	0.351894	*	11284747	11289603	#8da0cb	3	495,3199,3087	0,1657,1732
1	11356876	11360018	crd114	0.195161	*	11356876	11360018	#8da0cb	3	511,656,282	0,2334,2860
1	11443372	11468437	crd115	0.333426	*	11443372	11468437	#8da0cb	3	1531,1942,1379	0,23123,23375
1	11789205	11802236	crd116	0.242408	*	11789205	11802236	#8da0cb	8	1267,682,1704,2190,2526,1582,2600,347	0,251,1394,1535,6666,8129,10431,11952
1	11862990	11882205	crd117	0.179404	*	11862990	11882205	#8da0cb	2	651,946	0,18269
1	11873423	11904522	crd118	0.280664	*	11873423	11904522	#8da0cb	4	2854,1804,3129,2124	0,857,27970,28246
1	12078908	12142524	crd119	0.189322	*	12078908	12142524	#8da0cb	20	1840,2578,366,594,378,2321,3430,259,1390,678,1986,944,767,1348,1967,292,2879,894,1070,550	0,20256,25315,26003,26043,27499,32512,37855,37864,40572,44235,46733,48163,48374,49305,50842,58738,59188,62546,62847
1	12184995	12205177	crd120	0.312827	*	12184995	12205177	#8da0cb	7	2578,2546,230,1908,1441,469,221	0,112,2973,6619,7258,19084,19961
1	12208821	12271442	crd121	0.218833	*	12208821	12271442	#8da0cb	24	498,4305,1510,2036,1853,544,318,1481,1673,396,456,354,1857,807,2130,1279,1765,1475,649,1377,1310,2630,495,1369	0,826,8417,12424,17937,20633,22694,23505,23679,25811,25881,26630,29680,32215,35134,44772,47334,47564,53111,54717,55091,59801,60454,61252
1	12209683	12223814	crd122	0.202667	*	12209683	12223814	#8da0cb	4	873,1068,907,1579	0,1397,2775,12552
1	12346956	12357774	crd123	0.247648	*	12346956	12357774	#8da0cb	4	2185,1377,1931,1553	0,421,8887,9094
1	12403781	12541641	crd124	0.446392	*	12403781	12541641	#8da0cb	5	2439,3277,2700,1853,1507	0,89963,103846,128531,136353
1	12465344	12477334	crd125	0.359929	*	12465344	12477334	#8da0cb	3	2614,2688,1578	0,9302,9367
1	12493673	12499354	crd126	0.228898	*	12493673	12499354	#8da0cb	3	3381,330,449	0,4540,5232
1	12535197	12572438	crd127	0.291296	*	12535197	12572438	#8da0cb	6	640,1327,1067,1721,2613,2689	0,2692,2940,4994,34543,34552
1	12654815	12679741	crd128	0.381857	*	12654815	12679741	#8da0cb	3	2248,2315,4194	0,11,20732
1	12657458	12665187	crd129	0.37012	*	12657458	12665187	#8da0cb	3	268,3589,2847	0,4140,4869
1	13992019	14014720	crd130	0.253234	*	13992019	14014720	#8da0cb	6	1229,2514,1592,624,1251,1045	0,405,8601,8696,21335,21656
1	14026040	14042010	crd131	0.344888	*	14026040	14042010	#8da0cb	3	4152,3161,2164	0,12809,12876
1	14056039	14060328	crd132	0.366112	*	14056039	14060328	#8da0cb	2	1293,2700	0,1589
1	14074960	14081454	crd133	0.415327	*	14074960	14081454	#8da0cb	5	2373,631,1943,417,435	0,3630,4551,5151,5941
1	14095185	14138270	crd134	0.42635	*	14095185	14138270	#8da0cb	6	926,1231,608,536,431,301	0,38438,38939,39965,40038,42784
1	14107110	14110725	crd135	0.422101	*	14107110	14110725	#8da0cb	4	1461,1826,469,355	0,1789,1874,2700
1	14234232	14239395	crd136	0.638567	*	14234232	14239395	#8da0cb	3	1111,1854,1549	0,3309,3587
1	14843225	15360860	crd137	0.279356	*	14843225	15360860	#8da0cb	43	522,1465,656,1055,919,2127,1882,253,674,1902,886,301,879,375,636,2028,2040,1009,216,2055,1724,223,418,321,1925,1041,1199,654,285,2522,1878,352,1103,353,873,1342,368,888,1920,598,2310,721,955	0,32,903,2802,2941,4150,4175,6517,23230,25900,82319,83511,143911,144365,155214,215425,215547,222585,223117,224301,224572,238925,239603,245059,260685,263079,364889,365096,397518,407035,407479,409906,422947,426557,433753,451451,451476,452103,453758,463734,479004,506208,516680
1	14869578	14871134	crd138	0.379718	*	14869578	14871134	#8da0cb	2	408,767	0,789
1	15276699	15298152	crd139	0.270735	*	15276699	15298152	#8da0cb	2	683,381	0,21072
1	15415798	15624267	crd140	0.321933	*	15415798	15624267	#8da0cb	40	1688,1200,626,1220,925,2087,1025,454,1173,1838,1709,978,294,400,3190,1481,2494,866,1471,1029,417,530,2840,792,732,1796,609,1898,2036,1724,320,866,525,1270,913,3434,1285,780,990,1200	0,22460,48391,52400,57290,63253,66755,68931,68975,78368,78386,82718,86633,87204,88027,89142,98937,99829,110452,110908,112237,117269,123073,123718,129039,133968,135216,141384,141423,156922,157961,159502,163230,163301,168531,169723,171519,182947,186191,207269
1	15479207	15483506	crd141	0.372392	*	15479207	15483506	#8da0cb	2	2150,995	0,3304
1	15667980	15684231	crd142	0.265318	*	15667980	15684231	#8da0cb	8	567,996,421,2352,1017,1063,618,1438	0,89,828,3473,4227,10554,12839,14813
1	15735736	15744487	crd143	0.245375	*	15735736	15744487	#8da0cb	3	3080,1512,2284	0,3918,6467
1	15780445	15782778	crd144	0.255815	*	15780445	15782778	#8da0cb	2	1108,800	0,1533
1	15897615	15907168	crd145	0.232468	*	15897615	15907168	#8da0cb	2	1902,1901	0,7652
1	15897722	15907033	crd146	0.344362	*	15897722	15907033	#8da0cb	2	1516,1924	0,7387
1	15921548	15930950	crd147	0.327376	*	15921548	15930950	#8da0cb	3	2343,1096,1433	0,338,7969
1	15952754	15955170	crd148	0.470795	*	15952754	15955170	#8da0cb	2	338,1779	0,637
1	16170552	16171564	crd149	0.416483	*	16170552	16171564	#8da0cb	2	286,356	0,656
1	16209468	16220672	crd150	0.236355	*	16209468	16220672	#8da0cb	4	585,2376,1639,1655	0,1895,9545,9549
1	16242113	16246742	crd151	0.306277	*	16242113	16246742	#8da0cb	4	2461,2024,1568,889	0,95,3061,3501
1	16274721	16285197	crd152	0.429384	*	16274721	16285197	#8da0cb	4	4594,2668,1379,984	0,237,3222,9492
1	16290017	16303208	crd153	0.432933	*	16290017	16303208	#8da0cb	2	3422,2587	0,10604
1	16338665	16345304	crd154	0.256007	*	16338665	16345304	#8da0cb	3	1660,1737,937	0,298,5702
1	16448659	16516067	crd155	0.248841	*	16448659	16516067	#8da0cb	14	1791,1923,1580,1414,592,2255,830,300,1063,3149,1287,790,1485,1968	0,16533,18411,18772,22695,22831,24585,29874,30475,31990,32631,45182,45229,65440
1	16532179	16545055	crd156	0.34531	*	16532179	16545055	#8da0cb	3	811,1801,2117	0,371,10759
1	16746534	16761601	crd157	0.210959	*	16746534	16761601	#8da0cb	5	1775,1757,1091,269,742	0,49,12813,13376,14325
1	16766688	16779093	crd158	0.381662	*	16766688	16779093	#8da0cb	4	1712,3329,2667,2537	0,1312,9738,9841
1	16839101	17059991	crd159	0.20876	*	16839101	17059991	#8da0cb	31	1353,2171,1374,612,1953,1619,310,780,1863,2434,2318,752,723,839,1836,788,411,1074,1819,1118,2911,1728,1126,349,1666,1843,853,293,520,376,706	0,396,7431,8013,21409,21576,27668,27670,30986,38053,38173,46821,46845,51788,52911,53985,55770,78950,81085,89375,99052,99757,110527,115923,130084,131144,132164,139018,162085,162206,220184
1	16905346	16912685	crd160	0.197568	*	16905346	16912685	#8da0cb	2	246,597	0,6742
1	16984983	17069531	crd161	0.775029	*	16984983	17069531	#8da0cb	6	837,1594,814,1021,1291,286	0,6229,8809,80842,82688,84262
1	17009037	17013520	crd162	0.227966	*	17009037	17013520	#8da0cb	4	433,593,1097,230	0,3150,3386,3996
1	17018573	17047624	crd163	0.356762	*	17018573	17047624	#8da0cb	5	2370,2311,1224,401,1609	0,7446,15030,17636,27442
1	17066081	17075244	crd164	1	*	17066081	17075244	#8da0cb	2	1975,563	0,8600
1	17188991	17193626	crd165	0.221913	*	17188991	17193626	#8da0cb	2	1829,364	0,4271
1	17198880	17248911	crd166	0.432057	*	17198880	17248911	#8da0cb	14	1778,1813,1288,541,2020,1509,1773,2783,1283,1748,2019,1061,1309,756	0,16202,16393,22597,22743,24005,30613,30759,33142,39833,40512,41862,48722,49184
1	17199046	17202543	crd167	0.296167	*	17199046	17202543	#8da0cb	2	1410,1044	0,2453
1	17340029	17351116	crd168	0.256661	*	17340029	17351116	#8da0cb	5	1262,272,637,1621,816	0,522,5460,9466,9817
1	17386205	17402733	crd169	0.319693	*	17386205	17402733	#8da0cb	4	2868,1037,1568,1550	0,262,14943,14978
1	17407780	17450228	crd170	0.276123	*	17407780	17450228	#8da0cb	7	1989,1551,3739,3740,1719,577,2093	0,24,15269,15276,37366,38646,40355
1	17452537	17564078	crd171	0.233582	*	17452537	17564078	#8da0cb	22	222,1783,1576,2998,2828,912,1845,1110,735,1055,1417,1132,621,700,390,1734,1372,2169,1992,1523,1082,816	0,1442,1678,13778,13947,23238,28901,29736,35015,50166,55134,55260,60118,66243,73180,74523,74562,80736,80754,86091,107285,110725
1	17572536	17603688	crd172	0.319314	*	17572536	17603688	#8da0cb	6	1120,1705,928,1392,477,833	0,4634,28218,28388,29424,30319
1	17674404	17683507	crd173	0.30317	*	17674404	17683507	#8da0cb	3	1593,1403,1149	0,139,7954
1	17769726	17779717	crd174	0.472574	*	17769726	17779717	#8da0cb	4	703,540,826,1245	0,7810,8684,8746
1	17862174	17914624	crd175	0.258576	*	17862174	17914624	#8da0cb	15	1508,642,491,369,1796,1451,1409,1041,1706,1559,1069,2029,2300,1198,2616	0,33,1005,3585,3678,4282,15246,15735,17310,17438,25444,33229,44378,44978,49834
1	17955866	17967561	crd176	0.280898	*	17955866	17967561	#8da0cb	4	664,1753,679,1868	0,4465,6994,9827
1	18609747	18668531	crd177	0.519414	*	18609747	18668531	#8da0cb	3	2281,380,792	0,1807,57992
1	19248520	19251369	crd178	0.244794	*	19248520	19251369	#8da0cb	3	2174,815,400	0,57,2449
1	19252650	19283828	crd179	0.333119	*	19252650	19283828	#8da0cb	3	2418,2989,1333	0,23534,29845
1	19265272	19282218	crd180	-0.173901	*	19265272	19282218	#8da0cb	2	447,431	0,16515
1	19449961	19456275	crd181	0.388413	*	19449961	19456275	#8da0cb	3	1859,1700,363	0,4,5951
1	19492364	19497553	crd182	0.293028	*	19492364	19497553	#8da0cb	5	305,1296,776,1685,1060	0,208,3107,3200,4129
1	19637977	19642614	crd183	0.410758	*	19637977	19642614	#8da0cb	2	1734,1962	0,2675
1	19716693	19796756	crd184	0.193292	*	19716693	19796756	#8da0cb	18	3009,1759,940,1386,1480,742,2701,2238,655,468,1951,1745,321,1842,731,1521,1196,1973	0,204,21066,21088,39294,39360,44502,45190,55316,55547,57758,57760,60217,63614,64333,68517,72619,78090
1	19796249	19805481	crd185	0.163457	*	19796249	19805481	#8da0cb	2	1261,3045	0,6187
1	19831048	19838523	crd186	0.323323	*	19831048	19838523	#8da0cb	6	2320,1574,643,436,246,546	0,251,2625,4637,6418,6929
1	19970214	19971990	crd187	0.3685	*	19970214	19971990	#8da0cb	2	394,956	0,820
1	19991041	20039544	crd188	0.252361	*	19991041	20039544	#8da0cb	9	284,212,2881,746,1333,882,2193,1495,411	0,617,22925,33431,39093,39164,45591,46997,48092
1	20119158	20127383	crd189	0.259888	*	20119158	20127383	#8da0cb	3	1690,805,1996	0,473,6229
1	20364001	20408262	crd190	0.320075	*	20364001	20408262	#8da0cb	8	1093,2773,1956,260,1255,1076,1876,1306	0,20618,21293,24735,40313,40412,42385,42903
1	20445654	20481549	crd191	0.282321	*	20445654	20481549	#8da0cb	9	1080,1151,1334,349,2159,2373,3114,518,622	0,40,4789,4859,6376,6444,32781,32844,34629
1	20497559	20515218	crd192	0.195512	*	20497559	20515218	#8da0cb	7	685,412,444,852,2305,1744,539	0,191,974,3780,13739,14012,17120
1	20685573	20754247	crd193	0.279887	*	20685573	20754247	#8da0cb	5	884,1979,287,1359,1241	0,20904,21780,67315,67338
1	20914557	20919824	crd194	0.353186	*	20914557	20919824	#8da0cb	5	1088,2380,220,224,835	0,512,2682,3437,4432
1	20939613	20943889	crd195	0.398534	*	20939613	20943889	#8da0cb	3	744,1287,272	0,2989,3296
1	21004726	21009711	crd196	0.278738	*	21004726	21009711	#8da0cb	2	1333,922	0,4063
1	21314561	21327191	crd197	0.233157	*	21314561	21327191	#8da0cb	5	700,1811,3288,478,1756	0,3701,9332,10111,10874
1	21465778	21467807	crd198	0.341656	*	21465778	21467807	#8da0cb	2	656,1095	0,934
1	21587399	21711823	crd199	0.258841	*	21587399	21711823	#8da0cb	28	2428,2104,2033,913,1143,1520,573,3471,1258,768,592,1406,1189,4519,2385,612,463,289,1711,1037,698,1884,702,1851,2420,802,895,1809	0,324,18119,23669,27431,28734,30077,31701,34069,38681,41892,46134,51982,61358,63124,70955,72048,72962,72988,74183,76132,76317,77761,82102,82964,85052,103746,122615
1	21605673	21611806	crd200	0.260664	*	21605673	21611806	#8da0cb	2	1732,225	0,5908
1	21722421	21768224	crd201	0.251205	*	21722421	21768224	#8da0cb	6	2482,2077,1808,977,2413,1587	0,139,16095,16420,43390,43695
1	21835089	21863302	crd202	0.253323	*	21835089	21863302	#8da0cb	11	1209,332,354,1204,320,286,743,243,1400,905,2327	0,272,893,2781,5337,5953,8768,15035,15631,15930,25886
1	21985788	21996689	crd203	0.274743	*	21985788	21996689	#8da0cb	2	632,1397	0,9504
1	22029460	22110429	crd204	0.194297	*	22029460	22110429	#8da0cb	17	1487,1404,642,1135,2296,539,505,3400,851,536,829,765,681,314,2449,564,2697	0,3028,3248,37542,38360,54846,56453,58065,65234,65799,70197,70337,72741,76535,76562,77216,78272
1	22117368	22194181	crd205	0.25581	*	22117368	22194181	#8da0cb	11	1700,1652,239,1716,353,2845,3288,1271,1120,2150,2221	0,113,6810,6838,7822,23261,23318,61170,61216,74394,74592
1	22259947	22267234	crd206	0.255303	*	22259947	22267234	#8da0cb	2	845,2057	0,5230
1	22344920	22446168	crd207	0.199512	*	22344920	22446168	#8da0cb	28	1819,1687,3146,1787,844,1751,254,270,1920,2067,1146,2836,2058,2093,253,1702,1063,385,629,429,360,566,322,494,1741,1647,365,272	0,89,5699,12711,12987,20887,26480,28140,29146,33782,49299,56064,56086,70080,74362,81904,82260,86087,86651,86784,87788,97132,97374,98148,98836,98927,100883,100950
1	22458309	22556747	crd208	0.28228	*	22458309	22556747	#8da0cb	2	914,1242	0,97196
1	22491244	22513553	crd209	0.289412	*	22491244	22513553	#8da0cb	11	2411,693,1186,521,288,1841,1701,506,364,425,1680	0,364,1458,3668,3774,10734,11011,12892,13032,14118,20629
1	22755353	22758891	crd210	0.42909	*	22755353	22758891	#8da0cb	3	322,657,535	0,148,3003
1	22777811	22821985	crd211	0.211913	*	22777811	22821985	#8da0cb	5	1799,920,1232,1763,1309	0,33624,35652,42411,42717
1	23034781	23091012	crd212	0.201574	*	23034781	23091012	#8da0cb	15	2074,401,1303,992,1095,433,1250,630,2591,1876,1348,1108,986,1327,279	0,2154,3261,8504,29557,31040,31152,31822,37143,41291,41473,45364,45439,54904,55103
1	23137139	23144103	crd213	0.197307	*	23137139	23144103	#8da0cb	2	296,258	0,6706
1	23172327	23189246	crd214	0.318445	*	23172327	23189246	#8da0cb	5	1258,1253,212,1602,666	0,8365,8720,15317,15707
1	23302205	23378941	crd215	0.338179	*	23302205	23378941	#8da0cb	16	1319,1031,1432,793,2091,448,235,1598,2796,815,2099,1095,316,2178,1207,239	0,34650,34801,37854,43153,48048,50910,53263,54296,57438,61948,62687,64957,69464,70094,76497
1	23425441	23439288	crd216	0.221621	*	23425441	23439288	#8da0cb	2	264,297	0,13550
1	23426191	23538309	crd217	0.272009	*	23426191	23538309	#8da0cb	19	4007,3971,1866,1091,794,760,2087,566,279,268,1844,2027,1300,1851,465,2952,2064,1569,1109	0,18,13889,19472,19534,22678,23855,24370,25311,26897,48078,48093,55405,55587,63716,67627,77216,77374,111009
1	23520333	23524554	crd218	0.364376	*	23520333	23524554	#8da0cb	2	2221,1644	0,2577
1	23850837	23866875	crd219	0.209641	*	23850837	23866875	#8da0cb	7	1916,362,1793,2701,1022,994,923	0,4032,5859,7276,8666,15044,15061
1	23880718	23962389	crd220	0.322977	*	23880718	23962389	#8da0cb	12	1588,1297,2646,3172,458,698,4168,526,2841,747,1605,1450	0,3904,5483,5652,8491,19656,20667,35668,36995,40199,80066,80203
1	23900974	23929546	crd221	0.198501	*	23900974	23929546	#8da0cb	3	2774,984,2854	0,19448,25718
1	23926731	23955959	crd222	0.309989	*	23926731	23955959	#8da0cb	12	2794,1066,463,2797,2067,922,1202,389,756,551,1088,640	0,6312,6993,11572,18766,19616,24024,24045,24910,26425,26547,28588
1	23938175	23955996	crd223	0.208627	*	23938175	23955996	#8da0cb	2	3000,1022	0,16799
1	24044841	24056201	crd224	0.336305	*	24044841	24056201	#8da0cb	4	1849,2873,3051,2752	0,409,8309,8486
1	24064436	24065566	crd225	0.213925	*	24064436	24065566	#8da0cb	2	223,628	0,502
1	24136181	24243796	crd226	0.163093	*	24136181	24243796	#8da0cb	24	1853,1749,996,1733,400,1619,301,2780,1339,1691,789,431,284,2990,2933,405,2375,2013,741,608,869,5393,1527,1037	0,190,6942,6976,8257,14905,24756,55498,55513,57994,58827,60024,60030,77458,77512,85573,86084,86366,89213,89337,94729,98748,106088,106250
1	24256501	24274385	crd227	0.17349	*	24256501	24274385	#8da0cb	6	2696,2105,885,882,336,236	0,544,8848,12945,14077,17648
1	24307126	24330522	crd228	0.233305	*	24307126	24330522	#8da0cb	9	1316,707,986,1063,1186,1699,715,1065,677	0,9926,10925,14470,14606,17268,18031,22319,22719
1	24476031	24525102	crd229	0.280325	*	24476031	24525102	#8da0cb	10	1949,1529,840,685,625,1463,1464,1229,3106,1527	0,34,5401,5540,24520,26756,26800,37303,39320,47544
1	24525663	24576326	crd230	0.236324	*	24525663	24576326	#8da0cb	2	608,845	0,49818
1	24528299	24740575	crd231	0.313272	*	24528299	24740575	#8da0cb	9	541,1483,1147,523,1344,2823,2259,3070,952	0,280,1331,2075,34039,181898,181975,189190,211324
1	24552846	24604618	crd232	0.259419	*	24552846	24604618	#8da0cb	5	2600,874,780,1203,861	0,9573,30004,50569,50867
1	24610086	24622041	crd233	0.264797	*	24610086	24622041	#8da0cb	2	874,1566	0,10389
1	24645131	24700734	crd234	0.282756	*	24645131	24700734	#8da0cb	9	1187,834,1220,1912,2187,1644,1340,1832,1372	0,700,2875,32019,32020,45832,45988,53771,54033
1	24742272	24863729	crd235	0.202671	*	24742272	24863729	#8da0cb	14	1259,322,1038,456,1011,3377,2067,1806,261,726,1251,1702,2311,2125	0,1759,2853,3061,34266,47886,64834,65132,67874,70385,71960,85067,85693,119332
1	24861123	24868416	crd236	0.232056	*	24861123	24868416	#8da0cb	2	2707,1094	0,6199
1	25014798	25157340	crd237	0.22595	*	25014798	25157340	#8da0cb	26	907,2681,2172,1835,1467,1468,1297,1100,622,945,2529,257,1068,525,1299,1031,1602,3086,1132,491,1908,1201,1473,834,2356,389	0,5522,5598,38339,38480,44208,44376,47303,47417,48789,53748,54244,54906,65875,73629,73750,87671,104369,112747,115397,117195,120553,128595,134309,139184,142153
1	25030918	25037194	crd238	0.249418	*	25030918	25037194	#8da0cb	4	1599,1553,1186,558	0,106,5090,5390
1	25063586	25076719	crd239	0.227838	*	25063586	25076719	#8da0cb	2	962,1280	0,11853
1	25071896	25175524	crd240	0.227613	*	25071896	25175524	#8da0cb	10	1769,1731,2453,2344,430,1486,1240,571,1675,1242	0,2337,23587,47434,58387,63476,71739,77489,82258,102386
1	25189984	25199656	crd241	0.285995	*	25189984	25199656	#8da0cb	3	1601,2986,329	0,6686,7295
1	25217222	25225190	crd242	0.285816	*	25217222	25225190	#8da0cb	4	714,675,666,607	0,3240,3323,7361
1	25226832	25228365	crd243	0.261226	*	25226832	25228365	#8da0cb	2	217,704	0,829
1	25242479	25247075	crd244	0.248963	*	25242479	25247075	#8da0cb	3	257,244,310	0,313,4286
1	25247302	25250655	crd245	0.473398	*	25247302	25250655	#8da0cb	2	972,236	0,3117
1	25272970	25293279	crd246	0.174095	*	25272970	25293279	#8da0cb	5	2016,2118,1283,3655,339	0,7169,10241,16654,18284
1	25279944	25284180	crd247	0.209384	*	25279944	25284180	#8da0cb	4	251,1905,573,350	0,865,3025,3886
1	25323692	25328299	crd248	0.338927	*	25323692	25328299	#8da0cb	4	795,850,471,473	0,7,3873,4134
1	25336266	25338679	crd249	0.228449	*	25336266	25338679	#8da0cb	2	579,719	0,1694
1	25345512	25361618	crd250	0.356611	*	25345512	25361618	#8da0cb	5	384,2826,766,247,4012	0,2138,9701,11465,12094
1	25359065	25361887	crd251	0.319515	*	25359065	25361887	#8da0cb	2	1438,1107	0,1715
1	25421811	25433346	crd252	0.351485	*	25421811	25433346	#8da0cb	7	373,922,266,2923,1199,777,567	0,109,648,3679,3857,5338,10968
1	25435765	25473051	crd253	0.312923	*	25435765	25473051	#8da0cb	2	1383,975	0,36311
1	25438197	25440680	crd254	0.292143	*	25438197	25440680	#8da0cb	2	455,1608	0,875
1	25445239	25473282	crd255	0.207968	*	25445239	25473282	#8da0cb	11	587,309,1366,1050,1625,1700,1348,327,1981,1807,1258	0,233,994,1274,8736,8814,12329,12902,20368,20721,26785
1	25592319	25658181	crd256	0.552195	*	25592319	25658181	#8da0cb	11	886,2251,809,287,1548,1850,2001,445,572,2337,2014	0,392,2229,31014,42623,42698,53580,53966,54884,63525,63547
1	25756160	25812632	crd257	0.308661	*	25756160	25812632	#8da0cb	13	2337,1348,256,3275,276,2114,2007,1947,391,639,740,902,1105	0,5688,12202,16060,20919,37216,37493,43726,46334,47152,51609,55178,55367
1	25772346	25778981	crd258	0.193007	*	25772346	25778981	#8da0cb	4	1647,342,730,1071	0,2092,4575,5564
1	25845817	25849536	crd259	0.349409	*	25845817	25849536	#8da0cb	4	1780,871,1319,1011	0,909,2400,2586
1	25870041	25889743	crd260	0.240252	*	25870041	25889743	#8da0cb	7	1186,2376,1540,303,267,1577,1759	0,5037,12646,12879,16809,17838,17943
1	25926211	26057892	crd261	0.242166	*	25926211	26057892	#8da0cb	19	1627,2164,1453,489,1430,1404,284,720,288,1513,1561,538,1615,1910,630,1001,2238,1477,1488	0,7396,15291,16349,17161,19695,20253,20885,24175,29238,31861,32020,42139,42152,48768,61386,75888,111389,130193
1	26080625	26102348	crd262	0.297755	*	26080625	26102348	#8da0cb	9	2574,1573,905,984,962,1029,945,672,531	0,11153,11188,16786,16795,19697,19782,21051,21131
1	26113634	26131784	crd263	0.281682	*	26113634	26131784	#8da0cb	3	740,1974,428	0,15463,17722
1	26185256	26202637	crd264	0.197238	*	26185256	26202637	#8da0cb	6	1901,2443,628,997,319,1613	0,1107,2369,12289,14270,15768
1	26280870	26325280	crd265	0.290603	*	26280870	26325280	#8da0cb	6	349,800,2022,1906,1540,2073	0,11203,16236,16404,35544,42337
1	26341632	26354596	crd266	0.232326	*	26341632	26354596	#8da0cb	4	2709,1307,456,269	0,1195,4580,12695
1	26437087	26454915	crd267	0.345214	*	26437087	26454915	#8da0cb	5	2567,1632,1911,2191,1688	0,8654,10730,15227,16140
1	26487662	26491291	crd268	0.277993	*	26487662	26491291	#8da0cb	2	1573,937	0,2692
1	26600873	26618559	crd269	0.291987	*	26600873	26618559	#8da0cb	6	5144,606,2217,1065,390,4314	0,1393,4230,9876,12691,13372
1	26632245	26646252	crd270	0.392013	*	26632245	26646252	#8da0cb	4	2315,1976,495,4609	0,1219,2605,9398
1	26701345	26712934	crd271	0.226854	*	26701345	26712934	#8da0cb	4	738,1698,1313,1259	0,2577,2809,10330
1	26870138	26872055	crd272	0.206619	*	26870138	26872055	#8da0cb	2	707,697	0,1220
1	26879461	26882264	crd273	0.34265	*	26879461	26882264	#8da0cb	2	1611,721	0,2082
1	26899768	26910269	crd274	0.339884	*	26899768	26910269	#8da0cb	6	332,991,272,506,995,2703	0,789,1171,1729,6510,7798
1	26906642	26910761	crd275	0.198862	*	26906642	26910761	#8da0cb	2	276,3524	0,595
1	26945817	26960497	crd276	0.369929	*	26945817	26960497	#8da0cb	9	2773,823,691,2021,1477,295,1005,220,374	0,7253,7347,8344,8384,13067,13597,13644,14306
1	27003210	27012605	crd277	0.288217	*	27003210	27012605	#8da0cb	5	1410,931,664,937,1585	0,5609,5809,7789,7810
1	27027924	27033512	crd278	0.282587	*	27027924	27033512	#8da0cb	4	1228,598,1457,663	0,1577,4131,4758
1	27049367	27072056	crd279	0.286149	*	27049367	27072056	#8da0cb	5	2306,2178,2443,540,2435	0,9479,9521,16495,20254
1	27115970	27128122	crd280	0.251633	*	27115970	27128122	#8da0cb	3	554,2517,1965	0,9635,10062
1	27158619	27166821	crd281	0.265611	*	27158619	27166821	#8da0cb	4	2275,2197,1981,1991	0,443,6171,6211
1	27190609	27204556	crd282	0.241686	*	27190609	27204556	#8da0cb	2	2461,1019	0,12928
1	27317256	27321241	crd283	0.463086	*	27317256	27321241	#8da0cb	4	1522,867,1069,253	0,115,2373,3732
1	27393276	27401064	crd284	0.355999	*	27393276	27401064	#8da0cb	3	1715,1254,487	0,110,7301
1	27431464	27433652	crd285	0.236599	*	27431464	27433652	#8da0cb	3	253,1430,848	0,758,1245
1	27458665	27465049	crd286	0.321477	*	27458665	27465049	#8da0cb	3	431,2744,2549	0,3640,3703
1	27560315	27582016	crd287	0.320004	*	27560315	27582016	#8da0cb	4	2644,550,2192,605	0,16492,18615,21096
1	27691607	27697168	crd288	0.283216	*	27691607	27697168	#8da0cb	5	2179,1325,1003,692,595	0,1578,3685,4196,4966
1	27728816	27930939	crd289	0.137441	*	27728816	27930939	#8da0cb	45	2251,1749,552,1111,402,461,1034,3625,2003,2385,393,969,663,2116,571,888,803,804,1083,1884,1375,1212,507,1372,838,963,2530,3008,1166,1328,530,529,464,3692,2775,2940,1431,1421,1269,2966,230,392,368,1793,2615	0,246,2497,7797,8089,9226,13788,13872,15520,33021,36504,40115,40904,42078,48910,52861,52903,57616,57637,61890,62083,70506,71186,73772,74300,75719,79077,85656,89324,97080,118975,118977,120461,122993,153112,153147,161355,165818,172752,172867,195130,195585,195626,199443,199508
1	27934967	27989796	crd290	0.242856	*	27934967	27989796	#8da0cb	15	2272,1427,430,2503,462,1358,4813,651,1107,432,1203,1238,1254,2471,914	0,574,13061,16199,18517,20249,22287,27085,28005,28091,41538,41562,46910,49968,53915
1	28184776	28219440	crd291	0.252186	*	28184776	28219440	#8da0cb	13	659,3042,2480,2356,1393,3802,1588,1749,3053,1116,323,612,2139	0,3819,4084,10071,10431,14331,17238,25035,25136,27841,28559,31199,32525
1	28353848	28409654	crd292	0.206184	*	28353848	28409654	#8da0cb	21	2797,1636,1249,611,1330,1077,1581,726,609,1624,1024,995,464,250,376,1158,982,1336,773,260,611	0,1208,7645,7855,8865,9513,28482,31393,35309,36175,36469,38868,42363,42543,43113,44212,44292,47929,48441,55183,55195
1	28413731	28536273	crd293	0.270286	*	28413731	28536273	#8da0cb	39	2020,979,304,2121,1241,2837,1227,1490,607,511,2472,294,602,1002,789,2060,1896,915,611,2632,883,724,2076,587,760,222,235,2439,1403,475,436,492,395,928,2110,1399,505,2369,1246	0,3690,3724,9374,9450,23376,25055,27246,36137,36181,38961,39097,41695,44910,45464,47381,47410,51141,51882,56189,56395,57586,59945,65728,66563,67716,67749,72765,73442,81632,82446,85013,85811,86619,87961,93000,93739,111511,121296
1	28569519	28573709	crd294	0.439892	*	28569519	28573709	#8da0cb	3	1992,1465,1450	0,931,2740
1	28574025	28587748	crd295	0.322262	*	28574025	28587748	#8da0cb	3	2554,2220,255	0,10920,13468
1	28624103	28633677	crd296	0.281032	*	28624103	28633677	#8da0cb	3	1080,961,400	0,8613,8811
1	28646949	28648587	crd297	0.214599	*	28646949	28648587	#8da0cb	2	744,548	0,1090
1	28679975	28701295	crd298	0.258057	*	28679975	28701295	#8da0cb	5	1685,1401,1695,1170,522	0,378,15663,20150,20301
1	28741651	28755109	crd299	0.308891	*	28741651	28755109	#8da0cb	3	3234,1616,1009	0,1616,12449
1	28774001	28783410	crd300	0.202304	*	28774001	28783410	#8da0cb	6	802,797,1862,1173,1482,1488	0,53,1493,2011,7840,7921
1	28845187	28853273	crd301	0.16267	*	28845187	28853273	#8da0cb	2	1855,220	0,7866
1	28925312	28929495	crd302	0.37233	*	28925312	28929495	#8da0cb	4	1302,1237,1579,1170	0,39,2604,2976
1	29111699	29187896	crd303	0.312421	*	29111699	29187896	#8da0cb	4	744,1552,420,602	0,74645,74694,75404
1	29210410	29314146	crd304	0.219163	*	29210410	29314146	#8da0cb	12	2930,385,401,2016,2303,3049,1816,620,2049,1966,1500,1368	0,745,1573,2252,29850,42136,58548,87897,88785,88810,102236,102344
1	29327542	29331749	crd305	0.225055	*	29327542	29331749	#8da0cb	2	410,482	0,3725
1	29496324	29509291	crd306	0.281211	*	29496324	29509291	#8da0cb	3	1654,2189,2702	0,63,10265
1	30160600	30186002	crd307	0.462931	*	30160600	30186002	#8da0cb	8	1612,1273,1635,1666,2105,2265,1593,1069	0,241,3602,3673,20476,20486,23809,23953
1	31170684	31174329	crd308	0.241196	*	31170684	31174329	#8da0cb	2	639,608	0,3037
1	31213910	31216441	crd309	0.279711	*	31213910	31216441	#8da0cb	2	1320,732	0,1799
1	31221295	31253787	crd310	0.18473	*	31221295	31253787	#8da0cb	12	1219,337,1588,2172,1278,663,218,760,990,817,1692,1539	0,3973,9720,11729,12672,14572,16482,17133,20274,20447,30800,30896
1	31226973	31230954	crd311	0.449606	*	31226973	31230954	#8da0cb	2	427,1294	0,2687
1	31331067	31382936	crd312	0.248854	*	31331067	31382936	#8da0cb	13	1795,1082,1263,379,249,1762,607,1340,1271,583,683,386,1110	0,10542,18799,22883,23513,29148,29655,33280,40185,43770,49695,50685,50759
1	31421312	31461895	crd313	0.236644	*	31421312	31461895	#8da0cb	10	1803,442,2331,2257,2310,1524,274,2762,1250,458	0,168,21294,21397,27094,27187,29129,33808,33918,40125
1	31434834	31477793	crd314	0.270483	*	31434834	31477793	#8da0cb	3	1961,640,758	0,95,42201
1	31468882	31472124	crd315	0.273256	*	31468882	31472124	#8da0cb	3	973,1023,1404	0,56,1838
1	31479793	31493843	crd316	0.252518	*	31479793	31493843	#8da0cb	8	1469,982,560,687,667,289,737,1360	0,2920,3524,5940,6911,7928,12634,12690
1	31499623	31502620	crd317	0.224006	*	31499623	31502620	#8da0cb	2	1474,1266	0,1731
1	31509374	31511499	crd318	0.329869	*	31509374	31511499	#8da0cb	3	258,815,422	0,612,1703
1	31519790	31523489	crd319	0.188433	*	31519790	31523489	#8da0cb	5	1323,883,1317,270,561	0,19,2269,2455,3138
1	31844370	31846986	crd320	0.210537	*	31844370	31846986	#8da0cb	3	731,1638,1014	0,978,1508
1	31867104	31873893	crd321	0.176549	*	31867104	31873893	#8da0cb	4	1108,928,1530,1030	0,110,2453,5759
1	31895268	32016513	crd322	0.227995	*	31895268	32016513	#8da0cb	11	2065,2218,246,1572,867,1874,317,3938,1819,2167,2248	0,17738,19349,49021,49514,53964,58779,76515,92810,93500,118997
1	31904568	31918047	crd323	0.244416	*	31904568	31918047	#8da0cb	3	468,340,220	0,84,13259
1	31949424	31975835	crd324	0.377198	*	31949424	31975835	#8da0cb	6	1602,1266,2603,1098,562,2042	0,5241,5281,6935,22259,24369
1	32038618	32040155	crd325	0.260991	*	32038618	32040155	#8da0cb	2	646,314	0,1223
1	32038817	32040096	crd326	0.216473	*	32038817	32040096	#8da0cb	2	436,354	0,925
1	32061893	32083812	crd327	0.243053	*	32061893	32083812	#8da0cb	7	1185,846,1088,1815,1621,906,314	0,230,4245,8747,8847,14775,21605
1	32135214	32218178	crd328	0.280623	*	32135214	32218178	#8da0cb	15	1183,915,861,1066,1562,1125,1394,619,1616,662,1493,1505,1651,796,2390	0,29406,30671,31142,34133,34970,37302,37924,42423,43445,44635,44704,74698,75201,80574
1	32226293	32239050	crd329	0.213567	*	32226293	32239050	#8da0cb	3	1308,1719,1542	0,1601,11215
1	32266847	32268748	crd330	0.266846	*	32266847	32268748	#8da0cb	2	566,847	0,1054
1	32281124	32294999	crd331	0.392188	*	32281124	32294999	#8da0cb	4	2832,953,3166,2461	0,1059,10709,10721
1	32308469	32311762	crd332	0.202637	*	32308469	32311762	#8da0cb	2	1322,435	0,2858
1	32356482	32371730	crd333	0.214485	*	32356482	32371730	#8da0cb	2	767,1546	0,13702
1	32386293	32428049	crd334	0.184202	*	32386293	32428049	#8da0cb	15	1390,1012,832,373,417,780,357,256,305,3001,1652,2788,860,1314,1063	0,51,3283,5247,5904,8372,10592,11616,18891,21749,33638,33647,36853,40442,40688
1	32446143	32473191	crd335	0.260729	*	32446143	32473191	#8da0cb	9	2161,1371,1713,1688,435,1061,527,370,675	0,245,3969,4060,20858,20925,21577,22753,26373
1	32478551	32488096	crd336	0.275773	*	32478551	32488096	#8da0cb	3	2791,2173,1407	0,7145,8138
1	32495519	32498301	crd337	0.302983	*	32495519	32498301	#8da0cb	4	591,978,1132,355	0,1042,1650,2422
1	32581483	32582626	crd338	0.208681	*	32581483	32582626	#8da0cb	2	310,572	0,571
1	32608167	32611427	crd339	0.293872	*	32608167	32611427	#8da0cb	2	713,1329	0,1931
1	32661178	32661933	crd340	0.291009	*	32661178	32661933	#8da0cb	2	229,266	0,489
1	32705624	32715575	crd341	0.284853	*	32705624	32715575	#8da0cb	2	2992,2006	0,7945
1	32705917	32764578	crd342	0.21768	*	32705917	32764578	#8da0cb	14	1672,323,3361,787,1983,642,2923,2474,359,650,2058,1156,1971,547	0,8237,9043,9990,15279,16709,22852,23225,26663,26686,32527,32840,50838,58114
1	32772819	32790212	crd343	0.258538	*	32772819	32790212	#8da0cb	9	2032,2103,1680,676,1313,380,1777,1709,470	0,183,8918,12072,12230,13169,14171,14295,16923
1	32800329	32818042	crd344	0.318898	*	32800329	32818042	#8da0cb	4	1415,2017,241,1669	0,1788,5070,16044
1	32985548	33099684	crd345	0.259308	*	32985548	33099684	#8da0cb	12	1642,1322,473,2226,1679,1850,1119,1458,1016,1529,1964,226	0,350,15949,18782,18975,91568,91956,99294,103539,106918,106997,113910
1	33252380	33255038	crd346	0.301268	*	33252380	33255038	#8da0cb	4	622,1523,661,684	0,119,1964,1974
1	33262819	33265925	crd347	0.302985	*	33262819	33265925	#8da0cb	3	303,2574,1969	0,532,619
1	33399258	33419942	crd348	0.207379	*	33399258	33419942	#8da0cb	8	956,918,2400,2321,1271,637,1328,1121	0,9,5619,5669,12011,14923,19333,19563
1	33445857	33465019	crd349	0.244352	*	33445857	33465019	#8da0cb	9	2072,596,1265,324,259,2469,680,2563,2570	0,8469,8578,9517,10591,11230,13249,16536,16592
1	33470592	33474196	crd350	0.203064	*	33470592	33474196	#8da0cb	2	868,1631	0,1973
1	33489924	33497112	crd351	0.235846	*	33489924	33497112	#8da0cb	3	1443,1652,300	0,109,6888
1	33523595	33594772	crd352	0.242422	*	33523595	33594772	#8da0cb	11	914,854,1438,1620,561,3170,1986,828,330,2417,1435	0,132,22433,29644,30492,39497,40445,62126,62158,68465,69742
1	33697976	33700311	crd353	0.579374	*	33697976	33700311	#8da0cb	2	252,1532	0,803
1	33720752	33740648	crd354	0.310375	*	33720752	33740648	#8da0cb	7	853,2423,1463,290,832,417,1087	0,490,2358,5173,12185,18240,18809
1	33803550	33816409	crd355	0.284338	*	33803550	33816409	#8da0cb	6	1906,1051,293,530,1617,2332	0,1500,6657,8416,8509,10527
1	33825560	33831660	crd356	0.307327	*	33825560	33831660	#8da0cb	4	537,1597,1353,718	0,1052,1184,5382
1	33855471	33863923	crd357	0.249663	*	33855471	33863923	#8da0cb	4	662,634,950,615	0,938,6534,7837
1	33920977	33938919	crd358	0.222084	*	33920977	33938919	#8da0cb	6	1119,1410,2765,1511,820,1481	0,4247,4651,5938,14917,16461
1	34825758	35150270	crd359	0.342773	*	34825758	35150270	#8da0cb	11	2423,2561,3772,3863,1415,1248,619,2856,1071,693,626	0,104,169050,169064,177807,177997,231290,264901,284872,295184,323886
1	35258659	35266616	crd360	0.177887	*	35258659	35266616	#8da0cb	3	238,969,1186	0,3677,6771
1	35512330	35529313	crd361	0.271872	*	35512330	35529313	#8da0cb	4	1850,1735,1590,1030	0,61,15393,15598
1	35611112	35628529	crd362	0.261057	*	35611112	35628529	#8da0cb	4	1327,261,273,904	0,147,709,16513
1	35667418	35700794	crd363	0.200509	*	35667418	35700794	#8da0cb	6	1055,796,2541,1721,1545,491	0,164,20135,27677,27862,32885
1	35810408	35812825	crd364	0.282169	*	35810408	35812825	#8da0cb	2	910,1253	0,1164
1	35835346	35837744	crd365	0.306601	*	35835346	35837744	#8da0cb	2	1211,851	0,1547
1	35917003	36011256	crd366	0.250191	*	35917003	36011256	#8da0cb	14	611,247,2114,1416,647,1560,1301,1513,1039,2648,1041,2873,630,815	0,984,992,2655,3412,10221,36433,36586,47990,54248,68240,86288,93415,93438
1	36244977	36264451	crd367	0.235203	*	36244977	36264451	#8da0cb	3	896,807,1425	0,17,18049
1	36269242	36276712	crd368	0.288381	*	36269242	36276712	#8da0cb	3	1501,256,1816	0,1106,5654
1	36606125	36609728	crd369	0.460708	*	36606125	36609728	#8da0cb	5	382,231,443,1424,1834	0,64,701,1506,1769
1	36632293	36633155	crd370	0.265305	*	36632293	36633155	#8da0cb	2	264,275	0,587
1	36638116	36641592	crd371	0.246917	*	36638116	36641592	#8da0cb	3	1929,1022,534	0,2454,2553
1	36697307	36723293	crd372	0.224027	*	36697307	36723293	#8da0cb	9	383,928,654,2180,1441,466,418,1023,922	0,150,2099,16126,22279,23135,24050,24843,25064
1	36744593	36751673	crd373	0.462778	*	36744593	36751673	#8da0cb	4	1219,907,240,1254	0,206,1555,5826
1	36769697	36789849	crd374	0.246315	*	36769697	36789849	#8da0cb	5	2656,455,1469,1156,1570	0,380,2185,16631,18582
1	36814213	36840929	crd375	0.242851	*	36814213	36840929	#8da0cb	10	4175,3545,2433,2471,1578,2353,437,367,1782,2339	0,71,10171,10249,16621,16662,20742,23259,23397,24377
1	36850339	36856982	crd376	0.318104	*	36850339	36856982	#8da0cb	4	3437,1989,1886,1682	0,2077,4564,4961
1	36862410	36867962	crd377	0.422277	*	36862410	36867962	#8da0cb	3	1624,1839,1076	0,3713,3888
1	36939260	36954150	crd378	0.314845	*	36939260	36954150	#8da0cb	5	1318,1156,932,2726,956	0,150,11789,11921,13934
1	37129868	37131089	crd379	0.517697	*	37129868	37131089	#8da0cb	2	313,396	0,825
1	37196194	37376716	crd380	0.416517	*	37196194	37376716	#8da0cb	2	294,354	0,180168
1	37559274	37759863	crd381	0.270928	*	37559274	37759863	#8da0cb	7	605,478,513,342,2601,1913,1005	0,138,907,110820,194580,194755,199584
1	37940202	37946043	crd382	0.412787	*	37940202	37946043	#8da0cb	2	860,4267	0,1574
1	37945471	37953629	crd383	0.273538	*	37945471	37953629	#8da0cb	3	891,2304,2059	0,5854,5951
1	38068722	38143573	crd384	0.367759	*	38068722	38143573	#8da0cb	3	644,2558,2735	0,71999,72116
1	38156436	38171222	crd385	0.326825	*	38156436	38171222	#8da0cb	4	1084,802,1073,323	0,7511,7823,14463
1	38259054	38262871	crd386	0.285318	*	38259054	38262871	#8da0cb	3	2573,1489,756	0,102,3061
1	38274508	38277153	crd387	0.253145	*	38274508	38277153	#8da0cb	2	1367,1005	0,1640
1	38285179	38318394	crd388	0.247126	*	38285179	38318394	#8da0cb	7	1456,674,268,1918,2446,2498,367	0,529,23694,24227,25413,30717,31700
1	38356175	38414202	crd389	0.314366	*	38356175	38414202	#8da0cb	11	503,386,1543,2014,534,2557,2154,1259,2215,1836,2925	0,53,1313,1347,4382,9891,10015,32092,34480,39859,55102
1	38460607	38471213	crd390	0.31221	*	38460607	38471213	#8da0cb	9	1392,1271,278,596,698,2424,2196,679,1526	0,282,1970,2024,3918,4175,4864,8399,9080
1	38492592	38496740	crd391	0.341792	*	38492592	38496740	#8da0cb	3	403,546,2663	0,613,1485
1	38503027	38505381	crd392	0.413047	*	38503027	38505381	#8da0cb	3	666,1275,709	0,1079,1376
1	38509864	38513399	crd393	0.341808	*	38509864	38513399	#8da0cb	2	2446,587	0,2948
1	38509869	38758026	crd394	0.231181	*	38509869	38758026	#8da0cb	27	939,300,2124,1895,2154,244,568,790,831,1001,926,2890,1560,1215,386,747,379,1961,231,2808,2824,2407,2426,1183,666,1141,295	0,2859,7906,17073,17102,19867,23922,27357,28401,38341,38540,48142,49197,62075,62233,70042,89400,94572,106928,107458,107625,128111,128192,146510,164667,169060,247862
1	38939293	39053135	crd395	0.234385	*	38939293	39053135	#8da0cb	26	3280,3113,1272,2535,2057,1557,1619,1170,1145,1375,1764,1686,370,1707,1007,767,278,212,2232,2475,715,1903,1206,448,630,290	0,415,7949,8065,18639,19138,24892,25097,34076,34084,52997,53166,60314,65226,65822,67281,67467,68046,84773,84974,94060,103652,111324,111571,113212,113297
1	39280233	39284322	crd396	0.359296	*	39280233	39284322	#8da0cb	4	2244,265,1797,462	0,97,702,3627
1	39313251	39319142	crd397	0.338216	*	39313251	39319142	#8da0cb	4	1692,1451,485,386	0,48,4730,5505
1	39499585	39514719	crd398	0.278851	*	39499585	39514719	#8da0cb	4	964,895,2276,2236	0,4142,12858,12896
1	39568429	39759643	crd399	0.262269	*	39568429	39759643	#8da0cb	30	1092,2276,990,1499,1153,708,1461,1304,1286,391,1340,1830,800,808,1787,1387,1447,569,591,375,771,411,1076,471,1483,1184,271,1587,1532,1139	0,1679,7449,11904,12088,14095,26956,26970,29257,30051,38886,41778,41794,50980,51277,61692,61932,65048,70746,71101,71906,74861,75553,75615,80713,82516,87328,88925,127363,190075
1	39649086	39744866	crd400	0.231992	*	39649086	39744866	#8da0cb	10	1572,702,1178,1985,336,1803,2480,3453,1873,1203	0,1941,9414,11579,12041,12734,20782,30634,46570,94577
1	39733505	39737905	crd401	0.203763	*	39733505	39737905	#8da0cb	2	1963,720	0,3680
1	39733557	39738547	crd402	0.14551	*	39733557	39738547	#8da0cb	4	2666,629,564,286	0,2192,3826,4704
1	39795692	39813501	crd403	0.435817	*	39795692	39813501	#8da0cb	2	463,1031	0,16778
1	39857204	39861723	crd404	0.267261	*	39857204	39861723	#8da0cb	3	1543,273,1439	0,1023,3080
1	39863287	39865747	crd405	0.224469	*	39863287	39865747	#8da0cb	3	1797,1392,239	0,454,2221
1	39872609	39877867	crd406	0.224029	*	39872609	39877867	#8da0cb	3	1404,2508,291	0,2750,4291
1	39956674	39981615	crd407	0.346118	*	39956674	39981615	#8da0cb	5	901,2320,2380,1179,903	0,17564,17580,23749,24038
1	40024100	40026124	crd408	0.456919	*	40024100	40026124	#8da0cb	4	689,931,519,212	0,427,1505,1635
1	40131632	40138218	crd409	0.353346	*	40131632	40138218	#8da0cb	4	891,2055,1034,693	0,189,1200,5893
1	40185896	40266517	crd410	0.316453	*	40185896	40266517	#8da0cb	14	397,1767,1007,1444,1383,999,2064,2038,1339,1497,1027,969,1376,2138	0,6452,17546,18111,49983,50061,54948,55039,67267,68081,68996,72915,78422,78483
1	40192422	40193823	crd411	0.534228	*	40192422	40193823	#8da0cb	2	491,618	0,783
1	40281812	40368190	crd412	0.227204	*	40281812	40368190	#8da0cb	13	2079,2031,2172,1511,475,893,1083,2218,1739,541,1630,1434,1809	0,91,8436,8698,26268,26534,27030,28715,29132,38647,58967,60921,84569
1	40371239	40375439	crd413	0.280857	*	40371239	40375439	#8da0cb	3	534,1632,2748	0,1416,1452
1	40420287	40427104	crd414	0.240941	*	40420287	40427104	#8da0cb	3	1879,1712,1500	0,4997,5317
1	40446148	40447636	crd415	0.270933	*	40446148	40447636	#8da0cb	2	801,400	0,1088
1	40446313	40487064	crd416	0.251733	*	40446313	40487064	#8da0cb	9	574,975,1782,1520,3319,2617,1626,2100,1201	0,4845,14713,14783,20674,21441,33085,33185,39550
1	40500183	40502968	crd417	0.35908	*	40500183	40502968	#8da0cb	3	959,720,786	0,46,1999
1	40514832	40517174	crd418	0.339326	*	40514832	40517174	#8da0cb	3	1256,793,687	0,1549,1638
1	40524166	40531551	crd419	0.39223	*	40524166	40531551	#8da0cb	2	2378,1512	0,5873
1	40529458	40531769	crd420	0.198367	*	40529458	40531769	#8da0cb	2	1150,825	0,1486
1	40651479	40709593	crd421	0.264225	*	40651479	40709593	#8da0cb	13	2462,1217,611,1790,1361,2423,1112,408,1031,3083,2261,1574,312	0,7048,30301,33149,33532,36832,37321,38765,44230,44871,55046,55334,57802
1	40670853	40671835	crd422	0.191651	*	40670853	40671835	#8da0cb	2	414,260	0,722
1	40728825	40730050	crd423	0.210698	*	40728825	40730050	#8da0cb	2	368,480	0,745
1	40736238	40738989	crd424	0.313145	*	40736238	40738989	#8da0cb	3	383,1161,833	0,1590,1792
1	40777584	40782226	crd425	0.54592	*	40777584	40782226	#8da0cb	2	1932,1526	0,3116
1	40804469	40810952	crd426	0.383862	*	40804469	40810952	#8da0cb	3	1238,1498,1023	0,2800,5460
1	40805337	40830326	crd427	0.250462	*	40805337	40830326	#8da0cb	8	788,2187,708,3272,1317,1961,415,3728	0,1359,4320,10373,10413,12198,13924,21261
1	40839333	40870653	crd428	0.31877	*	40839333	40870653	#8da0cb	11	2160,1910,729,4468,1313,1360,783,213,1375,1073,900	0,1925,7207,9385,20403,22101,25972,27095,27973,30161,30420
1	40857765	40860402	crd429	0.223306	*	40857765	40860402	#8da0cb	2	840,774	0,1863
1	40915142	40975198	crd430	0.353402	*	40915142	40975198	#8da0cb	3	2336,1318,1344	0,27287,58712
1	41093371	41134727	crd431	0.261178	*	41093371	41134727	#8da0cb	6	2423,2389,861,250,969,527	0,28,5860,6046,37649,40829
1	41164931	41178075	crd432	0.335185	*	41164931	41178075	#8da0cb	4	1289,1852,2389,3801	0,2234,2336,9343
1	41206963	41219726	crd433	0.247171	*	41206963	41219726	#8da0cb	5	1882,1329,4027,595,1967	0,529,8713,8935,10796
1	41227628	41230716	crd434	0.456743	*	41227628	41230716	#8da0cb	2	1098,1496	0,1592
1	41248374	41316281	crd435	0.214684	*	41248374	41316281	#8da0cb	20	2042,1837,1436,629,1608,1759,342,1621,1613,1666,1029,2404,1021,1752,292,481,701,742,1669,1029	0,11993,12303,14490,18686,19055,21200,26064,26164,35072,35105,41764,42364,56916,57396,58012,62283,62320,66227,66878
1	41317265	41415267	crd436	0.237793	*	41317265	41415267	#8da0cb	10	672,1405,1547,1280,1350,1981,2039,1340,709,1026	0,23483,23586,25457,25570,45836,45880,54695,76145,96976
1	41418077	41440240	crd437	0.244524	*	41418077	41440240	#8da0cb	9	502,1262,1225,388,775,1714,1530,710,725	0,2029,3648,4422,13767,14687,14977,19580,21438
1	41479131	41492337	crd438	0.162777	*	41479131	41492337	#8da0cb	3	1746,554,460	0,12527,12746
1	41631381	41639502	crd439	0.28254	*	41631381	41639502	#8da0cb	3	1030,2370,2811	0,5122,5310
1	41666813	41708647	crd440	0.219461	*	41666813	41708647	#8da0cb	4	1632,503,1276,2536	0,27,20847,39298
1	41809682	41849212	crd441	0.254069	*	41809682	41849212	#8da0cb	8	2095,1172,439,1113,789,746,354,2683	0,9338,9397,22121,22124,27733,35736,36847
1	42039513	42502306	crd442	0.165521	*	42039513	42502306	#8da0cb	120	1431,1353,2183,2268,652,303,446,366,763,3370,3470,1594,1107,291,446,985,1295,1936,1130,1098,2254,2226,999,684,2464,1346,1291,585,782,1670,2907,505,2063,1490,2192,1302,1042,1128,2597,654,2832,2440,313,212,3621,3574,3935,1265,1156,774,2584,656,1793,1573,1801,2231,1565,735,2846,2026,1036,1257,1213,656,1186,289,2116,1978,1040,1103,996,1407,1060,1780,1852,2214,1663,263,1020,1198,1056,392,1142,1513,407…	0,17,48288,48335,55261,57975,59573,59782,63253,64771,64902,75612,76098,79573,82055,82063,84021,87550,93020,93028,98320,98405,104349,104516,108872,109446,112834,116035,121119,124513,124794,128920,134298,134600,140696,141126,145024,146576,152321,155233,164609,165554,170935,171688,175795,175802,190395,190776,194493,195052,208982,210919,217378,217563,225659,228485,228536,232262,235837,237364,245073,2…
1	42565175	42612859	crd443	0.182712	*	42565175	42612859	#8da0cb	4	554,373,346,515	0,43851,46159,47169
1	42643780	42645540	crd444	0.23595	*	42643780	42645540	#8da0cb	2	240,1221	0,539
1	42706524	42712863	crd445	0.454222	*	42706524	42712863	#8da0cb	3	714,1033,1464	0,7,4875
1	42935048	42949029	crd446	0.344649	*	42935048	42949029	#8da0cb	3	1131,675,413	0,13273,13568
1	42995044	43017767	crd447	0.191448	*	42995044	43017767	#8da0cb	3	1277,1241,1101	0,48,21622
1	43299272	43304968	crd448	0.367944	*	43299272	43304968	#8da0cb	3	911,1546,1289	0,4150,4156
1	43388912	43425254	crd449	0.268114	*	43388912	43425254	#8da0cb	12	2317,2053,1534,883,836,1242,1028,1802,1001,597,1800,2624	0,7692,12356,13130,14295,18027,18338,20243,20969,26358,28438,33718
1	43663535	43740747	crd450	0.256866	*	43663535	43740747	#8da0cb	8	1907,1613,4011,3292,2153,2150,1026,976	0,688,6128,6866,22404,22451,72514,76236
1	43703960	43762577	crd451	0.291834	*	43703960	43762577	#8da0cb	4	2207,2021,2691,1862	0,377,55926,56450
1	43947908	43976257	crd452	0.313788	*	43947908	43976257	#8da0cb	3	521,2224,471	0,26125,27188
1	44228968	44402704	crd453	0.259691	*	44228968	44402704	#8da0cb	39	693,348,1289,906,2577,1160,2300,681,392,665,2190,1390,909,338,1038,1436,975,639,3105,301,730,1162,3322,1564,3327,2332,325,637,1295,703,2239,1868,960,951,1108,2428,1472,1289,791	0,430,2944,3092,4702,5144,9424,12874,17799,18732,19675,19687,23078,26801,32522,36191,36245,37746,49159,50892,58992,60766,67452,68361,70512,71048,78403,82746,83677,83906,89055,89238,94802,102064,102067,169415,170079,172447,172701
1	44333156	44334327	crd454	0.212468	*	44333156	44334327	#8da0cb	2	403,446	0,725
1	44512911	44542176	crd455	0.247327	*	44512911	44542176	#8da0cb	5	3224,1439,1706,1148,473	0,8,20427,26127,28792
1	44781048	44784845	crd456	0.334714	*	44781048	44784845	#8da0cb	5	1614,1473,230,1051,326	0,218,2658,2746,3165
1	44889083	44902787	crd457	0.237735	*	44889083	44902787	#8da0cb	3	1645,1191,990	0,9427,12714
1	45137084	45181255	crd458	0.258649	*	45137084	45181255	#8da0cb	14	2395,817,1458,3111,1616,2278,1925,1345,644,2436,1959,1191,1614,1020	0,517,2276,3711,4551,11953,12315,22980,23711,24872,24899,35893,41193,43151
1	45187399	45197711	crd459	0.395042	*	45187399	45197711	#8da0cb	3	1056,1226,1989	0,1334,8323
1	45249471	45252628	crd460	0.252806	*	45249471	45252628	#8da0cb	2	1054,1272	0,1885
1	45498561	45519789	crd461	0.28789	*	45498561	45519789	#8da0cb	4	1059,1230,3394,3305	0,38,17834,17857
1	45503003	45522966	crd462	0.270868	*	45503003	45522966	#8da0cb	2	694,337	0,19626
1	45581688	45672887	crd463	0.210213	*	45581688	45672887	#8da0cb	5	1086,546,1898,938,1706	0,6924,18078,18173,89493
1	45768782	45793967	crd464	0.267286	*	45768782	45793967	#8da0cb	7	2107,3235,1268,2149,973,258,1913	0,1132,2792,17800,17811,19318,23272
1	45835800	45879542	crd465	0.184441	*	45835800	45879542	#8da0cb	12	1769,790,1678,1247,2446,326,1210,1753,965,321,997,917	0,3298,4766,5338,22807,33483,37312,37600,38796,40733,42691,42825
1	45919708	45920879	crd466	0.248886	*	45919708	45920879	#8da0cb	2	607,279	0,892
1	45932637	45957674	crd467	0.36322	*	45932637	45957674	#8da0cb	4	319,312,1715,2139	0,659,2457,22898
1	45938795	45940798	crd468	0.298559	*	45938795	45940798	#8da0cb	2	817,234	0,1769
1	46022688	46024998	crd469	0.257572	*	46022688	46024998	#8da0cb	4	892,853,601,347	0,186,1679,1963
1	46120387	46122584	crd470	0.262555	*	46120387	46122584	#8da0cb	2	1020,285	0,1912
1	46195626	46204192	crd471	0.316102	*	46195626	46204192	#8da0cb	5	1872,874,1058,1011,910	0,705,5187,5201,7656
1	46250477	46260538	crd472	0.268769	*	46250477	46260538	#8da0cb	5	1736,872,655,1491,554	0,474,3012,8570,9071
1	46267931	46329495	crd473	0.223026	*	46267931	46329495	#8da0cb	11	2734,1372,973,1054,562,1773,1753,1174,2092,849,1022	0,17622,17697,20181,20346,33742,37409,40297,59239,59411,60542
1	46306138	46309430	crd474	-0.207564	*	46306138	46309430	#8da0cb	2	1250,1245	0,2047
1	46351940	46353519	crd475	0.268484	*	46351940	46353519	#8da0cb	2	698,620	0,959
1	46390105	46401683	crd476	0.26229	*	46390105	46401683	#8da0cb	6	2407,1852,964,817,1437,1066	0,531,4514,4537,10141,10218
1	46506829	46534178	crd477	0.262048	*	46506829	46534178	#8da0cb	5	370,2522,1809,815,475	0,690,20946,23878,26874
1	46535230	46645354	crd478	0.213486	*	46535230	46645354	#8da0cb	17	1771,653,1547,1107,648,4085,1159,462,588,2777,1755,1436,688,1442,402,337,427	0,664,14604,45513,54003,61127,81953,82149,84085,88642,96461,96628,101605,103642,104644,105408,109697
1	46550517	46589908	crd479	0.22694	*	46550517	46589908	#8da0cb	2	288,409	0,38982
1	46648451	46670409	crd480	0.291859	*	46648451	46670409	#8da0cb	4	2225,1404,2067,1120	0,133,19891,20458
1	46772718	46814184	crd481	0.250063	*	46772718	46814184	#8da0cb	12	3029,1395,798,1148,765,563,2165,530,2439,1511,2227,941	0,7922,8543,14029,14041,16129,17828,23324,24148,31570,32573,40525
1	46835237	46840302	crd482	0.230714	*	46835237	46840302	#8da0cb	4	1490,1728,726,1431	0,124,3497,3634
1	46985567	46988919	crd483	0.351891	*	46985567	46988919	#8da0cb	3	1280,1729,1005	0,1623,2093
1	47069164	47083043	crd484	0.256709	*	47069164	47083043	#8da0cb	2	1497,1814	0,12065
1	47124007	47126399	crd485	0.226024	*	47124007	47126399	#8da0cb	2	350,1464	0,928
1	47882114	48463803	crd486	0.395813	*	47882114	48463803	#8da0cb	2	813,1697	0,579992
1	47897557	47903964	crd487	0.401643	*	47897557	47903964	#8da0cb	2	779,1623	0,4784
1	49081639	49319012	crd488	0.287755	*	49081639	49319012	#8da0cb	32	2597,407,535,1378,314,244,1026,1186,227,461,302,303,1860,308,1098,1876,1578,321,1286,940,221,371,1443,1161,993,220,1355,1422,1880,1305,464,1970	0,41987,43681,45319,55834,58823,61003,62329,62510,64041,86515,109348,113575,113776,133914,133944,140386,140630,144963,151552,156951,157443,159618,159697,161196,172339,173638,173645,177414,177477,187468,235403
1	50561814	50649510	crd489	0.304521	*	50561814	50649510	#8da0cb	7	3270,363,675,2173,1003,282,406	0,839,1449,13034,13738,59240,87290
1	50954662	50993886	crd490	0.163438	*	50954662	50993886	#8da0cb	7	904,1515,1395,1165,373,1726,1113	0,1697,1717,12960,13100,32595,38111
1	51068367	51171056	crd491	0.328874	*	51068367	51171056	#8da0cb	3	2093,1888,592	0,7309,102097
1	51068472	51172102	crd492	0.619809	*	51068472	51172102	#8da0cb	3	1630,2024,1980	0,7123,101650
1	51232354	51642177	crd493	0.148856	*	51232354	51642177	#8da0cb	37	1478,1233,824,1259,1384,1277,1123,2626,1957,1748,1028,1181,1737,4305,894,241,3264,822,550,1670,2402,2107,1994,1484,1725,1546,2086,1122,1624,858,1159,1049,928,720,791,1342,1772	0,33324,74893,74925,106502,110669,110691,162960,163038,180525,180787,188326,192596,200681,204042,205404,209705,211739,218301,221093,221275,232405,232763,326345,332990,333195,341105,364148,373080,373874,389790,389822,401343,401447,406072,406197,408051
1	51432517	51442751	crd494	0.220315	*	51432517	51442751	#8da0cb	3	1286,1316,1032	0,5179,9202
1	51668668	51751774	crd495	0.290754	*	51668668	51751774	#8da0cb	8	1637,1491,2551,1968,3225,1707,2038,1778	0,60,10748,11040,31522,43293,64371,81328
1	51748648	51767548	crd496	0.256028	*	51748648	51767548	#8da0cb	2	3143,1016	0,17884
1	51767150	51808437	crd497	0.208451	*	51767150	51808437	#8da0cb	7	237,2114,1554,617,1445,420,1479	0,1904,1940,9317,12104,29944,39808
1	51874775	51911512	crd498	0.246639	*	51874775	51911512	#8da0cb	5	2490,665,229,313,3845	0,14191,14677,30237,32892
1	51890447	51900759	crd499	0.26418	*	51890447	51900759	#8da0cb	2	664,1901	0,8411
1	51895366	51900592	crd500	0.201174	*	51895366	51900592	#8da0cb	3	1181,974,1559	0,129,3667
1	51956316	51984929	crd501	0.207096	*	51956316	51984929	#8da0cb	7	2070,1400,595,3004,2520,1233,1677	0,9307,11030,13656,23169,25945,26936
1	51991427	52001222	crd502	0.325095	*	51991427	52001222	#8da0cb	2	1137,1437	0,8358
1	52014081	52017738	crd503	0.232273	*	52014081	52017738	#8da0cb	4	1364,1081,1143,1031	0,136,2497,2626
1	52033852	52045091	crd504	0.321341	*	52033852	52045091	#8da0cb	5	2976,1618,912,1892,1581	0,7326,7430,9347,9436
1	52099466	52129530	crd505	0.37795	*	52099466	52129530	#8da0cb	8	305,474,561,227,467,1243,1425,441	0,357,1209,1321,2978,14139,26850,29623
1	52126138	52127809	crd506	0.239608	*	52126138	52127809	#8da0cb	2	570,332	0,1339
1	52129005	52133129	crd507	0.299403	*	52129005	52133129	#8da0cb	3	1544,1221,1330	0,2773,2794
1	52154633	52207041	crd508	0.449152	*	52154633	52207041	#8da0cb	5	2466,974,535,620,499	0,48779,50137,51011,51909
1	52308978	52317835	crd509	0.232869	*	52308978	52317835	#8da0cb	4	1079,1073,1199,1804	0,204,7009,7053
1	52362125	52468103	crd510	0.278854	*	52362125	52468103	#8da0cb	20	1152,1714,689,934,1075,1010,1767,1622,2500,2385,532,716,1322,266,872,603,364,217,500,476	0,1574,10460,10513,55995,56028,58788,58882,65480,65547,72312,73379,76880,77378,78179,78564,88951,88984,93861,105502
1	52535866	52537570	crd511	0.192944	*	52535866	52537570	#8da0cb	2	437,1004	0,700
1	52561551	52730832	crd512	0.273418	*	52561551	52730832	#8da0cb	18	1491,1083,1691,1206,439,2737,3843,1437,407,1322,1595,1471,1597,384,2697,920,1002,603	0,110,5851,6188,29780,43336,43470,52691,94950,95806,107925,108030,142157,142192,142886,144169,167108,168678
1	52955786	53126197	crd513	0.23178	*	52955786	53126197	#8da0cb	22	1070,1105,951,312,1189,724,3216,2722,1384,1855,1081,1307,1710,1737,917,1780,1844,1279,1589,2015,1807,1449	0,72,21424,28448,33019,39294,40299,61344,63568,78353,78940,97709,102259,102259,111468,111725,112644,141684,142032,146331,168604,168683
1	53101312	53104544	crd514	0.305489	*	53101312	53104544	#8da0cb	2	494,1245	0,1987
1	53140040	53152524	crd515	0.340038	*	53140040	53152524	#8da0cb	5	731,1167,933,1278,1053	0,2396,4708,11206,11423
1	53251523	53253984	crd516	0.163331	*	53251523	53253984	#8da0cb	2	250,1070	0,1391
1	53325369	53333916	crd517	0.251272	*	53325369	53333916	#8da0cb	4	1906,1503,1966,1798	0,167,6581,6582
1	53386365	53481610	crd518	0.367086	*	53386365	53481610	#8da0cb	4	1848,994,1417,1661	0,407,6166,93584
1	53751889	53761784	crd519	0.386188	*	53751889	53761784	#8da0cb	5	614,889,1973,2951,296	0,204,5708,6258,9599
1	53781582	53784475	crd520	0.488084	*	53781582	53784475	#8da0cb	3	1509,1685,583	0,7,2310
1	53810204	53834562	crd521	0.23436	*	53810204	53834562	#8da0cb	5	1807,1661,620,2295,1399	0,49,20985,22063,22849
1	54300227	54301886	crd522	0.463153	*	54300227	54301886	#8da0cb	2	969,324	0,1335
1	54354698	54367122	crd523	0.207938	*	54354698	54367122	#8da0cb	7	1758,948,1624,448,1026,344,351	0,1174,2850,3708,9952,10041,12073
1	54492124	54513952	crd524	0.218277	*	54492124	54513952	#8da0cb	3	743,409,1414	0,395,20414
1	54748326	54754087	crd525	0.305026	*	54748326	54754087	#8da0cb	3	1319,1335,1303	0,4260,4458
1	54821351	54871232	crd526	0.33501	*	54821351	54871232	#8da0cb	9	1959,1746,1772,1773,1778,757,2197,1070,400	0,269,6880,7172,16181,20129,21198,47892,49481
1	54837233	54844710	crd527	0.221564	*	54837233	54844710	#8da0cb	2	2103,2111	0,5366
1	54866244	54875773	crd528	0.175469	*	54866244	54875773	#8da0cb	2	555,2307	0,7222
1	54940083	54953926	crd529	0.297852	*	54940083	54953926	#8da0cb	6	1640,1610,284,1646,1424,1641	0,125,2252,5927,5984,12202
1	55078411	55088347	crd530	0.246838	*	55078411	55088347	#8da0cb	4	685,212,847,467	0,1084,9067,9469
1	55278444	55279951	crd531	0.289743	*	55278444	55279951	#8da0cb	3	866,275,212	0,1130,1295
1	55345526	55347169	crd532	0.300163	*	55345526	55347169	#8da0cb	2	579,696	0,947
1	55410746	55415225	crd533	0.237794	*	55410746	55415225	#8da0cb	4	1236,652,659,380	0,3150,3335,4099
1	55430718	55437717	crd534	0.340438	*	55430718	55437717	#8da0cb	3	2611,1947,1196	0,147,5803
1	55590033	55598125	crd535	0.28667	*	55590033	55598125	#8da0cb	5	728,754,2401,1184,932	0,3523,3537,4615,7160
1	55616493	55744031	crd536	0.234628	*	55616493	55744031	#8da0cb	12	1378,1903,2552,2362,2181,993,1065,3425,4113,1320,2826,968	0,43622,43666,63171,93096,101552,101583,104892,105928,108616,124712,125906
1	55670122	55684176	crd537	0.250068	*	55670122	55684176	#8da0cb	3	1511,264,2397	0,7153,11657
1	56499984	57177384	crd538	0.199131	*	56499984	57177384	#8da0cb	73	687,1442,221,954,293,1458,919,1811,1302,929,598,1326,934,1741,3353,1014,226,1150,883,290,220,2544,1720,220,326,2200,1406,3201,289,1794,785,1077,341,2784,1867,574,424,869,1240,601,1514,1075,1234,2616,1949,699,3325,1709,2325,1777,2747,2625,1443,1230,1074,599,288,996,221,865,266,1223,802,212,376,310,487,1703,1851,718,1495,1377,1293	0,10233,10413,27183,29860,34063,34317,45476,61374,63590,64006,71886,71909,98031,98572,100219,135435,145987,165513,167877,188977,214261,221187,251155,252616,261331,261647,293793,313610,339551,341945,366632,367213,389441,389962,398611,411907,431857,435304,435789,437812,438263,442547,442576,460995,468174,471533,471781,481433,481620,490598,490708,498883,499049,509217,514903,518790,523013,526100,52666…
1	56646309	57240397	crd539	0.546261	*	56646309	57240397	#8da0cb	3	344,721,1005	0,577990,593083
1	56794318	57050386	crd540	0.506474	*	56794318	57050386	#8da0cb	3	2671,456,217	0,3081,255851
1	57224207	57287430	crd541	0.354139	*	57224207	57287430	#8da0cb	6	964,1613,1948,311,375,1157	0,14728,57558,58070,58776,62066
1	57374188	57377595	crd542	0.2818	*	57374188	57377595	#8da0cb	2	1524,1564	0,1843
1	57603338	57634192	crd543	0.21629	*	57603338	57634192	#8da0cb	2	972,772	0,30082
1	58451826	58631297	crd544	0.308281	*	58451826	58631297	#8da0cb	12	1231,2313,1635,283,1117,484,588,490,2032,1010,238,1120	0,117970,118105,121496,121555,122142,122985,133745,169212,169569,171964,178351
1	58713955	58964279	crd545	0.33227	*	58713955	58964279	#8da0cb	9	2808,945,2501,1704,1093,825,1272,2619,2635	0,76262,142021,142872,184172,184277,185647,247586,247689
1	58993989	58998375	crd546	0.148252	*	58993989	58998375	#8da0cb	3	276,381,1150	0,580,3236
1	59038122	59118552	crd547	0.387307	*	59038122	59118552	#8da0cb	9	2136,999,445,2704,2464,2468,4218,1700,674	0,3844,5260,10875,10927,23932,45185,76703,79756
1	59038687	59044256	crd548	0.3192	*	59038687	59044256	#8da0cb	2	1724,1205	0,4364
1	59175109	59205207	crd549	0.266929	*	59175109	59205207	#8da0cb	7	2157,1345,552,1513,3101,1993,757	0,672,14586,14639,15463,16638,29341
1	59247694	59282697	crd550	0.447818	*	59247694	59282697	#8da0cb	5	3824,2615,3397,655,2220	0,22829,22961,30973,32783
1	59320072	59325824	crd551	0.335218	*	59320072	59325824	#8da0cb	4	905,2118,1771,242	0,2665,2765,5510
1	59347388	59393542	crd552	0.283055	*	59347388	59393542	#8da0cb	8	4048,2202,2538,2080,1182,1206,1578,269	0,964,13202,13297,40128,40320,44576,45664
1	59407026	59409640	crd553	0.299307	*	59407026	59409640	#8da0cb	3	999,998,1183	0,55,1431
1	59430417	59463973	crd554	0.260682	*	59430417	59463973	#8da0cb	3	567,3427,1930	0,1441,31626
1	59432079	59493025	crd555	0.410501	*	59432079	59493025	#8da0cb	4	2984,1919,1732,1907	0,29886,53181,59039
1	59478251	59513305	crd556	0.37788	*	59478251	59513305	#8da0cb	3	1997,3191,2637	0,31739,32417
1	59527296	59530427	crd557	0.34706	*	59527296	59530427	#8da0cb	2	976,1780	0,1351
1	59536443	59550662	crd558	0.237219	*	59536443	59550662	#8da0cb	4	2060,1921,1352,1015	0,165,12867,13019
1	59607968	59618105	crd559	0.320787	*	59607968	59618105	#8da0cb	4	2232,677,2492,1443	0,304,7645,8167
1	59637473	59640349	crd560	0.320542	*	59637473	59640349	#8da0cb	2	1020,1542	0,1334
1	59731414	60164980	crd561	0.189546	*	59731414	60164980	#8da0cb	57	1944,1717,1635,1380,2037,1451,2191,2874,282,1219,938,864,951,2118,2091,2695,2403,837,2415,2637,551,1253,992,1713,882,614,232,1534,1134,286,1709,1649,975,490,2281,716,1499,1060,1458,2922,1414,1529,951,2292,1051,2029,564,755,1162,805,1618,2345,1797,2354,2757,985,2871	0,159,6014,6153,25927,26226,30326,49109,49759,50467,52634,62234,62293,66446,66664,73832,73881,85122,87261,87765,89942,109437,109627,118137,118464,123671,124624,125157,125269,130474,143369,143380,146770,147000,166040,208819,217429,217665,227708,232927,273955,294781,294973,303614,304370,313727,314690,327645,328711,328755,329957,338357,338875,407419,407558,423282,430695
1	59897093	59900066	crd562	0.348644	*	59897093	59900066	#8da0cb	2	1305,1400	0,1573
1	59942518	59943783	crd563	0.771681	*	59942518	59943783	#8da0cb	2	497,445	0,820
1	59942787	59943770	crd564	0.310392	*	59942787	59943770	#8da0cb	2	385,312	0,671
1	59964481	59967242	crd565	0.213251	*	59964481	59967242	#8da0cb	2	1072,953	0,1808
1	59997269	59998465	crd566	0.220439	*	59997269	59998465	#8da0cb	2	462,342	0,854
1	60215829	60225531	crd567	0.309396	*	60215829	60225531	#8da0cb	4	3162,1173,1229,879	0,251,1956,8823
1	60268977	60393087	crd568	0.24539	*	60268977	60393087	#8da0cb	7	377,868,1453,1735,1653,1891,984	0,10502,10743,15811,16045,122219,122684
1	60745243	60860808	crd569	0.505323	*	60745243	60860808	#8da0cb	6	2483,2760,381,944,1634,341	0,110128,110559,111677,113931,114157
1	61515748	61919935	crd570	0.220381	*	61515748	61919935	#8da0cb	32	939,772,2196,3532,554,2293,801,1866,885,1208,853,1580,628,2876,2395,1383,1697,288,1039,1906,1420,3047,2366,1727,1204,1922,1409,1003,1371,1687,1016,1850	0,6886,26449,28438,33820,81537,113172,120206,131220,134048,195769,197265,197854,203144,203193,220432,228600,229635,235013,251143,251738,267858,267938,281404,281742,287363,287627,337462,353484,369151,383866,402337
1	61606289	61692972	crd571	0.206724	*	61606289	61692972	#8da0cb	2	1477,355	0,86328
1	62198214	62224803	crd572	0.322942	*	62198214	62224803	#8da0cb	2	1867,1664	0,24925
1	62207428	62267918	crd573	0.315304	*	62207428	62267918	#8da0cb	2	1600,1399	0,59091
1	62212002	62267260	crd574	0.309542	*	62212002	62267260	#8da0cb	5	1371,844,1990,1309,216	0,35595,35723,36684,55042
1	62372416	62562007	crd575	0.217522	*	62372416	62562007	#8da0cb	2	951,707	0,188884
1	62737011	62762857	crd576	0.380607	*	62737011	62762857	#8da0cb	6	2408,1097,545,1680,289,464	0,348,15209,24166,24359,24936
1	62918364	62919339	crd577	-0.190621	*	62918364	62919339	#8da0cb	2	331,369	0,606
1	63078354	63189366	crd578	0.249148	*	63078354	63189366	#8da0cb	10	1881,2400,940,483,1578,1280,1714,685,1344,935	0,8948,8986,10742,12162,12284,74672,77954,109668,110052
1	63150665	63155958	crd579	0.203814	*	63150665	63155958	#8da0cb	2	1080,1653	0,3640
1	63248983	63303442	crd580	0.209896	*	63248983	63303442	#8da0cb	10	1960,790,374,475,870,644,1843,2070,1281,678	0,10631,11055,12400,12674,13129,16532,26358,53124,53781
1	63577552	63592130	crd581	0.25985	*	63577552	63592130	#8da0cb	4	879,621,2347,2137	0,10034,12231,12373
1	63782994	63796358	crd582	0.239423	*	63782994	63796358	#8da0cb	2	1063,1237	0,12127
1	63788489	63790432	crd583	0.52006	*	63788489	63790432	#8da0cb	2	616,1015	0,928
1	63916685	63920091	crd584	0.374263	*	63916685	63920091	#8da0cb	4	1008,2137,435,357	0,1269,1663,2499
1	64023214	64092200	crd585	0.313054	*	64023214	64092200	#8da0cb	12	366,409,1861,1838,1929,1466,861,660,952,1079,1204,1622	0,71,5025,5138,35307,37080,54852,58238,59684,64770,64846,67364
1	64157316	64711867	crd586	0.273166	*	64157316	64711867	#8da0cb	62	815,1141,703,1058,1761,678,1781,919,2227,1928,1027,998,314,1372,553,2244,1903,2511,290,1656,553,1144,923,826,792,2202,1613,253,316,1480,1936,408,229,2039,714,971,1110,1120,226,229,1432,821,879,608,1586,1124,916,964,1562,694,2738,2330,1232,1067,925,2140,1353,1446,1381,796,866,579	0,2003,2244,6401,12288,12509,21544,40346,81570,81903,121702,121782,125153,129113,129694,135611,135649,143206,143733,144369,154774,182238,186413,196115,199032,199884,200460,212514,225979,228421,230396,240190,243388,243430,243910,245558,245722,277338,291659,312909,314310,314753,327988,350324,351327,371373,390449,420304,441186,445178,479484,479553,491561,491745,502755,530937,531540,539069,551201,551…
1	64334024	64342133	crd587	0.241239	*	64334024	64342133	#8da0cb	2	423,255	0,7854
1	64552953	64604252	crd588	0.257779	*	64552953	64604252	#8da0cb	3	485,391,745	0,824,50554
1	65210173	65507772	crd589	0.236157	*	65210173	65507772	#8da0cb	47	1704,1567,1326,574,471,824,625,1266,1388,387,2457,1529,1383,1094,232,271,274,772,1526,1919,1689,296,1717,2109,1871,308,843,636,319,2728,2430,611,496,1823,279,1149,1447,307,1915,648,1962,1105,2942,2481,2066,1423,923	0,850,24786,30707,79727,82292,82417,83816,97185,97691,119062,119234,137059,137107,138737,139843,145086,148254,150475,153148,153256,161923,166399,171825,171834,176172,176919,178716,180950,188099,188210,195377,195381,197196,198711,204297,211616,215984,220694,222417,242181,242632,256337,256679,263903,296176,296401
1	65349909	65377313	crd590	0.333082	*	65349909	65377313	#8da0cb	2	547,1429	0,25975
1	65387037	65477842	crd591	0.328524	*	65387037	65477842	#8da0cb	2	454,295	0,90510
1	65414463	65415511	crd592	0.580116	*	65414463	65415511	#8da0cb	2	368,345	0,703
1	65446876	65698006	crd593	0.3205	*	65446876	65698006	#8da0cb	31	544,2982,1958,1192,2894,1547,1658,572,1087,1310,2331,1240,679,959,650,1569,428,1059,2447,889,378,405,362,989,2950,2825,1412,2651,1697,2182,2093	0,73347,74398,83831,85178,87637,101968,102527,108610,165557,165971,167560,179576,181796,182354,183371,184037,184746,191958,192795,195327,201737,203949,208290,214486,225400,225537,232456,233427,248872,249037
1	65708990	65925222	crd594	0.333897	*	65708990	65925222	#8da0cb	12	867,1429,496,2342,1397,1153,1104,887,789,1722,2939,514	0,10475,17221,21173,22033,65693,149788,152551,176184,177256,178621,215718
1	65884800	65907142	crd595	0.239523	*	65884800	65907142	#8da0cb	2	856,424	0,21918
1	66153286	66371481	crd596	0.215359	*	66153286	66371481	#8da0cb	24	730,1876,1378,260,692,1052,3347,585,415,286,2201,1892,1990,1092,489,766,752,1924,338,2101,417,1409,647,1309	0,3025,15944,16579,34188,74213,103383,111588,116809,122270,123543,123704,132515,142340,144242,157845,178626,192846,193676,201395,202105,206812,208721,216886
1	66360100	66361593	crd597	0.288596	*	66360100	66361593	#8da0cb	2	361,756	0,737
1	66708627	66912251	crd598	0.182114	*	66708627	66912251	#8da0cb	43	1838,385,237,1325,1340,1467,775,538,510,845,1215,718,432,272,1407,605,1964,845,1466,1261,745,1928,345,3312,2167,466,916,920,3575,614,1345,349,586,257,4120,2827,3093,2679,1090,856,2232,2405,2111	0,4434,7778,8392,10669,10678,15411,23646,27217,27295,28515,28797,32869,33604,34890,38857,39743,41090,47500,47820,51644,52108,87528,88162,91903,97148,97971,104672,106047,116942,121467,122343,123184,127463,128522,136532,151234,157719,193177,193281,194944,194997,201513
1	66830001	66862031	crd599	0.200911	*	66830001	66862031	#8da0cb	3	655,497,2925	0,15365,29105
1	66847379	66850080	crd600	0.255049	*	66847379	66850080	#8da0cb	2	559,1377	0,1324
1	66876596	66881899	crd601	0.325803	*	66876596	66881899	#8da0cb	4	980,1343,1430,1091	0,1285,1456,4212
1	66954310	66970083	crd602	0.410277	*	66954310	66970083	#8da0cb	3	3019,2350,766	0,783,15007
1	67089333	67152349	crd603	0.229455	*	67089333	67152349	#8da0cb	8	2168,1765,708,278,1751,1800,229,1531	0,24828,25308,51058,52528,52537,58145,61485
1	67191471	67255057	crd604	0.283733	*	67191471	67255057	#8da0cb	13	915,303,2177,1744,1560,733,2572,931,1436,1399,1324,1837,1007	0,3430,6110,6480,12993,13597,24850,26074,31727,31745,34879,61749,62496
1	67418665	67428384	crd605	0.254115	*	67418665	67428384	#8da0cb	4	2426,2243,2025,1729	0,83,7585,7990
1	67446256	67450035	crd606	0.23449	*	67446256	67450035	#8da0cb	2	2030,844	0,2935
1	67446863	67462147	crd607	0.283544	*	67446863	67462147	#8da0cb	2	4471,638	0,14646
1	67575643	67579284	crd608	0.281946	*	67575643	67579284	#8da0cb	4	1269,1249,1830,1270	0,88,1811,2042
1	67609190	67807895	crd609	0.297699	*	67609190	67807895	#8da0cb	32	1302,1042,491,867,1155,757,1025,939,2402,1543,851,922,867,382,295,869,1630,928,995,2589,2237,1000,850,531,906,1242,1229,848,1333,258,2295,530	0,5193,5326,7366,19204,21828,22315,25830,26425,27169,30905,46096,46127,47631,48391,50201,50516,51370,68393,69948,70315,97477,121087,130748,142272,163681,168652,170851,189024,191554,195392,198175
1	67797994	67806582	crd610	0.256742	*	67797994	67806582	#8da0cb	3	806,491,1992	0,1108,6596
1	67875273	67876944	crd611	0.231761	*	67875273	67876944	#8da0cb	2	1070,281	0,1390
1	67898618	67913141	crd612	0.268133	*	67898618	67913141	#8da0cb	4	1742,1433,1182,1074	0,7829,7834,13449
1	68023451	68027209	crd613	0.217925	*	68023451	68027209	#8da0cb	2	284,2385	0,1373
1	68026112	68233217	crd614	0.28084	*	68026112	68233217	#8da0cb	19	1905,1180,1164,923,3011,3099,2032,850,1950,1723,425,810,3121,2787,1531,1982,2001,1874,1423	0,150508,152630,152692,161352,162752,172288,173420,174877,174942,182493,182602,187280,187630,194058,198542,198626,205231,205259
1	68074449	68150544	crd615	0.265649	*	68074449	68150544	#8da0cb	13	1776,590,742,494,1674,1808,274,1788,1143,1592,1414,1886,578	0,172,1051,9422,20151,25824,26801,37395,43719,65531,65704,74196,75517
1	68160686	68162645	crd616	0.174061	*	68160686	68162645	#8da0cb	2	397,418	0,1541
1	68235963	68299639	crd617	0.262585	*	68235963	68299639	#8da0cb	9	807,403,1121,405,1655,747,1790,421,3007	0,22369,23180,31628,33452,43932,47807,48795,60669
1	68573551	68578749	crd618	0.249396	*	68573551	68578749	#8da0cb	2	374,1675	0,3523
1	68586100	68825373	crd619	0.375738	*	68586100	68825373	#8da0cb	13	1875,1362,2130,972,1582,548,928,608,1905,2049,538,1751,1806	0,7158,39834,52651,57841,57898,58705,60706,67373,108659,112386,225426,237467
1	68626373	68641562	crd620	0.2999	*	68626373	68641562	#8da0cb	3	226,486,2562	0,587,12627
1	68901453	68909367	crd621	0.30825	*	68901453	68909367	#8da0cb	3	676,1261,955	0,1624,6959
1	69784092	69847962	crd622	0.695791	*	69784092	69847962	#8da0cb	3	2310,369,369	0,2659,63501
1	70126816	70155496	crd623	0.2832	*	70126816	70155496	#8da0cb	2	1046,1898	0,26782
1	70453859	70469903	crd624	0.236359	*	70453859	70469903	#8da0cb	2	1120,1085	0,14959
1	70495570	70550334	crd625	0.344888	*	70495570	70550334	#8da0cb	5	383,1721,1733,928,1357	0,3086,11474,13948,53407
1	70829480	70849401	crd626	0.293452	*	70829480	70849401	#8da0cb	5	634,1147,247,1975,848	0,131,950,17946,18714
1	70875852	70881738	crd627	-0.0349316	*	70875852	70881738	#8da0cb	3	3040,1914,661	0,1303,5225
1	70916950	70953916	crd628	0.226245	*	70916950	70953916	#8da0cb	3	1768,1138,1522	0,123,35444
1	70964444	70971353	crd629	0.444713	*	70964444	70971353	#8da0cb	3	745,2015,1574	0,4894,5192
1	72018462	72246946	crd630	0.479515	*	72018462	72246946	#8da0cb	8	1209,249,348,1644,930,851,1323,610	0,18998,29864,30469,30647,32825,50004,227874
1	72258032	72476049	crd631	0.25568	*	72258032	72476049	#8da0cb	6	360,520,284,2092,410,687	0,42589,43524,88669,175591,217330
1	72812096	72823732	crd632	0.167383	*	72812096	72823732	#8da0cb	2	255,612	0,11024
1	73981262	74060288	crd633	0.254928	*	73981262	74060288	#8da0cb	2	1685,1828	0,77198
1	74285769	74377209	crd634	0.48658	*	74285769	74377209	#8da0cb	5	2405,428,506,539,780	0,1089,89692,89843,90660
1	74983073	75148243	crd635	0.280104	*	74983073	75148243	#8da0cb	11	896,1260,997,259,1885,1567,1987,719,2076,405,406	0,117643,117797,133704,134772,134929,155550,156200,163094,163665,164481
1	75045438	75052767	crd636	0.269255	*	75045438	75052767	#8da0cb	3	397,1118,851	0,6211,6265
1	75155170	75200288	crd637	0.219705	*	75155170	75200288	#8da0cb	11	1123,488,634,242,1124,389,392,2785,2673,1200,2040	0,610,9238,12883,12957,13495,18911,23427,23467,41457,43078
1	75276733	75324370	crd638	0.359364	*	75276733	75324370	#8da0cb	4	2104,1591,1107,1292	0,236,13176,46345
1	75599986	75862922	crd639	0.273919	*	75599986	75862922	#8da0cb	11	2505,665,3052,2692,273,947,1283,283,419,475,601	0,204158,204283,205127,211384,240978,257491,257669,259740,262141,262335
1	76189459	76211961	crd640	0.10602	*	76189459	76211961	#8da0cb	5	3044,1474,850,2018,1320	0,1516,3435,20237,21182
1	76374538	76977263	crd641	0.264171	*	76374538	76977263	#8da0cb	65	2314,1685,1879,1568,726,837,399,765,907,1866,669,1727,1797,582,527,705,693,991,1708,606,2413,2146,457,1100,260,1506,2516,437,766,1400,1467,1007,449,1291,235,242,1939,247,934,373,1037,2068,1300,1401,911,462,2889,2585,332,546,2471,543,1462,526,699,269,1981,1739,2492,331,1218,1352,1890,1795,328	0,13,27695,27783,34120,45503,47572,58701,58888,60668,61144,72069,72073,76397,76472,77324,77378,82508,114730,144067,165379,166045,174333,181177,192875,194414,194641,196413,201455,227832,245119,245391,267333,281762,282221,309871,310088,311113,316210,322138,328875,330713,331419,345277,347294,351522,358757,359721,369910,370548,383106,383958,385132,385918,422098,514408,515591,515894,554798,555013,5556…
1	76419866	76961350	crd642	0.434655	*	76419866	76961350	#8da0cb	3	936,964,1079	0,39319,540405
1	76503804	76552798	crd643	0.279833	*	76503804	76552798	#8da0cb	2	377,621	0,48373
1	77133327	77144134	crd644	0.305485	*	77133327	77144134	#8da0cb	2	713,938	0,9869
1	77295650	77515021	crd645	0.254332	*	77295650	77515021	#8da0cb	2	1010,1652	0,217719
1	77331857	77497620	crd646	0.455448	*	77331857	77497620	#8da0cb	13	2758,377,2510,875,357,486,397,3046,2453,1463,296,1704,1163	0,35176,38988,53037,53121,54859,70083,70905,82651,82697,93332,131558,164600
1	77386379	77406353	crd647	0.740523	*	77386379	77406353	#8da0cb	5	1277,893,268,465,2076	0,12864,15658,17184,17898
1	77853741	77898848	crd648	0.304875	*	77853741	77898848	#8da0cb	2	1486,3240	0,41867
1	78039402	78040795	crd649	0.367512	*	78039402	78040795	#8da0cb	2	222,727	0,666
1	78057035	78058962	crd650	0.289674	*	78057035	78058962	#8da0cb	2	304,1289	0,638
1	78120845	78138841	crd651	0.248852	*	78120845	78138841	#8da0cb	8	762,361,1072,375,406,259,754,2318	0,4700,4819,5389,6315,6459,12723,15678
1	78153675	78155720	crd652	0.351763	*	78153675	78155720	#8da0cb	3	406,1284,660	0,761,1290
1	78207894	78246376	crd653	0.205004	*	78207894	78246376	#8da0cb	9	499,2376,1765,417,386,1102,2534,1697,1698	0,5241,16342,19804,26264,26969,27466,28364,36784
1	78386245	78394095	crd654	0.302899	*	78386245	78394095	#8da0cb	3	716,2800,2306	0,5050,5481
1	78414174	78418142	crd655	0.226481	*	78414174	78418142	#8da0cb	4	1051,1000,2331,1826	0,210,1637,1788
1	78506198	78580222	crd656	0.28071	*	78506198	78580222	#8da0cb	14	609,1039,1562,694,2863,1366,1990,1349,355,962,1531,2944,1852,249	0,5067,20431,20506,29328,29780,38848,39574,41532,41559,47195,71080,71508,73680
1	78607347	78621187	crd657	0.21293	*	78607347	78621187	#8da0cb	7	720,783,1481,1291,994,240,345	0,0,1051,1111,3653,12745,13495
1	78742508	78893863	crd658	0.321012	*	78742508	78893863	#8da0cb	12	2241,752,449,341,2366,1876,2137,526,358,577,1187,1200	0,280,2734,56933,92907,93386,99463,100076,100964,105768,108551,150155
1	79082650	79118643	crd659	0.106835	*	79082650	79118643	#8da0cb	6	1675,4042,1190,732,2773,1522	0,2019,2107,10846,32320,34471
1	79141758	79144690	crd660	0.17907	*	79141758	79144690	#8da0cb	4	363,426,1296,1243	0,10,1636,1678
1	79296978	79300083	crd661	0.530979	*	79296978	79300083	#8da0cb	2	1576,779	0,2326
1	79297022	79300115	crd662	0.382113	*	79297022	79300115	#8da0cb	2	1623,674	0,2419
1	79505381	79659821	crd663	0.232449	*	79505381	79659821	#8da0cb	11	3528,2254,638,908,663,982,298,648,338,1715,1182	0,142,2674,39741,39975,148217,149673,149702,150740,152696,153258
1	79725722	80244813	crd664	0.21204	*	79725722	80244813	#8da0cb	36	735,233,334,375,402,761,635,1029,1151,609,1668,675,1217,1510,363,659,271,542,368,448,451,981,1567,1800,3348,2747,728,224,1052,951,1747,1886,1892,1780,1773,1498	0,145,172985,181496,181534,200037,200074,201046,201132,208015,208062,209023,211114,211582,212667,235557,257691,258938,258985,272592,369550,378066,407176,407186,432653,433131,442485,444883,448514,448515,450216,450278,481215,481288,517318,517414
1	80277295	80283532	crd665	0.230811	*	80277295	80283532	#8da0cb	2	683,982	0,5255
1	81094448	81359641	crd666	0.35904	*	81094448	81359641	#8da0cb	6	1115,2626,2448,1323,1444,1649	0,10209,10540,27121,27170,263544
1	81651173	81704732	crd667	0.385871	*	81651173	81704732	#8da0cb	5	1108,2135,1390,2237,2016	0,22419,45769,51322,51459
1	81871966	82015872	crd668	0.255062	*	81871966	82015872	#8da0cb	18	368,1021,695,1240,1419,979,2651,1903,222,752,1910,1300,336,910,222,844,2904,1985	0,1087,7974,14012,22308,24389,30836,30898,36766,48765,56637,63562,78206,99321,111212,140798,140903,141921
1	81922206	81944223	crd669	0.306528	*	81922206	81944223	#8da0cb	2	391,647	0,21370
1	81928485	81936930	crd670	0.228817	*	81928485	81936930	#8da0cb	2	1788,1473	0,6972
1	82048104	82226132	crd671	0.32553	*	82048104	82226132	#8da0cb	16	862,980,544,1097,957,1840,2128,1103,540,692,2419,1022,376,384,996,353	0,620,15667,25003,87806,98723,106712,106747,108148,119619,119968,121484,123935,124484,124992,177675
1	82265646	83065189	crd672	0.392818	*	82265646	83065189	#8da0cb	9	3443,1452,1532,977,1099,797,969,1961,1943	0,33118,76639,87401,120090,121493,765011,777686,797600
1	82574292	84302702	crd673	0.449958	*	82574292	84302702	#8da0cb	16	1294,664,510,2604,3021,3319,2224,1132,696,3530,2958,329,289,357,605,472	0,516,1861,42967,42992,51208,51808,108265,108446,116368,116588,170418,209126,228486,286947,1727938
1	83228425	83446208	crd674	0.267596	*	83228425	83446208	#8da0cb	4	220,280,996,1414	0,32758,56155,216369
1	83599990	83608866	crd675	0.205381	*	83599990	83608866	#8da0cb	3	590,529,369	0,63,8507
1	83870254	83928341	crd676	0.253562	*	83870254	83928341	#8da0cb	7	2195,2589,418,469,2708,915,565	0,365,2524,22095,50914,50923,57522
1	83940713	83975503	crd677	0.247815	*	83940713	83975503	#8da0cb	15	454,873,2091,1346,567,694,2894,2427,717,736,3387,838,423,2473,2327	0,1276,3934,4316,10119,10140,11154,12036,18886,24273,24522,26224,27649,32317,32360
1	84024790	84311377	crd678	0.227182	*	84024790	84311377	#8da0cb	6	848,450,1157,872,221,256	0,63,15355,15380,20663,286331
1	84106821	84587729	crd679	0.242843	*	84106821	84587729	#8da0cb	29	835,312,220,2119,1454,552,539,1439,824,563,557,1226,1566,1372,2110,1441,829,620,446,278,1976,2111,3324,436,539,1101,686,711,270	0,49131,49155,51296,51470,104930,119477,119527,120332,122108,122405,150224,152676,152741,208016,218891,219330,227075,241297,242113,259173,267851,317714,319212,355251,357548,358268,361031,480638
1	84283699	84305663	crd680	0.334777	*	84283699	84305663	#8da0cb	3	1978,1808,476	0,161,21488
1	84542163	84545254	crd681	0.210522	*	84542163	84545254	#8da0cb	2	1239,1138	0,1953
1	84542711	84903930	crd682	0.206406	*	84542711	84903930	#8da0cb	32	1934,2780,1367,1589,1359,483,1183,2799,1479,897,1163,1313,671,1200,689,1866,1666,949,2355,293,771,556,415,2407,1418,1911,759,2921,515,1350,1707,1078	0,11877,13294,25630,25793,39566,44374,66620,75010,75334,78819,78933,88473,89563,89812,193969,194008,221508,224130,236667,240790,241005,286101,311303,311414,347813,347918,356310,356331,357627,359512,360016
1	84609314	84769410	crd683	0.327241	*	84609314	84769410	#8da0cb	3	3328,1070,2813	0,155518,157283
1	84711759	84713869	crd684	0.226212	*	84711759	84713869	#8da0cb	2	909,889	0,1221
1	85048409	85087143	crd685	0.248913	*	85048409	85087143	#8da0cb	6	1832,1966,2986,2519,2396,2097	0,128,15382,15571,36338,36346
1	85097948	85187590	crd686	0.242558	*	85097948	85187590	#8da0cb	12	1450,560,2707,1673,1240,745,1719,686,900,322,2472,2445	0,526,54860,57455,60017,60541,66699,67596,72604,72792,87019,87197
1	85286152	85329472	crd687	0.253168	*	85286152	85329472	#8da0cb	6	220,1556,1234,1826,2252,2516	0,26075,26420,33114,33115,40804
1	85410262	85463956	crd688	0.32018	*	85410262	85463956	#8da0cb	12	2528,2036,2091,2579,336,710,359,3493,1504,667,1570,3799	0,68,14018,14635,24211,24550,24955,25657,29514,44339,46228,49895
1	85513500	85528477	crd689	0.23138	*	85513500	85528477	#8da0cb	3	1856,733,1324	0,10222,13653
1	85557017	85707082	crd690	0.181892	*	85557017	85707082	#8da0cb	14	1355,925,520,1643,1459,846,731,1245,310,1340,775,2027,617,1202	0,69,55783,56971,56984,61990,62041,87717,88318,97138,108738,108914,133298,148863
1	85740560	85745607	crd691	0.257899	*	85740560	85745607	#8da0cb	3	2511,1499,734	0,3548,3938
1	85754803	85810576	crd692	0.202211	*	85754803	85810576	#8da0cb	11	2435,1729,2121,1655,369,2711,531,343,1234,1142,2046	0,182,7891,8175,18926,39264,40752,42622,45473,53510,53727
1	85779333	85787433	crd693	0.192981	*	85779333	85787433	#8da0cb	8	440,1754,822,511,795,1141,340,352	0,20,759,1984,5827,6302,6981,7748
1	85824762	85864486	crd694	0.250432	*	85824762	85864486	#8da0cb	2	1457,1255	0,38469
1	85826579	85968605	crd695	0.336867	*	85826579	85968605	#8da0cb	18	949,489,1676,971,1637,1735,617,1842,255,1061,2026,1729,470,645,2134,3153,2562,465	0,4921,4987,5708,11959,45684,46718,77123,77754,79365,85425,86665,87956,92845,102888,133417,133560,141561
1	86034066	86052740	crd696	0.217485	*	86034066	86052740	#8da0cb	8	753,1628,538,223,718,1330,1431,1117	0,260,1020,4190,7807,8817,12557,17557
1	86303359	86623166	crd697	0.21156	*	86303359	86623166	#8da0cb	28	1189,1330,1237,227,1081,219,666,919,404,1475,450,1643,2279,1004,2881,2669,234,3155,2062,575,1996,1683,1393,1854,1379,1808,2644,880	0,136,11945,96928,105549,105698,109497,114798,125416,128389,135164,145263,145497,153172,154563,155354,161400,177516,177552,180248,215067,215116,223514,247097,247693,299096,317163,318167
1	86846148	86855847	crd698	0.218883	*	86846148	86855847	#8da0cb	4	1299,575,1715,1960	0,62,1596,7739
1	86894648	86917464	crd699	0.226998	*	86894648	86917464	#8da0cb	3	2271,724,1200	0,12435,21616
1	86936132	86940168	crd700	0.325586	*	86936132	86940168	#8da0cb	2	2982,538	0,3498
1	87177871	87180790	crd701	0.275922	*	87177871	87180790	#8da0cb	3	673,1407,568	0,1512,1888
1	87238684	87259397	crd702	0.212904	*	87238684	87259397	#8da0cb	6	1377,2367,1776,2511,2007,1013	0,310,1721,14539,14749,19700
1	87324003	87333235	crd703	0.510129	*	87324003	87333235	#8da0cb	4	312,960,1964,1629	0,83,7268,7315
1	87393253	87395171	crd704	0.238527	*	87393253	87395171	#8da0cb	2	330,1338	0,580
1	87430650	87550389	crd705	0.230843	*	87430650	87550389	#8da0cb	22	1763,1317,1257,1972,1650,243,3026,2908,713,2076,438,1436,1953,213,485,1116,1307,1455,1049,813,1046,706	0,59559,59655,64832,65044,69233,78540,78647,85516,85612,86617,87320,91909,94318,96405,97194,112716,112731,117187,117409,118693,118730
1	87441126	87442124	crd706	0.21362	*	87441126	87442124	#8da0cb	2	572,348	0,650
1	87571381	87585205	crd707	0.319639	*	87571381	87585205	#8da0cb	6	1123,1576,1198,743,384,262	0,119,2378,12219,13440,13548
1	87597588	87698052	crd708	0.296148	*	87597588	87698052	#8da0cb	11	658,1413,2319,1868,2074,2950,2617,1715,2758,1488,892	0,17042,18987,19056,47118,70185,70564,86621,92642,93701,99572
1	87791518	88419861	crd709	0.152142	*	87791518	88419861	#8da0cb	62	705,3014,589,1146,575,983,2496,311,2554,452,462,709,1566,1610,1162,2488,1877,473,2539,2664,1125,1830,2099,1875,328,315,371,933,763,312,487,705,1337,1625,1400,1316,1494,1942,1315,887,1293,412,1736,1038,301,1832,483,588,250,1280,1082,1244,1352,2097,1253,1993,1556,1673,889,1226,835,792	0,2011,5497,22772,23120,36788,66156,67458,75678,76526,85089,109561,111452,111462,122452,122747,124151,134858,136347,136388,171309,186882,261175,261307,266011,266059,266638,268800,268930,273808,274720,316710,318060,318091,391375,433587,469046,486528,486689,500582,500585,503112,503702,503809,507137,514278,514376,515242,516424,538356,538485,543340,543377,545432,545733,567139,567382,576423,576928,625…
1	88148676	88151756	crd710	0.461135	*	88148676	88151756	#8da0cb	3	696,1871,993	0,933,2087
1	88434320	88794157	crd711	0.333962	*	88434320	88794157	#8da0cb	16	796,928,556,449,731,601,848,439,1598,1452,680,1106,1349,616,875,1226	0,93127,172941,175610,180937,180947,181976,182186,198668,206560,211717,220870,222640,222877,252383,358611
1	88741045	88764389	crd712	0.348302	*	88741045	88764389	#8da0cb	2	1540,583	0,22761
1	89446651	89451432	crd713	0.292097	*	89446651	89451432	#8da0cb	3	1406,1669,1597	0,3099,3184
1	89487114	89895414	crd714	0.227808	*	89487114	89895414	#8da0cb	39	2081,1151,876,2054,1512,1009,1280,2212,1403,829,2169,2202,1129,3470,489,1074,401,287,980,1698,1163,668,1702,466,2180,1852,2943,2136,2307,3033,1376,1227,1091,647,1647,1530,1960,1229,1867	0,15573,15610,18670,18949,28386,41486,42503,47984,48272,103836,107047,107153,176463,239459,240758,247896,248962,250523,252370,252590,256342,256602,257662,264235,264826,276578,277346,288272,288518,328839,332517,332602,336497,341299,341364,385523,385698,406433
1	89632297	89637425	crd715	0.264656	*	89632297	89637425	#8da0cb	3	563,1155,1064	0,3943,4064
1	89916132	90072197	crd716	0.259194	*	89916132	90072197	#8da0cb	20	1281,354,408,2230,1667,1893,1862,1591,313,1334,3401,478,1398,323,2405,1385,1248,1090,1233,844	0,6712,13541,14561,32609,37774,73346,74882,76720,87183,94569,94588,95620,97545,101582,101661,127728,138493,142158,155221
1	90044601	90056102	crd717	0.324591	*	90044601	90056102	#8da0cb	3	557,410,690	0,10061,10811
1	90069562	90086760	crd718	0.204415	*	90069562	90086760	#8da0cb	4	570,3248,220,1153	0,3510,8141,16045
1	90092579	90229439	crd719	0.290584	*	90092579	90229439	#8da0cb	32	534,1315,529,2145,2159,912,379,1709,421,354,265,1452,1120,212,629,999,2258,1499,1240,2590,1725,1171,3611,2179,1701,3103,2424,1701,1572,1311,906,604	0,1840,5080,5302,7089,14398,14985,21618,22510,27933,28391,30282,30615,32842,32918,40392,42244,53426,53583,65315,71520,72009,78571,78648,91671,91701,96771,97180,111743,111866,135731,136256
1	90246029	90266453	crd720	0.291574	*	90246029	90266453	#8da0cb	3	2184,1709,1889	0,472,18535
1	90308200	90322273	crd721	0.313444	*	90308200	90322273	#8da0cb	2	2222,2092	0,11981
1	90328369	90332442	crd722	0.210883	*	90328369	90332442	#8da0cb	3	1247,388,1960	0,318,2113
1	90368591	90375025	crd723	0.230763	*	90368591	90375025	#8da0cb	4	1799,1593,1459,1181	0,3192,3227,5253
1	90411057	90441927	crd724	0.163636	*	90411057	90441927	#8da0cb	9	339,1138,804,2201,1808,1068,823,1337,1884	0,577,679,6345,6891,16387,20980,21004,28986
1	90511861	90513254	crd725	0.272402	*	90511861	90513254	#8da0cb	2	402,652	0,741
1	90592813	90824830	crd726	0.281202	*	90592813	90824830	#8da0cb	7	682,981,1360,1134,2338,1407,330	0,28416,212431,217599,229599,229986,231687
1	90939705	90976653	crd727	0.381596	*	90939705	90976653	#8da0cb	4	232,540,2115,1158	0,12254,34833,35604
1	91171805	91302283	crd728	0.277558	*	91171805	91302283	#8da0cb	7	1380,2288,843,590,259,1801,1733	0,10471,17087,19059,19901,22873,128745
1	91384634	91392629	crd729	0.244281	*	91384634	91392629	#8da0cb	3	1681,1043,1279	0,4055,6716
1	91385176	91391086	crd730	0.27881	*	91385176	91391086	#8da0cb	3	1170,421,227	0,3742,5683
1	91452375	91472171	crd731	0.274884	*	91452375	91472171	#8da0cb	3	627,589,1601	0,8707,18195
1	91486415	91565927	crd732	0.227507	*	91486415	91565927	#8da0cb	13	2302,958,1003,493,1513,1196,1404,1633,975,554,1492,448,523	0,1540,3397,3610,33534,33715,36602,36706,42244,42585,46325,47390,78989
1	91988022	92358459	crd733	0.259851	*	91988022	92358459	#8da0cb	71	1617,1128,1580,1557,2289,2119,3710,907,592,1431,1550,1405,586,1595,1443,1063,493,475,1293,658,419,1258,648,1819,1394,593,2406,2567,2006,1136,2503,1882,4373,3099,251,577,1426,487,800,1377,429,1171,1034,2252,2762,785,292,365,1225,445,422,528,1223,538,1599,1037,1709,268,1157,1086,1287,1036,1623,1459,1792,1131,2345,2292,2091,1673,1501	0,502,25582,25615,32467,32625,46746,49247,53545,62637,68251,68680,124335,127667,127756,130320,130945,151502,157557,160378,160642,161921,162025,174440,174576,176510,176522,189354,189544,202921,208011,208555,228253,228830,232372,246410,258401,258474,259345,260897,261331,268603,268840,280590,280682,286736,289434,289510,295062,295642,296980,298955,304197,304949,307428,307592,322210,322241,322883,3285…
1	92154767	92156022	crd734	0.270464	*	92154767	92156022	#8da0cb	2	274,451	0,804
1	92228400	92395098	crd735	0.292969	*	92228400	92395098	#8da0cb	2	1717,295	0,166403
1	92545445	92562936	crd736	0.304253	*	92545445	92562936	#8da0cb	3	1374,1913,1067	0,15578,16052
1	92780780	92783914	crd737	0.253335	*	92780780	92783914	#8da0cb	2	1640,1146	0,1988
1	92830930	92833699	crd738	0.453215	*	92830930	92833699	#8da0cb	3	396,442,1967	0,716,802
1	92863892	92877410	crd739	0.248273	*	92863892	92877410	#8da0cb	3	1768,1610,1548	0,94,11970
1	92924935	92942815	crd740	0.211882	*	92924935	92942815	#8da0cb	8	2884,3156,353,1012,1048,3274,1344,1741	0,45,5248,6898,6947,14447,14548,16139
1	92960111	92978255	crd741	0.219583	*	92960111	92978255	#8da0cb	6	1870,277,3222,2908,1574,1529	0,1074,7366,7503,16570,16602
1	93001630	93065645	crd742	0.275303	*	93001630	93065645	#8da0cb	7	3236,1971,3379,2555,444,1645,1429	0,26523,47126,47394,50907,62370,62550
1	93204876	93209852	crd743	0.20466	*	93204876	93209852	#8da0cb	2	1127,1184	0,3792
1	93317339	93500221	crd744	0.183504	*	93317339	93500221	#8da0cb	49	3212,2208,1542,1170,1871,1774,1538,1381,915,458,1878,1796,1794,1339,1391,408,1013,1564,347,2152,1677,1417,358,3058,2037,796,415,1348,2823,1619,988,419,2681,931,3504,1454,1618,1728,544,1103,1496,1249,439,3095,1348,968,371,1821,1711	0,888,6854,6862,24982,25032,30690,30965,45906,46374,51185,51289,75087,77231,77313,80932,81651,81666,82942,91808,92466,97910,97934,98759,99652,104436,105565,105645,108465,110304,116194,116338,120735,121425,122760,128737,138004,138691,141885,148555,152892,152965,156192,161632,161959,177338,177830,181061,181083
1	93688728	93691320	crd745	0.276771	*	93688728	93691320	#8da0cb	2	435,1428	0,1164
1	93716031	93721283	crd746	0.350135	*	93716031	93721283	#8da0cb	3	1099,873,1954	0,3217,3298
1	94053641	94217078	crd747	0.258003	*	94053641	94217078	#8da0cb	29	1143,255,2193,1569,2702,2203,1377,985,2208,1548,546,1059,3011,957,2588,1922,1095,734,2996,2829,429,232,1477,2562,2093,1745,1182,2459,2192	0,18561,19322,19519,26400,26716,53610,53859,73716,73837,77581,84010,91264,97641,103642,104084,106978,107278,113079,113234,116366,119607,120132,126646,126820,156046,156143,160978,161075
1	94281198	94284292	crd748	0.257137	*	94281198	94284292	#8da0cb	3	624,2036,1386	0,1058,1131
1	94422091	94457514	crd749	0.258375	*	94422091	94457514	#8da0cb	6	2822,2839,1446,353,3668,3542	0,314,7559,7803,31755,31825
1	94487681	94805905	crd750	0.207972	*	94487681	94805905	#8da0cb	34	368,306,702,373,531,356,1435,1706,629,624,702,808,996,1021,244,1026,1212,1300,1080,828,1484,1160,234,637,831,2214,1011,1189,225,908,751,1791,1326,2100	0,749,3725,4125,4758,14224,14272,14880,16049,27629,28634,33100,39266,45359,59529,69694,71761,214164,224510,238042,242944,277155,280518,282817,288170,293757,302463,304458,307875,310677,310681,312055,312374,316124
1	94847419	94851132	crd751	0.444881	*	94847419	94851132	#8da0cb	3	660,1942,1007	0,1726,2706
1	95017154	95019828	crd752	0.256903	*	95017154	95019828	#8da0cb	2	1041,1218	0,1456
1	95178411	95188065	crd753	0.313737	*	95178411	95188065	#8da0cb	5	1847,1708,770,2577,1909	0,71,3983,7077,7082
1	95232721	95240042	crd754	0.234632	*	95232721	95240042	#8da0cb	3	1710,2206,643	0,5115,6095
1	95255840	95259262	crd755	0.282205	*	95255840	95259262	#8da0cb	3	695,1917,1685	0,1505,1638
1	95319730	95454436	crd756	0.272721	*	95319730	95454436	#8da0cb	24	1715,968,1798,1423,278,1120,1723,1550,2045,951,729,365,312,2781,3701,380,438,885,1187,1176,2368,1404,1244,962	0,334,8452,18866,20115,21498,29110,29148,48750,48869,58150,63490,70634,71240,80850,81285,87594,87594,92642,95791,107140,108017,125955,133744
1	95436230	95437958	crd757	0.188003	*	95436230	95437958	#8da0cb	2	751,672	0,1056
1	95452650	95454258	crd758	0.204476	*	95452650	95454258	#8da0cb	2	239,354	0,1254
1	95508073	95509489	crd759	0.228644	*	95508073	95509489	#8da0cb	2	227,872	0,544
1	95552428	95643078	crd760	0.256842	*	95552428	95643078	#8da0cb	9	1568,1073,1797,1903,741,659,1190,1863,568	0,126,8196,8259,11201,28651,30059,58643,90082
1	96505818	96506786	crd761	0.836224	*	96505818	96506786	#8da0cb	2	393,255	0,713
1	96826056	97026736	crd762	0.282149	*	96826056	97026736	#8da0cb	11	791,1093,1461,839,867,1728,1420,1875,1470,1019,2624	0,1090,1802,2495,13454,54994,56004,111931,154578,161930,198056
1	96938439	96939865	crd763	0.378365	*	96938439	96939865	#8da0cb	2	626,254	0,1172
1	97433798	97516793	crd764	0.241677	*	97433798	97516793	#8da0cb	8	1312,687,1213,1082,375,493,266,916	0,37618,42083,42334,66308,80582,81522,82079
1	97556543	97559231	crd765	0.480818	*	97556543	97559231	#8da0cb	2	1294,1087	0,1601
1	97603604	97630607	crd766	0.298023	*	97603604	97630607	#8da0cb	6	1303,952,1917,1492,1542,554	0,20,20616,20712,25461,25844
1	97662250	97663409	crd767	0.340631	*	97662250	97663409	#8da0cb	3	348,614,335	0,545,712
1	97889508	97893568	crd768	0.448531	*	97889508	97893568	#8da0cb	2	971,719	0,3341
1	97926427	97972635	crd769	0.328646	*	97926427	97972635	#8da0cb	4	2320,2049,2363,2006	0,99,43836,44202
1	98192781	98264093	crd770	0.246495	*	98192781	98264093	#8da0cb	2	1347,1843	0,69469
1	98229961	98520233	crd771	0.393425	*	98229961	98520233	#8da0cb	19	1267,1737,1031,1898,340,703,508,3224,2507,1686,1274,2916,2575,636,1868,1887,1257,1803,1439	0,16932,17494,26557,27156,63370,83013,83018,84151,99650,99834,152274,154968,157202,172553,177799,178176,280384,288833
1	98298791	98442191	crd772	0.281991	*	98298791	98442191	#8da0cb	2	2024,295	0,143105
1	98350614	98377873	crd773	0.240016	*	98350614	98377873	#8da0cb	11	1805,862,553,676,1172,260,273,241,969,1573,1028	0,8589,10131,15235,16334,18763,19310,20392,20880,21375,26231
1	98451781	98494750	crd774	0.317805	*	98451781	98494750	#8da0cb	8	1300,871,772,1049,1113,637,934,237	0,2060,2565,3176,11822,22034,23041,42732
1	98729117	98934277	crd775	0.288338	*	98729117	98934277	#8da0cb	16	498,708,1084,3588,862,443,410,2209,2871,1357,248,637,2960,2891,2011,1919	0,13309,23888,58711,105475,109797,121353,123961,124138,134724,134919,139194,140128,140199,187664,203241
1	99126627	99232595	crd776	0.29213	*	99126627	99232595	#8da0cb	14	1927,3017,1584,874,802,1044,726,511,465,246,371,1280,1196,1213	0,67,7822,13119,14339,15410,38395,39373,41706,44350,45343,71841,71910,104755
1	99139895	99142985	crd777	0.317565	*	99139895	99142985	#8da0cb	2	1470,999	0,2091
1	99259634	99320714	crd778	0.264285	*	99259634	99320714	#8da0cb	4	660,709,1553,940	0,2901,55226,60140
1	99454063	99550935	crd779	0.240162	*	99454063	99550935	#8da0cb	7	1448,707,716,1246,367,503,359	0,833,2531,2664,3508,95568,96513
1	99683916	99694437	crd780	0.341219	*	99683916	99694437	#8da0cb	3	1389,519,1003	0,145,9518
1	100009546	100024282	crd781	0.328966	*	100009546	100024282	#8da0cb	4	1308,506,1722,1343	0,5002,12933,13393
1	100215247	100260129	crd782	0.24127	*	100215247	100260129	#8da0cb	7	3282,2551,1368,1162,3450,1093,763	0,7563,16169,26020,34373,43789,44032
1	100511642	100519433	crd783	0.332375	*	100511642	100519433	#8da0cb	3	1907,665,397	0,3828,7394
1	100594774	100596023	crd784	0.34108	*	100594774	100596023	#8da0cb	3	502,356,526	0,81,723
1	100772419	100775193	crd785	0.258712	*	100772419	100775193	#8da0cb	2	647,1180	0,1594
1	100816494	100925491	crd786	0.18768	*	100816494	100925491	#8da0cb	28	2909,1800,2583,1954,216,1897,3065,2553,944,952,1977,1640,283,2086,693,1058,1676,1394,1676,417,249,1381,797,1440,1218,467,1145,433	0,2544,8064,8212,10468,26284,34724,35210,43149,43170,48543,48812,61395,62761,63901,70648,72222,72664,82187,82554,89036,89740,90496,92438,92678,94195,107852,108247
1	100975367	101001693	crd787	0.241036	*	100975367	101001693	#8da0cb	6	2061,1942,1621,3609,1599,1146	0,12538,12612,20204,20457,25180
1	100981266	100983323	crd788	0.291038	*	100981266	100983323	#8da0cb	2	389,1007	0,1050
1	101087058	101258003	crd789	0.295785	*	101087058	101258003	#8da0cb	4	425,2873,2030,1124	0,4608,5421,169821
1	101148506	101313602	crd790	0.27105	*	101148506	101313602	#8da0cb	11	1886,883,1781,1298,771,751,1180,377,1070,1361,595	0,657,35737,36181,38378,38971,53538,62740,84201,102466,164501
1	101300917	101301960	crd791	0.243721	*	101300917	101301960	#8da0cb	2	318,412	0,631
1	101334180	101336973	crd792	0.185535	*	101334180	101336973	#8da0cb	2	365,1681	0,1112
1	101400455	101402344	crd793	0.273431	*	101400455	101402344	#8da0cb	2	398,861	0,1028
1	101406397	101759881	crd794	0.216605	*	101406397	101759881	#8da0cb	39	3351,2041,3743,3037,2401,2128,1656,2733,2037,1785,1845,1140,1100,896,814,989,2550,2044,1460,2483,1771,1671,1747,3822,447,2472,1170,905,885,1112,717,1050,715,768,758,796,2200,2012,3571	0,768,61072,61269,109971,124097,124434,169732,180243,186752,195530,203822,203891,207966,208029,226772,237033,245731,249612,257776,264183,264395,280483,294206,295021,305436,316544,316667,317986,318691,319188,321439,321728,323715,323777,334915,335991,336583,349913
1	101536962	101555818	crd795	0.198235	*	101536962	101555818	#8da0cb	2	274,561	0,18295
1	101576959	101594755	crd796	0.204083	*	101576959	101594755	#8da0cb	3	1588,2585,1778	0,9385,16018
1	101601566	101704401	crd797	-0.350188	*	101601566	101704401	#8da0cb	2	2233,1630	0,101205
1	101615648	101682933	crd798	0.240548	*	101615648	101682933	#8da0cb	3	1098,220,1141	0,65571,66144
1	101630498	101641279	crd799	0.231969	*	101630498	101641279	#8da0cb	2	1351,601	0,10180
1	101632166	101666649	crd800	0.22307	*	101632166	101666649	#8da0cb	3	418,1206,2433	0,10988,32050
1	101716275	101769417	crd801	0.263557	*	101716275	101769417	#8da0cb	2	227,435	0,52707
1	101756106	101904059	crd802	0.321365	*	101756106	101904059	#8da0cb	13	3737,3856,1880,1720,2074,2224,732,237,2085,3413,1142,3600,4154	0,17132,65949,65987,72696,72712,75791,76091,79579,96936,116015,117642,143799
1	101773753	101812637	crd803	0.190079	*	101773753	101812637	#8da0cb	7	3977,814,358,771,1085,612,700	0,3723,4327,5915,36204,38149,38184
1	101835641	101904031	crd804	0.288394	*	101835641	101904031	#8da0cb	7	3757,236,3087,2346,3036,2095,1808	0,7925,7965,8470,17659,35487,66582
1	101862954	101865573	crd805	0.461342	*	101862954	101865573	#8da0cb	4	578,486,1370,1639	0,127,891,980
1	101897141	101920374	crd806	0.336249	*	101897141	101920374	#8da0cb	6	362,450,1764,1852,3260,3179	0,677,12081,12199,19973,19999
1	103385708	103407788	crd807	0.253193	*	103385708	103407788	#8da0cb	2	535,618	0,21462
1	103662625	103663888	crd808	0.246823	*	103662625	103663888	#8da0cb	2	427,474	0,789
1	104103473	104119683	crd809	0.260052	*	104103473	104119683	#8da0cb	4	2288,1787,1544,1676	0,440,14533,14534
1	104322317	104328186	crd810	0.250358	*	104322317	104328186	#8da0cb	3	807,2055,1323	0,3814,3948
1	105009837	105136905	crd811	0.30618	*	105009837	105136905	#8da0cb	5	1307,1681,223,1750,1839	0,99,1579,124974,125229
1	105249169	105250392	crd812	0.376898	*	105249169	105250392	#8da0cb	2	344,553	0,670
1	105287961	105312097	crd813	0.275605	*	105287961	105312097	#8da0cb	8	2514,2816,2087,2226,281,308,1882,1581	0,59,13949,13991,19540,20075,22254,22467
1	105489456	105530841	crd814	0.251543	*	105489456	105530841	#8da0cb	3	260,1536,1457	0,39849,39901
1	107269583	107795171	crd815	0.277875	*	107269583	107795171	#8da0cb	28	1025,230,1160,812,287,1328,485,896,214,1321,458,360,339,304,2080,1611,937,1459,237,2521,2214,1256,392,1906,1685,2000,449,247	0,110027,119385,148589,149123,180347,180414,232734,233201,268575,268617,269510,273744,273814,282499,282897,288828,288914,290033,329284,404534,404860,406379,413252,519811,519825,522823,525341
1	107901251	107948581	crd816	0.442689	*	107901251	107948581	#8da0cb	7	928,1641,519,1409,547,342,1108	0,547,1228,3209,3302,4231,46222
1	107973206	108042974	crd817	0.228273	*	107973206	108042974	#8da0cb	11	771,247,1814,1894,3099,2645,2418,3263,714,1739,1356	0,387,3262,3545,19374,27545,27651,42110,42378,68029,68169
1	108133348	108668585	crd818	0.242523	*	108133348	108668585	#8da0cb	89	258,331,935,637,1011,727,523,2510,1215,2362,2354,2316,1905,586,1145,286,2630,2451,1111,1022,1179,1089,687,716,390,471,639,1557,1041,715,983,638,398,1178,931,1004,1203,2426,466,918,912,518,220,1018,1191,930,1459,264,664,1991,1677,1712,582,1138,582,3308,2228,280,1568,1965,1439,919,1630,2833,508,556,234,428,904,931,541,1086,1537,2044,1380,1003,1623,367,253,432,280,854,1217,949,1111,1510,968,2030,739	0,525,2659,30186,31944,35632,116223,147739,148083,185122,185217,194527,194715,199301,204565,205235,212218,212306,219355,234301,238141,238253,243973,249743,249860,251385,251397,252955,253365,260635,263406,270931,271304,273964,280603,281032,282058,285306,285446,286233,288376,292940,298525,303285,306290,306354,308896,309732,317381,322727,322983,328709,329181,335716,335764,343365,349618,349635,351139…
1	108415655	108493465	crd819	0.286128	*	108415655	108493465	#8da0cb	3	988,4107,1812	0,60594,75998
1	108673098	108744181	crd820	0.347197	*	108673098	108744181	#8da0cb	9	1512,3384,739,1774,1170,564,1777,2055,934	0,9785,22006,50961,51630,59718,67320,68552,70149
1	109047318	109154389	crd821	0.289122	*	109047318	109154389	#8da0cb	19	1729,1996,1665,341,1296,266,584,361,222,1349,4146,2210,1588,3003,2144,1015,2330,1662,627	0,28311,28404,32912,32990,33710,44434,45430,45570,46320,52190,64776,65068,79123,79234,85379,85473,86652,106444
1	109245578	109259451	crd822	0.394489	*	109245578	109259451	#8da0cb	3	2251,1620,263	0,137,13610
1	109468380	109481701	crd823	0.267173	*	109468380	109481701	#8da0cb	5	1304,738,349,1163,613	0,42,12006,12158,12632
1	109654302	109729736	crd824	0.286689	*	109654302	109729736	#8da0cb	14	2818,2095,591,622,1781,529,773,3119,2573,599,233,1643,899,2587	0,21399,39227,39468,41540,41582,42606,49776,49924,55755,55899,57956,58466,72847
1	109824297	109941310	crd825	0.307633	*	109824297	109941310	#8da0cb	15	2478,1518,1721,654,1721,3973,292,2765,723,3035,2601,356,773,1251,472	0,12372,25032,40431,78879,86847,87084,87919,107318,108422,109230,112710,114521,115426,116541
1	109967589	109982517	crd826	0.226655	*	109967589	109982517	#8da0cb	3	2494,1285,1624	0,13274,13304
1	110069168	110075716	crd827	0.289204	*	110069168	110075716	#8da0cb	3	1451,1469,862	0,105,5686
1	110113400	110122061	crd828	0.21579	*	110113400	110122061	#8da0cb	4	423,2473,1471,859	0,1970,2289,7802
1	110176693	110183409	crd829	0.31008	*	110176693	110183409	#8da0cb	3	2748,1846,630	0,388,6086
1	110185845	110254713	crd830	0.435816	*	110185845	110254713	#8da0cb	6	613,1129,499,1342,930,244	0,12249,43915,44008,44949,68624
1	110206372	110213969	crd831	0.403916	*	110206372	110213969	#8da0cb	6	384,1611,1317,787,421,412	0,3609,3710,5465,5548,7185
1	110331355	110454782	crd832	0.173838	*	110331355	110454782	#8da0cb	21	4656,2392,1353,2160,2161,1524,388,702,1170,403,1483,755,1205,379,2834,2037,2323,1545,1220,1615,2043	0,517,8057,26604,26707,36853,37718,68321,74803,75046,83775,87967,88113,88979,96903,97091,106276,106453,116914,116923,121384
1	110349404	110351111	crd833	0.355061	*	110349404	110351111	#8da0cb	2	853,521	0,1186
1	110364173	110367033	crd834	0.337131	*	110364173	110367033	#8da0cb	3	737,559,588	0,1202,2272
1	110394846	110396544	crd835	0.212794	*	110394846	110396544	#8da0cb	2	287,382	0,1316
1	110476214	110522654	crd836	0.507426	*	110476214	110522654	#8da0cb	3	2277,1663,1299	0,229,45141
1	110532104	110534114	crd837	0.236462	*	110532104	110534114	#8da0cb	2	1454,304	0,1706
1	110610267	110694030	crd838	0.442512	*	110610267	110694030	#8da0cb	2	3077,1333	0,82430
1	110752105	110837278	crd839	0.235248	*	110752105	110837278	#8da0cb	12	2071,306,1945,1793,937,1579,1175,1610,451,774,638,3584	0,7732,25532,25611,30091,33562,33764,73035,73755,76938,77026,81589
1	110797962	110805252	crd840	0.361657	*	110797962	110805252	#8da0cb	3	674,1595,294	0,3750,6996
1	110922509	110951078	crd841	0.337451	*	110922509	110951078	#8da0cb	5	874,1647,414,2140,1705	0,322,1184,3713,26864
1	110969417	110973774	crd842	0.204521	*	110969417	110973774	#8da0cb	2	548,855	0,3502
1	111024540	111051455	crd843	0.190873	*	111024540	111051455	#8da0cb	4	1521,1366,1138,237	0,20128,25777,25948
1	111158414	111308870	crd844	0.311705	*	111158414	111308870	#8da0cb	10	1364,2062,1481,2218,1395,2139,354,3541,1342,1305	0,3162,3313,10998,15210,18306,20761,55657,149114,149135
1	111174522	111184941	crd845	0.162079	*	111174522	111184941	#8da0cb	4	464,730,567,350	0,2182,4627,10069
1	111186221	111211779	crd846	0.259108	*	111186221	111211779	#8da0cb	7	804,268,626,467,1757,1149,376	0,126,1672,2009,2768,3472,25182
1	111213670	111216837	crd847	0.346394	*	111213670	111216837	#8da0cb	2	1573,1225	0,1942
1	111311421	111315089	crd848	0.265206	*	111311421	111315089	#8da0cb	4	287,724,228,549	0,1780,2169,3119
1	111328283	111402788	crd849	0.27724	*	111328283	111402788	#8da0cb	13	1426,2872,1264,719,1307,1060,256,370,220,465,658,2383,1290	0,153,1789,8906,9003,40333,40839,42953,43024,43912,43958,72122,72371
1	111430245	111433763	crd850	0.275593	*	111430245	111433763	#8da0cb	3	967,1426,605	0,2060,2913
1	111498536	111507465	crd851	0.206786	*	111498536	111507465	#8da0cb	3	1046,1239,2005	0,47,6924
1	111573038	111685491	crd852	-0.119499	*	111573038	111685491	#8da0cb	3	1981,1341,1883	0,75,110570
1	111574783	111627038	crd853	0.285124	*	111574783	111627038	#8da0cb	9	353,2165,1587,783,1716,1655,2283,213,895	0,11670,12190,20015,29383,29400,49972,50493,50987
1	111656410	111665629	crd854	0.223883	*	111656410	111665629	#8da0cb	2	943,894	0,8325
1	111669683	111765573	crd855	0.156804	*	111669683	111765573	#8da0cb	33	3108,683,333,410,838,1069,298,847,987,218,1353,727,1123,962,2463,2407,224,2397,1111,3100,1855,490,2893,3629,1941,2935,543,663,565,734,361,771,723	0,4852,4958,7953,18719,19126,19863,20659,21103,24805,33979,34922,39699,39733,45538,45587,49350,56712,58013,64342,65169,72508,73494,75554,77637,85977,88277,89435,92119,93132,94263,95115,95167
1	111681436	111742718	crd856	-0.643738	*	111681436	111742718	#8da0cb	2	3171,863	0,60419
1	111768008	111777618	crd857	0.841932	*	111768008	111777618	#8da0cb	5	238,2187,902,1863,582	0,1833,3084,4397,9028
1	111812695	111889974	crd858	0.30508	*	111812695	111889974	#8da0cb	13	1593,1551,2286,222,1326,1369,446,2034,974,237,2933,2717,1512	0,4409,4483,6474,31855,32000,35264,49006,49188,50774,61713,61791,75767
1	112012831	112020489	crd859	0.400795	*	112012831	112020489	#8da0cb	3	1664,1187,1890	0,3420,5768
1	112038761	112041449	crd860	0.227133	*	112038761	112041449	#8da0cb	4	880,751,1453,970	0,92,1235,1337
1	112045676	112060479	crd861	0.223018	*	112045676	112060479	#8da0cb	5	3779,1484,1812,543,3011	0,2272,4038,6113,11792
1	112134866	112172621	crd862	0.371829	*	112134866	112172621	#8da0cb	6	2180,819,3294,1622,2416,1588	0,7780,8934,23417,27073,36167
1	112231243	112251984	crd863	0.265447	*	112231243	112251984	#8da0cb	8	2114,1569,3671,655,1681,669,2825,1789	0,485,7076,8302,9675,17914,17916,18944
1	112274608	112282710	crd864	0.315431	*	112274608	112282710	#8da0cb	5	1403,2015,507,638,2059	0,618,1658,2425,6043
1	112294606	112299398	crd865	0.577483	*	112294606	112299398	#8da0cb	2	660,2040	0,2752
1	112583272	112900111	crd866	0.201416	*	112583272	112900111	#8da0cb	6	332,329,279,1539,336,919	0,711,278215,303628,304299,315920
1	112933691	113009859	crd867	0.267077	*	112933691	113009859	#8da0cb	15	472,670,1440,1658,1611,2231,500,316,2488,588,698,2206,2153,696,1862	0,2409,2514,4519,10704,11009,12597,22165,38247,39792,47065,53597,53711,60224,74306
1	113312236	113339242	crd868	0.332348	*	113312236	113339242	#8da0cb	3	1567,2467,461	0,24539,24544
1	113477807	113491007	crd869	0.259542	*	113477807	113491007	#8da0cb	2	3497,2134	0,11066
1	113524412	113527787	crd870	0.363744	*	113524412	113527787	#8da0cb	3	2614,1551,276	0,890,3099
1	113572124	113590284	crd871	0.287723	*	113572124	113590284	#8da0cb	7	2989,830,1878,2350,2589,1401,1157	0,17,1126,11857,11905,16759,16766
1	113682870	113753256	crd872	0.292388	*	113682870	113753256	#8da0cb	8	2288,2033,721,1047,486,1309,212,701	0,230,6417,9862,44955,51399,51966,69685
1	113931466	114158911	crd873	0.295321	*	113931466	114158911	#8da0cb	7	1208,2047,517,220,952,555,1479	0,623,8101,10371,46072,64529,225966
1	114295486	114303066	crd874	0.44336	*	114295486	114303066	#8da0cb	2	1253,2793	0,4787
1	114311647	114355774	crd875	0.213438	*	114311647	114355774	#8da0cb	15	1136,1672,4705,1128,2074,1627,1356,588,228,334,623,467,336,625,2867	0,13,11146,11194,13815,23170,23199,24862,25139,25846,31684,35239,35467,36144,41260
1	114373901	114379602	crd876	0.215623	*	114373901	114379602	#8da0cb	2	352,1524	0,4177
1	114412688	114417249	crd877	0.554204	*	114412688	114417249	#8da0cb	2	3029,1022	0,3539
1	114482402	114491237	crd878	0.213856	*	114482402	114491237	#8da0cb	3	1423,2572,1990	0,6233,6845
1	114521611	114674300	crd879	0.247029	*	114521611	114674300	#8da0cb	20	787,1788,328,1857,2049,438,731,475,1366,1264,967,387,707,1712,1117,2676,2165,1886,1131,1028	0,3041,3953,11589,11671,17036,19089,23930,29492,96408,96629,99187,124635,129001,129439,133734,133873,147318,147628,151661
1	114574877	114637803	crd880	0.252726	*	114574877	114637803	#8da0cb	3	2511,2459,1723	0,48974,61203
1	114742547	114778129	crd881	0.177801	*	114742547	114778129	#8da0cb	3	350,898,1202	0,722,34380
1	114872909	114885724	crd882	0.268149	*	114872909	114885724	#8da0cb	11	212,965,293,863,328,807,232,867,288,1941,1286	0,15,491,1472,2016,3274,4425,6030,9356,10661,11529
1	114895495	114898463	crd883	0.254757	*	114895495	114898463	#8da0cb	2	1599,992	0,1976
1	114972764	114974412	crd884	0.250204	*	114972764	114974412	#8da0cb	2	871,393	0,1255
1	115101195	115104714	crd885	0.243224	*	115101195	115104714	#8da0cb	4	1714,1248,1436,1392	0,240,1933,2127
1	115211795	115246772	crd886	0.443747	*	115211795	115246772	#8da0cb	5	1847,1030,1017,2159,2103	0,26008,26090,32728,32874
1	115589255	115643360	crd887	0.180348	*	115589255	115643360	#8da0cb	12	584,650,1496,1742,952,460,230,1741,1804,851,2511,2231	0,2676,15477,15529,22251,24986,27158,38176,42288,43364,51594,51688
1	115839386	115845890	crd888	0.310284	*	115839386	115845890	#8da0cb	3	850,3151,651	0,3353,5508
1	115874427	115877397	crd889	0.285378	*	115874427	115877397	#8da0cb	3	247,1041,889	0,643,2081
1	116184152	116240812	crd890	0.200357	*	116184152	116240812	#8da0cb	15	2444,1523,287,2485,2115,1284,550,1175,343,794,1612,244,676,501,774	0,461,5938,6635,6810,13044,13360,28845,31914,35334,37264,37745,38739,44774,55886
1	116269795	116273129	crd891	0.320879	*	116269795	116273129	#8da0cb	2	1696,1089	0,2245
1	116270924	116274803	crd892	0.318631	*	116270924	116274803	#8da0cb	3	625,1792,720	0,1045,3159
1	116518420	116658913	crd893	0.241535	*	116518420	116658913	#8da0cb	14	2527,977,386,2160,367,1379,1338,2213,872,692,1895,1888,3315,1104	0,2299,3562,5193,6762,30122,30339,46246,46378,104100,126871,127071,134449,139389
1	116652410	116655635	crd894	0.590841	*	116652410	116655635	#8da0cb	2	2343,546	0,2679
1	116681223	116695230	crd895	0.214948	*	116681223	116695230	#8da0cb	2	702,1189	0,12818
1	116710533	116873378	crd896	0.187681	*	116710533	116873378	#8da0cb	12	1230,3074,280,256,467,1302,612,1373,1416,2278,741,661	0,57664,59854,60911,65174,89174,118397,119796,119806,156640,157720,162184
1	116894831	116903486	crd897	0.242969	*	116894831	116903486	#8da0cb	4	631,1375,1121,1708	0,4245,4351,6947
1	116915466	116924203	crd898	0.299021	*	116915466	116924203	#8da0cb	4	1786,2161,689,1107	0,2901,5353,7630
1	116931530	116933698	crd899	0.355259	*	116931530	116933698	#8da0cb	3	428,1515,873	0,653,946
1	117045726	117084106	crd900	0.261357	*	117045726	117084106	#8da0cb	7	1343,2223,1562,923,1500,2367,3960	0,28,1685,4957,5287,11142,34420
1	117063829	117114436	crd901	0.253677	*	117063829	117114436	#8da0cb	10	681,2882,2551,602,783,1198,2237,939,626,3217	0,16924,22798,32095,33675,35714,37356,39889,46313,47390
1	117114006	117118075	crd902	0.328484	*	117114006	117118075	#8da0cb	3	1598,2069,330	0,2000,2636
1	117128320	117210697	crd903	0.208893	*	117128320	117210697	#8da0cb	14	2823,2334,2386,1937,1366,1384,250,636,508,1073,1306,2833,1498,1188	0,81,10162,19621,19924,21809,21917,22619,23980,29373,36136,41470,59857,81189
1	117164354	117298588	crd904	0.49673	*	117164354	117298588	#8da0cb	3	322,1573,2869	0,23805,131365
1	117255128	117267970	crd905	0.232127	*	117255128	117267970	#8da0cb	2	238,347	0,12495
1	117269152	117627002	crd906	0.257814	*	117269152	117627002	#8da0cb	76	1465,453,1184,3328,4093,1773,2023,1328,1264,315,2064,1636,1275,1230,2504,1595,214,748,781,1878,982,457,498,2642,789,392,1793,2677,2040,797,355,226,1831,1378,260,2695,1559,245,2666,2636,227,1509,738,517,1708,2064,1439,1070,1566,617,1281,3107,1651,765,490,478,1800,1115,1173,300,518,1387,798,1440,1214,285,1662,1545,3352,309,695,1836,1103,1907,256,1224	0,1102,6050,10320,10472,24343,26396,36230,36296,38422,42344,42485,50915,51041,67243,67652,72847,73426,77885,78710,79362,81460,82132,89053,89485,92103,93509,99049,99674,106341,119267,119654,120697,120700,122485,126438,126545,128666,150695,150955,155491,183083,188496,190304,193405,206628,207364,236118,245109,245188,273712,273906,275323,277493,280786,281038,281788,282245,288404,288409,288988,290204,…
1	117882409	117885653	crd907	0.308113	*	117882409	117885653	#8da0cb	2	617,657	0,2587
1	117910752	117913406	crd908	0.278295	*	117910752	117913406	#8da0cb	2	823,1547	0,1107
1	118079439	118230220	crd909	0.301999	*	118079439	118230220	#8da0cb	27	1131,2386,2446,1760,612,975,489,443,893,1400,1036,230,1138,321,1036,350,1002,1910,273,625,2771,1540,1764,585,1825,971,1258	0,68348,75681,75746,78463,90728,94827,94979,95728,95729,99207,99612,105758,105802,107344,107522,116864,118175,121636,122312,126959,127850,133865,134212,136060,136873,149523
1	118197611	118199768	crd910	0.318508	*	118197611	118199768	#8da0cb	2	1220,512	0,1645
1	118201715	118207035	crd911	0.221508	*	118201715	118207035	#8da0cb	2	514,714	0,4606
1	118300621	118303081	crd912	0.354386	*	118300621	118303081	#8da0cb	2	1508,465	0,1995
1	118678386	118878869	crd913	0.238359	*	118678386	118878869	#8da0cb	8	1820,869,1038,291,1088,540,1370,1209	0,467,48981,65530,66095,66098,199113,199260
1	119106751	119552016	crd914	0.503714	*	119106751	119552016	#8da0cb	25	690,1018,422,2239,2215,785,1777,300,400,752,655,517,996,2097,2659,2242,411,1336,450,1981,1043,362,816,2698,2073	0,298338,324216,350570,350702,353680,353719,355870,370173,372550,373635,373838,374672,383677,394673,394814,399358,407072,415116,420382,422746,425779,428514,436009,443192
1	119521592	119530801	crd915	0.31593	*	119521592	119530801	#8da0cb	3	838,895,833	0,5164,8376
1	119764711	119770739	crd916	0.301734	*	119764711	119770739	#8da0cb	3	329,856,331	0,5172,5318
1	119808311	119910220	crd917	0.259858	*	119808311	119910220	#8da0cb	20	2436,1721,1141,359,631,888,2084,1064,1742,336,872,1199,1043,1207,1923,1731,875,382,616,1489	0,13302,28712,29317,32798,51925,52068,53084,57480,57569,58228,61256,61263,75085,81155,81353,88460,88504,93986,100420
1	120094828	120112447	crd918	0.313385	*	120094828	120112447	#8da0cb	5	1339,348,2605,2062,1454	0,1930,11957,12104,16165
1	120156667	120218784	crd919	0.272155	*	120156667	120218784	#8da0cb	21	238,538,1579,1525,1750,1209,1568,1522,373,358,2536,3458,300,537,2266,3288,777,405,1558,2696,574	0,29,1731,1767,17038,17232,21165,21216,29390,30111,30838,31497,37856,41910,45875,45908,48469,54025,59214,59421,61129
1	120328451	120330791	crd920	0.346252	*	120328451	120330791	#8da0cb	2	529,1379	0,961
1	120357516	120381413	crd921	0.29146	*	120357516	120381413	#8da0cb	2	2287,714	0,23183
1	120502133	120524450	crd922	0.254495	*	120502133	120524450	#8da0cb	2	1822,533	0,21784
1	120510326	120531913	crd923	0.33196	*	120510326	120531913	#8da0cb	4	1127,619,2607,2215	0,4976,18980,19060
1	120532833	120624869	crd924	0.269073	*	120532833	120624869	#8da0cb	22	530,378,2545,1495,1717,712,659,285,2240,2163,994,1057,2881,2430,1442,594,678,417,1387,2559,264,1414	0,3858,4570,19156,24528,26589,28085,30630,33685,33797,40504,40523,52855,53283,61142,63798,68849,72892,75822,77554,77844,90622
1	120557438	120688310	crd925	0.349359	*	120557438	120688310	#8da0cb	9	2574,1496,1700,652,414,2789,2813,1165,3520	0,65890,72039,77316,78831,100569,106735,116656,127352
1	120628643	120654372	crd926	0.331984	*	120628643	120654372	#8da0cb	4	2423,1861,1199,996	0,6107,12791,24733
1	120647752	120688310	crd927	0.283561	*	120647752	120688310	#8da0cb	3	876,1445,4465	0,26190,36093
1	120691991	120693538	crd928	0.256922	*	120691991	120693538	#8da0cb	2	246,762	0,785
1	120751435	120759844	crd929	0.472914	*	120751435	120759844	#8da0cb	2	2678,1270	0,7139
1	120778245	144496951	crd930	0.312392	*	120778245	144496951	#8da0cb	32	746,1195,327,500,323,255,394,2424,1441,2105,313,270,903,382,262,522,1162,745,701,441,750,286,600,315,1576,291,336,319,399,715,255,419	0,1017,86841,87443,95912,680541,689730,704844,21757260,21758982,21805697,22686101,22755263,22756901,22757595,22760852,22761819,22765369,22905859,22908133,23107467,23108540,23110164,23111090,23114167,23244063,23252306,23537957,23545536,23563283,23713842,23718287
1	120778489	144070130	crd931	0.898413	*	120778489	144070130	#8da0cb	15	1342,1346,227,397,611,279,1303,1000,301,423,222,451,440,413,280	0,9844,31255,22173683,22685328,22867338,22894258,22908186,23110234,23114407,23155937,23156459,23175452,23251981,23291361
1	120797734	120838422	crd932	0.466203	*	120797734	120838422	#8da0cb	2	463,1971	0,38717
1	121199777	121301181	crd933	0.320924	*	121199777	121301181	#8da0cb	14	1845,1303,1231,1402,513,1488,253,2386,875,1616,650,2145,1604,1606	0,248,13209,25449,53063,53118,53821,57719,58060,60517,60574,70575,93033,99798
1	121351792	121358185	crd934	0.373345	*	121351792	121358185	#8da0cb	2	749,397	0,5996
1	121351803	143544492	crd935	0.337522	*	121351803	143544492	#8da0cb	17	666,317,318,618,690,834,365,258,342,372,492,371,321,813,428,338,860	0,4989,34352,21221590,21233534,21302074,21304149,21440311,21451294,21459606,21502942,21926804,21928450,21931348,22184099,22187388,22191829
1	121353963	121356297	crd936	0.576267	*	121353963	121356297	#8da0cb	2	550,566	0,1768
1	121353978	143541582	crd937	0.646162	*	121353978	143541582	#8da0cb	7	537,481,364,359,3782,1817,1464	0,1734,3847,129165,21181545,22179695,22186140
1	121478375	121485516	crd938	0.352001	*	121478375	121485516	#8da0cb	2	550,1704	0,5437
1	142618500	142641840	crd939	0.392744	*	142618500	142641840	#8da0cb	4	1038,260,430,248	0,819,1570,23092
1	142637494	143135702	crd940	0.33375	*	142637494	143135702	#8da0cb	18	367,443,529,289,920,232,220,1281,762,348,582,486,369,229,236,321,1214,288	0,176186,176952,177000,179306,183903,192545,196451,196879,198324,228959,228990,229936,230034,231562,233885,252645,497920
1	142808202	142833507	crd941	0.295634	*	142808202	142833507	#8da0cb	2	770,230	0,25075
1	143120344	143136733	crd942	0.30505	*	143120344	143136733	#8da0cb	2	241,570	0,15819
1	143440247	143468120	crd943	0.66808	*	143440247	143468120	#8da0cb	6	345,1051,1152,742,723,1365	0,9009,9018,14938,15000,26508
1	143913483	143964108	crd944	0.248066	*	143913483	143964108	#8da0cb	7	2163,2866,2050,1621,1144,1662,3215	0,2890,15646,28996,36828,39373,47410
1	143950948	143953624	crd945	0.269171	*	143950948	143953624	#8da0cb	2	520,492	0,2184
1	143980376	143982480	crd946	0.176843	*	143980376	143982480	#8da0cb	2	391,245	0,1859
1	143992144	144000937	crd947	0.426121	*	143992144	144000937	#8da0cb	3	1472,1397,930	0,5874,7863
1	144007758	144015847	crd948	0.255269	*	144007758	144015847	#8da0cb	4	3466,1790,643,321	0,1932,4670,7768
1	144066955	144069315	crd949	0.393107	*	144066955	144069315	#8da0cb	2	955,1076	0,1284
1	144311303	144398116	crd950	0.434893	*	144311303	144398116	#8da0cb	7	851,783,921,2249,1576,3245,345	0,641,2290,14091,26446,27183,86468
1	144383492	144494872	crd951	0.473932	*	144383492	144494872	#8da0cb	2	1288,953	0,110427
1	144533208	144536558	crd952	0.403536	*	144533208	144536558	#8da0cb	5	427,1304,327,1416,796	0,49,965,1934,2553
1	144536808	144539144	crd953	0.374607	*	144536808	144539144	#8da0cb	3	1057,345,402	0,745,1934
1	144687672	144703314	crd954	0.331114	*	144687672	144703314	#8da0cb	4	326,3257,2608,702	0,2470,2639,14940
1	144907076	144937469	crd955	0.230835	*	144907076	144937469	#8da0cb	6	3478,2908,593,855,486,1066	0,237,8036,8926,14487,29327
1	144925033	144929649	crd956	0.253104	*	144925033	144929649	#8da0cb	3	402,305,2483	0,906,2133
1	144988426	145016006	crd957	0.36151	*	144988426	145016006	#8da0cb	3	2353,2447,1663	0,20054,25917
1	144988746	145076191	crd958	0.313304	*	144988746	145076191	#8da0cb	3	1714,664,929	0,40985,86516
1	145014614	145065751	crd959	0.306352	*	145014614	145065751	#8da0cb	4	1415,368,384,257	0,28352,44456,50880
1	145024117	145043442	crd960	0.365589	*	145024117	145043442	#8da0cb	5	966,1131,1602,1573,1144	0,5540,8481,14825,18181
1	145032073	145065209	crd961	0.318278	*	145032073	145065209	#8da0cb	3	1222,400,464	0,25219,32672
1	145038881	145076279	crd962	0.323313	*	145038881	145076279	#8da0cb	3	1741,880,1589	0,19661,35809
1	145054682	145084255	crd963	0.310375	*	145054682	145084255	#8da0cb	2	616,1126	0,28447
1	145127241	145292770	crd964	0.269822	*	145127241	145292770	#8da0cb	39	3398,2998,1909,1511,1243,1174,2620,2694,1469,788,1018,553,2028,2055,2237,1450,3017,1313,1653,2690,2771,897,998,454,1480,2964,2929,1127,2150,1647,831,401,1823,1907,2115,2499,1441,3669,3288	0,995,11192,16820,16905,20377,25518,31681,36080,38172,43642,45002,49197,49696,55792,56261,61659,68018,68050,81229,83787,87859,96597,97851,98634,105568,105625,119713,125541,125917,132410,134001,134644,134658,140522,154068,155174,161787,162241
1	145215663	145227510	crd965	0.255484	*	145215663	145227510	#8da0cb	3	1372,281,2406	0,8320,9441
1	145384278	145397867	crd966	0.288442	*	145384278	145397867	#8da0cb	7	748,673,547,352,521,428,2269	0,1451,5122,5346,6032,6096,11320
1	145427125	145457663	crd967	0.222498	*	145427125	145457663	#8da0cb	11	1579,1282,1560,2805,1543,727,1484,954,243,3281,1988	0,7618,9226,9920,14346,21164,21529,22392,24360,26913,28550
1	145469764	145478721	crd968	0.396682	*	145469764	145478721	#8da0cb	5	1578,247,251,249,2004	0,2282,2819,4324,6953
1	145610008	145622247	crd969	0.231599	*	145610008	145622247	#8da0cb	2	1639,2375	0,9864
1	145615445	145617388	crd970	0.252915	*	145615445	145617388	#8da0cb	2	402,580	0,1363
1	145629620	145643168	crd971	0.198563	*	145629620	145643168	#8da0cb	5	1244,1102,504,1615,545	0,1523,3116,11933,12893
1	145682519	145684760	crd972	0.259819	*	145682519	145684760	#8da0cb	2	494,1195	0,1046
1	145713261	145798518	crd973	0.188289	*	145713261	145798518	#8da0cb	9	1578,1089,1060,250,1177,2008,1253,1682,624	0,484,1831,2569,13115,30094,30450,45329,84633
1	145944875	149839021	crd974	0.909798	*	145944875	149839021	#8da0cb	43	841,764,360,605,449,354,266,793,397,1359,356,1033,807,392,241,902,262,413,1430,274,577,429,765,874,991,280,416,271,1074,299,644,1161,1636,340,624,266,321,1612,1194,509,871,1958,349	0,23210,58657,135732,138054,140730,142286,1541574,1560381,1564453,1566348,1595526,1677337,1679893,1682595,1926732,1929185,1980316,1984316,2044989,2623229,2660608,2814977,2816169,2820616,2822680,2826962,2827676,2841237,3468729,3494302,3496966,3500886,3587704,3588311,3735554,3852920,3856521,3860383,3866381,3885859,3888973,3893797
1	146369228	146375070	crd975	0.32128	*	146369228	146375070	#8da0cb	2	1303,1920	0,3922
1	146517261	146552405	crd976	0.438771	*	146517261	146552405	#8da0cb	5	2075,2631,1082,1245,1274	0,133,7193,26721,33870
1	146639377	146640600	crd977	0.169685	*	146639377	146640600	#8da0cb	2	450,228	0,995
1	146642745	146697855	crd978	0.184226	*	146642745	146697855	#8da0cb	4	2546,1015,1617,1194	0,2221,32570,53916
1	147010318	147084081	crd979	0.289055	*	147010318	147084081	#8da0cb	13	378,1339,1856,950,555,1757,408,1960,1437,1621,312,1941,697	0,1119,2047,6530,21112,40814,48700,60462,64758,70873,71130,71822,72790
1	147013261	147071261	crd980	0.229717	*	147013261	147071261	#8da0cb	2	937,958	0,57042
1	147470042	149834605	crd981	1	*	147470042	149834605	#8da0cb	15	343,560,1745,262,314,1237,937,344,450,3104,1261,1210,1228,1154,3157	0,35161,40349,76010,363211,390199,404170,1972062,1976195,2332306,2341297,2342954,2352687,2354284,2361406
1	147532594	147551442	crd982	0.397748	*	147532594	147551442	#8da0cb	3	1384,825,1238	0,7956,17610
1	147720952	147827057	crd983	0.248926	*	147720952	147827057	#8da0cb	13	834,2110,220,2863,1763,1514,1342,1038,1187,1996,1462,463,1879	0,4431,16062,29196,31130,53707,54451,58421,66237,68789,68943,80391,104226
1	147735180	147807695	crd984	0.471596	*	147735180	147807695	#8da0cb	2	1441,1627	0,70888
1	147844612	147933451	crd985	0.204242	*	147844612	147933451	#8da0cb	2	454,838	0,88001
1	147929719	148001470	crd986	0.463153	*	147929719	148001470	#8da0cb	3	3207,1334,2362	0,44892,69389
1	147993369	148001193	crd987	0.601876	*	147993369	148001193	#8da0cb	3	1745,1227,2142	0,1267,5682
1	148598096	148605888	crd988	0.361811	*	148598096	148605888	#8da0cb	2	1152,1808	0,5984
1	149192481	149225445	crd989	0.330168	*	149192481	149225445	#8da0cb	7	2369,2206,1838,943,1784,2722,931	0,11574,22190,22894,29718,30024,32033
1	149397898	149433268	crd990	0.22463	*	149397898	149433268	#8da0cb	2	991,481	0,34889
1	149512803	149585095	crd991	0.206805	*	149512803	149585095	#8da0cb	8	857,1842,884,3059,1303,964,382,293	0,437,62165,62746,65235,69652,70883,71999
1	149589633	149605581	crd992	0.306317	*	149589633	149605581	#8da0cb	2	2190,821	0,15127
1	149711379	149720195	crd993	0.362778	*	149711379	149720195	#8da0cb	3	1537,743,2006	0,297,6810
1	149734506	149736693	crd994	0.211687	*	149734506	149736693	#8da0cb	3	475,249,716	0,730,1471
1	149814541	149822406	crd995	0.659658	*	149814541	149822406	#8da0cb	2	1353,1525	0,6340
1	149815420	149821420	crd996	0.291274	*	149815420	149821420	#8da0cb	2	2113,2132	0,3868
1	149898951	149912031	crd997	0.344152	*	149898951	149912031	#8da0cb	4	1817,2080,3529,1175	0,9370,9516,11905
1	149903111	149904188	crd998	0.271301	*	149903111	149904188	#8da0cb	2	220,600	0,477
1	149950580	149983269	crd999	0.336572	*	149950580	149983269	#8da0cb	3	1757,3325,2214	0,16927,30475
1	150022731	150026880	crd1000	0.388693	*	150022731	150026880	#8da0cb	4	1861,1100,1437,1022	0,785,2712,2904
1	150045282	150053625	crd1001	0.292246	*	150045282	150053625	#8da0cb	3	755,330,1140	0,3099,7203
1	150052576	150082963	crd1002	0.241148	*	150052576	150082963	#8da0cb	5	1138,3968,3085,1969,1685	0,8146,9018,28358,28702
1	150121206	150138676	crd1003	0.324155	*	150121206	150138676	#8da0cb	6	3366,923,2459,2660,392,1770	0,10454,11706,14478,14494,15700
1	150215304	150223218	crd1004	0.269489	*	150215304	150223218	#8da0cb	4	239,1218,1205,804	0,854,6709,6803
1	150347764	150360527	crd1005	0.228508	*	150347764	150360527	#8da0cb	4	1063,999,431,1377	0,103,10278,11386
1	150500420	150501950	crd1006	-0.236643	*	150500420	150501950	#8da0cb	2	412,828	0,702
1	150533304	150552970	crd1007	0.450392	*	150533304	150552970	#8da0cb	3	3478,2245,3569	0,6074,16097
1	150582162	150587108	crd1008	0.37662	*	150582162	150587108	#8da0cb	4	397,4025,850,1713	0,921,952,2183
1	150807819	150863696	crd1009	0.215291	*	150807819	150863696	#8da0cb	11	2013,1823,1495,2728,2213,1943,1276,2852,1183,1986,1681	0,141,5944,6032,16610,16854,29772,39223,47569,53891,54102
1	150943413	150952459	crd1010	0.269005	*	150943413	150952459	#8da0cb	5	2662,1936,3954,945,474	0,2538,5092,6009,8200
1	150978405	150981735	crd1011	0.362276	*	150978405	150981735	#8da0cb	2	1263,1726	0,1604
1	151184532	151186294	crd1012	0.212089	*	151184532	151186294	#8da0cb	2	620,577	0,1185
1	151409655	151432499	crd1013	0.250324	*	151409655	151432499	#8da0cb	6	2561,710,354,2239,2528,3050	0,51,1480,6960,18139,19794
1	151445195	151520743	crd1014	0.224204	*	151445195	151520743	#8da0cb	18	1591,989,1926,524,689,779,414,731,1306,234,1389,351,1755,2485,573,932,2020,1354	0,334,1871,1995,2851,5227,15777,16743,16886,17798,21708,21780,37856,38684,47626,66561,66561,74194
1	151546951	151559048	crd1015	0.369372	*	151546951	151559048	#8da0cb	3	1374,1544,387	0,10553,11386
1	151583552	151654703	crd1016	0.250596	*	151583552	151654703	#8da0cb	17	2170,1209,2730,2479,1614,529,554,1332,447,518,910,2929,2265,2610,1723,2838,2528	0,3796,8008,8182,24286,26547,26850,27696,28557,34315,34364,42012,42159,49370,50245,68313,68461
1	151789515	151795349	crd1017	0.208145	*	151789515	151795349	#8da0cb	2	958,252	0,5582
1	151800453	151832691	crd1018	0.173387	*	151800453	151832691	#8da0cb	8	1662,344,2463,989,380,794,1799,454	0,2718,10058,18080,18331,20551,29093,31784
1	151881190	151903442	crd1019	0.296653	*	151881190	151903442	#8da0cb	10	1515,3106,1133,1200,1040,1056,801,893,1019,1103	0,10691,11055,12510,16117,16166,17745,17933,21149,21149
1	151940369	151957787	crd1020	0.232448	*	151940369	151957787	#8da0cb	2	2540,1393	0,16025
1	152005505	152022246	crd1021	0.326433	*	152005505	152022246	#8da0cb	5	2123,3323,437,2185,2627	0,1308,4265,5463,14114
1	152079902	152085453	crd1022	0.207975	*	152079902	152085453	#8da0cb	3	706,4289,360	0,1262,3189
1	152114708	152163394	crd1023	0.302122	*	152114708	152163394	#8da0cb	15	2135,1735,595,790,504,272,1336,901,785,2476,1502,834,721,2520,997	0,343,17757,18074,18685,20374,22615,22967,25502,25940,27504,28735,40558,46166,46563
1	152366430	152433642	crd1024	0.214869	*	152366430	152433642	#8da0cb	4	355,659,2605,1567	0,46742,64607,65466
1	152537374	152596005	crd1025	0.178601	*	152537374	152596005	#8da0cb	2	745,832	0,57799
1	152843733	152881062	crd1026	0.416558	*	152843733	152881062	#8da0cb	8	1700,1065,1450,1403,1195,247,1275,1971	0,340,8694,8725,12632,23748,33539,35358
1	152866501	152881006	crd1027	0.557649	*	152866501	152881006	#8da0cb	2	298,3552	0,10953
1	152939406	153030155	crd1028	0.285897	*	152939406	153030155	#8da0cb	4	314,1568,406,268	0,603,1628,90481
1	153223592	153236425	crd1029	0.39912	*	153223592	153236425	#8da0cb	5	1447,320,987,692,2659	0,361,2144,2422,10174
1	153263538	153360461	crd1030	0.248946	*	153263538	153360461	#8da0cb	12	2097,752,969,628,3547,2804,2787,2781,1422,2204,2426,935	0,272,2774,45251,51883,52927,63692,65393,72733,93212,94043,95988
1	153387487	153388801	crd1031	0.206667	*	153387487	153388801	#8da0cb	2	468,580	0,734
1	153487600	153500536	crd1032	0.224977	*	153487600	153500536	#8da0cb	2	1681,2163	0,10773
[truncated: 17,600 more rows]

## Sheet: CMs_LCL_PHM
#Chr	start	end	CM.id	Avg.peak.correlation	strand	CM.start	CM.end	track.color	n.peaks	peak.length	peak.start.in.CM
[truncated: 9,071 more rows]
