# Supplementary material for: Non-coding variants impact cis-regulatory coordination in a cell type-specific manner
Source: Genome Biol. 2024 Jul 18;25:190. doi: 10.1186/s13059-024-03333-4 (PMC11256678; doi:10.1186/s13059-024-03333-4)
Supplement: Supplementary file 3 — Additional file 3: Table S2. Evaluation of parameters for VCMtools, Clomics, and PHM. [file 13059_2024_3333_MOESM3_ESM.xlsx]

## Sheet: Sheet 1
Table S2. Method evaluation and parameter windows.
		Method
		VCMtools	Clomics	PHM
Evaluation on chr22	Number of modules	9071	18633	5299
	Minimum required individuals	50-75	50-75	100
	Optimal minimum sample number	175	175	250
	Reproducibility upon subsampling	0.84	0.65	0.6
	Median CM length (kb)	8	10	21
	Length variability (CoV)	2	2.5	1.5
	% CMs with genetic associations	42	38	90
	Genotypes required	no	no	yes
	Speed of the models	6 min	1 min	275 min
	‘Ease’ of use	+/-	++	+/-
	Memory use (in Gb)	0.35	0.2	8
		Method
		VCMtools	Clomics	PHM
Recommended parameters	Distance left and right to peak (range)	250 kb - 1 Mb	200-300 peaks	250 kb - 1 Mb
	Distance left and right to peak (recommended)	500 kb	200 peaks (~500 kb)	500 kb
	Enrichment cut-off (range)	0.001 - 0.000001	1.25-4	0.5-1
	Enrichment cut-off(recommended)	0.001	3	0.8
