# Supplementary material for: Non-coding variants impact cis-regulatory coordination in a cell type-specific manner
Source: Genome Biol. 2024 Jul 18;25:190. doi: 10.1186/s13059-024-03333-4 (PMC11256678; doi:10.1186/s13059-024-03333-4)
Supplement: Supplementary file 4 — Additional file 4: Table S3. Read statistics per cell type. [file 13059_2024_3333_MOESM4_ESM.xlsx]

## Sheet: summary_FRIP_score
Table S3. Total read number and fraction of reads in peaks (FRIP).
		H3K27ac			H3K4me1
		Average total reads	Average reads in peaks	Average FRIP score	Average total reads	Average reads in peaks	Average FRIP score
	LCL	2.3271e+07	1.19471e+07	51.2584	2.44323e+07	8.58511e+06	36.4696
	FIB	2.63679e+07	1.40405e+07	53.6488	3.25386e+07	1.18211e+07	36.433
	Monocytes	3.32319e+07	9.19399e+06	27.5639	3.77213e+07	1.81458e+07	48.0542
	Neutrophils	3.02151e+07	1.12953e+07	36.3163	3.42781e+07	1.42021e+07	41.348
	Tcells	2.8883e+07	8.84097e+06	31.4889	7.71786e+07	1.55604e+07	21.7134
		This sheet summarizes the average number of reads sequencing for each cell type and each histone mark. The total read counts for
		each individual and the reads in peaks for each mark can be found in the individual sheets in this workbook.

## Sheet: LCL_H3K27ac
sample	mark	reads	reads.in.peaks	FRIP
HG00097	H3K27ac	21226538	8066632	38.0026
HG00098	H3K27ac	27613675	15573504	56.3978
HG00099	H3K27ac	17825648	9429052	52.896
HG00100	H3K27ac	24386666	15058027	61.747
HG00101	H3K27ac	30195697	14194428	47.0081
HG00102	H3K27ac	19788030	9851309	49.7842
HG00103	H3K27ac	20716249	12086899	58.345
HG00104	H3K27ac	24693210	14636551	59.2736
HG00107	H3K27ac	20286202	9658491	47.6111
HG00109	H3K27ac	17551078	10119817	57.6592
HG00110	H3K27ac	18724916	10987531	58.6787
HG00111	H3K27ac	21823920	12545707	57.486
HG00112	H3K27ac	21517875	12854968	59.7409
HG00113	H3K27ac	27806531	15177382	54.5821
HG00114	H3K27ac	27368229	14887499	54.397
HG00115	H3K27ac	18671168	12344300	66.1142
HG00116	H3K27ac	16658363	9954964	59.7596
HG00117	H3K27ac	14724512	8770583	59.5645
HG00118	H3K27ac	17515891	10600305	60.5182
HG00119	H3K27ac	18731939	12074360	64.4587
HG00120	H3K27ac	18367616	11343967	61.7607
HG00121	H3K27ac	20390202	12458269	61.0993
HG00122	H3K27ac	18628801	11602598	62.2831
HG00123	H3K27ac	23543066	13048900	55.4257
HG00124	H3K27ac	15451793	8377190	54.215
HG00125	H3K27ac	13346147	7593472	56.8964
HG00126	H3K27ac	19566741	11223401	57.3596
HG00128	H3K27ac	16678596	8106151	48.6021
HG00129	H3K27ac	21053501	11591499	55.0573
HG00130	H3K27ac	15969334	8467317	53.0224
HG00131	H3K27ac	21375077	12443430	58.2147
HG00132	H3K27ac	17267574	9945739	57.5978
HG00134	H3K27ac	23919333	13524268	56.5412
HG00135	H3K27ac	17246876	10176894	59.0072
HG00136	H3K27ac	22319867	12754065	57.1422
HG00137	H3K27ac	18961151	10608196	55.947
HG00138	H3K27ac	14777486	7777594	52.6314
HG00140	H3K27ac	30179170	17921332	59.3831
HG00142	H3K27ac	18559501	11360802	61.2129
HG00143	H3K27ac	17126948	9251321	54.0162
HG00145	H3K27ac	26676611	14351674	53.7987
HG00146	H3K27ac	20645920	10976982	53.1678
HG00149	H3K27ac	18851043	10686883	56.6912
HG00150	H3K27ac	21389718	11440094	53.4841
HG00151	H3K27ac	16131933	9593446	59.4687
HG00152	H3K27ac	16431336	9226796	56.1537
HG00154	H3K27ac	13865581	8146111	58.7506
HG00156	H3K27ac	18684123	10911003	58.3972
HG00157	H3K27ac	21634913	11287693	52.1735
HG00159	H3K27ac	26372853	13544417	51.3574
HG00160	H3K27ac	22865998	8105949	35.4498
HG00231	H3K27ac	18754060	10227451	54.5346
HG00232	H3K27ac	26562732	14421486	54.2922
HG00233	H3K27ac	25356830	13136656	51.8072
HG00234	H3K27ac	20179677	11738655	58.1707
HG00235	H3K27ac	27074754	16118882	59.5347
HG00236	H3K27ac	25201970	11171629	44.3284
HG00237	H3K27ac	21936760	10563288	48.1534
HG00238	H3K27ac	18429305	9727556	52.7831
HG00239	H3K27ac	24938633	12593830	50.4993
HG00240	H3K27ac	25243091	15113508	59.8719
HG00242	H3K27ac	22420551	11885999	53.0139
HG00244	H3K27ac	28299892	17003336	60.0827
HG00245	H3K27ac	22335403	11444709	51.2402
HG00247	H3K27ac	17173168	9281548	54.0468
HG00249	H3K27ac	27500440	14520790	52.802
HG00250	H3K27ac	20117451	10323525	51.3163
HG00251	H3K27ac	18841840	10945902	58.0936
HG00252	H3K27ac	26920976	12257992	45.5332
HG00253	H3K27ac	23595739	13211743	55.9921
HG00254	H3K27ac	22985842	12427578	54.0662
HG00255	H3K27ac	24813146	12097760	48.7554
HG00256	H3K27ac	23573626	12549234	53.2342
HG00257	H3K27ac	22625686	11709077	51.7513
HG00258	H3K27ac	25105007	7548044	30.0659
HG00260	H3K27ac	26295641	16025057	60.9419
HG00261	H3K27ac	22106530	13390169	60.5711
HG00262	H3K27ac	29152407	15626882	53.6041
HG00263	H3K27ac	23160902	11480421	49.5681
HG00264	H3K27ac	9721357	6008697	61.8092
HG00265	H3K27ac	24849551	12465653	50.1645
HG01790	H3K27ac	23970564	8066514	33.6517
HG02215	H3K27ac	22130747	11936179	53.9348
NA06985	H3K27ac	42263494	20685007	48.943
NA06986	H3K27ac	22246331	11725525	52.7077
NA06994	H3K27ac	44042070	22265618	50.5553
NA07037	H3K27ac	28011817	14292077	51.0216
NA07048	H3K27ac	30658254	15720084	51.2752
NA07051	H3K27ac	31799976	16536366	52.0012
NA07056	H3K27ac	35144609	16933488	48.1823
NA07346	H3K27ac	50678132	23763462	46.891
NA07357	H3K27ac	67436661	34045418	50.485
NA10847	H3K27ac	49840293	24970474	50.101
NA10851	H3K27ac	34341746	17335633	50.4798
NA11829	H3K27ac	22547392	11791369	52.2959
NA11830	H3K27ac	26987170	12634574	46.817
NA11831	H3K27ac	29537431	15913022	53.8741
NA11832	H3K27ac	42666228	23498969	55.0763
NA11840	H3K27ac	45083715	23157999	51.3667
NA11881	H3K27ac	33155780	16919156	51.0293
NA11894	H3K27ac	35437430	19443605	54.8674
NA11918	H3K27ac	33326982	18050356	54.1614
NA11920	H3K27ac	36619080	18739043	51.1729
NA11931	H3K27ac	36175203	18571082	51.3365
NA11992	H3K27ac	49577127	23831852	48.0703
NA11993	H3K27ac	16366238	8380263	51.2046
NA11994	H3K27ac	36315117	18730943	51.5789
NA12005	H3K27ac	38211468	19490404	51.0067
NA12043	H3K27ac	34522552	16862891	48.846
NA12154	H3K27ac	27043430	13700806	50.6622
NA12156	H3K27ac	27992408	14192950	50.7029
NA12249	H3K27ac	31758674	15840534	49.8778
NA12275	H3K27ac	6461919	2317747	35.8678
NA12282	H3K27ac	57913568	30178345	52.1093
NA12286	H3K27ac	19778574	10485663	53.0153
NA12287	H3K27ac	30144507	16089111	53.3733
NA12383	H3K27ac	41247896	19768083	47.9251
NA12489	H3K27ac	47323742	23303902	49.2436
NA12750	H3K27ac	42706957	22894664	53.6087
NA12760	H3K27ac	24695716	10365583	41.9732
NA12761	H3K27ac	8213639	2758461	33.5839
NA12762	H3K27ac	43625718	21774196	49.9114
NA12763	H3K27ac	14555980	7408445	50.8962
NA12776	H3K27ac	41208864	22151694	53.7547
NA12812	H3K27ac	29235915	15238397	52.1222
NA12813	H3K27ac	22180592	10435360	47.0473
NA12814	H3K27ac	47005924	23628658	50.2674
NA12815	H3K27ac	46051375	24642044	53.5099
NA12873	H3K27ac	48373688	26229728	54.2231
NA20502	H3K27ac	25413036	14752960	58.0527
NA20506	H3K27ac	24663395	14036909	56.9139
NA20507	H3K27ac	17189244	7049681	41.0122
NA20508	H3K27ac	22939772	14535501	63.3638
NA20509	H3K27ac	21222552	11818478	55.6883
NA20510	H3K27ac	13174982	8228232	62.4535
NA20512	H3K27ac	25695015	15361606	59.7844
NA20514	H3K27ac	23822727	13988708	58.72
NA20516	H3K27ac	27128592	16117010	59.4097
NA20517	H3K27ac	22612289	13258389	58.6336
NA20518	H3K27ac	25282293	15897683	62.8807
NA20519	H3K27ac	12271970	7350755	59.8987
NA20521	H3K27ac	28462887	13967056	49.0711
NA20522	H3K27ac	27982615	16290203	58.2154
NA20524	H3K27ac	24572776	14261461	58.0376
NA20529	H3K27ac	24811472	14374347	57.9343
NA20531	H3K27ac	26015565	9268883	35.6282
NA20534	H3K27ac	29364930	11543383	39.3101
NA20535	H3K27ac	22293900	10475727	46.9892
NA20536	H3K27ac	25680904	15476569	60.2649
NA20537	H3K27ac	26494891	11683852	44.0985
NA20538	H3K27ac	23690664	11779108	49.7205
NA20540	H3K27ac	28227935	17601033	62.3532
NA20542	H3K27ac	25048187	12543470	50.0774
NA20544	H3K27ac	13485565	8145227	60.3996
NA20588	H3K27ac	26410414	15838547	59.9708
NA20589	H3K27ac	19355570	10004692	51.689
NA20752	H3K27ac	21180019	12811467	60.4885
UC100	H3K27ac	25013094	11289713	45.1352
UC1000	H3K27ac	25837774	11636283	45.0359
UC1001	H3K27ac	27694120	14160592	51.1321
UC1002	H3K27ac	21839587	10809740	49.4961
UC1004	H3K27ac	22833309	11243025	49.2396
UC1006	H3K27ac	22265922	9419081	42.3027
UC1007	H3K27ac	24231048	14238382	58.7609
UC1008	H3K27ac	17397735	7715681	44.3488
UC1011	H3K27ac	22793039	11745812	51.5325
UC1012	H3K27ac	17631532	10325747	58.5641
UC1013	H3K27ac	23453710	11120166	47.4132
UC1014	H3K27ac	19790278	7229724	36.5317
UC1015	H3K27ac	15361578	6904897	44.9491
UC1016	H3K27ac	27173430	12745565	46.9045
UC1021	H3K27ac	25006076	13994645	55.965
UC1022	H3K27ac	26815902	14598251	54.4388
UC1023	H3K27ac	23559089	11854273	50.3172
UC1025	H3K27ac	22630519	12568974	55.5399
UC1026	H3K27ac	22284650	12301398	55.2012
UC1027	H3K27ac	14575977	5343786	36.6616
UC1028	H3K27ac	20676306	11316623	54.7323
UC1029	H3K27ac	24270850	13924314	57.3705
UC103	H3K27ac	19645266	9933824	50.566
UC1030	H3K27ac	18728497	6794082	36.2767
UC1037	H3K27ac	11263992	4419832	39.2386
UC1040	H3K27ac	28754463	16915038	58.8258
UC1045	H3K27ac	31203897	11455799	36.7127
UC1046	H3K27ac	21838669	9903941	45.3505
UC1047	H3K27ac	18924300	11957888	63.188
UC1048	H3K27ac	9044462	3628885	40.1227
UC105	H3K27ac	21382047	11612951	54.3117
UC1053	H3K27ac	15133730	5802820	38.3436
UC1055	H3K27ac	22924342	10798337	47.1042
UC1056	H3K27ac	19139255	7405534	38.6929
UC1057	H3K27ac	9636098	4810665	49.9234
UC1058	H3K27ac	12510676	5345936	42.731
UC1059	H3K27ac	23701498	9031215	38.104
UC1061	H3K27ac	28329834	11534513	40.7151
UC1063	H3K27ac	20427775	9438088	46.2022
UC1064	H3K27ac	18571405	8197902	44.1426
UC1067	H3K27ac	20168204	8620677	42.7439
UC1068	H3K27ac	26013550	12175020	46.8026
UC1069	H3K27ac	23655150	10400644	43.9678
UC1070	H3K27ac	19176842	10772367	56.1738
UC1071	H3K27ac	25331619	15110422	59.6504
UC1072	H3K27ac	27499530	17264608	62.7815
UC1073	H3K27ac	20482438	8856979	43.2418
UC1074	H3K27ac	20436510	9875787	48.3242
UC1075	H3K27ac	19484943	8493109	43.5881
UC1076	H3K27ac	8912194	4539208	50.9326
UC1077	H3K27ac	23667793	8343601	35.253
UC1078	H3K27ac	17233526	9491870	55.0779
UC1079	H3K27ac	14833798	5899884	39.7733
UC108	H3K27ac	16556933	10070356	60.8226
UC1080	H3K27ac	7164376	3510247	48.9959
UC1083	H3K27ac	8311725	3069707	36.9322
UC1084	H3K27ac	30262809	11304381	37.354
UC1085	H3K27ac	16834086	7162315	42.5465
UC1086	H3K27ac	16569677	6514095	39.3133
UC1087	H3K27ac	17523021	7083957	40.4266
UC1088	H3K27ac	24430342	14929375	61.11
UC1089	H3K27ac	12102240	5302097	43.8109
UC1090	H3K27ac	16713834	6818369	40.7948
UC1091	H3K27ac	24612144	10117669	41.1084
UC1092	H3K27ac	20817285	8210993	39.4432
UC1093	H3K27ac	13973085	4969686	35.5661
UC1094	H3K27ac	24763716	14719130	59.4383
UC1096	H3K27ac	11190108	4410064	39.4104
UC1098	H3K27ac	12332569	6491912	52.6404
UC1099	H3K27ac	21706884	12941112	59.6175
UC1100	H3K27ac	24238443	12229787	50.4562
UC1101	H3K27ac	15600943	6843005	43.8628
UC1102	H3K27ac	32555816	12048795	37.0097
UC1103	H3K27ac	28364407	17204092	60.6538
UC1104	H3K27ac	28964038	9644220	33.2972
UC1105	H3K27ac	26241688	12107910	46.14
UC1106	H3K27ac	28954888	5530001	19.0987
UC1107	H3K27ac	24371407	7987462	32.7739
UC1108	H3K27ac	20950478	9603935	45.8411
UC1109	H3K27ac	26309926	12644405	48.0594
UC1112	H3K27ac	21731107	12988622	59.7697
UC1113	H3K27ac	23659459	10720455	45.3115
UC1115	H3K27ac	15865348	9575289	60.3535
UC1116	H3K27ac	24175296	13381871	55.3535
UC1119	H3K27ac	21133985	8735504	41.3339
UC1120	H3K27ac	22054789	8691867	39.4103
UC1123	H3K27ac	20105474	12251289	60.9351
UC1125	H3K27ac	25564798	14094314	55.1317
UC1126	H3K27ac	22293596	13175996	59.1022
UC1129	H3K27ac	26546962	12346171	46.5069
UC113	H3K27ac	27516572	16692737	60.6643
UC1130	H3K27ac	21798075	8382454	38.455
UC1131	H3K27ac	27079267	11785468	43.5221
UC1135	H3K27ac	20067538	11112547	55.3757
UC1136	H3K27ac	23984882	13971767	58.2524
UC1137	H3K27ac	18624820	11382510	61.1147
UC1138	H3K27ac	23435225	13646259	58.2297
UC1139	H3K27ac	21363672	13118416	61.4052
UC1140	H3K27ac	18718666	9582808	51.1939
UC1143	H3K27ac	21661886	12765363	58.9301
UC1146	H3K27ac	30795126	17195554	55.8386
UC117	H3K27ac	22374413	10132152	45.2845
UC1196	H3K27ac	18960417	11548960	60.9109
UC1197	H3K27ac	9394101	5613465	59.7552
UC1198	H3K27ac	17732095	8816159	49.7187
UC1200	H3K27ac	18947323	10129881	53.4634
UC1201	H3K27ac	18930843	11361468	60.0156
UC1203	H3K27ac	27944800	15296295	54.7375
UC1204	H3K27ac	17245276	10427998	60.4687
UC1205	H3K27ac	11354364	6712972	59.1224
UC1206	H3K27ac	20779284	12512108	60.2143
UC1207	H3K27ac	20670222	12476015	60.3574
UC1208	H3K27ac	26343662	15822917	60.0635
UC1210	H3K27ac	29054970	16952697	58.347
UC1211	H3K27ac	22131497	14301336	64.6198
UC1212	H3K27ac	21145534	12201127	57.7007
UC1214	H3K27ac	23814494	15254158	64.0541
UC1215	H3K27ac	25249871	12342504	48.8815
UC1216	H3K27ac	23865822	12849363	53.84
UC1217	H3K27ac	15312161	8782369	57.3555
UC1218	H3K27ac	26523667	15902332	59.9553
UC122	H3K27ac	23952307	14549817	60.745
UC124	H3K27ac	16460704	8793271	53.4198
UC125	H3K27ac	8008859	3571694	44.5968
UC137	H3K27ac	20942079	13182753	62.9486
UC139	H3K27ac	18138046	5529054	30.4832
UC141	H3K27ac	21947209	11272686	51.3627
UC144	H3K27ac	18968439	7282143	38.3908
UC152	H3K27ac	14409977	7915873	54.9333
UC161	H3K27ac	8765628	4582058	52.273
UC164	H3K27ac	22002172	10962283	49.8236
UC167	H3K27ac	21755549	11000279	50.5631
UC169	H3K27ac	15569133	7110204	45.6686
UC177	H3K27ac	28012463	13493989	48.1714
UC18	H3K27ac	15551704	5405388	34.7575
UC181	H3K27ac	28033670	13134629	46.853
UC183	H3K27ac	27811182	13810739	49.6589
UC188	H3K27ac	23461835	11505928	49.041
UC19	H3K27ac	19137506	8731844	45.6269
UC223	H3K27ac	22267825	8361024	37.5476
UC225	H3K27ac	19349282	8619292	44.5458
UC226	H3K27ac	25371196	13429836	52.9334
UC227	H3K27ac	29019132	12718842	43.8292
UC251	H3K27ac	23926161	13361299	55.8439
UC255	H3K27ac	23209442	11172626	48.1383
UC282	H3K27ac	10625627	5157349	48.5369
UC285	H3K27ac	17544532	7823767	44.5938
UC304	H3K27ac	18178764	1696591	9.33282
UC34	H3K27ac	21923496	13894188	63.3758
UC42	H3K27ac	15436938	7573722	49.0623
UC50	H3K27ac	26149510	15269158	58.3918
UC51	H3K27ac	12390269	6420440	51.8184
UC60	H3K27ac	17427117	6866097	39.3989
UC62	H3K27ac	7411092	4199010	56.6585
UC86	H3K27ac	20065902	6985439	34.8125
UC87	H3K27ac	16642203	8757057	52.6196
UC88	H3K27ac	25188097	13531707	53.7226

## Sheet: FIB_H3K27ac
sample	mark	reads	reads.in.peaks	FRIP
UC1000	H3K27ac	17567842	10637973	60.5537
UC1001	H3K27ac	30288827	12718019	41.9891
UC1002	H3K27ac	22535985	13020478	57.7764
UC1006	H3K27ac	30446041	16027253	52.6415
UC1008	H3K27ac	36316781	19928495	54.8741
UC1011	H3K27ac	30750144	13572057	44.1366
UC1013	H3K27ac	20910758	7736455	36.9975
UC1015	H3K27ac	32771014	9625157	29.3709
UC1016	H3K27ac	25818825	11539026	44.6923
UC1021	H3K27ac	26416006	15211549	57.5846
UC1022	H3K27ac	26702651	15276455	57.2095
UC1024	H3K27ac	27260933	14375687	52.7337
UC1025	H3K27ac	26602043	13349964	50.184
UC1026	H3K27ac	28409423	15208024	53.5316
UC1027	H3K27ac	16896813	9900773	58.5955
UC1029	H3K27ac	44825976	22083082	49.264
UC103	H3K27ac	32453779	19448508	59.9268
UC1030	H3K27ac	35783723	19320297	53.9919
UC1037	H3K27ac	27341766	13480737	49.3046
UC1045	H3K27ac	30736198	18055480	58.7434
UC1046	H3K27ac	32020263	16710011	52.1857
UC1048	H3K27ac	53019905	27945576	52.7077
UC105	H3K27ac	35820734	21738848	60.6879
UC1052	H3K27ac	12977937	7833457	60.3598
UC1055	H3K27ac	24015374	12415220	51.697
UC1057	H3K27ac	23089527	13071828	56.6137
UC1059	H3K27ac	30082584	16320280	54.2516
UC1064	H3K27ac	26103362	13111456	50.229
UC1070	H3K27ac	37706179	19611550	52.0115
UC1071	H3K27ac	27022485	14146259	52.35
UC1074	H3K27ac	26612680	13882981	52.1668
UC1075	H3K27ac	14386147	8321105	57.8411
UC1076	H3K27ac	21568235	12113292	56.1626
UC1077	H3K27ac	32000990	17962259	56.1303
UC1079	H3K27ac	29602172	15827281	53.4666
UC1094	H3K27ac	16153586	9396492	58.1697
UC1098	H3K27ac	33426884	17836719	53.3604
UC1101	H3K27ac	13390768	7412636	55.3563
UC1106	H3K27ac	13295509	7656046	57.5837
UC1107	H3K27ac	20539088	11262421	54.8341
UC1111	H3K27ac	32083014	17073480	53.2166
UC1119	H3K27ac	15453311	8847558	57.2535
UC1123	H3K27ac	25210608	12595814	49.9624
UC1124	H3K27ac	33007713	19111500	57.9001
UC1128	H3K27ac	23761831	13301884	55.98
UC1129	H3K27ac	15327949	9403995	61.3519
UC1130	H3K27ac	26518782	14906231	56.2101
UC1131	H3K27ac	30695224	16372113	53.3377
UC1136	H3K27ac	29221290	16100327	55.0979
UC1138	H3K27ac	10593528	5906887	55.7594
UC1139	H3K27ac	30565156	15953847	52.1962
UC114	H3K27ac	31824439	18611039	58.4803
UC1140	H3K27ac	14273147	8061757	56.482
UC1143	H3K27ac	29445362	16484172	55.9822
UC1146	H3K27ac	24713736	13892512	56.2137
UC117	H3K27ac	13957784	7841769	56.182
UC1196	H3K27ac	32016331	17833710	55.7019
UC1197	H3K27ac	30035549	17064548	56.8145
UC1198	H3K27ac	26755740	14329122	53.5553
UC1199	H3K27ac	27722209	15319649	55.2613
UC1200	H3K27ac	26845052	15369202	57.2515
UC1205	H3K27ac	28128150	15016261	53.3852
UC1206	H3K27ac	29288720	17678514	60.3595
UC1207	H3K27ac	13467272	7678425	57.0154
UC124	H3K27ac	27158589	14410936	53.0622
UC139	H3K27ac	25060976	14695774	58.6401
UC141	H3K27ac	29100184	16376495	56.2763
UC167	H3K27ac	26968646	13341846	49.4717
UC188	H3K27ac	21299421	7741475	36.3459
UC227	H3K27ac	25681818	13584852	52.8968
UC34	H3K27ac	30975948	15602686	50.3703
UC78	H3K27ac	28799251	15523276	53.9017
UC79	H3K27ac	26246922	11845593	45.1314
UC86	H3K27ac	8104096	4766277	58.8132
UC87	H3K27ac	33612331	15303652	45.5299

## Sheet: Monocytes_H3K27ac
sample	mark	reads	reads.in.peaks	FRIP
S000GZ	H3K27ac	27669112	8400630	30.361
S000X1	H3K27ac	38600435	16145165	41.8264
S0010Q	H3K27ac	36221612	16270054	44.9181
S0012M	H3K27ac	38104496	9093588	23.8649
S001C2	H3K27ac	30062132	9949394	33.0961
S001GV	H3K27ac	32253405	6852614	21.2462
S001KN	H3K27ac	33733583	10963014	32.4988
S001NH	H3K27ac	9375320	4476426	47.7469
S001T5	H3K27ac	76279041	21151164	27.7287
S001YW	H3K27ac	32074737	12465083	38.8626
S0020M	H3K27ac	41651210	14195450	34.0817
S0021K	H3K27ac	45500646	18329233	40.2835
S0026A	H3K27ac	35515546	12959589	36.4899
S00278	H3K27ac	30047976	11582053	38.5452
S00294	H3K27ac	29147217	12188527	41.8171
S002EV	H3K27ac	27446904	9753229	35.5349
S002FT	H3K27ac	40893884	17792356	43.5086
S002KJ	H3K27ac	34872438	13141453	37.6844
S002MF	H3K27ac	56059251	25979296	46.3426
S002WW	H3K27ac	36218843	11840336	32.6911
S002XU	H3K27ac	30021944	10129369	33.7399
S0031G	H3K27ac	30703454	15715605	51.1851
S0032E	H3K27ac	71335049	33950074	47.5924
S00382	H3K27ac	30096628	12310804	40.9043
S003AZ	H3K27ac	67648781	29014713	42.8902
S003JH	H3K27ac	14935691	2436701	16.3146
S003KF	H3K27ac	26573609	8552396	32.1838
S003MB	H3K27ac	37071678	11970714	32.2907
S003P5	H3K27ac	29582850	10009377	33.8351
S003Q3	H3K27ac	17936206	5715692	31.8668
S003R1	H3K27ac	29287288	11226635	38.3328
S0041C	H3K27ac	37737910	15772126	41.7939
S00446	H3K27ac	32214889	13274229	41.2053
S004M7	H3K27ac	32170136	10595062	32.9345
S004N5	H3K27ac	28779842	11980627	41.6285
S005N1	H3K27ac	36869375	11328379	30.7257
S005VM	H3K27ac	25208890	8918812	35.3796
S005WK	H3K27ac	27781644	10018308	36.0609
S00630	H3K27ac	25372051	8451861	33.3117
S0064Z	H3K27ac	28889220	8841164	30.6037
S006UK	H3K27ac	27051962	11376186	42.0531
S006XE	H3K27ac	42179342	18763660	44.4854
S007CF	H3K27ac	33162462	13693303	41.2916
S007DD	H3K27ac	28530486	13506341	47.34
S007F9	H3K27ac	28384415	10929220	38.5043
S007G7	H3K27ac	26785355	8924221	33.3175
S007PQ	H3K27ac	32931491	14137585	42.9303
S007VE	H3K27ac	39005311	18155344	46.5458
S007WC	H3K27ac	21107489	3034913	14.3784
S00D9Y	H3K27ac	30982220	9824415	31.7098
S00DKC	H3K27ac	27122683	6160266	22.7126
S00DP2	H3K27ac	21841156	5426837	24.8468
S00E9U	H3K27ac	28468751	5482767	19.2589
S00F9Q	H3K27ac	27480201	8666770	31.5382
S00FPV	H3K27ac	25171598	5118440	20.3342
S00FUL	H3K27ac	34018336	11925247	35.0554
S00FVJ	H3K27ac	28517803	4241728	14.874
S00G5U	H3K27ac	27513550	6221908	22.614
S00GWD	H3K27ac	30046569	6595637	21.9514
S00HE8	H3K27ac	31942973	4487810	14.0494
S00HVB	H3K27ac	29157369	5453289	18.703
S00J5I	H3K27ac	30807925	5745381	18.649
S00JA8	H3K27ac	27885446	6552745	23.4988
S00JD2	H3K27ac	24097985	4037556	16.7547
S00JT7	H3K27ac	29665066	6256745	21.0913
S00JU5	H3K27ac	27655095	5216887	18.8641
S00JV3	H3K27ac	27305834	6755118	24.7387
S00K0O	H3K27ac	33171978	10940368	32.9808
S00KEX	H3K27ac	35399181	6757243	19.0887
S00KFV	H3K27ac	41203244	8556103	20.7656
S00KHR	H3K27ac	30594338	6672207	21.8086
S00KKL	H3K27ac	29329901	8249710	28.1273
S00M0G	H3K27ac	27164288	7250201	26.6902
S00M1E	H3K27ac	28521584	7863411	27.57
S00M2C	H3K27ac	30095266	9899974	32.8955
S00M48	H3K27ac	29388593	8713130	29.648
S00M80	H3K27ac	31874858	8411182	26.3881
S00MBV	H3K27ac	24421903	8647540	35.409
S00N52	H3K27ac	30832102	6852935	22.2266
S00N7Z	H3K27ac	28677954	7693098	26.8258
S00NBR	H3K27ac	22458866	7165417	31.9046
S00NHF	H3K27ac	28213950	11532564	40.8754
S00NQY	H3K27ac	26686555	8260133	30.9524
S00NRW	H3K27ac	31486203	8956020	28.4443
S00NWM	H3K27ac	37326564	11371997	30.4662
S00NXK	H3K27ac	31481320	8724331	27.7127
S00P04	H3K27ac	33037073	8349581	25.2734
S00P20	H3K27ac	59816488	7485268	12.5137
S00P4X	H3K27ac	31196850	7317988	23.4575
S00P8P	H3K27ac	29827608	6393579	21.4351
S00PBJ	H3K27ac	38227405	12182936	31.8696
S00PCH	H3K27ac	25822350	3911496	15.1477
S00PDF	H3K27ac	36146633	6473306	17.9085
S00PED	H3K27ac	32993700	6274335	19.0168
S00PK1	H3K27ac	28889519	5265686	18.227
S00PQQ	H3K27ac	31644348	5566664	17.5913
S00PVG	H3K27ac	34987569	10218996	29.2075
S00PWE	H3K27ac	30170113	7940572	26.3193
S00PYA	H3K27ac	34215992	8590076	25.1054
S00Q4T	H3K27ac	35376460	11615959	32.8353
S00Q5R	H3K27ac	38616305	13426101	34.768
S00Q6P	H3K27ac	25110997	4495007	17.9006
S00QE9	H3K27ac	32613570	5249200	16.0951
S00QPO	H3K27ac	27916879	6514715	23.3361
S00QQM	H3K27ac	29737202	8513356	28.6286
S00QRK	H3K27ac	28862127	6756250	23.4087
S00QTG	H3K27ac	30691621	8174774	26.6352
S00QUE	H3K27ac	36402777	6789822	18.6519
S00QWA	H3K27ac	26927600	6207191	23.0514
S00R0X	H3K27ac	30567979	8353704	27.3283
S00R1V	H3K27ac	29853496	8960919	30.0163
S00R9F	H3K27ac	37146571	6638627	17.8714
S00RAD	H3K27ac	30487317	7937750	26.0362
S00RC9	H3K27ac	34887542	10723601	30.7376
S00RD7	H3K27ac	30271342	7930699	26.1987
S00RMQ	H3K27ac	27121561	7608106	28.0519
S00S2P	H3K27ac	30346968	7785837	25.6561
S00S4L	H3K27ac	30411649	6358572	20.9083
S00S6H	H3K27ac	31742305	6468025	20.3767
S00S7F	H3K27ac	29356030	7445820	25.3639
S00SE1	H3K27ac	24919593	6626489	26.5915
S00SHW	H3K27ac	37939524	9688679	25.5372
S00SJS	H3K27ac	23313766	5240026	22.4761
S00SMM	H3K27ac	36118847	7750015	21.457
S00SPG	H3K27ac	29942408	5623612	18.7814
S00SV4	H3K27ac	27210567	6324458	23.2427
S00SX0	H3K27ac	31743477	5985971	18.8573
S00SYZ	H3K27ac	32934518	8141856	24.7213
S00T4H	H3K27ac	28999486	8880276	30.6222
S00T5F	H3K27ac	29325128	8362316	28.5159
S00T6D	H3K27ac	31102584	5107893	16.4227
S00TA5	H3K27ac	31403812	4147405	13.2067
S00TT4	H3K27ac	37849986	7214266	19.0602
S00U1J	H3K27ac	40220389	15118273	37.5886
S00U3F	H3K27ac	39972713	14113006	35.3066
S00U5B	H3K27ac	66417419	12334404	18.571
S00U77	H3K27ac	27216848	5153054	18.9333
S00U93	H3K27ac	24784650	5365371	21.648
S00UKI	H3K27ac	33143140	7318418	22.0812
S00UME	H3K27ac	30546301	7176248	23.493
S00V57	H3K27ac	70179569	7877073	11.2242
S00V65	H3K27ac	27859210	3643190	13.0771
S00VGM	H3K27ac	55401731	11863828	21.4142
S00VVT	H3K27ac	63936655	13712591	21.4472
S00W29	H3K27ac	29842768	5163239	17.3015
S00W45	H3K27ac	28609124	5761625	20.1391
S00WKA	H3K27ac	29835225	8029030	26.9112
S00WP0	H3K27ac	29899814	10936879	36.5784
S00WQZ	H3K27ac	44533298	13254641	29.7634
S00WTT	H3K27ac	30066704	6225366	20.7052
S00XHC	H3K27ac	30277180	4494994	14.8461
S00XK6	H3K27ac	33451213	4488362	13.4176
S00XRT	H3K27ac	29686033	4121125	13.8824
S00YBK	H3K27ac	21770492	4670131	21.4517
S00YCI	H3K27ac	80731818	18295352	22.6619
S00YEE	H3K27ac	42942765	13240825	30.8337
S00YH8	H3K27ac	66510400	7015356	10.5478
S00YK2	H3K27ac	27789786	4063160	14.6211
S00YRP	H3K27ac	28183869	4750392	16.855
S00YVH	H3K27ac	30281067	7192381	23.7521
S0100M	H3K27ac	25733842	5638267	21.9099
S010B0	H3K27ac	30419730	6443621	21.1824

## Sheet: Neutrophils_H3K27ac
sample	mark	reads	reads.in.peaks	FRIP
S000X1	H3K27ac	28201415	7318572	25.9511
S0010Q	H3K27ac	34630004	11361963	32.8096
S0012M	H3K27ac	22598301	5614484	24.8447
S001C2	H3K27ac	23716010	9792167	41.2893
S001GV	H3K27ac	31263773	6086609	19.4686
S001KN	H3K27ac	22711677	8043225	35.4145
S001NH	H3K27ac	33894139	11408973	33.6606
S001T5	H3K27ac	14542533	7917180	54.4415
S001YW	H3K27ac	44572033	21127219	47.4002
S0020M	H3K27ac	20070112	8054663	40.1326
S0021K	H3K27ac	49307535	25922678	52.5735
S0026A	H3K27ac	24099011	4864823	20.1868
S00278	H3K27ac	28699760	9802578	34.1556
S00294	H3K27ac	29040413	11049240	38.0478
S002EV	H3K27ac	32408964	11785930	36.3663
S002FT	H3K27ac	18278125	4994890	27.3271
S002KJ	H3K27ac	31976351	15391337	48.1335
S002MF	H3K27ac	21794494	3248942	14.9072
S002WW	H3K27ac	34962126	13067546	37.3763
S002XU	H3K27ac	21625236	7042827	32.5676
S0031G	H3K27ac	24596035	10872311	44.2035
S0032E	H3K27ac	39643666	19132354	48.2608
S00382	H3K27ac	21931997	8255449	37.6411
S003AZ	H3K27ac	65692303	25155865	38.2935
S003JH	H3K27ac	43224413	16372976	37.879
S003KF	H3K27ac	16698337	5506892	32.9787
S003MB	H3K27ac	23562976	6567550	27.8723
S003P5	H3K27ac	46402161	19024385	40.9989
S003Q3	H3K27ac	26992492	11961744	44.3151
S003R1	H3K27ac	54855305	21895697	39.9154
S0041C	H3K27ac	29342071	13029737	44.4063
S00446	H3K27ac	19181637	5619698	29.2973
S004M7	H3K27ac	22254376	7732622	34.7465
S004N5	H3K27ac	29613681	15079631	50.9212
S005N1	H3K27ac	30035007	13314149	44.3288
S005VM	H3K27ac	21761340	6492836	29.8366
S005WK	H3K27ac	21386699	6452668	30.1714
S00630	H3K27ac	22506498	8245983	36.6382
S0064Z	H3K27ac	17477796	4255630	24.3488
S006UK	H3K27ac	17226348	7716855	44.7968
S006XE	H3K27ac	97337616	38794411	39.8555
S007CF	H3K27ac	34712426	17822351	51.3429
S007DD	H3K27ac	22597212	10028244	44.3782
S007F9	H3K27ac	24079166	7949327	33.0133
S007G7	H3K27ac	25411445	7818404	30.7673
S007PQ	H3K27ac	24262318	8683175	35.7887
S007VE	H3K27ac	31730886	16969038	53.478
S007WC	H3K27ac	22438640	4269321	19.0266
S0100M	H3K27ac	35194909	4555262	12.943

## Sheet: Tcells_H3K27ac
sample	mark	reads	reads.in.peaks	FRIP
S000GZ	H3K27ac	31945599	10441205	32.6843
S0010Q	H3K27ac	29724567	6581162	22.1405
S001GV	H3K27ac	26960909	7551222	28.008
S0026A	H3K27ac	29277608	12627356	43.1297
S002FT	H3K27ac	26206167	10669276	40.7128
S002XU	H3K27ac	27830602	7259219	26.0836
S003P5	H3K27ac	30498988	12303555	40.3409
S003R1	H3K27ac	36993191	12593357	34.0424
S0041C	H3K27ac	35740346	13390613	37.4664
S004M7	H3K27ac	38339855	13929727	36.3322
S005N1	H3K27ac	30674657	8195337	26.717
S005VM	H3K27ac	29757041	13277859	44.6209
S005WK	H3K27ac	36052928	6825962	18.9332
S006UK	H3K27ac	12987499	3557831	27.3943
S006XE	H3K27ac	27772553	8441678	30.3958
S007CF	H3K27ac	27317887	11180867	40.9287
S007DD	H3K27ac	27101727	9833673	36.2843
S007DD	H3K27ac	10457198	9833673	94.0374
S007F9	H3K27ac	27333740	10807145	39.5377
S007G7	H3K27ac	25833655	7891197	30.5462
S007G7	H3K27ac	39556700	7891197	19.9491
S007PQ	H3K27ac	25322207	11084162	43.7725
S007VE	H3K27ac	29238860	9909029	33.8899
S007WC	H3K27ac	28284113	11405658	40.3253
S00D9Y	H3K27ac	35051743	7058754	20.1381
S00DKC	H3K27ac	33145503	6782824	20.4638
S00DP2	H3K27ac	21647916	7129927	32.9359
S00E9U	H3K27ac	26779858	7935496	29.6323
S00FK4	H3K27ac	31942356	8368432	26.1985
S00FPV	H3K27ac	56528619	18212259	32.2178
S00FUL	H3K27ac	27654828	7874837	28.4755
S00FVJ	H3K27ac	28076677	11736735	41.8024
S00G5U	H3K27ac	30612015	10435148	34.0884
S00G7Q	H3K27ac	26132602	7800567	29.8499
S00GBI	H3K27ac	29702021	3451395	11.6201
S00GEC	H3K27ac	28426115	5653239	19.8875
S00GSL	H3K27ac	32578967	10326035	31.6954
S00GWD	H3K27ac	29836046	10036607	33.6392
S00H5Q	H3K27ac	34245033	9746419	28.4608
S00HE8	H3K27ac	47165077	14138440	29.9765
S00HVB	H3K27ac	13002336	5352675	41.167
S00J5I	H3K27ac	27113904	7340724	27.0737
S00JA8	H3K27ac	28853561	7651895	26.5198
S00JD2	H3K27ac	32043939	8516805	26.5785
S00JT7	H3K27ac	32289386	13300276	41.1909
S00JU5	H3K27ac	24650310	7627545	30.943
S00JYY	H3K27ac	27839025	14417689	51.7895
S00KEX	H3K27ac	28863445	7980035	27.6475
S00KHR	H3K27ac	36139305	7960859	22.0283
S00KKL	H3K27ac	26328379	7187398	27.2991
S00M1E	H3K27ac	27516696	8514538	30.9432
S00M2C	H3K27ac	13693683	2905121	21.215
S00M48	H3K27ac	30288725	7408456	24.4595
S00M80	H3K27ac	27294509	11039572	40.4461
S00MBV	H3K27ac	26225039	6554543	24.9935
S00N52	H3K27ac	26344557	6497490	24.6635
S00N7Z	H3K27ac	15158785	2281327	15.0495
S00NHF	H3K27ac	14218203	5565489	39.1434
S00NQY	H3K27ac	31039290	8787969	28.3124
S00NUQ	H3K27ac	30947069	14993556	48.449
S00NWM	H3K27ac	29619415	11742429	39.6444
S00NXK	H3K27ac	12477725	2091797	16.7642
S00P20	H3K27ac	10473964	2512852	23.9914
S00PBJ	H3K27ac	29872249	13969524	46.7642
S00PDF	H3K27ac	29369593	7194923	24.4979
S00PED	H3K27ac	28664659	6658221	23.228
S00PK1	H3K27ac	31389328	13249603	42.2105
S00PWE	H3K27ac	26515618	7859431	29.6408
S00PYA	H3K27ac	28174426	8561284	30.3867
S00Q00	H3K27ac	13046577	5892587	45.1658
S00Q4T	H3K27ac	28784383	6175156	21.4531
S00Q5R	H3K27ac	28037878	7583999	27.0491
S00Q6P	H3K27ac	12592729	7339974	58.2874
S00QE9	H3K27ac	28738081	11208135	39.001
S00QPO	H3K27ac	34557438	11084177	32.0746
S00QQM	H3K27ac	28325728	13186895	46.5545
S00R1V	H3K27ac	26867419	9814761	36.5303
S00RBB	H3K27ac	23560397	6220598	26.4028
S00RC9	H3K27ac	28978337	10742622	37.0712
S00RD7	H3K27ac	13771382	3809522	27.6626
S00S2P	H3K27ac	13328156	4526369	33.961
S00S7F	H3K27ac	28734570	4631096	16.1168
S00SE1	H3K27ac	30020009	8077677	26.9076
S00SMM	H3K27ac	26874835	12307358	45.7951
S00SPG	H3K27ac	32860943	14349743	43.6681
S00SV4	H3K27ac	27786474	7267421	26.1545
S00SYZ	H3K27ac	32607130	6020472	18.4637
S00T4H	H3K27ac	26620395	10803368	40.583
S00TA5	H3K27ac	30279914	10429158	34.4425
S00U1J	H3K27ac	28221787	18847177	66.7824
S00U5B	H3K27ac	26008333	10292191	39.5727
S00U93	H3K27ac	27714114	9374378	33.8253
S00UKI	H3K27ac	30103814	15487144	51.4458
S00UME	H3K27ac	28887638	10714043	37.0887
S00V57	H3K27ac	24039076	7853998	32.6718
S00V65	H3K27ac	13721207	5431658	39.5859
S00VGM	H3K27ac	28765615	5645511	19.6259
S00W29	H3K27ac	30484892	10524947	34.5251
S00W45	H3K27ac	29360503	14937624	50.8766
S00WKA	H3K27ac	37527760	10790907	28.7545
S00WP0	H3K27ac	25193675	13333560	52.9242
S00WQZ	H3K27ac	29267272	13754593	46.9965
S00WRX	H3K27ac	15228470	7319906	48.0672
S00WTT	H3K27ac	33175517	9806602	29.5598
S00XGE	H3K27ac	42588237	9036857	21.2191
S00XHC	H3K27ac	25157216	5445395	21.6455
S00XRT	H3K27ac	25411960	7018452	27.6187
S00YCI	H3K27ac	33467837	5510954	16.4664
S00YEE	H3K27ac	34279763	4573279	13.341
S00YH8	H3K27ac	31990954	5425547	16.9596
S00YK2	H3K27ac	36492985	7152122	19.5986
S00YRP	H3K27ac	32408694	9227479	28.4722
S00YVH	H3K27ac	36470439	8294034	22.7418
S0100M	H3K27ac	31249934	5770754	18.4665
S010MF	H3K27ac	35963033	5053289	14.0513
S010P9	H3K27ac	44589160	7235298	16.2266
S011AZ	H3K27ac	27871751	6278997	22.5282
S011DT	H3K27ac	36851152	7613582	20.6604
S011ER	H3K27ac	30593248	5272706	17.2349
S011HL	H3K27ac	30257728	6073273	20.0718
S011JH	H3K27ac	28990126	6123425	21.1225
S01238	H3K27ac	32571294	9654157	29.6401
S01246	H3K27ac	28552585	5105789	17.8821
S0130A	H3K27ac	33078971	10315080	31.1832
S01342	H3K27ac	31289971	6717185	21.4675
S0137X	H3K27ac	54188693	13393882	24.7171
S013CN	H3K27ac	37954374	11631200	30.6452
S013DL	H3K27ac	33545397	8242894	24.5724

## Sheet: LCL_H3K4me1
sample	mark	reads	reads.in.peaks	FRIP
HG00097	H3K4me1	20316995	7603768	37.4257
HG00098	H3K4me1	28418961	12391383	43.6025
HG00099	H3K4me1	20220188	9422525	46.5996
HG00100	H3K4me1	25220919	11385824	45.1444
HG00101	H3K4me1	16743368	6715945	40.1111
HG00102	H3K4me1	23616235	8490249	35.9509
HG00103	H3K4me1	28681246	11943748	41.6431
HG00104	H3K4me1	23296669	10705876	45.9545
HG00107	H3K4me1	18733750	7862987	41.9723
HG00109	H3K4me1	17806881	7802570	43.8177
HG00110	H3K4me1	22124673	9365433	42.3303
HG00111	H3K4me1	24232329	10289090	42.4602
HG00112	H3K4me1	28947216	12405911	42.857
HG00113	H3K4me1	23174881	10144970	43.7757
HG00114	H3K4me1	32853418	13921571	42.3748
HG00115	H3K4me1	10829632	4769601	44.0421
HG00116	H3K4me1	15718591	6848454	43.5691
HG00117	H3K4me1	21271328	9704040	45.6203
HG00118	H3K4me1	18554609	8092935	43.6168
HG00119	H3K4me1	17837961	8337858	46.7422
HG00120	H3K4me1	20660808	9461943	45.7966
HG00121	H3K4me1	20086866	8681735	43.221
HG00122	H3K4me1	16377208	7219727	44.084
HG00123	H3K4me1	30611512	13723292	44.8305
HG00124	H3K4me1	15997917	7296177	45.607
HG00125	H3K4me1	16001794	6543754	40.8939
HG00126	H3K4me1	18565985	8437682	45.447
HG00128	H3K4me1	20020596	7896087	39.4398
HG00129	H3K4me1	17902008	7795414	43.5449
HG00130	H3K4me1	19140146	8518629	44.5066
HG00131	H3K4me1	15019541	5810831	38.6885
HG00132	H3K4me1	21899211	9111966	41.6086
HG00134	H3K4me1	25313220	11207912	44.2769
HG00135	H3K4me1	19873353	6897105	34.7053
HG00136	H3K4me1	29499059	11026836	37.3803
HG00137	H3K4me1	15833970	6715603	42.4126
HG00138	H3K4me1	17500877	7967162	45.5244
HG00140	H3K4me1	21900778	9982958	45.5827
HG00142	H3K4me1	18081498	8143044	45.0352
HG00143	H3K4me1	21288487	8775841	41.2234
HG00145	H3K4me1	24839310	9915661	39.9192
HG00146	H3K4me1	20640477	9232267	44.7289
HG00149	H3K4me1	16384124	7140087	43.5793
HG00150	H3K4me1	27049598	9986928	36.9208
HG00151	H3K4me1	16495827	7586828	45.9924
HG00152	H3K4me1	16797936	7301664	43.4676
HG00154	H3K4me1	25586628	10737338	41.9646
HG00156	H3K4me1	25947079	10875781	41.9152
HG00157	H3K4me1	23652186	9534143	40.3098
HG00159	H3K4me1	30243744	13010614	43.0192
HG00160	H3K4me1	21790698	8183812	37.5564
HG00231	H3K4me1	25239569	10267920	40.6818
HG00232	H3K4me1	22640545	9777392	43.1853
HG00233	H3K4me1	24324265	10015384	41.1745
HG00234	H3K4me1	20679527	8250501	39.897
HG00235	H3K4me1	23555472	10271913	43.6073
HG00236	H3K4me1	25828191	10166325	39.3614
HG00237	H3K4me1	23264973	8579294	36.8764
HG00238	H3K4me1	22819667	9066052	39.7291
HG00239	H3K4me1	21551442	9000763	41.7641
HG00240	H3K4me1	24321278	10922398	44.9088
HG00242	H3K4me1	21253203	8874120	41.7543
HG00244	H3K4me1	20165817	8206870	40.6969
HG00245	H3K4me1	26832336	10932324	40.7431
HG00247	H3K4me1	27279365	11857712	43.4677
HG00249	H3K4me1	26524394	10512802	39.6345
HG00250	H3K4me1	25814830	10750196	41.6435
HG00251	H3K4me1	19100159	8229869	43.088
HG00252	H3K4me1	20037134	8289217	41.3693
HG00253	H3K4me1	23149700	9110813	39.3561
HG00254	H3K4me1	22606811	9916367	43.8645
HG00255	H3K4me1	20693019	8539920	41.2696
HG00256	H3K4me1	25084813	9409657	37.5114
HG00257	H3K4me1	23605418	9709311	41.1317
HG00258	H3K4me1	27344089	11180666	40.8888
HG00260	H3K4me1	26503260	10907625	41.1558
HG00261	H3K4me1	20161344	9113996	45.2053
HG00262	H3K4me1	25799950	9458138	36.6595
HG00263	H3K4me1	19413198	8376779	43.1499
HG00264	H3K4me1	12975769	5903254	45.4944
HG00265	H3K4me1	23921411	10072756	42.1077
HG01790	H3K4me1	20190167	6205145	30.7335
HG02215	H3K4me1	29043973	12234819	42.1252
NA06985	H3K4me1	36680975	6124472	16.6966
NA06986	H3K4me1	69591356	25673985	36.8925
NA06994	H3K4me1	85950794	18909746	22.0007
NA07037	H3K4me1	12611589	2005142	15.8992
NA07048	H3K4me1	37376153	6577368	17.5978
NA07051	H3K4me1	81021389	17447103	21.5339
NA07056	H3K4me1	45883605	7382324	16.0892
NA07346	H3K4me1	54176488	11446393	21.128
NA07357	H3K4me1	27029377	5575308	20.6268
NA10847	H3K4me1	50056503	10742675	21.4611
NA10851	H3K4me1	27581441	3587725	13.0078
NA11829	H3K4me1	60274810	9915951	16.4512
NA11830	H3K4me1	87041111	25087817	28.823
NA11831	H3K4me1	34897087	7141516	20.4645
NA11832	H3K4me1	15524394	1571513	10.1229
NA11840	H3K4me1	74120385	15720727	21.2097
NA11881	H3K4me1	48392134	9763636	20.1761
NA11894	H3K4me1	30703414	5984937	19.4927
NA11918	H3K4me1	52169117	16521034	31.6682
NA11920	H3K4me1	21376980	3714430	17.3758
NA11931	H3K4me1	40769569	13376593	32.8102
NA11992	H3K4me1	46859240	12336475	26.3267
NA11993	H3K4me1	31384433	4291059	13.6726
NA11994	H3K4me1	40639986	9301268	22.887
NA12005	H3K4me1	66119264	16280613	24.6231
NA12043	H3K4me1	51473936	14034159	27.2646
NA12154	H3K4me1	32022421	7421602	23.1763
NA12156	H3K4me1	27679686	6995524	25.2731
NA12249	H3K4me1	18948045	4245165	22.4042
NA12275	H3K4me1	18972203	2160973	11.3902
NA12282	H3K4me1	58868306	13155148	22.3467
NA12286	H3K4me1	43736044	7483075	17.1096
NA12287	H3K4me1	45804481	14845307	32.4102
NA12383	H3K4me1	46477896	5565353	11.9742
NA12489	H3K4me1	32358973	5553117	17.161
NA12750	H3K4me1	42628277	5651863	13.2585
NA12760	H3K4me1	38005213	8002385	21.056
NA12761	H3K4me1	25254248	4689611	18.5696
NA12762	H3K4me1	40515543	6023261	14.8665
NA12763	H3K4me1	66702597	21129842	31.6777
NA12776	H3K4me1	12138541	1651528	13.6057
NA12812	H3K4me1	65669193	12685087	19.3166
NA12813	H3K4me1	60379946	20666537	34.2275
NA12814	H3K4me1	12093639	1039981	8.59941
NA12815	H3K4me1	27547282	5175677	18.7883
NA12873	H3K4me1	11121385	1252358	11.2608
NA20502	H3K4me1	18724407	7537639	40.2557
NA20506	H3K4me1	19910702	8640087	43.3942
NA20507	H3K4me1	13738920	4300778	31.3036
NA20508	H3K4me1	21103490	9495000	44.9926
NA20509	H3K4me1	23731505	9968698	42.0062
NA20510	H3K4me1	19158005	7175956	37.4567
NA20512	H3K4me1	25555841	10523247	41.1775
NA20514	H3K4me1	22413969	9729660	43.4089
NA20516	H3K4me1	20178821	7971838	39.506
NA20517	H3K4me1	17504279	7412593	42.3473
NA20518	H3K4me1	21468336	9582027	44.6333
NA20519	H3K4me1	23667472	9712466	41.0372
NA20521	H3K4me1	24282015	10160079	41.842
NA20522	H3K4me1	30091663	12569374	41.7703
NA20524	H3K4me1	28922071	11812889	40.8439
NA20529	H3K4me1	26098857	10902904	41.7754
NA20531	H3K4me1	28425833	10832015	38.1062
NA20534	H3K4me1	36889008	14972727	40.5886
NA20535	H3K4me1	29245876	12304117	42.0713
NA20536	H3K4me1	26193377	10119614	38.6342
NA20537	H3K4me1	23229607	7960968	34.2708
NA20538	H3K4me1	27324429	10918764	39.9597
NA20540	H3K4me1	25093801	11131569	44.3598
NA20542	H3K4me1	29925289	11549159	38.5933
NA20544	H3K4me1	16318789	7189047	44.0538
NA20588	H3K4me1	32423358	14290951	44.0761
NA20589	H3K4me1	24727715	10465058	42.3212
NA20752	H3K4me1	10847971	4698659	43.3137
UC100	H3K4me1	23813032	8435574	35.4242
UC1000	H3K4me1	10643212	3808943	35.7875
UC1001	H3K4me1	17330637	6211652	35.842
UC1002	H3K4me1	11384451	3755135	32.9848
UC1004	H3K4me1	16741930	6295320	37.6021
UC1006	H3K4me1	15407350	5265296	34.1739
UC1007	H3K4me1	19106598	8613424	45.0809
UC1008	H3K4me1	18200892	6353968	34.9102
UC1011	H3K4me1	24489452	9005531	36.7731
UC1012	H3K4me1	26177948	11961831	45.6943
UC1013	H3K4me1	20826906	7262498	34.8707
UC1014	H3K4me1	21286341	6618818	31.0942
UC1015	H3K4me1	16983758	5972387	35.1653
UC1021	H3K4me1	23984450	10329755	43.0686
UC1022	H3K4me1	20097557	8486655	42.2273
UC1023	H3K4me1	20052669	7288289	36.3457
UC1025	H3K4me1	24480630	10875764	44.426
UC1026	H3K4me1	29564638	11974051	40.5013
UC1027	H3K4me1	15221080	4602315	30.2365
UC1028	H3K4me1	20343878	8186928	40.2427
UC1029	H3K4me1	25249938	10265567	40.6558
UC103	H3K4me1	25084977	9483875	37.807
UC1030	H3K4me1	8017021	2210354	27.5708
UC1037	H3K4me1	18274374	6101714	33.3895
UC1040	H3K4me1	24934011	11201617	44.9251
UC1045	H3K4me1	17502534	5517935	31.5265
UC1046	H3K4me1	19822697	6572982	33.1589
UC1047	H3K4me1	22509958	9519976	42.2923
UC1048	H3K4me1	26626840	8691048	32.6402
UC105	H3K4me1	21645312	9582956	44.2727
UC1052	H3K4me1	13256756	4033592	30.4267
UC1053	H3K4me1	13600040	4175816	30.7044
UC1055	H3K4me1	22816325	7556497	33.1188
UC1056	H3K4me1	9204539	2970958	32.2771
UC1057	H3K4me1	25011251	8659233	34.6214
UC1058	H3K4me1	24247284	7722664	31.8496
UC1059	H3K4me1	16206368	4856324	29.9655
UC1061	H3K4me1	24073929	10260012	42.6188
UC1063	H3K4me1	21100456	7266214	34.4363
UC1064	H3K4me1	18615263	5762333	30.9549
UC1067	H3K4me1	8268303	2629035	31.7965
UC1068	H3K4me1	27562390	10077597	36.5629
UC1069	H3K4me1	12974465	4419807	34.0654
UC1070	H3K4me1	20045430	8766427	43.7328
UC1071	H3K4me1	20299438	8720734	42.9605
UC1072	H3K4me1	22800869	10185099	44.6698
UC1073	H3K4me1	8509811	2703113	31.7647
UC1074	H3K4me1	22193791	7808922	35.1852
UC1075	H3K4me1	25783183	8784824	34.0719
UC1076	H3K4me1	17912245	6296643	35.1527
UC1077	H3K4me1	31124394	10518803	33.796
UC1078	H3K4me1	23037264	9215737	40.0036
UC1079	H3K4me1	21640802	6615389	30.5691
UC108	H3K4me1	25150852	10877147	43.2476
UC1080	H3K4me1	19994755	6505724	32.5372
UC1083	H3K4me1	24841631	7452670	30.0007
UC1084	H3K4me1	15667966	4543024	28.9956
UC1085	H3K4me1	18440586	5883579	31.9056
UC1086	H3K4me1	17829765	5984286	33.5635
UC1087	H3K4me1	18057594	6053026	33.5207
UC1088	H3K4me1	36078899	16186612	44.8645
UC1089	H3K4me1	17571571	6279424	35.7363
UC1090	H3K4me1	21543326	4882440	22.6634
UC1091	H3K4me1	9299074	3095029	33.2832
UC1092	H3K4me1	13154625	4307443	32.7447
UC1093	H3K4me1	20350469	6669292	32.7722
UC1094	H3K4me1	20703652	8813952	42.572
UC1096	H3K4me1	25453032	8840284	34.7318
UC1098	H3K4me1	24614203	9463977	38.4493
UC1099	H3K4me1	16269060	6867336	42.211
UC1100	H3K4me1	19994660	7309171	36.5556
UC1101	H3K4me1	20703788	7481245	36.1347
UC1102	H3K4me1	24055795	8068302	33.54
UC1103	H3K4me1	16862466	7413607	43.9651
UC1104	H3K4me1	24071887	6797455	28.2381
UC1105	H3K4me1	24416005	8645130	35.4076
UC1106	H3K4me1	22217312	5334777	24.0118
UC1107	H3K4me1	8999449	2482634	27.5865
UC1108	H3K4me1	15439757	5763367	37.3281
UC1109	H3K4me1	16201660	6221725	38.4018
UC1112	H3K4me1	20043331	8549113	42.6532
UC1113	H3K4me1	24822752	9815194	39.5411
UC1115	H3K4me1	18652872	7987358	42.8211
UC1116	H3K4me1	16550664	7144755	43.169
UC1119	H3K4me1	20659717	7306893	35.3678
UC1120	H3K4me1	12736835	4678530	36.7323
UC1123	H3K4me1	20307162	8960890	44.1267
UC1125	H3K4me1	24005563	9495675	39.5561
UC1126	H3K4me1	26115639	11211935	42.9319
UC1129	H3K4me1	18685467	6609928	35.3747
UC113	H3K4me1	27256973	11948436	43.8363
UC1130	H3K4me1	13609471	4846024	35.6077
UC1131	H3K4me1	19383179	7121386	36.74
UC1135	H3K4me1	23844165	8892421	37.2939
UC1136	H3K4me1	26983052	12063678	44.7084
UC1137	H3K4me1	16920080	7236754	42.7702
UC1138	H3K4me1	19778137	8726479	44.1218
UC1139	H3K4me1	21146386	9316800	44.0586
UC1140	H3K4me1	26448290	9987217	37.7613
UC1143	H3K4me1	23302358	11080116	47.5493
UC1146	H3K4me1	19770208	8139748	41.1718
UC117	H3K4me1	16559107	5707098	34.465
UC1196	H3K4me1	21152738	9852505	46.5779
UC1197	H3K4me1	28489718	12607029	44.2512
UC1198	H3K4me1	27621094	11551013	41.8195
UC1200	H3K4me1	12086208	4933484	40.8191
UC1201	H3K4me1	17484457	8083241	46.231
UC1203	H3K4me1	19558977	8001318	40.9087
UC1204	H3K4me1	24696763	11074939	44.8437
UC1205	H3K4me1	16657879	7120247	42.744
UC1206	H3K4me1	26126756	12011583	45.9743
UC1207	H3K4me1	19872301	8936297	44.9686
UC1208	H3K4me1	24729545	11189317	45.2468
UC1210	H3K4me1	24677461	11425758	46.3004
UC1211	H3K4me1	20207390	8867656	43.8832
UC1212	H3K4me1	20742148	9654127	46.5435
UC1214	H3K4me1	22346096	10254018	45.8873
UC1215	H3K4me1	24357074	11168728	45.8541
UC1216	H3K4me1	21763542	8586173	39.4521
UC1217	H3K4me1	18194203	8113847	44.5958
UC1218	H3K4me1	23282573	10722235	46.0526
UC122	H3K4me1	27213755	10896974	40.0422
UC124	H3K4me1	24522467	11051963	45.0687
UC125	H3K4me1	24894651	8334545	33.4793
UC137	H3K4me1	21166328	9435937	44.5799
UC139	H3K4me1	10997081	3514674	31.9601
UC141	H3K4me1	20661816	6845705	33.1322
UC144	H3K4me1	24560232	7744969	31.5346
UC152	H3K4me1	23295956	8290185	35.5864
UC161	H3K4me1	23366414	7878297	33.7163
UC164	H3K4me1	25159493	10360354	41.1787
UC167	H3K4me1	18972388	6771832	35.6931
UC169	H3K4me1	23431843	7676304	32.7601
UC177	H3K4me1	13995077	4509832	32.2244
UC18	H3K4me1	19068050	5298301	27.7863
UC181	H3K4me1	28269058	10255938	36.2797
UC183	H3K4me1	16440828	5725447	34.8246
UC188	H3K4me1	15347026	5254756	34.2396
UC19	H3K4me1	4590145	1637227	35.6683
UC223	H3K4me1	16528562	4724956	28.5866
UC225	H3K4me1	20429984	6081159	29.7659
UC226	H3K4me1	22189939	7843128	35.3454
UC227	H3K4me1	29462472	11248802	38.1801
UC251	H3K4me1	21902489	9361859	42.7434
UC255	H3K4me1	10288354	3513679	34.152
UC282	H3K4me1	21362855	7036856	32.9397
UC285	H3K4me1	20134194	6552871	32.546
UC304	H3K4me1	22959275	6475985	28.2064
UC34	H3K4me1	25924114	10075665	38.866
UC42	H3K4me1	19370825	7925467	40.9145
UC50	H3K4me1	23531791	9697900	41.2119
UC51	H3K4me1	9555133	3161636	33.0884
UC60	H3K4me1	15655972	4737245	30.2584
UC62	H3K4me1	17828741	6217855	34.8755
UC86	H3K4me1	32743085	11213220	34.2461
UC87	H3K4me1	24172256	9871607	40.8386
UC88	H3K4me1	30888765	11971612	38.7572

## Sheet: FIB_H3K4me1
sample	mark	reads	reads.in.peaks	FRIP
UC1000	H3K4me1	39316977	15166385	38.5746
UC1001	H3K4me1	33227327	11604524	34.9246
UC1002	H3K4me1	37073032	14769556	39.8391
UC1006	H3K4me1	36030404	12600255	34.9712
UC1008	H3K4me1	32659972	11434056	35.0094
UC1011	H3K4me1	20918272	7309902	34.9451
UC1013	H3K4me1	30992079	9972644	32.178
UC1015	H3K4me1	25404089	8478521	33.3746
UC1016	H3K4me1	25016810	8506546	34.0033
UC1021	H3K4me1	21744035	8198016	37.7024
UC1022	H3K4me1	35836143	12186023	34.0048
UC1024	H3K4me1	36690264	13015156	35.4731
UC1025	H3K4me1	35076707	10659517	30.3892
UC1026	H3K4me1	25073092	8588968	34.2557
UC1027	H3K4me1	35887771	12854601	35.8189
UC1028	H3K4me1	39076936	13096665	33.5151
UC1029	H3K4me1	37346242	12830992	34.3568
UC103	H3K4me1	39680717	15320714	38.61
UC1030	H3K4me1	34226151	12751702	37.2572
UC1037	H3K4me1	30121409	11121874	36.9235
UC1045	H3K4me1	27947953	9709618	34.7418
UC1046	H3K4me1	27814107	10543650	37.9076
UC1048	H3K4me1	35778564	12882386	36.0059
UC105	H3K4me1	46593804	18040643	38.719
UC1052	H3K4me1	13442489	4776978	35.5364
UC1055	H3K4me1	31636201	10755136	33.9963
UC1057	H3K4me1	33701036	13614741	40.3986
UC1059	H3K4me1	30611356	11925503	38.9578
UC1064	H3K4me1	59834664	21570506	36.0502
UC1070	H3K4me1	40604626	15969915	39.3303
UC1071	H3K4me1	15492850	5654144	36.4952
UC1074	H3K4me1	34156627	12036472	35.2391
UC1075	H3K4me1	26313737	9941090	37.7791
UC1076	H3K4me1	30862338	11807945	38.26
UC1077	H3K4me1	30049096	12031206	40.0385
UC1079	H3K4me1	30224073	11893293	39.3504
UC1094	H3K4me1	28747866	11483796	39.9466
UC1098	H3K4me1	18431916	7018990	38.0806
UC1101	H3K4me1	30919234	11647416	37.6705
UC1106	H3K4me1	28253659	10882078	38.5156
UC1107	H3K4me1	27862458	10488786	37.6449
UC1111	H3K4me1	30296389	11827081	39.0379
UC1119	H3K4me1	27910421	10063635	36.0569
UC1123	H3K4me1	32878765	12614474	38.3666
UC1124	H3K4me1	36561874	13820737	37.801
UC1128	H3K4me1	31005480	11079110	35.7327
UC1129	H3K4me1	29322648	11694389	39.8818
UC1130	H3K4me1	37140032	14722106	39.6395
UC1131	H3K4me1	32863727	13090951	39.834
UC1136	H3K4me1	29767591	11236733	37.7482
UC1138	H3K4me1	22579967	8199507	36.3132
UC1139	H3K4me1	29037777	11699976	40.2923
UC114	H3K4me1	38967250	14835547	38.0718
UC1140	H3K4me1	39035825	14826872	37.9827
UC1143	H3K4me1	24154689	9223442	38.1849
UC1146	H3K4me1	41153923	15860998	38.5407
UC117	H3K4me1	40504895	14141441	34.9129
UC1196	H3K4me1	35334431	13114420	37.1151
UC1197	H3K4me1	24779929	9324182	37.628
UC1198	H3K4me1	28722099	11086805	38.6003
UC1199	H3K4me1	27448469	9665804	35.2144
UC1200	H3K4me1	21920928	8330017	38.0003
UC1205	H3K4me1	29345780	9398942	32.0283
UC1206	H3K4me1	28899964	10836637	37.4971
UC1207	H3K4me1	26717173	9722501	36.3905
UC124	H3K4me1	23607748	8263973	35.0053
UC139	H3K4me1	31679891	11473179	36.216
UC141	H3K4me1	36154554	12992022	35.9347
UC167	H3K4me1	36255716	12453381	34.3487
UC188	H3K4me1	24903693	6915562	27.7692
UC227	H3K4me1	30626211	10578244	34.5398
UC34	H3K4me1	25825262	8917130	34.5287
UC78	H3K4me1	28854092	9773132	33.8709
UC79	H3K4me1	31046762	9970849	32.1156
UC86	H3K4me1	121907494	39373835	32.2981
UC87	H3K4me1	35048215	12134314	34.6218

## Sheet: Monocytes_H3K4me1
sample	mark	reads	reads.in.peaks	FRIP
S000GZ	H3K4me1	36910186	20745362	56.205
S000X1	H3K4me1	36989208	20989817	56.7458
S0010Q	H3K4me1	31704981	16227446	51.1826
S0012M	H3K4me1	52911089	29907613	56.5243
S001C2	H3K4me1	41750690	23735566	56.8507
S001GV	H3K4me1	42810679	22402266	52.3287
S001KN	H3K4me1	46287541	25305271	54.6697
S001NH	H3K4me1	47468883	25051056	52.7736
S001T5	H3K4me1	42483772	23991934	56.4732
S001YW	H3K4me1	50900537	30675145	60.2649
S0020M	H3K4me1	42848498	25939927	60.5387
S0021K	H3K4me1	58263782	34029180	58.4054
S0026A	H3K4me1	40046223	23146726	57.8
S00278	H3K4me1	43487786	26668396	61.3239
S00294	H3K4me1	43339719	26330014	60.7526
S002EV	H3K4me1	39272427	23324099	59.3905
S002FT	H3K4me1	47656804	27474533	57.6508
S002KJ	H3K4me1	45691876	27254985	59.6495
S002MF	H3K4me1	43524348	26817959	61.616
S002WW	H3K4me1	45580570	27721303	60.8182
S002XU	H3K4me1	45528770	26254633	57.666
S0031G	H3K4me1	35300180	21120683	59.8317
S00382	H3K4me1	31377982	18419912	58.7033
S003AZ	H3K4me1	44731720	25774373	57.6199
S003JH	H3K4me1	41056114	24091182	58.6787
S003KF	H3K4me1	29213673	17517687	59.964
S003MB	H3K4me1	36359353	22287432	61.2977
S003P5	H3K4me1	37655546	22560382	59.9125
S003Q3	H3K4me1	38188740	23693867	62.0441
S003R1	H3K4me1	38749068	23596899	60.8967
S0041C	H3K4me1	42687443	26281663	61.5677
S00446	H3K4me1	35917893	22193376	61.7892
S004M7	H3K4me1	36904096	21229827	57.527
S004N5	H3K4me1	42466697	25033253	58.948
S005N1	H3K4me1	40306963	21949466	54.4558
S005VM	H3K4me1	36966828	20933806	56.6286
S005WK	H3K4me1	30331338	15779925	52.0252
S00630	H3K4me1	47156045	27335006	57.9671
S0064Z	H3K4me1	27880189	15640230	56.098
S006UK	H3K4me1	38223598	23246328	60.8167
S006XE	H3K4me1	27365966	16021801	58.5464
S007CF	H3K4me1	42572665	21021834	49.3787
S007DD	H3K4me1	39349512	22050593	56.0378
S007F9	H3K4me1	47582045	28704641	60.3266
S007G7	H3K4me1	39768852	22750194	57.2061
S007PQ	H3K4me1	36413691	20955225	57.5477
S007VE	H3K4me1	40729149	23365317	57.3676
S007WC	H3K4me1	23063648	10588266	45.9089
S00D9Y	H3K4me1	29234654	11433817	39.1105
S00DKC	H3K4me1	33348673	18140043	54.3951
S00DP2	H3K4me1	42838862	19547902	45.6312
S00E9U	H3K4me1	34565822	17711257	51.2392
S00F9Q	H3K4me1	31576072	13947078	44.1698
S00FK4	H3K4me1	26067848	14643053	56.1728
S00FPV	H3K4me1	40563766	15653023	38.5887
S00FUL	H3K4me1	33057861	9280401	28.0732
S00FVJ	H3K4me1	33541033	11988186	35.7419
S00G5U	H3K4me1	32451727	13535713	41.7103
S00G7Q	H3K4me1	34477691	17981798	52.1549
S00G9M	H3K4me1	32937478	15155717	46.0136
S00GBI	H3K4me1	29446808	8387165	28.4824
S00GEC	H3K4me1	40802407	19683485	48.241
S00GSL	H3K4me1	41192273	14272478	34.6484
S00GWD	H3K4me1	40243729	15250119	37.8944
S00H5Q	H3K4me1	44231574	17820898	40.29
S00HE8	H3K4me1	50404409	11178064	22.1768
S00J5I	H3K4me1	30099943	13457024	44.7078
S00JA8	H3K4me1	32297695	16545220	51.2272
S00JD2	H3K4me1	32128294	15922041	49.5577
S00JT7	H3K4me1	33295776	17713065	53.1991
S00JU5	H3K4me1	44515455	23361538	52.4796
S00JV3	H3K4me1	33581663	19125240	56.9514
S00JYY	H3K4me1	36496346	9069137	24.8494
S00K0O	H3K4me1	30478899	16095110	52.8074
S00K4G	H3K4me1	25590498	13640360	53.3024
S00KEX	H3K4me1	26746238	14536402	54.3493
S00KFV	H3K4me1	29818043	8835712	29.6321
S00KHR	H3K4me1	28063392	13820587	49.2477
S00KKL	H3K4me1	24602075	5213741	21.1923
S00M0G	H3K4me1	31004086	15088452	48.666
S00M1E	H3K4me1	27999354	13535156	48.341
S00M2C	H3K4me1	32593361	16791902	51.5194
S00M48	H3K4me1	37433810	19193364	51.2728
S00M80	H3K4me1	33535516	16915668	50.4411
S00MBV	H3K4me1	34274131	15631845	45.6083
S00N52	H3K4me1	28033490	15395274	54.9174
S00N7Z	H3K4me1	39773367	16520554	41.5367
S00NBR	H3K4me1	25895434	6575193	25.3913
S00NHF	H3K4me1	26297521	14857833	56.499
S00NQY	H3K4me1	39660365	20782575	52.4014
S00NRW	H3K4me1	30673912	15740688	51.3162
S00NWM	H3K4me1	40691959	20176545	49.5836
S00NXK	H3K4me1	34571053	16781894	48.5432
S00P04	H3K4me1	35963928	17871227	49.6921
S00P20	H3K4me1	43157621	19573341	45.3532
S00P4X	H3K4me1	41208759	19735976	47.8927
S00P8P	H3K4me1	38113077	17253864	45.2702
S00PBJ	H3K4me1	34553397	18120782	52.4428
S00PCH	H3K4me1	37149048	16153285	43.4824
S00PDF	H3K4me1	39753478	18201583	45.7861
S00PED	H3K4me1	49310747	20995455	42.5778
S00PK1	H3K4me1	40694592	18122436	44.5328
S00PQQ	H3K4me1	41005238	17238702	42.0402
S00PVG	H3K4me1	33852940	16890802	49.8946
S00PWE	H3K4me1	43520442	19512139	44.8344
S00PYA	H3K4me1	34779427	15025947	43.2035
S00Q00	H3K4me1	64439743	16327649	25.3379
S00Q4T	H3K4me1	38139568	21238367	55.6859
S00Q5R	H3K4me1	36831583	17729241	48.136
S00Q6P	H3K4me1	41159475	18272719	44.3949
S00QE9	H3K4me1	33319281	14350247	43.0689
S00QPO	H3K4me1	39563953	18368266	46.4268
S00QQM	H3K4me1	40034612	20289934	50.681
S00QRK	H3K4me1	36951426	16999301	46.0045
S00QTG	H3K4me1	38958841	18277022	46.9137
S00QUE	H3K4me1	37738030	16222200	42.9863
S00QWA	H3K4me1	39888952	17521917	43.9267
S00R0X	H3K4me1	36964539	17442990	47.1884
S00R1V	H3K4me1	31564321	16581371	52.532
S00R9F	H3K4me1	37111623	14741353	39.7217
S00RAD	H3K4me1	39634751	18213183	45.9526
S00RC9	H3K4me1	35797223	18101312	50.5662
S00RD7	H3K4me1	35298956	17628130	49.9395
S00RMQ	H3K4me1	34503766	16772557	48.6108
S00S2P	H3K4me1	36669574	17558202	47.8822
S00S4L	H3K4me1	36527797	16901043	46.269
S00S6H	H3K4me1	35298457	15162693	42.9557
S00S7F	H3K4me1	36444785	18407285	50.5073
S00SE1	H3K4me1	36154447	17911496	49.5416
S00SHW	H3K4me1	39926375	18305805	45.8489
S00SJS	H3K4me1	37855109	19251298	50.8552
S00SMM	H3K4me1	38571692	19383051	50.252
S00SPG	H3K4me1	38900128	15196963	39.0666
S00SV4	H3K4me1	38530580	16706638	43.3594
S00SX0	H3K4me1	35121344	12877445	36.6656
S00SYZ	H3K4me1	38655848	17516823	45.3148
S00T4H	H3K4me1	38171241	19377874	50.7656
S00T5F	H3K4me1	34627513	15338215	44.2949
S00T6D	H3K4me1	35442706	14850270	41.8994
S00TA5	H3K4me1	39671670	13571834	34.2104
S00TT4	H3K4me1	32676931	14982699	45.851
S00U1J	H3K4me1	35998418	15842098	44.0078
S00U3F	H3K4me1	38768530	17396338	44.8723
S00U5B	H3K4me1	38496367	16300336	42.3425
S00U77	H3K4me1	42254503	14609050	34.5739
S00U93	H3K4me1	38607591	16728267	43.329
S00UKI	H3K4me1	40053671	12271169	30.6368
S00UME	H3K4me1	44406184	18623282	41.9385
S00V57	H3K4me1	31781025	12287930	38.6644
S00V65	H3K4me1	37905984	13738973	36.2449
S00VGM	H3K4me1	38312284	20848136	54.4163
S00VVT	H3K4me1	37172796	19018100	51.1613
S00W29	H3K4me1	41628351	14649465	35.1911
S00W45	H3K4me1	36449113	15975728	43.8302
S00WKA	H3K4me1	33867664	15422744	45.5383
S00WP0	H3K4me1	34594206	18419519	53.2445
S00WQZ	H3K4me1	39194814	17616884	44.947
S00WRX	H3K4me1	40383148	16910987	41.8763
S00WTT	H3K4me1	37080302	17436852	47.0246
S00XGE	H3K4me1	35539350	15310014	43.079
S00XHC	H3K4me1	39468757	17079960	43.2746
S00XK6	H3K4me1	35130470	13508256	38.4517
S00XRT	H3K4me1	41145151	16938123	41.1668
S00YBK	H3K4me1	64943854	19144596	29.4787
S00YCI	H3K4me1	38266668	15800249	41.2898
S00YEE	H3K4me1	35705266	18294465	51.2374
S00YH8	H3K4me1	34699293	12078914	34.8103
S00YK2	H3K4me1	39025636	13695267	35.093
S00YRP	H3K4me1	32502533	13278445	40.8536
S00YVH	H3K4me1	37695875	17870215	47.4063
S0100M	H3K4me1	33805111	11673047	34.5304
S010B0	H3K4me1	38064165	14160602	37.2019

## Sheet: Neutrophils_H3K4me1
sample	mark	reads	reads.in.peaks	FRIP
S000X1	H3K4me1	42954090	16491764	38.3939
S0010Q	H3K4me1	51930610	19756620	38.0443
S0012M	H3K4me1	21896844	8259965	37.7222
S001C2	H3K4me1	34280357	12136803	35.4045
S001GV	H3K4me1	29196833	11583929	39.6753
S001NH	H3K4me1	36592607	17434759	47.6456
S001T5	H3K4me1	53643364	24447638	45.5744
S001YW	H3K4me1	37184025	15556170	41.8356
S0020M	H3K4me1	35886106	15681574	43.6982
S0021K	H3K4me1	37776546	15982337	42.3076
S0026A	H3K4me1	40109317	17157365	42.7765
S00278	H3K4me1	32771689	13745936	41.9445
S00294	H3K4me1	32692873	12530538	38.328
S002EV	H3K4me1	41032522	16690325	40.6758
S002FT	H3K4me1	43601945	15694382	35.9947
S002KJ	H3K4me1	33493273	14382088	42.9402
S002MF	H3K4me1	18767651	7806887	41.5976
S002WW	H3K4me1	48519452	20243455	41.7223
S002XU	H3K4me1	26576695	12009899	45.1896
S0031G	H3K4me1	42621304	19310236	45.3065
S0032E	H3K4me1	34886699	14123226	40.4831
S00382	H3K4me1	24799565	10337237	41.6831
S003AZ	H3K4me1	36504709	17136249	46.9426
S003JH	H3K4me1	36993271	16446820	44.459
S003KF	H3K4me1	26879162	11315711	42.0985
S003MB	H3K4me1	41798688	16042108	38.3795
S003P5	H3K4me1	23715982	9949302	41.9519
S003Q3	H3K4me1	29830556	12563714	42.1169
S003R1	H3K4me1	40648446	17348138	42.6785
S0041C	H3K4me1	25207598	11559237	45.8562
S00446	H3K4me1	28977379	11654314	40.2187
S004M7	H3K4me1	36707296	14441947	39.3435
S004N5	H3K4me1	38844168	17394641	44.7806
S005N1	H3K4me1	27650026	10600305	38.3374
S005VM	H3K4me1	44517839	20528828	46.1137
S005WK	H3K4me1	31526871	11819379	37.4899
S00630	H3K4me1	27849307	11044712	39.6588
S0064Z	H3K4me1	19871677	8708455	43.8235
S006UK	H3K4me1	27743741	11796078	42.518
S006XE	H3K4me1	44851232	18637471	41.554
S007CF	H3K4me1	40291543	13009884	32.2894
S007DD	H3K4me1	37854609	15236817	40.2509
S007F9	H3K4me1	25520735	10204578	39.9854
S007G7	H3K4me1	36847077	15600193	42.3377
S007PQ	H3K4me1	25851406	9902861	38.3069
S007VE	H3K4me1	37052475	16295159	43.9786
S007WC	H3K4me1	18883448	6419565	33.9957
S0100M	H3K4me1	31714091	14682258	46.2957

[truncated: 1 more sheets: Tcells_H3K4me1]
