# Supplementary material for: Non-coding variants impact cis-regulatory coordination in a cell type-specific manner
Source: Genome Biol. 2024 Jul 18;25:190. doi: 10.1186/s13059-024-03333-4 (PMC11256678; doi:10.1186/s13059-024-03333-4)
Supplement: Supplementary file 5 — Additional file 5: Table S4. Chromatin modules mapped in five cell types using Clomics. [file 13059_2024_3333_MOESM5_ESM.xlsx]

## Sheet: file description
Table S4. Mapped CMs using Clomics for LCL, FIB, Monocytes, Neutrophils and Tcells.
Column	Description
#Chr	Chromosome of the CM
start	Start coordinate of the CM
end	end coordinate of the CM
CM.id	Numeric identifier of the CM
Avg.peak.correlation	Average correlation between peaks in the CM
strand	Strand indicator (not informative but included to match the BED12 format)
CM.start	Start coordinate of the CM
CM.end	end coordinate of the CM
track.color	color of the track when uploaded as .bed file to IGV
n.peaks	Number of peaks in the CM
peak.length	Length of each peak in the CM (in base pair)
peak.start.in.CM	Start coordinate of each peak in the CM (calculated as number of base pairs from the start point of the CM)

## Sheet: LCL
#Chr	start	end	CM.id	Avg.peak.correlation	strand	CM.start	CM.end	track.color	n.peaks	peak.length	peak.start.in.CM
1	21372	680102	CM0	0.81343	*	21372	680102	#8da0cb	12	1258,1432,463,742,420,406,367,407,875,288,828,262	0,5776,8350,11240,13351,122008,122716,301875,441898,644566,650993,658468
1	28294	726366	CM1	0.482364	*	28294	726366	#8da0cb	12	1574,559,367,853,1284,517,1081,748,456,998,892,436	0,6322,68414,115316,294588,537801,540843,637605,641054,644442,650978,697636
1	793473	801829	CM2	0.274054	*	793473	801829	#8da0cb	4	1204,418,1239,1169	0,53,7117,7128
1	821025	826197	CM3	0.29147	*	821025	826197	#8da0cb	4	230,808,655,492	0,1799,3615,4680
1	824736	826563	CM4	0.53599	*	824736	826563	#8da0cb	2	591,832	0,995
1	839448	848528	CM5	0.271731	*	839448	848528	#8da0cb	4	3343,1304,616,651	0,278,6553,8429
1	858519	878587	CM6	0.598249	*	858519	878587	#8da0cb	2	2807,3326	0,16742
1	901097	1005887	CM7	0.433879	*	901097	1005887	#8da0cb	3	1984,2096,1230	0,66671,103560
1	926533	950355	CM8	0.300246	*	926533	950355	#8da0cb	6	2031,769,2967,969,331,2552	0,997,8107,13599,13947,21270
1	954890	1000197	CM9	0.313465	*	954890	1000197	#8da0cb	6	2221,441,2115,2357,960,2093	0,11899,12694,18948,39595,43214
1	997658	1150979	CM10	0.384715	*	997658	1150979	#8da0cb	5	2457,1917,1638,3237,2939	0,74233,81360,143849,150382
1	1071700	1151116	CM11	0.256445	*	1071700	1151116	#8da0cb	7	1892,1476,1413,551,676,1092,1197	0,7343,64353,69871,71966,76302,78219
1	1105346	1109462	CM12	0.370528	*	1105346	1109462	#8da0cb	3	791,1526,769	0,1054,3347
1	1348071	1398280	CM13	0.353852	*	1348071	1398280	#8da0cb	3	376,918,535	0,49291,49481
1	1352807	1376870	CM14	0.21873	*	1352807	1376870	#8da0cb	8	1818,1786,3062,1115,268,828,426,654	0,42,16048,16072,20342,20467,20890,23409
1	1535687	1543371	CM15	0.247959	*	1535687	1543371	#8da0cb	5	766,973,329,1438,1345	0,1442,2597,6246,6262
1	1603532	1610984	CM16	0.280961	*	1603532	1610984	#8da0cb	3	320,2133,1435	0,5231,6017
1	1625083	1656683	CM17	0.266521	*	1625083	1656683	#8da0cb	3	1635,1684,1695	0,28338,29905
1	1729292	1732773	CM18	0.286396	*	1729292	1732773	#8da0cb	4	777,548,1911,675	0,33,1570,1637
1	1755666	1775071	CM19	0.213774	*	1755666	1775071	#8da0cb	9	321,1114,1776,2816,1192,476,2053,3008,772	0,2987,3703,8957,9262,10908,15900,16397,18237
1	1794480	1802128	CM20	0.200734	*	1794480	1802128	#8da0cb	4	991,2311,1478,1216	0,363,6170,6216
1	1826068	1831535	CM21	0.184662	*	1826068	1831535	#8da0cb	2	558,751	0,4716
1	1837527	1841404	CM22	0.410087	*	1837527	1841404	#8da0cb	3	797,299,2152	0,1121,1725
1	1927160	2065613	CM23	0.245392	*	1927160	2065613	#8da0cb	11	1524,1053,1262,1994,1482,1656,1280,1667,1082,1073,2022	0,29573,48775,53711,53888,115881,116242,130444,130497,136421,136431
1	2125500	2136309	CM24	0.320679	*	2125500	2136309	#8da0cb	4	1713,1670,1121,591	0,4612,4680,10218
1	2160276	2247270	CM25	0.166749	*	2160276	2247270	#8da0cb	17	1580,511,2113,1707,898,246,1243,724,253,2075,906,1673,2620,2371,737,1943,1579	0,2484,3421,5083,6512,46445,47001,47090,48117,49095,50269,61056,70730,82299,82865,85051,85314
1	2310817	2322700	CM26	0.249725	*	2310817	2322700	#8da0cb	4	634,1022,369,1206	0,2220,2584,10677
1	2425080	2432072	CM27	0.33796	*	2425080	2432072	#8da0cb	5	679,227,1133,887,723	0,1157,2006,6105,6166
1	2454511	2457367	CM28	0.398488	*	2454511	2457367	#8da0cb	3	218,2465,382	0,391,556
1	2477819	2518416	CM29	0.313874	*	2477819	2518416	#8da0cb	4	3775,2496,3094,2493	0,8761,29691,38104
1	2584432	2629421	CM30	0.325529	*	2584432	2629421	#8da0cb	3	2041,291,495	0,31092,44494
1	2585180	2629329	CM31	0.283454	*	2585180	2629329	#8da0cb	3	1256,391,265	0,30236,43884
1	3223380	3231468	CM32	0.292234	*	3223380	3231468	#8da0cb	2	1192,1448	0,6640
1	3432951	3457211	CM33	0.249135	*	3432951	3457211	#8da0cb	2	1129,921	0,23339
1	3525464	3530678	CM34	0.257798	*	3525464	3530678	#8da0cb	2	3251,242	0,4972
1	3566016	3637211	CM35	0.506299	*	3566016	3637211	#8da0cb	8	668,497,518,2210,4235,1176,2903,3814	0,2257,3068,5979,14532,23624,26641,67381
1	3572013	3586180	CM36	0.254987	*	3572013	3586180	#8da0cb	5	404,470,520,509,3293	0,803,4812,8706,10874
1	3600524	3605495	CM37	0.207145	*	3600524	3605495	#8da0cb	2	640,924	0,4047
1	3806489	3810481	CM38	0.326412	*	3806489	3810481	#8da0cb	4	1957,1678,444,1001	0,212,2937,2991
1	3816017	3820411	CM39	0.368269	*	3816017	3820411	#8da0cb	2	1969,936	0,3458
1	4322625	4857654	CM40	0.27249	*	4322625	4857654	#8da0cb	13	1285,712,795,1480,1070,264,317,672,220,368,2564,2058,1771	0,578,4075,4332,5209,47175,81226,81250,82149,462200,472337,532971,533099
1	5730207	5732750	CM41	0.457088	*	5730207	5732750	#8da0cb	2	812,355	0,2188
1	5730325	5732771	CM42	0.263357	*	5730325	5732771	#8da0cb	2	581,366	0,2080
1	6035157	6041435	CM43	0.310592	*	6035157	6041435	#8da0cb	4	1558,1131,1066,381	0,258,5212,5656
1	6066912	6070276	CM44	0.421892	*	6066912	6070276	#8da0cb	4	1213,915,452,1255	0,129,2031,2109
1	6479641	6485461	CM45	0.392611	*	6479641	6485461	#8da0cb	2	1130,2505	0,3315
1	6545828	6552552	CM46	0.260679	*	6545828	6552552	#8da0cb	3	1131,2779,2316	0,3945,4315
1	6720687	6733122	CM47	0.303375	*	6720687	6733122	#8da0cb	2	994,733	0,11702
1	6802803	6845181	CM48	0.268333	*	6802803	6845181	#8da0cb	11	2554,1226,1107,691,525,1799,761,1209,2643,745,1535	0,433,9479,13661,22997,27889,28328,33988,34062,36034,40843
1	6854614	6967327	CM49	0.18375	*	6854614	6967327	#8da0cb	19	1962,1766,2060,2068,637,1818,1916,2415,1776,1570,3053,2467,1517,771,872,684,2464,2072,574	0,5681,5986,10344,11424,24567,25292,28256,37023,37122,64860,65254,73338,76614,89803,90005,93473,93730,112139
1	7056296	7130639	CM50	0.178291	*	7056296	7130639	#8da0cb	2	829,672	0,73671
1	7315487	7352142	CM51	0.197911	*	7315487	7352142	#8da0cb	2	730,581	0,36074
1	7324979	7705835	CM52	0.303845	*	7324979	7705835	#8da0cb	23	2682,626,2291,569,1906,1747,1342,1302,2841,1259,307,252,298,303,1483,1600,1961,1341,1699,1264,1472,983,537	0,126,1048,36458,68957,68984,113961,123755,136361,137208,138735,141542,142221,142309,189488,204470,205578,206330,213242,213481,284027,284256,380319
1	7886711	7963031	CM53	0.228363	*	7886711	7963031	#8da0cb	6	1153,670,626,671,739,400	0,903,2394,3268,4692,75920
1	7916314	7973619	CM54	0.207064	*	7916314	7973619	#8da0cb	6	483,350,750,1030,579,538	0,22321,43317,43351,56347,56767
1	7990243	8022935	CM55	0.294904	*	7990243	8022935	#8da0cb	7	1647,1324,2052,293,2684,968,2231	0,151,9438,10259,10839,12431,30461
1	8042089	8055625	CM56	0.353944	*	8042089	8055625	#8da0cb	6	925,628,1419,917,2400,1848	0,489,5866,6270,11136,11198
1	8074987	8375828	CM57	0.263113	*	8074987	8375828	#8da0cb	31	830,702,965,884,2840,1527,1025,1834,1269,1465,834,1039,1471,1363,1071,1824,677,1775,1643,492,587,2082,2093,902,2504,2256,1393,993,2849,2512,1610	0,1098,4725,40815,81027,89268,89368,105514,105713,111730,130373,130475,139807,143369,143756,151709,152629,153950,154077,161097,161296,166699,166707,201978,202012,208678,209452,252195,266670,266816,299231
1	8079830	8378655	CM58	0.23378	*	8079830	8378655	#8da0cb	7	585,3212,2019,1532,1092,1141,843	0,5552,62946,63598,86665,184219,297982
1	8106206	8265284	CM59	0.20864	*	8106206	8265284	#8da0cb	3	2576,3204,1497	0,49671,157581
1	8121631	8273465	CM60	0.213765	*	8121631	8273465	#8da0cb	2	1419,2437	0,149397
1	8135874	8198707	CM61	0.19585	*	8135874	8198707	#8da0cb	6	1300,2064,617,826,1672,603	0,973,1875,40588,57431,62230
1	8149787	8151591	CM62	0.230256	*	8149787	8151591	#8da0cb	2	346,771	0,1033
1	8254153	8258881	CM63	0.351367	*	8254153	8258881	#8da0cb	4	1318,453,1693,843	0,2,3035,3406
1	8441847	8444549	CM64	0.3184	*	8441847	8444549	#8da0cb	4	1160,1898,344,462	0,3,1478,2240
1	8477671	8538921	CM65	0.252809	*	8477671	8538921	#8da0cb	9	983,2972,426,929,258,1609,1176,303,2804	0,4465,9479,10234,13233,20592,54802,56313,58446
1	8478941	8482040	CM66	0.260494	*	8478941	8482040	#8da0cb	2	2078,492	0,2607
1	8488064	8491442	CM67	0.265791	*	8488064	8491442	#8da0cb	2	1506,1626	0,1752
1	8515690	8518614	CM68	0.256934	*	8515690	8518614	#8da0cb	2	1300,908	0,2016
1	8552515	8594627	CM69	0.298696	*	8552515	8594627	#8da0cb	9	558,1077,992,239,2594,2155,1584,3226,1876	0,1028,1710,2556,3350,3361,17100,30945,40236
1	8620234	8784108	CM70	0.225092	*	8620234	8784108	#8da0cb	28	3850,3314,2209,1244,1091,470,246,225,634,2424,1386,2499,1273,2190,2625,1157,1577,529,732,1605,555,1945,1530,1489,2861,2445,1596,1356	0,99,10411,11073,55713,61077,63816,65425,65620,67759,82053,82576,83740,90866,100042,109347,109605,114477,114582,118686,118877,120070,126656,128799,140478,151322,161817,162518
1	8642429	8648485	CM71	0.243432	*	8642429	8648485	#8da0cb	2	1050,841	0,5215
1	8642515	8665250	CM72	0.271752	*	8642515	8665250	#8da0cb	7	947,505,914,338,1246,266,2533	0,5003,7902,8369,13259,15405,20202
1	8682249	8683791	CM73	0.187916	*	8682249	8683791	#8da0cb	2	536,662	0,880
1	8688104	8724147	CM74	0.253179	*	8688104	8724147	#8da0cb	4	2617,2274,1472,635	0,22970,32185,35408
1	8741844	8759339	CM75	0.241347	*	8741844	8759339	#8da0cb	3	411,1739,381	0,5026,17114
1	8788023	8841061	CM76	0.179547	*	8788023	8841061	#8da0cb	10	1060,1117,1517,773,950,262,2936,786,879,824	0,4,17972,18142,27010,27550,34526,47539,49700,52214
1	8868193	8869706	CM77	0.289077	*	8868193	8869706	#8da0cb	2	658,402	0,1111
1	8908202	8919959	CM78	0.283295	*	8908202	8919959	#8da0cb	3	1159,2136,1601	0,9621,9757
1	8930761	8934256	CM79	0.275188	*	8930761	8934256	#8da0cb	2	2893,264	0,3231
1	9030714	9048709	CM80	0.218185	*	9030714	9048709	#8da0cb	4	1585,903,2840,2197	0,9718,15047,15798
1	9064822	9162007	CM81	0.178956	*	9064822	9162007	#8da0cb	24	834,1015,446,1921,1590,296,1597,1702,634,257,877,2260,1047,2121,1273,642,638,807,623,1933,355,214,1536,468	0,2718,3170,5070,5347,7264,56587,56934,59357,60456,62161,63597,63922,70055,73616,73686,75004,75942,77644,79596,80043,81064,95649,96503
1	9170504	9257495	CM82	0.295599	*	9170504	9257495	#8da0cb	9	1512,1654,1310,1445,1231,2235,1292,788,1663	0,8866,8897,11174,11229,17839,24364,24650,85328
1	9202247	9225608	CM83	0.238557	*	9202247	9225608	#8da0cb	5	1541,1083,1379,3141,2533	0,2848,2918,20220,20428
1	9233915	9243375	CM84	0.241119	*	9233915	9243375	#8da0cb	2	953,2278	0,7182
1	9255773	9268248	CM85	0.252864	*	9255773	9268248	#8da0cb	4	1599,2179,1538,782	0,4996,5282,11693
1	9267480	9271935	CM86	0.324597	*	9267480	9271935	#8da0cb	2	638,1304	0,3151
1	9290994	9295826	CM87	0.218926	*	9290994	9295826	#8da0cb	4	586,445,2638,1083	0,973,2194,2248
1	9335090	9341861	CM88	0.448292	*	9335090	9341861	#8da0cb	4	1301,1011,1967,1211	0,208,3202,5560
1	9353233	9509882	CM89	0.211958	*	9353233	9509882	#8da0cb	26	2006,1442,914,1016,581,1133,1062,1374,856,744,1029,1714,841,2114,817,837,738,214,2985,2069,495,552,317,1653,1594,654	0,505,6853,9013,10338,21983,22037,23958,24250,27212,39066,68529,95130,106548,106989,112633,112750,117916,118463,119348,127040,127121,127916,132303,155055,155380
1	9446172	9458721	CM90	0.243093	*	9446172	9458721	#8da0cb	2	498,987	0,11562
1	9585792	9598372	CM91	0.275144	*	9585792	9598372	#8da0cb	3	1717,551,508	0,706,12072
1	9606941	9629353	CM92	0.418276	*	9606941	9629353	#8da0cb	8	1279,839,347,745,350,1087,1020,1412	0,8002,9216,12577,12775,14147,14179,21000
1	9649460	9654151	CM93	0.280671	*	9649460	9654151	#8da0cb	2	2698,1305	0,3386
1	9686498	9718242	CM94	0.320899	*	9686498	9718242	#8da0cb	3	4273,4137,520	0,24748,31224
1	9698911	9705808	CM95	0.320621	*	9698911	9705808	#8da0cb	3	916,608,2141	0,208,4756
1	9728789	9731687	CM96	0.311317	*	9728789	9731687	#8da0cb	3	2133,2125,411	0,61,2487
1	9746825	9749456	CM97	0.417648	*	9746825	9749456	#8da0cb	2	1723,439	0,2192
1	9788332	9792077	CM98	0.427226	*	9788332	9792077	#8da0cb	3	430,496,1784	0,788,1961
1	9818921	9826730	CM99	0.340089	*	9818921	9826730	#8da0cb	3	1474,426,2233	0,914,5576
1	9844432	9925503	CM100	0.157554	*	9844432	9925503	#8da0cb	15	766,1896,1763,1077,458,1016,692,378,337,621,2092,1579,512,1809,2043	0,2307,2365,13854,14195,15270,24887,25268,30601,30707,64551,65345,74512,78903,79028
1	9949716	9970316	CM101	0.24755	*	9949716	9970316	#8da0cb	7	1986,1472,2056,1402,2223,1215,1002	0,199,2792,3062,10232,10548,19598
1	9963586	9965388	CM102	0.290726	*	9963586	9965388	#8da0cb	2	340,516	0,1286
1	9996606	10012073	CM103	0.23653	*	9996606	10012073	#8da0cb	5	293,1086,290,1896,2660	0,10,589,5648,12807
1	10143380	10168809	CM104	0.356505	*	10143380	10168809	#8da0cb	2	1055,1804	0,23625
1	10228586	10348789	CM105	0.206914	*	10228586	10348789	#8da0cb	29	2846,2345,1135,446,2465,1391,1230,716,937,324,437,1462,1748,2678,647,1551,1205,429,601,509,1143,1224,1461,1153,1109,572,1249,277,311	0,382,20936,21123,40965,42813,47140,47455,49199,49652,60102,67646,67675,72682,73195,74215,82180,82820,83648,83667,84479,84807,111784,112034,114631,114730,118344,119220,119892
1	10358918	10369121	CM106	0.24159	*	10358918	10369121	#8da0cb	4	1223,2172,1166,1414	0,224,8686,8789
1	10437253	10457725	CM107	0.202019	*	10437253	10457725	#8da0cb	2	2682,903	0,19569
1	10531893	10534829	CM108	0.344834	*	10531893	10534829	#8da0cb	2	1862,623	0,2313
1	10554658	10655784	CM109	0.22766	*	10554658	10655784	#8da0cb	6	2022,1980,808,588,1706,1235	0,15481,20796,96261,99420,99652
1	10589096	10591150	CM110	0.231291	*	10589096	10591150	#8da0cb	2	363,1445	0,609
1	10999626	11047360	CM111	0.23774	*	10999626	11047360	#8da0cb	14	1539,1151,958,751,558,2434,2051,378,986,387,1025,1147,2714,2750	0,108,2318,4455,21345,25022,25130,28605,29319,29321,35732,40261,44936,44984
1	11120632	11134368	CM112	0.217743	*	11120632	11134368	#8da0cb	5	2420,383,481,2171,1358	0,2055,2695,11565,11675
1	11284747	11289603	CM113	0.351894	*	11284747	11289603	#8da0cb	3	495,3199,3087	0,1657,1732
1	11356876	11360018	CM114	0.195161	*	11356876	11360018	#8da0cb	3	511,656,282	0,2334,2860
1	11443372	11468437	CM115	0.333426	*	11443372	11468437	#8da0cb	3	1531,1942,1379	0,23123,23375
1	11789205	11802236	CM116	0.242408	*	11789205	11802236	#8da0cb	8	1267,682,1704,2190,2526,1582,2600,347	0,251,1394,1535,6666,8129,10431,11952
1	11862990	11882205	CM117	0.179404	*	11862990	11882205	#8da0cb	2	651,946	0,18269
1	11873423	11904522	CM118	0.280664	*	11873423	11904522	#8da0cb	4	2854,1804,3129,2124	0,857,27970,28246
1	12078908	12142524	CM119	0.189322	*	12078908	12142524	#8da0cb	20	1840,2578,366,594,378,2321,3430,259,1390,678,1986,944,767,1348,1967,292,2879,894,1070,550	0,20256,25315,26003,26043,27499,32512,37855,37864,40572,44235,46733,48163,48374,49305,50842,58738,59188,62546,62847
1	12184995	12205177	CM120	0.312827	*	12184995	12205177	#8da0cb	7	2578,2546,230,1908,1441,469,221	0,112,2973,6619,7258,19084,19961
1	12208821	12271442	CM121	0.218833	*	12208821	12271442	#8da0cb	24	498,4305,1510,2036,1853,544,318,1481,1673,396,456,354,1857,807,2130,1279,1765,1475,649,1377,1310,2630,495,1369	0,826,8417,12424,17937,20633,22694,23505,23679,25811,25881,26630,29680,32215,35134,44772,47334,47564,53111,54717,55091,59801,60454,61252
1	12209683	12223814	CM122	0.202667	*	12209683	12223814	#8da0cb	4	873,1068,907,1579	0,1397,2775,12552
1	12346956	12357774	CM123	0.247648	*	12346956	12357774	#8da0cb	4	2185,1377,1931,1553	0,421,8887,9094
1	12403781	12541641	CM124	0.446392	*	12403781	12541641	#8da0cb	5	2439,3277,2700,1853,1507	0,89963,103846,128531,136353
1	12465344	12477334	CM125	0.359929	*	12465344	12477334	#8da0cb	3	2614,2688,1578	0,9302,9367
1	12493673	12499354	CM126	0.228898	*	12493673	12499354	#8da0cb	3	3381,330,449	0,4540,5232
1	12535197	12572438	CM127	0.291296	*	12535197	12572438	#8da0cb	6	640,1327,1067,1721,2613,2689	0,2692,2940,4994,34543,34552
1	12654815	12679741	CM128	0.381857	*	12654815	12679741	#8da0cb	3	2248,2315,4194	0,11,20732
1	12657458	12665187	CM129	0.37012	*	12657458	12665187	#8da0cb	3	268,3589,2847	0,4140,4869
1	13992019	14014720	CM130	0.253234	*	13992019	14014720	#8da0cb	6	1229,2514,1592,624,1251,1045	0,405,8601,8696,21335,21656
1	14026040	14042010	CM131	0.344888	*	14026040	14042010	#8da0cb	3	4152,3161,2164	0,12809,12876
1	14056039	14060328	CM132	0.366112	*	14056039	14060328	#8da0cb	2	1293,2700	0,1589
1	14074960	14081454	CM133	0.415327	*	14074960	14081454	#8da0cb	5	2373,631,1943,417,435	0,3630,4551,5151,5941
1	14095185	14138270	CM134	0.42635	*	14095185	14138270	#8da0cb	6	926,1231,608,536,431,301	0,38438,38939,39965,40038,42784
1	14107110	14110725	CM135	0.422101	*	14107110	14110725	#8da0cb	4	1461,1826,469,355	0,1789,1874,2700
1	14234232	14239395	CM136	0.638567	*	14234232	14239395	#8da0cb	3	1111,1854,1549	0,3309,3587
1	14843225	15360860	CM137	0.279356	*	14843225	15360860	#8da0cb	43	522,1465,656,1055,919,2127,1882,253,674,1902,886,301,879,375,636,2028,2040,1009,216,2055,1724,223,418,321,1925,1041,1199,654,285,2522,1878,352,1103,353,873,1342,368,888,1920,598,2310,721,955	0,32,903,2802,2941,4150,4175,6517,23230,25900,82319,83511,143911,144365,155214,215425,215547,222585,223117,224301,224572,238925,239603,245059,260685,263079,364889,365096,397518,407035,407479,409906,422947,426557,433753,451451,451476,452103,453758,463734,479004,506208,516680
1	14869578	14871134	CM138	0.379718	*	14869578	14871134	#8da0cb	2	408,767	0,789
1	15276699	15298152	CM139	0.270735	*	15276699	15298152	#8da0cb	2	683,381	0,21072
1	15415798	15624267	CM140	0.321933	*	15415798	15624267	#8da0cb	40	1688,1200,626,1220,925,2087,1025,454,1173,1838,1709,978,294,400,3190,1481,2494,866,1471,1029,417,530,2840,792,732,1796,609,1898,2036,1724,320,866,525,1270,913,3434,1285,780,990,1200	0,22460,48391,52400,57290,63253,66755,68931,68975,78368,78386,82718,86633,87204,88027,89142,98937,99829,110452,110908,112237,117269,123073,123718,129039,133968,135216,141384,141423,156922,157961,159502,163230,163301,168531,169723,171519,182947,186191,207269
1	15479207	15483506	CM141	0.372392	*	15479207	15483506	#8da0cb	2	2150,995	0,3304
1	15667980	15684231	CM142	0.265318	*	15667980	15684231	#8da0cb	8	567,996,421,2352,1017,1063,618,1438	0,89,828,3473,4227,10554,12839,14813
1	15735736	15744487	CM143	0.245375	*	15735736	15744487	#8da0cb	3	3080,1512,2284	0,3918,6467
1	15780445	15782778	CM144	0.255815	*	15780445	15782778	#8da0cb	2	1108,800	0,1533
1	15897615	15907168	CM145	0.232468	*	15897615	15907168	#8da0cb	2	1902,1901	0,7652
1	15897722	15907033	CM146	0.344362	*	15897722	15907033	#8da0cb	2	1516,1924	0,7387
1	15921548	15930950	CM147	0.327376	*	15921548	15930950	#8da0cb	3	2343,1096,1433	0,338,7969
1	15952754	15955170	CM148	0.470795	*	15952754	15955170	#8da0cb	2	338,1779	0,637
1	16170552	16171564	CM149	0.416483	*	16170552	16171564	#8da0cb	2	286,356	0,656
1	16209468	16220672	CM150	0.236355	*	16209468	16220672	#8da0cb	4	585,2376,1639,1655	0,1895,9545,9549
1	16242113	16246742	CM151	0.306277	*	16242113	16246742	#8da0cb	4	2461,2024,1568,889	0,95,3061,3501
1	16274721	16285197	CM152	0.429384	*	16274721	16285197	#8da0cb	4	4594,2668,1379,984	0,237,3222,9492
1	16290017	16303208	CM153	0.432933	*	16290017	16303208	#8da0cb	2	3422,2587	0,10604
1	16338665	16345304	CM154	0.256007	*	16338665	16345304	#8da0cb	3	1660,1737,937	0,298,5702
1	16448659	16516067	CM155	0.248841	*	16448659	16516067	#8da0cb	14	1791,1923,1580,1414,592,2255,830,300,1063,3149,1287,790,1485,1968	0,16533,18411,18772,22695,22831,24585,29874,30475,31990,32631,45182,45229,65440
1	16532179	16545055	CM156	0.34531	*	16532179	16545055	#8da0cb	3	811,1801,2117	0,371,10759
1	16746534	16761601	CM157	0.210959	*	16746534	16761601	#8da0cb	5	1775,1757,1091,269,742	0,49,12813,13376,14325
1	16766688	16779093	CM158	0.381662	*	16766688	16779093	#8da0cb	4	1712,3329,2667,2537	0,1312,9738,9841
1	16839101	17059991	CM159	0.20876	*	16839101	17059991	#8da0cb	31	1353,2171,1374,612,1953,1619,310,780,1863,2434,2318,752,723,839,1836,788,411,1074,1819,1118,2911,1728,1126,349,1666,1843,853,293,520,376,706	0,396,7431,8013,21409,21576,27668,27670,30986,38053,38173,46821,46845,51788,52911,53985,55770,78950,81085,89375,99052,99757,110527,115923,130084,131144,132164,139018,162085,162206,220184
1	16905346	16912685	CM160	0.197568	*	16905346	16912685	#8da0cb	2	246,597	0,6742
1	16984983	17069531	CM161	0.775029	*	16984983	17069531	#8da0cb	6	837,1594,814,1021,1291,286	0,6229,8809,80842,82688,84262
1	17009037	17013520	CM162	0.227966	*	17009037	17013520	#8da0cb	4	433,593,1097,230	0,3150,3386,3996
1	17018573	17047624	CM163	0.356762	*	17018573	17047624	#8da0cb	5	2370,2311,1224,401,1609	0,7446,15030,17636,27442
1	17066081	17075244	CM164	1	*	17066081	17075244	#8da0cb	2	1975,563	0,8600
1	17188991	17193626	CM165	0.221913	*	17188991	17193626	#8da0cb	2	1829,364	0,4271
1	17198880	17248911	CM166	0.432057	*	17198880	17248911	#8da0cb	14	1778,1813,1288,541,2020,1509,1773,2783,1283,1748,2019,1061,1309,756	0,16202,16393,22597,22743,24005,30613,30759,33142,39833,40512,41862,48722,49184
1	17199046	17202543	CM167	0.296167	*	17199046	17202543	#8da0cb	2	1410,1044	0,2453
1	17340029	17351116	CM168	0.256661	*	17340029	17351116	#8da0cb	5	1262,272,637,1621,816	0,522,5460,9466,9817
1	17386205	17402733	CM169	0.319693	*	17386205	17402733	#8da0cb	4	2868,1037,1568,1550	0,262,14943,14978
1	17407780	17450228	CM170	0.276123	*	17407780	17450228	#8da0cb	7	1989,1551,3739,3740,1719,577,2093	0,24,15269,15276,37366,38646,40355
1	17452537	17564078	CM171	0.233582	*	17452537	17564078	#8da0cb	22	222,1783,1576,2998,2828,912,1845,1110,735,1055,1417,1132,621,700,390,1734,1372,2169,1992,1523,1082,816	0,1442,1678,13778,13947,23238,28901,29736,35015,50166,55134,55260,60118,66243,73180,74523,74562,80736,80754,86091,107285,110725
1	17572536	17603688	CM172	0.319314	*	17572536	17603688	#8da0cb	6	1120,1705,928,1392,477,833	0,4634,28218,28388,29424,30319
1	17674404	17683507	CM173	0.30317	*	17674404	17683507	#8da0cb	3	1593,1403,1149	0,139,7954
1	17769726	17779717	CM174	0.472574	*	17769726	17779717	#8da0cb	4	703,540,826,1245	0,7810,8684,8746
1	17862174	17914624	CM175	0.258576	*	17862174	17914624	#8da0cb	15	1508,642,491,369,1796,1451,1409,1041,1706,1559,1069,2029,2300,1198,2616	0,33,1005,3585,3678,4282,15246,15735,17310,17438,25444,33229,44378,44978,49834
1	17955866	17967561	CM176	0.280898	*	17955866	17967561	#8da0cb	4	664,1753,679,1868	0,4465,6994,9827
1	18609747	18668531	CM177	0.519414	*	18609747	18668531	#8da0cb	3	2281,380,792	0,1807,57992
1	19248520	19251369	CM178	0.244794	*	19248520	19251369	#8da0cb	3	2174,815,400	0,57,2449
1	19252650	19283828	CM179	0.333119	*	19252650	19283828	#8da0cb	3	2418,2989,1333	0,23534,29845
1	19265272	19282218	CM180	-0.173901	*	19265272	19282218	#8da0cb	2	447,431	0,16515
1	19449961	19456275	CM181	0.388413	*	19449961	19456275	#8da0cb	3	1859,1700,363	0,4,5951
1	19492364	19497553	CM182	0.293028	*	19492364	19497553	#8da0cb	5	305,1296,776,1685,1060	0,208,3107,3200,4129
1	19637977	19642614	CM183	0.410758	*	19637977	19642614	#8da0cb	2	1734,1962	0,2675
1	19716693	19796756	CM184	0.193292	*	19716693	19796756	#8da0cb	18	3009,1759,940,1386,1480,742,2701,2238,655,468,1951,1745,321,1842,731,1521,1196,1973	0,204,21066,21088,39294,39360,44502,45190,55316,55547,57758,57760,60217,63614,64333,68517,72619,78090
1	19796249	19805481	CM185	0.163457	*	19796249	19805481	#8da0cb	2	1261,3045	0,6187
1	19831048	19838523	CM186	0.323323	*	19831048	19838523	#8da0cb	6	2320,1574,643,436,246,546	0,251,2625,4637,6418,6929
1	19970214	19971990	CM187	0.3685	*	19970214	19971990	#8da0cb	2	394,956	0,820
1	19991041	20039544	CM188	0.252361	*	19991041	20039544	#8da0cb	9	284,212,2881,746,1333,882,2193,1495,411	0,617,22925,33431,39093,39164,45591,46997,48092
1	20119158	20127383	CM189	0.259888	*	20119158	20127383	#8da0cb	3	1690,805,1996	0,473,6229
1	20364001	20408262	CM190	0.320075	*	20364001	20408262	#8da0cb	8	1093,2773,1956,260,1255,1076,1876,1306	0,20618,21293,24735,40313,40412,42385,42903
1	20445654	20481549	CM191	0.282321	*	20445654	20481549	#8da0cb	9	1080,1151,1334,349,2159,2373,3114,518,622	0,40,4789,4859,6376,6444,32781,32844,34629
1	20497559	20515218	CM192	0.195512	*	20497559	20515218	#8da0cb	7	685,412,444,852,2305,1744,539	0,191,974,3780,13739,14012,17120
1	20685573	20754247	CM193	0.279887	*	20685573	20754247	#8da0cb	5	884,1979,287,1359,1241	0,20904,21780,67315,67338
1	20914557	20919824	CM194	0.353186	*	20914557	20919824	#8da0cb	5	1088,2380,220,224,835	0,512,2682,3437,4432
1	20939613	20943889	CM195	0.398534	*	20939613	20943889	#8da0cb	3	744,1287,272	0,2989,3296
1	21004726	21009711	CM196	0.278738	*	21004726	21009711	#8da0cb	2	1333,922	0,4063
1	21314561	21327191	CM197	0.233157	*	21314561	21327191	#8da0cb	5	700,1811,3288,478,1756	0,3701,9332,10111,10874
1	21465778	21467807	CM198	0.341656	*	21465778	21467807	#8da0cb	2	656,1095	0,934
1	21587399	21711823	CM199	0.258841	*	21587399	21711823	#8da0cb	28	2428,2104,2033,913,1143,1520,573,3471,1258,768,592,1406,1189,4519,2385,612,463,289,1711,1037,698,1884,702,1851,2420,802,895,1809	0,324,18119,23669,27431,28734,30077,31701,34069,38681,41892,46134,51982,61358,63124,70955,72048,72962,72988,74183,76132,76317,77761,82102,82964,85052,103746,122615
1	21605673	21611806	CM200	0.260664	*	21605673	21611806	#8da0cb	2	1732,225	0,5908
1	21722421	21768224	CM201	0.251205	*	21722421	21768224	#8da0cb	6	2482,2077,1808,977,2413,1587	0,139,16095,16420,43390,43695
1	21835089	21863302	CM202	0.253323	*	21835089	21863302	#8da0cb	11	1209,332,354,1204,320,286,743,243,1400,905,2327	0,272,893,2781,5337,5953,8768,15035,15631,15930,25886
1	21985788	21996689	CM203	0.274743	*	21985788	21996689	#8da0cb	2	632,1397	0,9504
1	22029460	22110429	CM204	0.194297	*	22029460	22110429	#8da0cb	17	1487,1404,642,1135,2296,539,505,3400,851,536,829,765,681,314,2449,564,2697	0,3028,3248,37542,38360,54846,56453,58065,65234,65799,70197,70337,72741,76535,76562,77216,78272
1	22117368	22194181	CM205	0.25581	*	22117368	22194181	#8da0cb	11	1700,1652,239,1716,353,2845,3288,1271,1120,2150,2221	0,113,6810,6838,7822,23261,23318,61170,61216,74394,74592
1	22259947	22267234	CM206	0.255303	*	22259947	22267234	#8da0cb	2	845,2057	0,5230
1	22344920	22446168	CM207	0.199512	*	22344920	22446168	#8da0cb	28	1819,1687,3146,1787,844,1751,254,270,1920,2067,1146,2836,2058,2093,253,1702,1063,385,629,429,360,566,322,494,1741,1647,365,272	0,89,5699,12711,12987,20887,26480,28140,29146,33782,49299,56064,56086,70080,74362,81904,82260,86087,86651,86784,87788,97132,97374,98148,98836,98927,100883,100950
1	22458309	22556747	CM208	0.28228	*	22458309	22556747	#8da0cb	2	914,1242	0,97196
1	22491244	22513553	CM209	0.289412	*	22491244	22513553	#8da0cb	11	2411,693,1186,521,288,1841,1701,506,364,425,1680	0,364,1458,3668,3774,10734,11011,12892,13032,14118,20629
1	22755353	22758891	CM210	0.42909	*	22755353	22758891	#8da0cb	3	322,657,535	0,148,3003
1	22777811	22821985	CM211	0.211913	*	22777811	22821985	#8da0cb	5	1799,920,1232,1763,1309	0,33624,35652,42411,42717
1	23034781	23091012	CM212	0.201574	*	23034781	23091012	#8da0cb	15	2074,401,1303,992,1095,433,1250,630,2591,1876,1348,1108,986,1327,279	0,2154,3261,8504,29557,31040,31152,31822,37143,41291,41473,45364,45439,54904,55103
1	23137139	23144103	CM213	0.197307	*	23137139	23144103	#8da0cb	2	296,258	0,6706
1	23172327	23189246	CM214	0.318445	*	23172327	23189246	#8da0cb	5	1258,1253,212,1602,666	0,8365,8720,15317,15707
1	23302205	23378941	CM215	0.338179	*	23302205	23378941	#8da0cb	16	1319,1031,1432,793,2091,448,235,1598,2796,815,2099,1095,316,2178,1207,239	0,34650,34801,37854,43153,48048,50910,53263,54296,57438,61948,62687,64957,69464,70094,76497
1	23425441	23439288	CM216	0.221621	*	23425441	23439288	#8da0cb	2	264,297	0,13550
1	23426191	23538309	CM217	0.272009	*	23426191	23538309	#8da0cb	19	4007,3971,1866,1091,794,760,2087,566,279,268,1844,2027,1300,1851,465,2952,2064,1569,1109	0,18,13889,19472,19534,22678,23855,24370,25311,26897,48078,48093,55405,55587,63716,67627,77216,77374,111009
1	23520333	23524554	CM218	0.364376	*	23520333	23524554	#8da0cb	2	2221,1644	0,2577
1	23850837	23866875	CM219	0.209641	*	23850837	23866875	#8da0cb	7	1916,362,1793,2701,1022,994,923	0,4032,5859,7276,8666,15044,15061
1	23880718	23962389	CM220	0.322977	*	23880718	23962389	#8da0cb	12	1588,1297,2646,3172,458,698,4168,526,2841,747,1605,1450	0,3904,5483,5652,8491,19656,20667,35668,36995,40199,80066,80203
1	23900974	23929546	CM221	0.198501	*	23900974	23929546	#8da0cb	3	2774,984,2854	0,19448,25718
1	23926731	23955959	CM222	0.309989	*	23926731	23955959	#8da0cb	12	2794,1066,463,2797,2067,922,1202,389,756,551,1088,640	0,6312,6993,11572,18766,19616,24024,24045,24910,26425,26547,28588
1	23938175	23955996	CM223	0.208627	*	23938175	23955996	#8da0cb	2	3000,1022	0,16799
1	24044841	24056201	CM224	0.336305	*	24044841	24056201	#8da0cb	4	1849,2873,3051,2752	0,409,8309,8486
1	24064436	24065566	CM225	0.213925	*	24064436	24065566	#8da0cb	2	223,628	0,502
1	24136181	24243796	CM226	0.163093	*	24136181	24243796	#8da0cb	24	1853,1749,996,1733,400,1619,301,2780,1339,1691,789,431,284,2990,2933,405,2375,2013,741,608,869,5393,1527,1037	0,190,6942,6976,8257,14905,24756,55498,55513,57994,58827,60024,60030,77458,77512,85573,86084,86366,89213,89337,94729,98748,106088,106250
1	24256501	24274385	CM227	0.17349	*	24256501	24274385	#8da0cb	6	2696,2105,885,882,336,236	0,544,8848,12945,14077,17648
1	24307126	24330522	CM228	0.233305	*	24307126	24330522	#8da0cb	9	1316,707,986,1063,1186,1699,715,1065,677	0,9926,10925,14470,14606,17268,18031,22319,22719
1	24476031	24525102	CM229	0.280325	*	24476031	24525102	#8da0cb	10	1949,1529,840,685,625,1463,1464,1229,3106,1527	0,34,5401,5540,24520,26756,26800,37303,39320,47544
1	24525663	24576326	CM230	0.236324	*	24525663	24576326	#8da0cb	2	608,845	0,49818
1	24528299	24740575	CM231	0.313272	*	24528299	24740575	#8da0cb	9	541,1483,1147,523,1344,2823,2259,3070,952	0,280,1331,2075,34039,181898,181975,189190,211324
1	24552846	24604618	CM232	0.259419	*	24552846	24604618	#8da0cb	5	2600,874,780,1203,861	0,9573,30004,50569,50867
1	24610086	24622041	CM233	0.264797	*	24610086	24622041	#8da0cb	2	874,1566	0,10389
1	24645131	24700734	CM234	0.282756	*	24645131	24700734	#8da0cb	9	1187,834,1220,1912,2187,1644,1340,1832,1372	0,700,2875,32019,32020,45832,45988,53771,54033
1	24742272	24863729	CM235	0.202671	*	24742272	24863729	#8da0cb	14	1259,322,1038,456,1011,3377,2067,1806,261,726,1251,1702,2311,2125	0,1759,2853,3061,34266,47886,64834,65132,67874,70385,71960,85067,85693,119332
1	24861123	24868416	CM236	0.232056	*	24861123	24868416	#8da0cb	2	2707,1094	0,6199
1	25014798	25157340	CM237	0.22595	*	25014798	25157340	#8da0cb	26	907,2681,2172,1835,1467,1468,1297,1100,622,945,2529,257,1068,525,1299,1031,1602,3086,1132,491,1908,1201,1473,834,2356,389	0,5522,5598,38339,38480,44208,44376,47303,47417,48789,53748,54244,54906,65875,73629,73750,87671,104369,112747,115397,117195,120553,128595,134309,139184,142153
1	25030918	25037194	CM238	0.249418	*	25030918	25037194	#8da0cb	4	1599,1553,1186,558	0,106,5090,5390
1	25063586	25076719	CM239	0.227838	*	25063586	25076719	#8da0cb	2	962,1280	0,11853
1	25071896	25175524	CM240	0.227613	*	25071896	25175524	#8da0cb	10	1769,1731,2453,2344,430,1486,1240,571,1675,1242	0,2337,23587,47434,58387,63476,71739,77489,82258,102386
1	25189984	25199656	CM241	0.285995	*	25189984	25199656	#8da0cb	3	1601,2986,329	0,6686,7295
1	25217222	25225190	CM242	0.285816	*	25217222	25225190	#8da0cb	4	714,675,666,607	0,3240,3323,7361
1	25226832	25228365	CM243	0.261226	*	25226832	25228365	#8da0cb	2	217,704	0,829
1	25242479	25247075	CM244	0.248963	*	25242479	25247075	#8da0cb	3	257,244,310	0,313,4286
1	25247302	25250655	CM245	0.473398	*	25247302	25250655	#8da0cb	2	972,236	0,3117
1	25272970	25293279	CM246	0.174095	*	25272970	25293279	#8da0cb	5	2016,2118,1283,3655,339	0,7169,10241,16654,18284
1	25279944	25284180	CM247	0.209384	*	25279944	25284180	#8da0cb	4	251,1905,573,350	0,865,3025,3886
1	25323692	25328299	CM248	0.338927	*	25323692	25328299	#8da0cb	4	795,850,471,473	0,7,3873,4134
1	25336266	25338679	CM249	0.228449	*	25336266	25338679	#8da0cb	2	579,719	0,1694
1	25345512	25361618	CM250	0.356611	*	25345512	25361618	#8da0cb	5	384,2826,766,247,4012	0,2138,9701,11465,12094
1	25359065	25361887	CM251	0.319515	*	25359065	25361887	#8da0cb	2	1438,1107	0,1715
1	25421811	25433346	CM252	0.351485	*	25421811	25433346	#8da0cb	7	373,922,266,2923,1199,777,567	0,109,648,3679,3857,5338,10968
1	25435765	25473051	CM253	0.312923	*	25435765	25473051	#8da0cb	2	1383,975	0,36311
1	25438197	25440680	CM254	0.292143	*	25438197	25440680	#8da0cb	2	455,1608	0,875
1	25445239	25473282	CM255	0.207968	*	25445239	25473282	#8da0cb	11	587,309,1366,1050,1625,1700,1348,327,1981,1807,1258	0,233,994,1274,8736,8814,12329,12902,20368,20721,26785
1	25592319	25658181	CM256	0.552195	*	25592319	25658181	#8da0cb	11	886,2251,809,287,1548,1850,2001,445,572,2337,2014	0,392,2229,31014,42623,42698,53580,53966,54884,63525,63547
1	25756160	25812632	CM257	0.308661	*	25756160	25812632	#8da0cb	13	2337,1348,256,3275,276,2114,2007,1947,391,639,740,902,1105	0,5688,12202,16060,20919,37216,37493,43726,46334,47152,51609,55178,55367
1	25772346	25778981	CM258	0.193007	*	25772346	25778981	#8da0cb	4	1647,342,730,1071	0,2092,4575,5564
1	25845817	25849536	CM259	0.349409	*	25845817	25849536	#8da0cb	4	1780,871,1319,1011	0,909,2400,2586
1	25870041	25889743	CM260	0.240252	*	25870041	25889743	#8da0cb	7	1186,2376,1540,303,267,1577,1759	0,5037,12646,12879,16809,17838,17943
1	25926211	26057892	CM261	0.242166	*	25926211	26057892	#8da0cb	19	1627,2164,1453,489,1430,1404,284,720,288,1513,1561,538,1615,1910,630,1001,2238,1477,1488	0,7396,15291,16349,17161,19695,20253,20885,24175,29238,31861,32020,42139,42152,48768,61386,75888,111389,130193
1	26080625	26102348	CM262	0.297755	*	26080625	26102348	#8da0cb	9	2574,1573,905,984,962,1029,945,672,531	0,11153,11188,16786,16795,19697,19782,21051,21131
1	26113634	26131784	CM263	0.281682	*	26113634	26131784	#8da0cb	3	740,1974,428	0,15463,17722
1	26185256	26202637	CM264	0.197238	*	26185256	26202637	#8da0cb	6	1901,2443,628,997,319,1613	0,1107,2369,12289,14270,15768
1	26280870	26325280	CM265	0.290603	*	26280870	26325280	#8da0cb	6	349,800,2022,1906,1540,2073	0,11203,16236,16404,35544,42337
1	26341632	26354596	CM266	0.232326	*	26341632	26354596	#8da0cb	4	2709,1307,456,269	0,1195,4580,12695
1	26437087	26454915	CM267	0.345214	*	26437087	26454915	#8da0cb	5	2567,1632,1911,2191,1688	0,8654,10730,15227,16140
1	26487662	26491291	CM268	0.277993	*	26487662	26491291	#8da0cb	2	1573,937	0,2692
1	26600873	26618559	CM269	0.291987	*	26600873	26618559	#8da0cb	6	5144,606,2217,1065,390,4314	0,1393,4230,9876,12691,13372
1	26632245	26646252	CM270	0.392013	*	26632245	26646252	#8da0cb	4	2315,1976,495,4609	0,1219,2605,9398
1	26701345	26712934	CM271	0.226854	*	26701345	26712934	#8da0cb	4	738,1698,1313,1259	0,2577,2809,10330
1	26870138	26872055	CM272	0.206619	*	26870138	26872055	#8da0cb	2	707,697	0,1220
1	26879461	26882264	CM273	0.34265	*	26879461	26882264	#8da0cb	2	1611,721	0,2082
1	26899768	26910269	CM274	0.339884	*	26899768	26910269	#8da0cb	6	332,991,272,506,995,2703	0,789,1171,1729,6510,7798
1	26906642	26910761	CM275	0.198862	*	26906642	26910761	#8da0cb	2	276,3524	0,595
1	26945817	26960497	CM276	0.369929	*	26945817	26960497	#8da0cb	9	2773,823,691,2021,1477,295,1005,220,374	0,7253,7347,8344,8384,13067,13597,13644,14306
1	27003210	27012605	CM277	0.288217	*	27003210	27012605	#8da0cb	5	1410,931,664,937,1585	0,5609,5809,7789,7810
1	27027924	27033512	CM278	0.282587	*	27027924	27033512	#8da0cb	4	1228,598,1457,663	0,1577,4131,4758
1	27049367	27072056	CM279	0.286149	*	27049367	27072056	#8da0cb	5	2306,2178,2443,540,2435	0,9479,9521,16495,20254
1	27115970	27128122	CM280	0.251633	*	27115970	27128122	#8da0cb	3	554,2517,1965	0,9635,10062
1	27158619	27166821	CM281	0.265611	*	27158619	27166821	#8da0cb	4	2275,2197,1981,1991	0,443,6171,6211
1	27190609	27204556	CM282	0.241686	*	27190609	27204556	#8da0cb	2	2461,1019	0,12928
1	27317256	27321241	CM283	0.463086	*	27317256	27321241	#8da0cb	4	1522,867,1069,253	0,115,2373,3732
1	27393276	27401064	CM284	0.355999	*	27393276	27401064	#8da0cb	3	1715,1254,487	0,110,7301
1	27431464	27433652	CM285	0.236599	*	27431464	27433652	#8da0cb	3	253,1430,848	0,758,1245
1	27458665	27465049	CM286	0.321477	*	27458665	27465049	#8da0cb	3	431,2744,2549	0,3640,3703
1	27560315	27582016	CM287	0.320004	*	27560315	27582016	#8da0cb	4	2644,550,2192,605	0,16492,18615,21096
1	27691607	27697168	CM288	0.283216	*	27691607	27697168	#8da0cb	5	2179,1325,1003,692,595	0,1578,3685,4196,4966
1	27728816	27930939	CM289	0.137441	*	27728816	27930939	#8da0cb	45	2251,1749,552,1111,402,461,1034,3625,2003,2385,393,969,663,2116,571,888,803,804,1083,1884,1375,1212,507,1372,838,963,2530,3008,1166,1328,530,529,464,3692,2775,2940,1431,1421,1269,2966,230,392,368,1793,2615	0,246,2497,7797,8089,9226,13788,13872,15520,33021,36504,40115,40904,42078,48910,52861,52903,57616,57637,61890,62083,70506,71186,73772,74300,75719,79077,85656,89324,97080,118975,118977,120461,122993,153112,153147,161355,165818,172752,172867,195130,195585,195626,199443,199508
1	27934967	27989796	CM290	0.242856	*	27934967	27989796	#8da0cb	15	2272,1427,430,2503,462,1358,4813,651,1107,432,1203,1238,1254,2471,914	0,574,13061,16199,18517,20249,22287,27085,28005,28091,41538,41562,46910,49968,53915
1	28184776	28219440	CM291	0.252186	*	28184776	28219440	#8da0cb	13	659,3042,2480,2356,1393,3802,1588,1749,3053,1116,323,612,2139	0,3819,4084,10071,10431,14331,17238,25035,25136,27841,28559,31199,32525
1	28353848	28409654	CM292	0.206184	*	28353848	28409654	#8da0cb	21	2797,1636,1249,611,1330,1077,1581,726,609,1624,1024,995,464,250,376,1158,982,1336,773,260,611	0,1208,7645,7855,8865,9513,28482,31393,35309,36175,36469,38868,42363,42543,43113,44212,44292,47929,48441,55183,55195
1	28413731	28536273	CM293	0.270286	*	28413731	28536273	#8da0cb	39	2020,979,304,2121,1241,2837,1227,1490,607,511,2472,294,602,1002,789,2060,1896,915,611,2632,883,724,2076,587,760,222,235,2439,1403,475,436,492,395,928,2110,1399,505,2369,1246	0,3690,3724,9374,9450,23376,25055,27246,36137,36181,38961,39097,41695,44910,45464,47381,47410,51141,51882,56189,56395,57586,59945,65728,66563,67716,67749,72765,73442,81632,82446,85013,85811,86619,87961,93000,93739,111511,121296
1	28569519	28573709	CM294	0.439892	*	28569519	28573709	#8da0cb	3	1992,1465,1450	0,931,2740
1	28574025	28587748	CM295	0.322262	*	28574025	28587748	#8da0cb	3	2554,2220,255	0,10920,13468
1	28624103	28633677	CM296	0.281032	*	28624103	28633677	#8da0cb	3	1080,961,400	0,8613,8811
1	28646949	28648587	CM297	0.214599	*	28646949	28648587	#8da0cb	2	744,548	0,1090
1	28679975	28701295	CM298	0.258057	*	28679975	28701295	#8da0cb	5	1685,1401,1695,1170,522	0,378,15663,20150,20301
1	28741651	28755109	CM299	0.308891	*	28741651	28755109	#8da0cb	3	3234,1616,1009	0,1616,12449
1	28774001	28783410	CM300	0.202304	*	28774001	28783410	#8da0cb	6	802,797,1862,1173,1482,1488	0,53,1493,2011,7840,7921
1	28845187	28853273	CM301	0.16267	*	28845187	28853273	#8da0cb	2	1855,220	0,7866
1	28925312	28929495	CM302	0.37233	*	28925312	28929495	#8da0cb	4	1302,1237,1579,1170	0,39,2604,2976
1	29111699	29187896	CM303	0.312421	*	29111699	29187896	#8da0cb	4	744,1552,420,602	0,74645,74694,75404
1	29210410	29314146	CM304	0.219163	*	29210410	29314146	#8da0cb	12	2930,385,401,2016,2303,3049,1816,620,2049,1966,1500,1368	0,745,1573,2252,29850,42136,58548,87897,88785,88810,102236,102344
1	29327542	29331749	CM305	0.225055	*	29327542	29331749	#8da0cb	2	410,482	0,3725
1	29496324	29509291	CM306	0.281211	*	29496324	29509291	#8da0cb	3	1654,2189,2702	0,63,10265
1	30160600	30186002	CM307	0.462931	*	30160600	30186002	#8da0cb	8	1612,1273,1635,1666,2105,2265,1593,1069	0,241,3602,3673,20476,20486,23809,23953
1	31170684	31174329	CM308	0.241196	*	31170684	31174329	#8da0cb	2	639,608	0,3037
1	31213910	31216441	CM309	0.279711	*	31213910	31216441	#8da0cb	2	1320,732	0,1799
1	31221295	31253787	CM310	0.18473	*	31221295	31253787	#8da0cb	12	1219,337,1588,2172,1278,663,218,760,990,817,1692,1539	0,3973,9720,11729,12672,14572,16482,17133,20274,20447,30800,30896
1	31226973	31230954	CM311	0.449606	*	31226973	31230954	#8da0cb	2	427,1294	0,2687
1	31331067	31382936	CM312	0.248854	*	31331067	31382936	#8da0cb	13	1795,1082,1263,379,249,1762,607,1340,1271,583,683,386,1110	0,10542,18799,22883,23513,29148,29655,33280,40185,43770,49695,50685,50759
1	31421312	31461895	CM313	0.236644	*	31421312	31461895	#8da0cb	10	1803,442,2331,2257,2310,1524,274,2762,1250,458	0,168,21294,21397,27094,27187,29129,33808,33918,40125
1	31434834	31477793	CM314	0.270483	*	31434834	31477793	#8da0cb	3	1961,640,758	0,95,42201
1	31468882	31472124	CM315	0.273256	*	31468882	31472124	#8da0cb	3	973,1023,1404	0,56,1838
1	31479793	31493843	CM316	0.252518	*	31479793	31493843	#8da0cb	8	1469,982,560,687,667,289,737,1360	0,2920,3524,5940,6911,7928,12634,12690
1	31499623	31502620	CM317	0.224006	*	31499623	31502620	#8da0cb	2	1474,1266	0,1731
1	31509374	31511499	CM318	0.329869	*	31509374	31511499	#8da0cb	3	258,815,422	0,612,1703
1	31519790	31523489	CM319	0.188433	*	31519790	31523489	#8da0cb	5	1323,883,1317,270,561	0,19,2269,2455,3138
1	31844370	31846986	CM320	0.210537	*	31844370	31846986	#8da0cb	3	731,1638,1014	0,978,1508
1	31867104	31873893	CM321	0.176549	*	31867104	31873893	#8da0cb	4	1108,928,1530,1030	0,110,2453,5759
1	31895268	32016513	CM322	0.227995	*	31895268	32016513	#8da0cb	11	2065,2218,246,1572,867,1874,317,3938,1819,2167,2248	0,17738,19349,49021,49514,53964,58779,76515,92810,93500,118997
1	31904568	31918047	CM323	0.244416	*	31904568	31918047	#8da0cb	3	468,340,220	0,84,13259
1	31949424	31975835	CM324	0.377198	*	31949424	31975835	#8da0cb	6	1602,1266,2603,1098,562,2042	0,5241,5281,6935,22259,24369
1	32038618	32040155	CM325	0.260991	*	32038618	32040155	#8da0cb	2	646,314	0,1223
1	32038817	32040096	CM326	0.216473	*	32038817	32040096	#8da0cb	2	436,354	0,925
1	32061893	32083812	CM327	0.243053	*	32061893	32083812	#8da0cb	7	1185,846,1088,1815,1621,906,314	0,230,4245,8747,8847,14775,21605
1	32135214	32218178	CM328	0.280623	*	32135214	32218178	#8da0cb	15	1183,915,861,1066,1562,1125,1394,619,1616,662,1493,1505,1651,796,2390	0,29406,30671,31142,34133,34970,37302,37924,42423,43445,44635,44704,74698,75201,80574
1	32226293	32239050	CM329	0.213567	*	32226293	32239050	#8da0cb	3	1308,1719,1542	0,1601,11215
1	32266847	32268748	CM330	0.266846	*	32266847	32268748	#8da0cb	2	566,847	0,1054
1	32281124	32294999	CM331	0.392188	*	32281124	32294999	#8da0cb	4	2832,953,3166,2461	0,1059,10709,10721
1	32308469	32311762	CM332	0.202637	*	32308469	32311762	#8da0cb	2	1322,435	0,2858
1	32356482	32371730	CM333	0.214485	*	32356482	32371730	#8da0cb	2	767,1546	0,13702
1	32386293	32428049	CM334	0.184202	*	32386293	32428049	#8da0cb	15	1390,1012,832,373,417,780,357,256,305,3001,1652,2788,860,1314,1063	0,51,3283,5247,5904,8372,10592,11616,18891,21749,33638,33647,36853,40442,40688
1	32446143	32473191	CM335	0.260729	*	32446143	32473191	#8da0cb	9	2161,1371,1713,1688,435,1061,527,370,675	0,245,3969,4060,20858,20925,21577,22753,26373
1	32478551	32488096	CM336	0.275773	*	32478551	32488096	#8da0cb	3	2791,2173,1407	0,7145,8138
1	32495519	32498301	CM337	0.302983	*	32495519	32498301	#8da0cb	4	591,978,1132,355	0,1042,1650,2422
1	32581483	32582626	CM338	0.208681	*	32581483	32582626	#8da0cb	2	310,572	0,571
1	32608167	32611427	CM339	0.293872	*	32608167	32611427	#8da0cb	2	713,1329	0,1931
1	32661178	32661933	CM340	0.291009	*	32661178	32661933	#8da0cb	2	229,266	0,489
1	32705624	32715575	CM341	0.284853	*	32705624	32715575	#8da0cb	2	2992,2006	0,7945
1	32705917	32764578	CM342	0.21768	*	32705917	32764578	#8da0cb	14	1672,323,3361,787,1983,642,2923,2474,359,650,2058,1156,1971,547	0,8237,9043,9990,15279,16709,22852,23225,26663,26686,32527,32840,50838,58114
1	32772819	32790212	CM343	0.258538	*	32772819	32790212	#8da0cb	9	2032,2103,1680,676,1313,380,1777,1709,470	0,183,8918,12072,12230,13169,14171,14295,16923
1	32800329	32818042	CM344	0.318898	*	32800329	32818042	#8da0cb	4	1415,2017,241,1669	0,1788,5070,16044
1	32985548	33099684	CM345	0.259308	*	32985548	33099684	#8da0cb	12	1642,1322,473,2226,1679,1850,1119,1458,1016,1529,1964,226	0,350,15949,18782,18975,91568,91956,99294,103539,106918,106997,113910
1	33252380	33255038	CM346	0.301268	*	33252380	33255038	#8da0cb	4	622,1523,661,684	0,119,1964,1974
1	33262819	33265925	CM347	0.302985	*	33262819	33265925	#8da0cb	3	303,2574,1969	0,532,619
1	33399258	33419942	CM348	0.207379	*	33399258	33419942	#8da0cb	8	956,918,2400,2321,1271,637,1328,1121	0,9,5619,5669,12011,14923,19333,19563
1	33445857	33465019	CM349	0.244352	*	33445857	33465019	#8da0cb	9	2072,596,1265,324,259,2469,680,2563,2570	0,8469,8578,9517,10591,11230,13249,16536,16592
1	33470592	33474196	CM350	0.203064	*	33470592	33474196	#8da0cb	2	868,1631	0,1973
1	33489924	33497112	CM351	0.235846	*	33489924	33497112	#8da0cb	3	1443,1652,300	0,109,6888
1	33523595	33594772	CM352	0.242422	*	33523595	33594772	#8da0cb	11	914,854,1438,1620,561,3170,1986,828,330,2417,1435	0,132,22433,29644,30492,39497,40445,62126,62158,68465,69742
1	33697976	33700311	CM353	0.579374	*	33697976	33700311	#8da0cb	2	252,1532	0,803
1	33720752	33740648	CM354	0.310375	*	33720752	33740648	#8da0cb	7	853,2423,1463,290,832,417,1087	0,490,2358,5173,12185,18240,18809
1	33803550	33816409	CM355	0.284338	*	33803550	33816409	#8da0cb	6	1906,1051,293,530,1617,2332	0,1500,6657,8416,8509,10527
1	33825560	33831660	CM356	0.307327	*	33825560	33831660	#8da0cb	4	537,1597,1353,718	0,1052,1184,5382
1	33855471	33863923	CM357	0.249663	*	33855471	33863923	#8da0cb	4	662,634,950,615	0,938,6534,7837
1	33920977	33938919	CM358	0.222084	*	33920977	33938919	#8da0cb	6	1119,1410,2765,1511,820,1481	0,4247,4651,5938,14917,16461
1	34825758	35150270	CM359	0.342773	*	34825758	35150270	#8da0cb	11	2423,2561,3772,3863,1415,1248,619,2856,1071,693,626	0,104,169050,169064,177807,177997,231290,264901,284872,295184,323886
1	35258659	35266616	CM360	0.177887	*	35258659	35266616	#8da0cb	3	238,969,1186	0,3677,6771
1	35512330	35529313	CM361	0.271872	*	35512330	35529313	#8da0cb	4	1850,1735,1590,1030	0,61,15393,15598
1	35611112	35628529	CM362	0.261057	*	35611112	35628529	#8da0cb	4	1327,261,273,904	0,147,709,16513
1	35667418	35700794	CM363	0.200509	*	35667418	35700794	#8da0cb	6	1055,796,2541,1721,1545,491	0,164,20135,27677,27862,32885
1	35810408	35812825	CM364	0.282169	*	35810408	35812825	#8da0cb	2	910,1253	0,1164
1	35835346	35837744	CM365	0.306601	*	35835346	35837744	#8da0cb	2	1211,851	0,1547
1	35917003	36011256	CM366	0.250191	*	35917003	36011256	#8da0cb	14	611,247,2114,1416,647,1560,1301,1513,1039,2648,1041,2873,630,815	0,984,992,2655,3412,10221,36433,36586,47990,54248,68240,86288,93415,93438
1	36244977	36264451	CM367	0.235203	*	36244977	36264451	#8da0cb	3	896,807,1425	0,17,18049
1	36269242	36276712	CM368	0.288381	*	36269242	36276712	#8da0cb	3	1501,256,1816	0,1106,5654
1	36606125	36609728	CM369	0.460708	*	36606125	36609728	#8da0cb	5	382,231,443,1424,1834	0,64,701,1506,1769
1	36632293	36633155	CM370	0.265305	*	36632293	36633155	#8da0cb	2	264,275	0,587
1	36638116	36641592	CM371	0.246917	*	36638116	36641592	#8da0cb	3	1929,1022,534	0,2454,2553
1	36697307	36723293	CM372	0.224027	*	36697307	36723293	#8da0cb	9	383,928,654,2180,1441,466,418,1023,922	0,150,2099,16126,22279,23135,24050,24843,25064
1	36744593	36751673	CM373	0.462778	*	36744593	36751673	#8da0cb	4	1219,907,240,1254	0,206,1555,5826
1	36769697	36789849	CM374	0.246315	*	36769697	36789849	#8da0cb	5	2656,455,1469,1156,1570	0,380,2185,16631,18582
1	36814213	36840929	CM375	0.242851	*	36814213	36840929	#8da0cb	10	4175,3545,2433,2471,1578,2353,437,367,1782,2339	0,71,10171,10249,16621,16662,20742,23259,23397,24377
1	36850339	36856982	CM376	0.318104	*	36850339	36856982	#8da0cb	4	3437,1989,1886,1682	0,2077,4564,4961
1	36862410	36867962	CM377	0.422277	*	36862410	36867962	#8da0cb	3	1624,1839,1076	0,3713,3888
1	36939260	36954150	CM378	0.314845	*	36939260	36954150	#8da0cb	5	1318,1156,932,2726,956	0,150,11789,11921,13934
1	37129868	37131089	CM379	0.517697	*	37129868	37131089	#8da0cb	2	313,396	0,825
1	37196194	37376716	CM380	0.416517	*	37196194	37376716	#8da0cb	2	294,354	0,180168
1	37559274	37759863	CM381	0.270928	*	37559274	37759863	#8da0cb	7	605,478,513,342,2601,1913,1005	0,138,907,110820,194580,194755,199584
1	37940202	37946043	CM382	0.412787	*	37940202	37946043	#8da0cb	2	860,4267	0,1574
1	37945471	37953629	CM383	0.273538	*	37945471	37953629	#8da0cb	3	891,2304,2059	0,5854,5951
1	38068722	38143573	CM384	0.367759	*	38068722	38143573	#8da0cb	3	644,2558,2735	0,71999,72116
1	38156436	38171222	CM385	0.326825	*	38156436	38171222	#8da0cb	4	1084,802,1073,323	0,7511,7823,14463
1	38259054	38262871	CM386	0.285318	*	38259054	38262871	#8da0cb	3	2573,1489,756	0,102,3061
1	38274508	38277153	CM387	0.253145	*	38274508	38277153	#8da0cb	2	1367,1005	0,1640
1	38285179	38318394	CM388	0.247126	*	38285179	38318394	#8da0cb	7	1456,674,268,1918,2446,2498,367	0,529,23694,24227,25413,30717,31700
1	38356175	38414202	CM389	0.314366	*	38356175	38414202	#8da0cb	11	503,386,1543,2014,534,2557,2154,1259,2215,1836,2925	0,53,1313,1347,4382,9891,10015,32092,34480,39859,55102
1	38460607	38471213	CM390	0.31221	*	38460607	38471213	#8da0cb	9	1392,1271,278,596,698,2424,2196,679,1526	0,282,1970,2024,3918,4175,4864,8399,9080
1	38492592	38496740	CM391	0.341792	*	38492592	38496740	#8da0cb	3	403,546,2663	0,613,1485
1	38503027	38505381	CM392	0.413047	*	38503027	38505381	#8da0cb	3	666,1275,709	0,1079,1376
1	38509864	38513399	CM393	0.341808	*	38509864	38513399	#8da0cb	2	2446,587	0,2948
1	38509869	38758026	CM394	0.231181	*	38509869	38758026	#8da0cb	27	939,300,2124,1895,2154,244,568,790,831,1001,926,2890,1560,1215,386,747,379,1961,231,2808,2824,2407,2426,1183,666,1141,295	0,2859,7906,17073,17102,19867,23922,27357,28401,38341,38540,48142,49197,62075,62233,70042,89400,94572,106928,107458,107625,128111,128192,146510,164667,169060,247862
1	38939293	39053135	CM395	0.234385	*	38939293	39053135	#8da0cb	26	3280,3113,1272,2535,2057,1557,1619,1170,1145,1375,1764,1686,370,1707,1007,767,278,212,2232,2475,715,1903,1206,448,630,290	0,415,7949,8065,18639,19138,24892,25097,34076,34084,52997,53166,60314,65226,65822,67281,67467,68046,84773,84974,94060,103652,111324,111571,113212,113297
1	39280233	39284322	CM396	0.359296	*	39280233	39284322	#8da0cb	4	2244,265,1797,462	0,97,702,3627
1	39313251	39319142	CM397	0.338216	*	39313251	39319142	#8da0cb	4	1692,1451,485,386	0,48,4730,5505
1	39499585	39514719	CM398	0.278851	*	39499585	39514719	#8da0cb	4	964,895,2276,2236	0,4142,12858,12896
1	39568429	39759643	CM399	0.262269	*	39568429	39759643	#8da0cb	30	1092,2276,990,1499,1153,708,1461,1304,1286,391,1340,1830,800,808,1787,1387,1447,569,591,375,771,411,1076,471,1483,1184,271,1587,1532,1139	0,1679,7449,11904,12088,14095,26956,26970,29257,30051,38886,41778,41794,50980,51277,61692,61932,65048,70746,71101,71906,74861,75553,75615,80713,82516,87328,88925,127363,190075
1	39649086	39744866	CM400	0.231992	*	39649086	39744866	#8da0cb	10	1572,702,1178,1985,336,1803,2480,3453,1873,1203	0,1941,9414,11579,12041,12734,20782,30634,46570,94577
1	39733505	39737905	CM401	0.203763	*	39733505	39737905	#8da0cb	2	1963,720	0,3680
1	39733557	39738547	CM402	0.14551	*	39733557	39738547	#8da0cb	4	2666,629,564,286	0,2192,3826,4704
1	39795692	39813501	CM403	0.435817	*	39795692	39813501	#8da0cb	2	463,1031	0,16778
1	39857204	39861723	CM404	0.267261	*	39857204	39861723	#8da0cb	3	1543,273,1439	0,1023,3080
1	39863287	39865747	CM405	0.224469	*	39863287	39865747	#8da0cb	3	1797,1392,239	0,454,2221
1	39872609	39877867	CM406	0.224029	*	39872609	39877867	#8da0cb	3	1404,2508,291	0,2750,4291
1	39956674	39981615	CM407	0.346118	*	39956674	39981615	#8da0cb	5	901,2320,2380,1179,903	0,17564,17580,23749,24038
1	40024100	40026124	CM408	0.456919	*	40024100	40026124	#8da0cb	4	689,931,519,212	0,427,1505,1635
1	40131632	40138218	CM409	0.353346	*	40131632	40138218	#8da0cb	4	891,2055,1034,693	0,189,1200,5893
1	40185896	40266517	CM410	0.316453	*	40185896	40266517	#8da0cb	14	397,1767,1007,1444,1383,999,2064,2038,1339,1497,1027,969,1376,2138	0,6452,17546,18111,49983,50061,54948,55039,67267,68081,68996,72915,78422,78483
1	40192422	40193823	CM411	0.534228	*	40192422	40193823	#8da0cb	2	491,618	0,783
1	40281812	40368190	CM412	0.227204	*	40281812	40368190	#8da0cb	13	2079,2031,2172,1511,475,893,1083,2218,1739,541,1630,1434,1809	0,91,8436,8698,26268,26534,27030,28715,29132,38647,58967,60921,84569
1	40371239	40375439	CM413	0.280857	*	40371239	40375439	#8da0cb	3	534,1632,2748	0,1416,1452
1	40420287	40427104	CM414	0.240941	*	40420287	40427104	#8da0cb	3	1879,1712,1500	0,4997,5317
1	40446148	40447636	CM415	0.270933	*	40446148	40447636	#8da0cb	2	801,400	0,1088
1	40446313	40487064	CM416	0.251733	*	40446313	40487064	#8da0cb	9	574,975,1782,1520,3319,2617,1626,2100,1201	0,4845,14713,14783,20674,21441,33085,33185,39550
1	40500183	40502968	CM417	0.35908	*	40500183	40502968	#8da0cb	3	959,720,786	0,46,1999
1	40514832	40517174	CM418	0.339326	*	40514832	40517174	#8da0cb	3	1256,793,687	0,1549,1638
1	40524166	40531551	CM419	0.39223	*	40524166	40531551	#8da0cb	2	2378,1512	0,5873
1	40529458	40531769	CM420	0.198367	*	40529458	40531769	#8da0cb	2	1150,825	0,1486
1	40651479	40709593	CM421	0.264225	*	40651479	40709593	#8da0cb	13	2462,1217,611,1790,1361,2423,1112,408,1031,3083,2261,1574,312	0,7048,30301,33149,33532,36832,37321,38765,44230,44871,55046,55334,57802
1	40670853	40671835	CM422	0.191651	*	40670853	40671835	#8da0cb	2	414,260	0,722
1	40728825	40730050	CM423	0.210698	*	40728825	40730050	#8da0cb	2	368,480	0,745
1	40736238	40738989	CM424	0.313145	*	40736238	40738989	#8da0cb	3	383,1161,833	0,1590,1792
1	40777584	40782226	CM425	0.54592	*	40777584	40782226	#8da0cb	2	1932,1526	0,3116
1	40804469	40810952	CM426	0.383862	*	40804469	40810952	#8da0cb	3	1238,1498,1023	0,2800,5460
1	40805337	40830326	CM427	0.250462	*	40805337	40830326	#8da0cb	8	788,2187,708,3272,1317,1961,415,3728	0,1359,4320,10373,10413,12198,13924,21261
1	40839333	40870653	CM428	0.31877	*	40839333	40870653	#8da0cb	11	2160,1910,729,4468,1313,1360,783,213,1375,1073,900	0,1925,7207,9385,20403,22101,25972,27095,27973,30161,30420
1	40857765	40860402	CM429	0.223306	*	40857765	40860402	#8da0cb	2	840,774	0,1863
1	40915142	40975198	CM430	0.353402	*	40915142	40975198	#8da0cb	3	2336,1318,1344	0,27287,58712
1	41093371	41134727	CM431	0.261178	*	41093371	41134727	#8da0cb	6	2423,2389,861,250,969,527	0,28,5860,6046,37649,40829
1	41164931	41178075	CM432	0.335185	*	41164931	41178075	#8da0cb	4	1289,1852,2389,3801	0,2234,2336,9343
1	41206963	41219726	CM433	0.247171	*	41206963	41219726	#8da0cb	5	1882,1329,4027,595,1967	0,529,8713,8935,10796
1	41227628	41230716	CM434	0.456743	*	41227628	41230716	#8da0cb	2	1098,1496	0,1592
1	41248374	41316281	CM435	0.214684	*	41248374	41316281	#8da0cb	20	2042,1837,1436,629,1608,1759,342,1621,1613,1666,1029,2404,1021,1752,292,481,701,742,1669,1029	0,11993,12303,14490,18686,19055,21200,26064,26164,35072,35105,41764,42364,56916,57396,58012,62283,62320,66227,66878
1	41317265	41415267	CM436	0.237793	*	41317265	41415267	#8da0cb	10	672,1405,1547,1280,1350,1981,2039,1340,709,1026	0,23483,23586,25457,25570,45836,45880,54695,76145,96976
1	41418077	41440240	CM437	0.244524	*	41418077	41440240	#8da0cb	9	502,1262,1225,388,775,1714,1530,710,725	0,2029,3648,4422,13767,14687,14977,19580,21438
1	41479131	41492337	CM438	0.162777	*	41479131	41492337	#8da0cb	3	1746,554,460	0,12527,12746
1	41631381	41639502	CM439	0.28254	*	41631381	41639502	#8da0cb	3	1030,2370,2811	0,5122,5310
1	41666813	41708647	CM440	0.219461	*	41666813	41708647	#8da0cb	4	1632,503,1276,2536	0,27,20847,39298
1	41809682	41849212	CM441	0.254069	*	41809682	41849212	#8da0cb	8	2095,1172,439,1113,789,746,354,2683	0,9338,9397,22121,22124,27733,35736,36847
1	42039513	42502306	CM442	0.165521	*	42039513	42502306	#8da0cb	120	1431,1353,2183,2268,652,303,446,366,763,3370,3470,1594,1107,291,446,985,1295,1936,1130,1098,2254,2226,999,684,2464,1346,1291,585,782,1670,2907,505,2063,1490,2192,1302,1042,1128,2597,654,2832,2440,313,212,3621,3574,3935,1265,1156,774,2584,656,1793,1573,1801,2231,1565,735,2846,2026,1036,1257,1213,656,1186,289,2116,1978,1040,1103,996,1407,1060,1780,1852,2214,1663,263,1020,1198,1056,392,1142,1513,407…	0,17,48288,48335,55261,57975,59573,59782,63253,64771,64902,75612,76098,79573,82055,82063,84021,87550,93020,93028,98320,98405,104349,104516,108872,109446,112834,116035,121119,124513,124794,128920,134298,134600,140696,141126,145024,146576,152321,155233,164609,165554,170935,171688,175795,175802,190395,190776,194493,195052,208982,210919,217378,217563,225659,228485,228536,232262,235837,237364,245073,2…
1	42565175	42612859	CM443	0.182712	*	42565175	42612859	#8da0cb	4	554,373,346,515	0,43851,46159,47169
1	42643780	42645540	CM444	0.23595	*	42643780	42645540	#8da0cb	2	240,1221	0,539
1	42706524	42712863	CM445	0.454222	*	42706524	42712863	#8da0cb	3	714,1033,1464	0,7,4875
1	42935048	42949029	CM446	0.344649	*	42935048	42949029	#8da0cb	3	1131,675,413	0,13273,13568
1	42995044	43017767	CM447	0.191448	*	42995044	43017767	#8da0cb	3	1277,1241,1101	0,48,21622
1	43299272	43304968	CM448	0.367944	*	43299272	43304968	#8da0cb	3	911,1546,1289	0,4150,4156
1	43388912	43425254	CM449	0.268114	*	43388912	43425254	#8da0cb	12	2317,2053,1534,883,836,1242,1028,1802,1001,597,1800,2624	0,7692,12356,13130,14295,18027,18338,20243,20969,26358,28438,33718
1	43663535	43740747	CM450	0.256866	*	43663535	43740747	#8da0cb	8	1907,1613,4011,3292,2153,2150,1026,976	0,688,6128,6866,22404,22451,72514,76236
1	43703960	43762577	CM451	0.291834	*	43703960	43762577	#8da0cb	4	2207,2021,2691,1862	0,377,55926,56450
1	43947908	43976257	CM452	0.313788	*	43947908	43976257	#8da0cb	3	521,2224,471	0,26125,27188
1	44228968	44402704	CM453	0.259691	*	44228968	44402704	#8da0cb	39	693,348,1289,906,2577,1160,2300,681,392,665,2190,1390,909,338,1038,1436,975,639,3105,301,730,1162,3322,1564,3327,2332,325,637,1295,703,2239,1868,960,951,1108,2428,1472,1289,791	0,430,2944,3092,4702,5144,9424,12874,17799,18732,19675,19687,23078,26801,32522,36191,36245,37746,49159,50892,58992,60766,67452,68361,70512,71048,78403,82746,83677,83906,89055,89238,94802,102064,102067,169415,170079,172447,172701
1	44333156	44334327	CM454	0.212468	*	44333156	44334327	#8da0cb	2	403,446	0,725
1	44512911	44542176	CM455	0.247327	*	44512911	44542176	#8da0cb	5	3224,1439,1706,1148,473	0,8,20427,26127,28792
1	44781048	44784845	CM456	0.334714	*	44781048	44784845	#8da0cb	5	1614,1473,230,1051,326	0,218,2658,2746,3165
1	44889083	44902787	CM457	0.237735	*	44889083	44902787	#8da0cb	3	1645,1191,990	0,9427,12714
1	45137084	45181255	CM458	0.258649	*	45137084	45181255	#8da0cb	14	2395,817,1458,3111,1616,2278,1925,1345,644,2436,1959,1191,1614,1020	0,517,2276,3711,4551,11953,12315,22980,23711,24872,24899,35893,41193,43151
1	45187399	45197711	CM459	0.395042	*	45187399	45197711	#8da0cb	3	1056,1226,1989	0,1334,8323
1	45249471	45252628	CM460	0.252806	*	45249471	45252628	#8da0cb	2	1054,1272	0,1885
1	45498561	45519789	CM461	0.28789	*	45498561	45519789	#8da0cb	4	1059,1230,3394,3305	0,38,17834,17857
1	45503003	45522966	CM462	0.270868	*	45503003	45522966	#8da0cb	2	694,337	0,19626
1	45581688	45672887	CM463	0.210213	*	45581688	45672887	#8da0cb	5	1086,546,1898,938,1706	0,6924,18078,18173,89493
1	45768782	45793967	CM464	0.267286	*	45768782	45793967	#8da0cb	7	2107,3235,1268,2149,973,258,1913	0,1132,2792,17800,17811,19318,23272
1	45835800	45879542	CM465	0.184441	*	45835800	45879542	#8da0cb	12	1769,790,1678,1247,2446,326,1210,1753,965,321,997,917	0,3298,4766,5338,22807,33483,37312,37600,38796,40733,42691,42825
1	45919708	45920879	CM466	0.248886	*	45919708	45920879	#8da0cb	2	607,279	0,892
1	45932637	45957674	CM467	0.36322	*	45932637	45957674	#8da0cb	4	319,312,1715,2139	0,659,2457,22898
1	45938795	45940798	CM468	0.298559	*	45938795	45940798	#8da0cb	2	817,234	0,1769
1	46022688	46024998	CM469	0.257572	*	46022688	46024998	#8da0cb	4	892,853,601,347	0,186,1679,1963
1	46120387	46122584	CM470	0.262555	*	46120387	46122584	#8da0cb	2	1020,285	0,1912
1	46195626	46204192	CM471	0.316102	*	46195626	46204192	#8da0cb	5	1872,874,1058,1011,910	0,705,5187,5201,7656
1	46250477	46260538	CM472	0.268769	*	46250477	46260538	#8da0cb	5	1736,872,655,1491,554	0,474,3012,8570,9071
1	46267931	46329495	CM473	0.223026	*	46267931	46329495	#8da0cb	11	2734,1372,973,1054,562,1773,1753,1174,2092,849,1022	0,17622,17697,20181,20346,33742,37409,40297,59239,59411,60542
1	46306138	46309430	CM474	-0.207564	*	46306138	46309430	#8da0cb	2	1250,1245	0,2047
1	46351940	46353519	CM475	0.268484	*	46351940	46353519	#8da0cb	2	698,620	0,959
1	46390105	46401683	CM476	0.26229	*	46390105	46401683	#8da0cb	6	2407,1852,964,817,1437,1066	0,531,4514,4537,10141,10218
1	46506829	46534178	CM477	0.262048	*	46506829	46534178	#8da0cb	5	370,2522,1809,815,475	0,690,20946,23878,26874
1	46535230	46645354	CM478	0.213486	*	46535230	46645354	#8da0cb	17	1771,653,1547,1107,648,4085,1159,462,588,2777,1755,1436,688,1442,402,337,427	0,664,14604,45513,54003,61127,81953,82149,84085,88642,96461,96628,101605,103642,104644,105408,109697
1	46550517	46589908	CM479	0.22694	*	46550517	46589908	#8da0cb	2	288,409	0,38982
1	46648451	46670409	CM480	0.291859	*	46648451	46670409	#8da0cb	4	2225,1404,2067,1120	0,133,19891,20458
1	46772718	46814184	CM481	0.250063	*	46772718	46814184	#8da0cb	12	3029,1395,798,1148,765,563,2165,530,2439,1511,2227,941	0,7922,8543,14029,14041,16129,17828,23324,24148,31570,32573,40525
1	46835237	46840302	CM482	0.230714	*	46835237	46840302	#8da0cb	4	1490,1728,726,1431	0,124,3497,3634
1	46985567	46988919	CM483	0.351891	*	46985567	46988919	#8da0cb	3	1280,1729,1005	0,1623,2093
1	47069164	47083043	CM484	0.256709	*	47069164	47083043	#8da0cb	2	1497,1814	0,12065
1	47124007	47126399	CM485	0.226024	*	47124007	47126399	#8da0cb	2	350,1464	0,928
1	47882114	48463803	CM486	0.395813	*	47882114	48463803	#8da0cb	2	813,1697	0,579992
1	47897557	47903964	CM487	0.401643	*	47897557	47903964	#8da0cb	2	779,1623	0,4784
1	49081639	49319012	CM488	0.287755	*	49081639	49319012	#8da0cb	32	2597,407,535,1378,314,244,1026,1186,227,461,302,303,1860,308,1098,1876,1578,321,1286,940,221,371,1443,1161,993,220,1355,1422,1880,1305,464,1970	0,41987,43681,45319,55834,58823,61003,62329,62510,64041,86515,109348,113575,113776,133914,133944,140386,140630,144963,151552,156951,157443,159618,159697,161196,172339,173638,173645,177414,177477,187468,235403
1	50561814	50649510	CM489	0.304521	*	50561814	50649510	#8da0cb	7	3270,363,675,2173,1003,282,406	0,839,1449,13034,13738,59240,87290
1	50954662	50993886	CM490	0.163438	*	50954662	50993886	#8da0cb	7	904,1515,1395,1165,373,1726,1113	0,1697,1717,12960,13100,32595,38111
1	51068367	51171056	CM491	0.328874	*	51068367	51171056	#8da0cb	3	2093,1888,592	0,7309,102097
1	51068472	51172102	CM492	0.619809	*	51068472	51172102	#8da0cb	3	1630,2024,1980	0,7123,101650
1	51232354	51642177	CM493	0.148856	*	51232354	51642177	#8da0cb	37	1478,1233,824,1259,1384,1277,1123,2626,1957,1748,1028,1181,1737,4305,894,241,3264,822,550,1670,2402,2107,1994,1484,1725,1546,2086,1122,1624,858,1159,1049,928,720,791,1342,1772	0,33324,74893,74925,106502,110669,110691,162960,163038,180525,180787,188326,192596,200681,204042,205404,209705,211739,218301,221093,221275,232405,232763,326345,332990,333195,341105,364148,373080,373874,389790,389822,401343,401447,406072,406197,408051
1	51432517	51442751	CM494	0.220315	*	51432517	51442751	#8da0cb	3	1286,1316,1032	0,5179,9202
1	51668668	51751774	CM495	0.290754	*	51668668	51751774	#8da0cb	8	1637,1491,2551,1968,3225,1707,2038,1778	0,60,10748,11040,31522,43293,64371,81328
1	51748648	51767548	CM496	0.256028	*	51748648	51767548	#8da0cb	2	3143,1016	0,17884
1	51767150	51808437	CM497	0.208451	*	51767150	51808437	#8da0cb	7	237,2114,1554,617,1445,420,1479	0,1904,1940,9317,12104,29944,39808
1	51874775	51911512	CM498	0.246639	*	51874775	51911512	#8da0cb	5	2490,665,229,313,3845	0,14191,14677,30237,32892
1	51890447	51900759	CM499	0.26418	*	51890447	51900759	#8da0cb	2	664,1901	0,8411
1	51895366	51900592	CM500	0.201174	*	51895366	51900592	#8da0cb	3	1181,974,1559	0,129,3667
1	51956316	51984929	CM501	0.207096	*	51956316	51984929	#8da0cb	7	2070,1400,595,3004,2520,1233,1677	0,9307,11030,13656,23169,25945,26936
1	51991427	52001222	CM502	0.325095	*	51991427	52001222	#8da0cb	2	1137,1437	0,8358
1	52014081	52017738	CM503	0.232273	*	52014081	52017738	#8da0cb	4	1364,1081,1143,1031	0,136,2497,2626
1	52033852	52045091	CM504	0.321341	*	52033852	52045091	#8da0cb	5	2976,1618,912,1892,1581	0,7326,7430,9347,9436
1	52099466	52129530	CM505	0.37795	*	52099466	52129530	#8da0cb	8	305,474,561,227,467,1243,1425,441	0,357,1209,1321,2978,14139,26850,29623
1	52126138	52127809	CM506	0.239608	*	52126138	52127809	#8da0cb	2	570,332	0,1339
1	52129005	52133129	CM507	0.299403	*	52129005	52133129	#8da0cb	3	1544,1221,1330	0,2773,2794
1	52154633	52207041	CM508	0.449152	*	52154633	52207041	#8da0cb	5	2466,974,535,620,499	0,48779,50137,51011,51909
1	52308978	52317835	CM509	0.232869	*	52308978	52317835	#8da0cb	4	1079,1073,1199,1804	0,204,7009,7053
1	52362125	52468103	CM510	0.278854	*	52362125	52468103	#8da0cb	20	1152,1714,689,934,1075,1010,1767,1622,2500,2385,532,716,1322,266,872,603,364,217,500,476	0,1574,10460,10513,55995,56028,58788,58882,65480,65547,72312,73379,76880,77378,78179,78564,88951,88984,93861,105502
1	52535866	52537570	CM511	0.192944	*	52535866	52537570	#8da0cb	2	437,1004	0,700
1	52561551	52730832	CM512	0.273418	*	52561551	52730832	#8da0cb	18	1491,1083,1691,1206,439,2737,3843,1437,407,1322,1595,1471,1597,384,2697,920,1002,603	0,110,5851,6188,29780,43336,43470,52691,94950,95806,107925,108030,142157,142192,142886,144169,167108,168678
1	52955786	53126197	CM513	0.23178	*	52955786	53126197	#8da0cb	22	1070,1105,951,312,1189,724,3216,2722,1384,1855,1081,1307,1710,1737,917,1780,1844,1279,1589,2015,1807,1449	0,72,21424,28448,33019,39294,40299,61344,63568,78353,78940,97709,102259,102259,111468,111725,112644,141684,142032,146331,168604,168683
1	53101312	53104544	CM514	0.305489	*	53101312	53104544	#8da0cb	2	494,1245	0,1987
1	53140040	53152524	CM515	0.340038	*	53140040	53152524	#8da0cb	5	731,1167,933,1278,1053	0,2396,4708,11206,11423
1	53251523	53253984	CM516	0.163331	*	53251523	53253984	#8da0cb	2	250,1070	0,1391
1	53325369	53333916	CM517	0.251272	*	53325369	53333916	#8da0cb	4	1906,1503,1966,1798	0,167,6581,6582
1	53386365	53481610	CM518	0.367086	*	53386365	53481610	#8da0cb	4	1848,994,1417,1661	0,407,6166,93584
1	53751889	53761784	CM519	0.386188	*	53751889	53761784	#8da0cb	5	614,889,1973,2951,296	0,204,5708,6258,9599
1	53781582	53784475	CM520	0.488084	*	53781582	53784475	#8da0cb	3	1509,1685,583	0,7,2310
1	53810204	53834562	CM521	0.23436	*	53810204	53834562	#8da0cb	5	1807,1661,620,2295,1399	0,49,20985,22063,22849
1	54300227	54301886	CM522	0.463153	*	54300227	54301886	#8da0cb	2	969,324	0,1335
1	54354698	54367122	CM523	0.207938	*	54354698	54367122	#8da0cb	7	1758,948,1624,448,1026,344,351	0,1174,2850,3708,9952,10041,12073
1	54492124	54513952	CM524	0.218277	*	54492124	54513952	#8da0cb	3	743,409,1414	0,395,20414
1	54748326	54754087	CM525	0.305026	*	54748326	54754087	#8da0cb	3	1319,1335,1303	0,4260,4458
1	54821351	54871232	CM526	0.33501	*	54821351	54871232	#8da0cb	9	1959,1746,1772,1773,1778,757,2197,1070,400	0,269,6880,7172,16181,20129,21198,47892,49481
1	54837233	54844710	CM527	0.221564	*	54837233	54844710	#8da0cb	2	2103,2111	0,5366
1	54866244	54875773	CM528	0.175469	*	54866244	54875773	#8da0cb	2	555,2307	0,7222
1	54940083	54953926	CM529	0.297852	*	54940083	54953926	#8da0cb	6	1640,1610,284,1646,1424,1641	0,125,2252,5927,5984,12202
1	55078411	55088347	CM530	0.246838	*	55078411	55088347	#8da0cb	4	685,212,847,467	0,1084,9067,9469
1	55278444	55279951	CM531	0.289743	*	55278444	55279951	#8da0cb	3	866,275,212	0,1130,1295
1	55345526	55347169	CM532	0.300163	*	55345526	55347169	#8da0cb	2	579,696	0,947
1	55410746	55415225	CM533	0.237794	*	55410746	55415225	#8da0cb	4	1236,652,659,380	0,3150,3335,4099
1	55430718	55437717	CM534	0.340438	*	55430718	55437717	#8da0cb	3	2611,1947,1196	0,147,5803
1	55590033	55598125	CM535	0.28667	*	55590033	55598125	#8da0cb	5	728,754,2401,1184,932	0,3523,3537,4615,7160
1	55616493	55744031	CM536	0.234628	*	55616493	55744031	#8da0cb	12	1378,1903,2552,2362,2181,993,1065,3425,4113,1320,2826,968	0,43622,43666,63171,93096,101552,101583,104892,105928,108616,124712,125906
1	55670122	55684176	CM537	0.250068	*	55670122	55684176	#8da0cb	3	1511,264,2397	0,7153,11657
1	56499984	57177384	CM538	0.199131	*	56499984	57177384	#8da0cb	73	687,1442,221,954,293,1458,919,1811,1302,929,598,1326,934,1741,3353,1014,226,1150,883,290,220,2544,1720,220,326,2200,1406,3201,289,1794,785,1077,341,2784,1867,574,424,869,1240,601,1514,1075,1234,2616,1949,699,3325,1709,2325,1777,2747,2625,1443,1230,1074,599,288,996,221,865,266,1223,802,212,376,310,487,1703,1851,718,1495,1377,1293	0,10233,10413,27183,29860,34063,34317,45476,61374,63590,64006,71886,71909,98031,98572,100219,135435,145987,165513,167877,188977,214261,221187,251155,252616,261331,261647,293793,313610,339551,341945,366632,367213,389441,389962,398611,411907,431857,435304,435789,437812,438263,442547,442576,460995,468174,471533,471781,481433,481620,490598,490708,498883,499049,509217,514903,518790,523013,526100,52666…
1	56646309	57240397	CM539	0.546261	*	56646309	57240397	#8da0cb	3	344,721,1005	0,577990,593083
1	56794318	57050386	CM540	0.506474	*	56794318	57050386	#8da0cb	3	2671,456,217	0,3081,255851
1	57224207	57287430	CM541	0.354139	*	57224207	57287430	#8da0cb	6	964,1613,1948,311,375,1157	0,14728,57558,58070,58776,62066
1	57374188	57377595	CM542	0.2818	*	57374188	57377595	#8da0cb	2	1524,1564	0,1843
1	57603338	57634192	CM543	0.21629	*	57603338	57634192	#8da0cb	2	972,772	0,30082
1	58451826	58631297	CM544	0.308281	*	58451826	58631297	#8da0cb	12	1231,2313,1635,283,1117,484,588,490,2032,1010,238,1120	0,117970,118105,121496,121555,122142,122985,133745,169212,169569,171964,178351
1	58713955	58964279	CM545	0.33227	*	58713955	58964279	#8da0cb	9	2808,945,2501,1704,1093,825,1272,2619,2635	0,76262,142021,142872,184172,184277,185647,247586,247689
1	58993989	58998375	CM546	0.148252	*	58993989	58998375	#8da0cb	3	276,381,1150	0,580,3236
1	59038122	59118552	CM547	0.387307	*	59038122	59118552	#8da0cb	9	2136,999,445,2704,2464,2468,4218,1700,674	0,3844,5260,10875,10927,23932,45185,76703,79756
1	59038687	59044256	CM548	0.3192	*	59038687	59044256	#8da0cb	2	1724,1205	0,4364
1	59175109	59205207	CM549	0.266929	*	59175109	59205207	#8da0cb	7	2157,1345,552,1513,3101,1993,757	0,672,14586,14639,15463,16638,29341
1	59247694	59282697	CM550	0.447818	*	59247694	59282697	#8da0cb	5	3824,2615,3397,655,2220	0,22829,22961,30973,32783
1	59320072	59325824	CM551	0.335218	*	59320072	59325824	#8da0cb	4	905,2118,1771,242	0,2665,2765,5510
1	59347388	59393542	CM552	0.283055	*	59347388	59393542	#8da0cb	8	4048,2202,2538,2080,1182,1206,1578,269	0,964,13202,13297,40128,40320,44576,45664
1	59407026	59409640	CM553	0.299307	*	59407026	59409640	#8da0cb	3	999,998,1183	0,55,1431
1	59430417	59463973	CM554	0.260682	*	59430417	59463973	#8da0cb	3	567,3427,1930	0,1441,31626
1	59432079	59493025	CM555	0.410501	*	59432079	59493025	#8da0cb	4	2984,1919,1732,1907	0,29886,53181,59039
1	59478251	59513305	CM556	0.37788	*	59478251	59513305	#8da0cb	3	1997,3191,2637	0,31739,32417
1	59527296	59530427	CM557	0.34706	*	59527296	59530427	#8da0cb	2	976,1780	0,1351
1	59536443	59550662	CM558	0.237219	*	59536443	59550662	#8da0cb	4	2060,1921,1352,1015	0,165,12867,13019
1	59607968	59618105	CM559	0.320787	*	59607968	59618105	#8da0cb	4	2232,677,2492,1443	0,304,7645,8167
1	59637473	59640349	CM560	0.320542	*	59637473	59640349	#8da0cb	2	1020,1542	0,1334
1	59731414	60164980	CM561	0.189546	*	59731414	60164980	#8da0cb	57	1944,1717,1635,1380,2037,1451,2191,2874,282,1219,938,864,951,2118,2091,2695,2403,837,2415,2637,551,1253,992,1713,882,614,232,1534,1134,286,1709,1649,975,490,2281,716,1499,1060,1458,2922,1414,1529,951,2292,1051,2029,564,755,1162,805,1618,2345,1797,2354,2757,985,2871	0,159,6014,6153,25927,26226,30326,49109,49759,50467,52634,62234,62293,66446,66664,73832,73881,85122,87261,87765,89942,109437,109627,118137,118464,123671,124624,125157,125269,130474,143369,143380,146770,147000,166040,208819,217429,217665,227708,232927,273955,294781,294973,303614,304370,313727,314690,327645,328711,328755,329957,338357,338875,407419,407558,423282,430695
1	59897093	59900066	CM562	0.348644	*	59897093	59900066	#8da0cb	2	1305,1400	0,1573
1	59942518	59943783	CM563	0.771681	*	59942518	59943783	#8da0cb	2	497,445	0,820
1	59942787	59943770	CM564	0.310392	*	59942787	59943770	#8da0cb	2	385,312	0,671
1	59964481	59967242	CM565	0.213251	*	59964481	59967242	#8da0cb	2	1072,953	0,1808
1	59997269	59998465	CM566	0.220439	*	59997269	59998465	#8da0cb	2	462,342	0,854
1	60215829	60225531	CM567	0.309396	*	60215829	60225531	#8da0cb	4	3162,1173,1229,879	0,251,1956,8823
1	60268977	60393087	CM568	0.24539	*	60268977	60393087	#8da0cb	7	377,868,1453,1735,1653,1891,984	0,10502,10743,15811,16045,122219,122684
1	60745243	60860808	CM569	0.505323	*	60745243	60860808	#8da0cb	6	2483,2760,381,944,1634,341	0,110128,110559,111677,113931,114157
1	61515748	61919935	CM570	0.220381	*	61515748	61919935	#8da0cb	32	939,772,2196,3532,554,2293,801,1866,885,1208,853,1580,628,2876,2395,1383,1697,288,1039,1906,1420,3047,2366,1727,1204,1922,1409,1003,1371,1687,1016,1850	0,6886,26449,28438,33820,81537,113172,120206,131220,134048,195769,197265,197854,203144,203193,220432,228600,229635,235013,251143,251738,267858,267938,281404,281742,287363,287627,337462,353484,369151,383866,402337
1	61606289	61692972	CM571	0.206724	*	61606289	61692972	#8da0cb	2	1477,355	0,86328
1	62198214	62224803	CM572	0.322942	*	62198214	62224803	#8da0cb	2	1867,1664	0,24925
1	62207428	62267918	CM573	0.315304	*	62207428	62267918	#8da0cb	2	1600,1399	0,59091
1	62212002	62267260	CM574	0.309542	*	62212002	62267260	#8da0cb	5	1371,844,1990,1309,216	0,35595,35723,36684,55042
1	62372416	62562007	CM575	0.217522	*	62372416	62562007	#8da0cb	2	951,707	0,188884
1	62737011	62762857	CM576	0.380607	*	62737011	62762857	#8da0cb	6	2408,1097,545,1680,289,464	0,348,15209,24166,24359,24936
1	62918364	62919339	CM577	-0.190621	*	62918364	62919339	#8da0cb	2	331,369	0,606
1	63078354	63189366	CM578	0.249148	*	63078354	63189366	#8da0cb	10	1881,2400,940,483,1578,1280,1714,685,1344,935	0,8948,8986,10742,12162,12284,74672,77954,109668,110052
1	63150665	63155958	CM579	0.203814	*	63150665	63155958	#8da0cb	2	1080,1653	0,3640
1	63248983	63303442	CM580	0.209896	*	63248983	63303442	#8da0cb	10	1960,790,374,475,870,644,1843,2070,1281,678	0,10631,11055,12400,12674,13129,16532,26358,53124,53781
1	63577552	63592130	CM581	0.25985	*	63577552	63592130	#8da0cb	4	879,621,2347,2137	0,10034,12231,12373
1	63782994	63796358	CM582	0.239423	*	63782994	63796358	#8da0cb	2	1063,1237	0,12127
1	63788489	63790432	CM583	0.52006	*	63788489	63790432	#8da0cb	2	616,1015	0,928
1	63916685	63920091	CM584	0.374263	*	63916685	63920091	#8da0cb	4	1008,2137,435,357	0,1269,1663,2499
1	64023214	64092200	CM585	0.313054	*	64023214	64092200	#8da0cb	12	366,409,1861,1838,1929,1466,861,660,952,1079,1204,1622	0,71,5025,5138,35307,37080,54852,58238,59684,64770,64846,67364
1	64157316	64711867	CM586	0.273166	*	64157316	64711867	#8da0cb	62	815,1141,703,1058,1761,678,1781,919,2227,1928,1027,998,314,1372,553,2244,1903,2511,290,1656,553,1144,923,826,792,2202,1613,253,316,1480,1936,408,229,2039,714,971,1110,1120,226,229,1432,821,879,608,1586,1124,916,964,1562,694,2738,2330,1232,1067,925,2140,1353,1446,1381,796,866,579	0,2003,2244,6401,12288,12509,21544,40346,81570,81903,121702,121782,125153,129113,129694,135611,135649,143206,143733,144369,154774,182238,186413,196115,199032,199884,200460,212514,225979,228421,230396,240190,243388,243430,243910,245558,245722,277338,291659,312909,314310,314753,327988,350324,351327,371373,390449,420304,441186,445178,479484,479553,491561,491745,502755,530937,531540,539069,551201,551…
1	64334024	64342133	CM587	0.241239	*	64334024	64342133	#8da0cb	2	423,255	0,7854
1	64552953	64604252	CM588	0.257779	*	64552953	64604252	#8da0cb	3	485,391,745	0,824,50554
1	65210173	65507772	CM589	0.236157	*	65210173	65507772	#8da0cb	47	1704,1567,1326,574,471,824,625,1266,1388,387,2457,1529,1383,1094,232,271,274,772,1526,1919,1689,296,1717,2109,1871,308,843,636,319,2728,2430,611,496,1823,279,1149,1447,307,1915,648,1962,1105,2942,2481,2066,1423,923	0,850,24786,30707,79727,82292,82417,83816,97185,97691,119062,119234,137059,137107,138737,139843,145086,148254,150475,153148,153256,161923,166399,171825,171834,176172,176919,178716,180950,188099,188210,195377,195381,197196,198711,204297,211616,215984,220694,222417,242181,242632,256337,256679,263903,296176,296401
1	65349909	65377313	CM590	0.333082	*	65349909	65377313	#8da0cb	2	547,1429	0,25975
1	65387037	65477842	CM591	0.328524	*	65387037	65477842	#8da0cb	2	454,295	0,90510
1	65414463	65415511	CM592	0.580116	*	65414463	65415511	#8da0cb	2	368,345	0,703
1	65446876	65698006	CM593	0.3205	*	65446876	65698006	#8da0cb	31	544,2982,1958,1192,2894,1547,1658,572,1087,1310,2331,1240,679,959,650,1569,428,1059,2447,889,378,405,362,989,2950,2825,1412,2651,1697,2182,2093	0,73347,74398,83831,85178,87637,101968,102527,108610,165557,165971,167560,179576,181796,182354,183371,184037,184746,191958,192795,195327,201737,203949,208290,214486,225400,225537,232456,233427,248872,249037
1	65708990	65925222	CM594	0.333897	*	65708990	65925222	#8da0cb	12	867,1429,496,2342,1397,1153,1104,887,789,1722,2939,514	0,10475,17221,21173,22033,65693,149788,152551,176184,177256,178621,215718
1	65884800	65907142	CM595	0.239523	*	65884800	65907142	#8da0cb	2	856,424	0,21918
1	66153286	66371481	CM596	0.215359	*	66153286	66371481	#8da0cb	24	730,1876,1378,260,692,1052,3347,585,415,286,2201,1892,1990,1092,489,766,752,1924,338,2101,417,1409,647,1309	0,3025,15944,16579,34188,74213,103383,111588,116809,122270,123543,123704,132515,142340,144242,157845,178626,192846,193676,201395,202105,206812,208721,216886
1	66360100	66361593	CM597	0.288596	*	66360100	66361593	#8da0cb	2	361,756	0,737
1	66708627	66912251	CM598	0.182114	*	66708627	66912251	#8da0cb	43	1838,385,237,1325,1340,1467,775,538,510,845,1215,718,432,272,1407,605,1964,845,1466,1261,745,1928,345,3312,2167,466,916,920,3575,614,1345,349,586,257,4120,2827,3093,2679,1090,856,2232,2405,2111	0,4434,7778,8392,10669,10678,15411,23646,27217,27295,28515,28797,32869,33604,34890,38857,39743,41090,47500,47820,51644,52108,87528,88162,91903,97148,97971,104672,106047,116942,121467,122343,123184,127463,128522,136532,151234,157719,193177,193281,194944,194997,201513
1	66830001	66862031	CM599	0.200911	*	66830001	66862031	#8da0cb	3	655,497,2925	0,15365,29105
1	66847379	66850080	CM600	0.255049	*	66847379	66850080	#8da0cb	2	559,1377	0,1324
1	66876596	66881899	CM601	0.325803	*	66876596	66881899	#8da0cb	4	980,1343,1430,1091	0,1285,1456,4212
1	66954310	66970083	CM602	0.410277	*	66954310	66970083	#8da0cb	3	3019,2350,766	0,783,15007
1	67089333	67152349	CM603	0.229455	*	67089333	67152349	#8da0cb	8	2168,1765,708,278,1751,1800,229,1531	0,24828,25308,51058,52528,52537,58145,61485
1	67191471	67255057	CM604	0.283733	*	67191471	67255057	#8da0cb	13	915,303,2177,1744,1560,733,2572,931,1436,1399,1324,1837,1007	0,3430,6110,6480,12993,13597,24850,26074,31727,31745,34879,61749,62496
1	67418665	67428384	CM605	0.254115	*	67418665	67428384	#8da0cb	4	2426,2243,2025,1729	0,83,7585,7990
1	67446256	67450035	CM606	0.23449	*	67446256	67450035	#8da0cb	2	2030,844	0,2935
1	67446863	67462147	CM607	0.283544	*	67446863	67462147	#8da0cb	2	4471,638	0,14646
1	67575643	67579284	CM608	0.281946	*	67575643	67579284	#8da0cb	4	1269,1249,1830,1270	0,88,1811,2042
1	67609190	67807895	CM609	0.297699	*	67609190	67807895	#8da0cb	32	1302,1042,491,867,1155,757,1025,939,2402,1543,851,922,867,382,295,869,1630,928,995,2589,2237,1000,850,531,906,1242,1229,848,1333,258,2295,530	0,5193,5326,7366,19204,21828,22315,25830,26425,27169,30905,46096,46127,47631,48391,50201,50516,51370,68393,69948,70315,97477,121087,130748,142272,163681,168652,170851,189024,191554,195392,198175
1	67797994	67806582	CM610	0.256742	*	67797994	67806582	#8da0cb	3	806,491,1992	0,1108,6596
1	67875273	67876944	CM611	0.231761	*	67875273	67876944	#8da0cb	2	1070,281	0,1390
1	67898618	67913141	CM612	0.268133	*	67898618	67913141	#8da0cb	4	1742,1433,1182,1074	0,7829,7834,13449
1	68023451	68027209	CM613	0.217925	*	68023451	68027209	#8da0cb	2	284,2385	0,1373
1	68026112	68233217	CM614	0.28084	*	68026112	68233217	#8da0cb	19	1905,1180,1164,923,3011,3099,2032,850,1950,1723,425,810,3121,2787,1531,1982,2001,1874,1423	0,150508,152630,152692,161352,162752,172288,173420,174877,174942,182493,182602,187280,187630,194058,198542,198626,205231,205259
1	68074449	68150544	CM615	0.265649	*	68074449	68150544	#8da0cb	13	1776,590,742,494,1674,1808,274,1788,1143,1592,1414,1886,578	0,172,1051,9422,20151,25824,26801,37395,43719,65531,65704,74196,75517
1	68160686	68162645	CM616	0.174061	*	68160686	68162645	#8da0cb	2	397,418	0,1541
1	68235963	68299639	CM617	0.262585	*	68235963	68299639	#8da0cb	9	807,403,1121,405,1655,747,1790,421,3007	0,22369,23180,31628,33452,43932,47807,48795,60669
1	68573551	68578749	CM618	0.249396	*	68573551	68578749	#8da0cb	2	374,1675	0,3523
1	68586100	68825373	CM619	0.375738	*	68586100	68825373	#8da0cb	13	1875,1362,2130,972,1582,548,928,608,1905,2049,538,1751,1806	0,7158,39834,52651,57841,57898,58705,60706,67373,108659,112386,225426,237467
1	68626373	68641562	CM620	0.2999	*	68626373	68641562	#8da0cb	3	226,486,2562	0,587,12627
1	68901453	68909367	CM621	0.30825	*	68901453	68909367	#8da0cb	3	676,1261,955	0,1624,6959
1	69784092	69847962	CM622	0.695791	*	69784092	69847962	#8da0cb	3	2310,369,369	0,2659,63501
1	70126816	70155496	CM623	0.2832	*	70126816	70155496	#8da0cb	2	1046,1898	0,26782
1	70453859	70469903	CM624	0.236359	*	70453859	70469903	#8da0cb	2	1120,1085	0,14959
1	70495570	70550334	CM625	0.344888	*	70495570	70550334	#8da0cb	5	383,1721,1733,928,1357	0,3086,11474,13948,53407
1	70829480	70849401	CM626	0.293452	*	70829480	70849401	#8da0cb	5	634,1147,247,1975,848	0,131,950,17946,18714
1	70875852	70881738	CM627	-0.0349316	*	70875852	70881738	#8da0cb	3	3040,1914,661	0,1303,5225
1	70916950	70953916	CM628	0.226245	*	70916950	70953916	#8da0cb	3	1768,1138,1522	0,123,35444
1	70964444	70971353	CM629	0.444713	*	70964444	70971353	#8da0cb	3	745,2015,1574	0,4894,5192
1	72018462	72246946	CM630	0.479515	*	72018462	72246946	#8da0cb	8	1209,249,348,1644,930,851,1323,610	0,18998,29864,30469,30647,32825,50004,227874
1	72258032	72476049	CM631	0.25568	*	72258032	72476049	#8da0cb	6	360,520,284,2092,410,687	0,42589,43524,88669,175591,217330
1	72812096	72823732	CM632	0.167383	*	72812096	72823732	#8da0cb	2	255,612	0,11024
1	73981262	74060288	CM633	0.254928	*	73981262	74060288	#8da0cb	2	1685,1828	0,77198
1	74285769	74377209	CM634	0.48658	*	74285769	74377209	#8da0cb	5	2405,428,506,539,780	0,1089,89692,89843,90660
1	74983073	75148243	CM635	0.280104	*	74983073	75148243	#8da0cb	11	896,1260,997,259,1885,1567,1987,719,2076,405,406	0,117643,117797,133704,134772,134929,155550,156200,163094,163665,164481
1	75045438	75052767	CM636	0.269255	*	75045438	75052767	#8da0cb	3	397,1118,851	0,6211,6265
1	75155170	75200288	CM637	0.219705	*	75155170	75200288	#8da0cb	11	1123,488,634,242,1124,389,392,2785,2673,1200,2040	0,610,9238,12883,12957,13495,18911,23427,23467,41457,43078
1	75276733	75324370	CM638	0.359364	*	75276733	75324370	#8da0cb	4	2104,1591,1107,1292	0,236,13176,46345
1	75599986	75862922	CM639	0.273919	*	75599986	75862922	#8da0cb	11	2505,665,3052,2692,273,947,1283,283,419,475,601	0,204158,204283,205127,211384,240978,257491,257669,259740,262141,262335
1	76189459	76211961	CM640	0.10602	*	76189459	76211961	#8da0cb	5	3044,1474,850,2018,1320	0,1516,3435,20237,21182
1	76374538	76977263	CM641	0.264171	*	76374538	76977263	#8da0cb	65	2314,1685,1879,1568,726,837,399,765,907,1866,669,1727,1797,582,527,705,693,991,1708,606,2413,2146,457,1100,260,1506,2516,437,766,1400,1467,1007,449,1291,235,242,1939,247,934,373,1037,2068,1300,1401,911,462,2889,2585,332,546,2471,543,1462,526,699,269,1981,1739,2492,331,1218,1352,1890,1795,328	0,13,27695,27783,34120,45503,47572,58701,58888,60668,61144,72069,72073,76397,76472,77324,77378,82508,114730,144067,165379,166045,174333,181177,192875,194414,194641,196413,201455,227832,245119,245391,267333,281762,282221,309871,310088,311113,316210,322138,328875,330713,331419,345277,347294,351522,358757,359721,369910,370548,383106,383958,385132,385918,422098,514408,515591,515894,554798,555013,5556…
1	76419866	76961350	CM642	0.434655	*	76419866	76961350	#8da0cb	3	936,964,1079	0,39319,540405
1	76503804	76552798	CM643	0.279833	*	76503804	76552798	#8da0cb	2	377,621	0,48373
1	77133327	77144134	CM644	0.305485	*	77133327	77144134	#8da0cb	2	713,938	0,9869
1	77295650	77515021	CM645	0.254332	*	77295650	77515021	#8da0cb	2	1010,1652	0,217719
1	77331857	77497620	CM646	0.455448	*	77331857	77497620	#8da0cb	13	2758,377,2510,875,357,486,397,3046,2453,1463,296,1704,1163	0,35176,38988,53037,53121,54859,70083,70905,82651,82697,93332,131558,164600
1	77386379	77406353	CM647	0.740523	*	77386379	77406353	#8da0cb	5	1277,893,268,465,2076	0,12864,15658,17184,17898
1	77853741	77898848	CM648	0.304875	*	77853741	77898848	#8da0cb	2	1486,3240	0,41867
1	78039402	78040795	CM649	0.367512	*	78039402	78040795	#8da0cb	2	222,727	0,666
1	78057035	78058962	CM650	0.289674	*	78057035	78058962	#8da0cb	2	304,1289	0,638
1	78120845	78138841	CM651	0.248852	*	78120845	78138841	#8da0cb	8	762,361,1072,375,406,259,754,2318	0,4700,4819,5389,6315,6459,12723,15678
1	78153675	78155720	CM652	0.351763	*	78153675	78155720	#8da0cb	3	406,1284,660	0,761,1290
1	78207894	78246376	CM653	0.205004	*	78207894	78246376	#8da0cb	9	499,2376,1765,417,386,1102,2534,1697,1698	0,5241,16342,19804,26264,26969,27466,28364,36784
1	78386245	78394095	CM654	0.302899	*	78386245	78394095	#8da0cb	3	716,2800,2306	0,5050,5481
1	78414174	78418142	CM655	0.226481	*	78414174	78418142	#8da0cb	4	1051,1000,2331,1826	0,210,1637,1788
1	78506198	78580222	CM656	0.28071	*	78506198	78580222	#8da0cb	14	609,1039,1562,694,2863,1366,1990,1349,355,962,1531,2944,1852,249	0,5067,20431,20506,29328,29780,38848,39574,41532,41559,47195,71080,71508,73680
1	78607347	78621187	CM657	0.21293	*	78607347	78621187	#8da0cb	7	720,783,1481,1291,994,240,345	0,0,1051,1111,3653,12745,13495
1	78742508	78893863	CM658	0.321012	*	78742508	78893863	#8da0cb	12	2241,752,449,341,2366,1876,2137,526,358,577,1187,1200	0,280,2734,56933,92907,93386,99463,100076,100964,105768,108551,150155
1	79082650	79118643	CM659	0.106835	*	79082650	79118643	#8da0cb	6	1675,4042,1190,732,2773,1522	0,2019,2107,10846,32320,34471
1	79141758	79144690	CM660	0.17907	*	79141758	79144690	#8da0cb	4	363,426,1296,1243	0,10,1636,1678
1	79296978	79300083	CM661	0.530979	*	79296978	79300083	#8da0cb	2	1576,779	0,2326
1	79297022	79300115	CM662	0.382113	*	79297022	79300115	#8da0cb	2	1623,674	0,2419
1	79505381	79659821	CM663	0.232449	*	79505381	79659821	#8da0cb	11	3528,2254,638,908,663,982,298,648,338,1715,1182	0,142,2674,39741,39975,148217,149673,149702,150740,152696,153258
1	79725722	80244813	CM664	0.21204	*	79725722	80244813	#8da0cb	36	735,233,334,375,402,761,635,1029,1151,609,1668,675,1217,1510,363,659,271,542,368,448,451,981,1567,1800,3348,2747,728,224,1052,951,1747,1886,1892,1780,1773,1498	0,145,172985,181496,181534,200037,200074,201046,201132,208015,208062,209023,211114,211582,212667,235557,257691,258938,258985,272592,369550,378066,407176,407186,432653,433131,442485,444883,448514,448515,450216,450278,481215,481288,517318,517414
1	80277295	80283532	CM665	0.230811	*	80277295	80283532	#8da0cb	2	683,982	0,5255
1	81094448	81359641	CM666	0.35904	*	81094448	81359641	#8da0cb	6	1115,2626,2448,1323,1444,1649	0,10209,10540,27121,27170,263544
1	81651173	81704732	CM667	0.385871	*	81651173	81704732	#8da0cb	5	1108,2135,1390,2237,2016	0,22419,45769,51322,51459
1	81871966	82015872	CM668	0.255062	*	81871966	82015872	#8da0cb	18	368,1021,695,1240,1419,979,2651,1903,222,752,1910,1300,336,910,222,844,2904,1985	0,1087,7974,14012,22308,24389,30836,30898,36766,48765,56637,63562,78206,99321,111212,140798,140903,141921
1	81922206	81944223	CM669	0.306528	*	81922206	81944223	#8da0cb	2	391,647	0,21370
1	81928485	81936930	CM670	0.228817	*	81928485	81936930	#8da0cb	2	1788,1473	0,6972
1	82048104	82226132	CM671	0.32553	*	82048104	82226132	#8da0cb	16	862,980,544,1097,957,1840,2128,1103,540,692,2419,1022,376,384,996,353	0,620,15667,25003,87806,98723,106712,106747,108148,119619,119968,121484,123935,124484,124992,177675
1	82265646	83065189	CM672	0.392818	*	82265646	83065189	#8da0cb	9	3443,1452,1532,977,1099,797,969,1961,1943	0,33118,76639,87401,120090,121493,765011,777686,797600
1	82574292	84302702	CM673	0.449958	*	82574292	84302702	#8da0cb	16	1294,664,510,2604,3021,3319,2224,1132,696,3530,2958,329,289,357,605,472	0,516,1861,42967,42992,51208,51808,108265,108446,116368,116588,170418,209126,228486,286947,1727938
1	83228425	83446208	CM674	0.267596	*	83228425	83446208	#8da0cb	4	220,280,996,1414	0,32758,56155,216369
1	83599990	83608866	CM675	0.205381	*	83599990	83608866	#8da0cb	3	590,529,369	0,63,8507
1	83870254	83928341	CM676	0.253562	*	83870254	83928341	#8da0cb	7	2195,2589,418,469,2708,915,565	0,365,2524,22095,50914,50923,57522
1	83940713	83975503	CM677	0.247815	*	83940713	83975503	#8da0cb	15	454,873,2091,1346,567,694,2894,2427,717,736,3387,838,423,2473,2327	0,1276,3934,4316,10119,10140,11154,12036,18886,24273,24522,26224,27649,32317,32360
1	84024790	84311377	CM678	0.227182	*	84024790	84311377	#8da0cb	6	848,450,1157,872,221,256	0,63,15355,15380,20663,286331
1	84106821	84587729	CM679	0.242843	*	84106821	84587729	#8da0cb	29	835,312,220,2119,1454,552,539,1439,824,563,557,1226,1566,1372,2110,1441,829,620,446,278,1976,2111,3324,436,539,1101,686,711,270	0,49131,49155,51296,51470,104930,119477,119527,120332,122108,122405,150224,152676,152741,208016,218891,219330,227075,241297,242113,259173,267851,317714,319212,355251,357548,358268,361031,480638
1	84283699	84305663	CM680	0.334777	*	84283699	84305663	#8da0cb	3	1978,1808,476	0,161,21488
1	84542163	84545254	CM681	0.210522	*	84542163	84545254	#8da0cb	2	1239,1138	0,1953
1	84542711	84903930	CM682	0.206406	*	84542711	84903930	#8da0cb	32	1934,2780,1367,1589,1359,483,1183,2799,1479,897,1163,1313,671,1200,689,1866,1666,949,2355,293,771,556,415,2407,1418,1911,759,2921,515,1350,1707,1078	0,11877,13294,25630,25793,39566,44374,66620,75010,75334,78819,78933,88473,89563,89812,193969,194008,221508,224130,236667,240790,241005,286101,311303,311414,347813,347918,356310,356331,357627,359512,360016
1	84609314	84769410	CM683	0.327241	*	84609314	84769410	#8da0cb	3	3328,1070,2813	0,155518,157283
1	84711759	84713869	CM684	0.226212	*	84711759	84713869	#8da0cb	2	909,889	0,1221
1	85048409	85087143	CM685	0.248913	*	85048409	85087143	#8da0cb	6	1832,1966,2986,2519,2396,2097	0,128,15382,15571,36338,36346
1	85097948	85187590	CM686	0.242558	*	85097948	85187590	#8da0cb	12	1450,560,2707,1673,1240,745,1719,686,900,322,2472,2445	0,526,54860,57455,60017,60541,66699,67596,72604,72792,87019,87197
1	85286152	85329472	CM687	0.253168	*	85286152	85329472	#8da0cb	6	220,1556,1234,1826,2252,2516	0,26075,26420,33114,33115,40804
1	85410262	85463956	CM688	0.32018	*	85410262	85463956	#8da0cb	12	2528,2036,2091,2579,336,710,359,3493,1504,667,1570,3799	0,68,14018,14635,24211,24550,24955,25657,29514,44339,46228,49895
1	85513500	85528477	CM689	0.23138	*	85513500	85528477	#8da0cb	3	1856,733,1324	0,10222,13653
1	85557017	85707082	CM690	0.181892	*	85557017	85707082	#8da0cb	14	1355,925,520,1643,1459,846,731,1245,310,1340,775,2027,617,1202	0,69,55783,56971,56984,61990,62041,87717,88318,97138,108738,108914,133298,148863
1	85740560	85745607	CM691	0.257899	*	85740560	85745607	#8da0cb	3	2511,1499,734	0,3548,3938
1	85754803	85810576	CM692	0.202211	*	85754803	85810576	#8da0cb	11	2435,1729,2121,1655,369,2711,531,343,1234,1142,2046	0,182,7891,8175,18926,39264,40752,42622,45473,53510,53727
1	85779333	85787433	CM693	0.192981	*	85779333	85787433	#8da0cb	8	440,1754,822,511,795,1141,340,352	0,20,759,1984,5827,6302,6981,7748
1	85824762	85864486	CM694	0.250432	*	85824762	85864486	#8da0cb	2	1457,1255	0,38469
1	85826579	85968605	CM695	0.336867	*	85826579	85968605	#8da0cb	18	949,489,1676,971,1637,1735,617,1842,255,1061,2026,1729,470,645,2134,3153,2562,465	0,4921,4987,5708,11959,45684,46718,77123,77754,79365,85425,86665,87956,92845,102888,133417,133560,141561
1	86034066	86052740	CM696	0.217485	*	86034066	86052740	#8da0cb	8	753,1628,538,223,718,1330,1431,1117	0,260,1020,4190,7807,8817,12557,17557
1	86303359	86623166	CM697	0.21156	*	86303359	86623166	#8da0cb	28	1189,1330,1237,227,1081,219,666,919,404,1475,450,1643,2279,1004,2881,2669,234,3155,2062,575,1996,1683,1393,1854,1379,1808,2644,880	0,136,11945,96928,105549,105698,109497,114798,125416,128389,135164,145263,145497,153172,154563,155354,161400,177516,177552,180248,215067,215116,223514,247097,247693,299096,317163,318167
1	86846148	86855847	CM698	0.218883	*	86846148	86855847	#8da0cb	4	1299,575,1715,1960	0,62,1596,7739
1	86894648	86917464	CM699	0.226998	*	86894648	86917464	#8da0cb	3	2271,724,1200	0,12435,21616
1	86936132	86940168	CM700	0.325586	*	86936132	86940168	#8da0cb	2	2982,538	0,3498
1	87177871	87180790	CM701	0.275922	*	87177871	87180790	#8da0cb	3	673,1407,568	0,1512,1888
1	87238684	87259397	CM702	0.212904	*	87238684	87259397	#8da0cb	6	1377,2367,1776,2511,2007,1013	0,310,1721,14539,14749,19700
1	87324003	87333235	CM703	0.510129	*	87324003	87333235	#8da0cb	4	312,960,1964,1629	0,83,7268,7315
1	87393253	87395171	CM704	0.238527	*	87393253	87395171	#8da0cb	2	330,1338	0,580
1	87430650	87550389	CM705	0.230843	*	87430650	87550389	#8da0cb	22	1763,1317,1257,1972,1650,243,3026,2908,713,2076,438,1436,1953,213,485,1116,1307,1455,1049,813,1046,706	0,59559,59655,64832,65044,69233,78540,78647,85516,85612,86617,87320,91909,94318,96405,97194,112716,112731,117187,117409,118693,118730
1	87441126	87442124	CM706	0.21362	*	87441126	87442124	#8da0cb	2	572,348	0,650
1	87571381	87585205	CM707	0.319639	*	87571381	87585205	#8da0cb	6	1123,1576,1198,743,384,262	0,119,2378,12219,13440,13548
1	87597588	87698052	CM708	0.296148	*	87597588	87698052	#8da0cb	11	658,1413,2319,1868,2074,2950,2617,1715,2758,1488,892	0,17042,18987,19056,47118,70185,70564,86621,92642,93701,99572
1	87791518	88419861	CM709	0.152142	*	87791518	88419861	#8da0cb	62	705,3014,589,1146,575,983,2496,311,2554,452,462,709,1566,1610,1162,2488,1877,473,2539,2664,1125,1830,2099,1875,328,315,371,933,763,312,487,705,1337,1625,1400,1316,1494,1942,1315,887,1293,412,1736,1038,301,1832,483,588,250,1280,1082,1244,1352,2097,1253,1993,1556,1673,889,1226,835,792	0,2011,5497,22772,23120,36788,66156,67458,75678,76526,85089,109561,111452,111462,122452,122747,124151,134858,136347,136388,171309,186882,261175,261307,266011,266059,266638,268800,268930,273808,274720,316710,318060,318091,391375,433587,469046,486528,486689,500582,500585,503112,503702,503809,507137,514278,514376,515242,516424,538356,538485,543340,543377,545432,545733,567139,567382,576423,576928,625…
1	88148676	88151756	CM710	0.461135	*	88148676	88151756	#8da0cb	3	696,1871,993	0,933,2087
1	88434320	88794157	CM711	0.333962	*	88434320	88794157	#8da0cb	16	796,928,556,449,731,601,848,439,1598,1452,680,1106,1349,616,875,1226	0,93127,172941,175610,180937,180947,181976,182186,198668,206560,211717,220870,222640,222877,252383,358611
1	88741045	88764389	CM712	0.348302	*	88741045	88764389	#8da0cb	2	1540,583	0,22761
1	89446651	89451432	CM713	0.292097	*	89446651	89451432	#8da0cb	3	1406,1669,1597	0,3099,3184
1	89487114	89895414	CM714	0.227808	*	89487114	89895414	#8da0cb	39	2081,1151,876,2054,1512,1009,1280,2212,1403,829,2169,2202,1129,3470,489,1074,401,287,980,1698,1163,668,1702,466,2180,1852,2943,2136,2307,3033,1376,1227,1091,647,1647,1530,1960,1229,1867	0,15573,15610,18670,18949,28386,41486,42503,47984,48272,103836,107047,107153,176463,239459,240758,247896,248962,250523,252370,252590,256342,256602,257662,264235,264826,276578,277346,288272,288518,328839,332517,332602,336497,341299,341364,385523,385698,406433
1	89632297	89637425	CM715	0.264656	*	89632297	89637425	#8da0cb	3	563,1155,1064	0,3943,4064
1	89916132	90072197	CM716	0.259194	*	89916132	90072197	#8da0cb	20	1281,354,408,2230,1667,1893,1862,1591,313,1334,3401,478,1398,323,2405,1385,1248,1090,1233,844	0,6712,13541,14561,32609,37774,73346,74882,76720,87183,94569,94588,95620,97545,101582,101661,127728,138493,142158,155221
1	90044601	90056102	CM717	0.324591	*	90044601	90056102	#8da0cb	3	557,410,690	0,10061,10811
1	90069562	90086760	CM718	0.204415	*	90069562	90086760	#8da0cb	4	570,3248,220,1153	0,3510,8141,16045
1	90092579	90229439	CM719	0.290584	*	90092579	90229439	#8da0cb	32	534,1315,529,2145,2159,912,379,1709,421,354,265,1452,1120,212,629,999,2258,1499,1240,2590,1725,1171,3611,2179,1701,3103,2424,1701,1572,1311,906,604	0,1840,5080,5302,7089,14398,14985,21618,22510,27933,28391,30282,30615,32842,32918,40392,42244,53426,53583,65315,71520,72009,78571,78648,91671,91701,96771,97180,111743,111866,135731,136256
1	90246029	90266453	CM720	0.291574	*	90246029	90266453	#8da0cb	3	2184,1709,1889	0,472,18535
1	90308200	90322273	CM721	0.313444	*	90308200	90322273	#8da0cb	2	2222,2092	0,11981
1	90328369	90332442	CM722	0.210883	*	90328369	90332442	#8da0cb	3	1247,388,1960	0,318,2113
1	90368591	90375025	CM723	0.230763	*	90368591	90375025	#8da0cb	4	1799,1593,1459,1181	0,3192,3227,5253
1	90411057	90441927	CM724	0.163636	*	90411057	90441927	#8da0cb	9	339,1138,804,2201,1808,1068,823,1337,1884	0,577,679,6345,6891,16387,20980,21004,28986
1	90511861	90513254	CM725	0.272402	*	90511861	90513254	#8da0cb	2	402,652	0,741
1	90592813	90824830	CM726	0.281202	*	90592813	90824830	#8da0cb	7	682,981,1360,1134,2338,1407,330	0,28416,212431,217599,229599,229986,231687
1	90939705	90976653	CM727	0.381596	*	90939705	90976653	#8da0cb	4	232,540,2115,1158	0,12254,34833,35604
1	91171805	91302283	CM728	0.277558	*	91171805	91302283	#8da0cb	7	1380,2288,843,590,259,1801,1733	0,10471,17087,19059,19901,22873,128745
1	91384634	91392629	CM729	0.244281	*	91384634	91392629	#8da0cb	3	1681,1043,1279	0,4055,6716
1	91385176	91391086	CM730	0.27881	*	91385176	91391086	#8da0cb	3	1170,421,227	0,3742,5683
1	91452375	91472171	CM731	0.274884	*	91452375	91472171	#8da0cb	3	627,589,1601	0,8707,18195
1	91486415	91565927	CM732	0.227507	*	91486415	91565927	#8da0cb	13	2302,958,1003,493,1513,1196,1404,1633,975,554,1492,448,523	0,1540,3397,3610,33534,33715,36602,36706,42244,42585,46325,47390,78989
1	91988022	92358459	CM733	0.259851	*	91988022	92358459	#8da0cb	71	1617,1128,1580,1557,2289,2119,3710,907,592,1431,1550,1405,586,1595,1443,1063,493,475,1293,658,419,1258,648,1819,1394,593,2406,2567,2006,1136,2503,1882,4373,3099,251,577,1426,487,800,1377,429,1171,1034,2252,2762,785,292,365,1225,445,422,528,1223,538,1599,1037,1709,268,1157,1086,1287,1036,1623,1459,1792,1131,2345,2292,2091,1673,1501	0,502,25582,25615,32467,32625,46746,49247,53545,62637,68251,68680,124335,127667,127756,130320,130945,151502,157557,160378,160642,161921,162025,174440,174576,176510,176522,189354,189544,202921,208011,208555,228253,228830,232372,246410,258401,258474,259345,260897,261331,268603,268840,280590,280682,286736,289434,289510,295062,295642,296980,298955,304197,304949,307428,307592,322210,322241,322883,3285…
1	92154767	92156022	CM734	0.270464	*	92154767	92156022	#8da0cb	2	274,451	0,804
1	92228400	92395098	CM735	0.292969	*	92228400	92395098	#8da0cb	2	1717,295	0,166403
1	92545445	92562936	CM736	0.304253	*	92545445	92562936	#8da0cb	3	1374,1913,1067	0,15578,16052
1	92780780	92783914	CM737	0.253335	*	92780780	92783914	#8da0cb	2	1640,1146	0,1988
1	92830930	92833699	CM738	0.453215	*	92830930	92833699	#8da0cb	3	396,442,1967	0,716,802
1	92863892	92877410	CM739	0.248273	*	92863892	92877410	#8da0cb	3	1768,1610,1548	0,94,11970
1	92924935	92942815	CM740	0.211882	*	92924935	92942815	#8da0cb	8	2884,3156,353,1012,1048,3274,1344,1741	0,45,5248,6898,6947,14447,14548,16139
1	92960111	92978255	CM741	0.219583	*	92960111	92978255	#8da0cb	6	1870,277,3222,2908,1574,1529	0,1074,7366,7503,16570,16602
1	93001630	93065645	CM742	0.275303	*	93001630	93065645	#8da0cb	7	3236,1971,3379,2555,444,1645,1429	0,26523,47126,47394,50907,62370,62550
1	93204876	93209852	CM743	0.20466	*	93204876	93209852	#8da0cb	2	1127,1184	0,3792
1	93317339	93500221	CM744	0.183504	*	93317339	93500221	#8da0cb	49	3212,2208,1542,1170,1871,1774,1538,1381,915,458,1878,1796,1794,1339,1391,408,1013,1564,347,2152,1677,1417,358,3058,2037,796,415,1348,2823,1619,988,419,2681,931,3504,1454,1618,1728,544,1103,1496,1249,439,3095,1348,968,371,1821,1711	0,888,6854,6862,24982,25032,30690,30965,45906,46374,51185,51289,75087,77231,77313,80932,81651,81666,82942,91808,92466,97910,97934,98759,99652,104436,105565,105645,108465,110304,116194,116338,120735,121425,122760,128737,138004,138691,141885,148555,152892,152965,156192,161632,161959,177338,177830,181061,181083
1	93688728	93691320	CM745	0.276771	*	93688728	93691320	#8da0cb	2	435,1428	0,1164
1	93716031	93721283	CM746	0.350135	*	93716031	93721283	#8da0cb	3	1099,873,1954	0,3217,3298
1	94053641	94217078	CM747	0.258003	*	94053641	94217078	#8da0cb	29	1143,255,2193,1569,2702,2203,1377,985,2208,1548,546,1059,3011,957,2588,1922,1095,734,2996,2829,429,232,1477,2562,2093,1745,1182,2459,2192	0,18561,19322,19519,26400,26716,53610,53859,73716,73837,77581,84010,91264,97641,103642,104084,106978,107278,113079,113234,116366,119607,120132,126646,126820,156046,156143,160978,161075
1	94281198	94284292	CM748	0.257137	*	94281198	94284292	#8da0cb	3	624,2036,1386	0,1058,1131
1	94422091	94457514	CM749	0.258375	*	94422091	94457514	#8da0cb	6	2822,2839,1446,353,3668,3542	0,314,7559,7803,31755,31825
1	94487681	94805905	CM750	0.207972	*	94487681	94805905	#8da0cb	34	368,306,702,373,531,356,1435,1706,629,624,702,808,996,1021,244,1026,1212,1300,1080,828,1484,1160,234,637,831,2214,1011,1189,225,908,751,1791,1326,2100	0,749,3725,4125,4758,14224,14272,14880,16049,27629,28634,33100,39266,45359,59529,69694,71761,214164,224510,238042,242944,277155,280518,282817,288170,293757,302463,304458,307875,310677,310681,312055,312374,316124
1	94847419	94851132	CM751	0.444881	*	94847419	94851132	#8da0cb	3	660,1942,1007	0,1726,2706
1	95017154	95019828	CM752	0.256903	*	95017154	95019828	#8da0cb	2	1041,1218	0,1456
1	95178411	95188065	CM753	0.313737	*	95178411	95188065	#8da0cb	5	1847,1708,770,2577,1909	0,71,3983,7077,7082
1	95232721	95240042	CM754	0.234632	*	95232721	95240042	#8da0cb	3	1710,2206,643	0,5115,6095
1	95255840	95259262	CM755	0.282205	*	95255840	95259262	#8da0cb	3	695,1917,1685	0,1505,1638
1	95319730	95454436	CM756	0.272721	*	95319730	95454436	#8da0cb	24	1715,968,1798,1423,278,1120,1723,1550,2045,951,729,365,312,2781,3701,380,438,885,1187,1176,2368,1404,1244,962	0,334,8452,18866,20115,21498,29110,29148,48750,48869,58150,63490,70634,71240,80850,81285,87594,87594,92642,95791,107140,108017,125955,133744
1	95436230	95437958	CM757	0.188003	*	95436230	95437958	#8da0cb	2	751,672	0,1056
1	95452650	95454258	CM758	0.204476	*	95452650	95454258	#8da0cb	2	239,354	0,1254
1	95508073	95509489	CM759	0.228644	*	95508073	95509489	#8da0cb	2	227,872	0,544
1	95552428	95643078	CM760	0.256842	*	95552428	95643078	#8da0cb	9	1568,1073,1797,1903,741,659,1190,1863,568	0,126,8196,8259,11201,28651,30059,58643,90082
1	96505818	96506786	CM761	0.836224	*	96505818	96506786	#8da0cb	2	393,255	0,713
1	96826056	97026736	CM762	0.282149	*	96826056	97026736	#8da0cb	11	791,1093,1461,839,867,1728,1420,1875,1470,1019,2624	0,1090,1802,2495,13454,54994,56004,111931,154578,161930,198056
1	96938439	96939865	CM763	0.378365	*	96938439	96939865	#8da0cb	2	626,254	0,1172
1	97433798	97516793	CM764	0.241677	*	97433798	97516793	#8da0cb	8	1312,687,1213,1082,375,493,266,916	0,37618,42083,42334,66308,80582,81522,82079
1	97556543	97559231	CM765	0.480818	*	97556543	97559231	#8da0cb	2	1294,1087	0,1601
1	97603604	97630607	CM766	0.298023	*	97603604	97630607	#8da0cb	6	1303,952,1917,1492,1542,554	0,20,20616,20712,25461,25844
1	97662250	97663409	CM767	0.340631	*	97662250	97663409	#8da0cb	3	348,614,335	0,545,712
1	97889508	97893568	CM768	0.448531	*	97889508	97893568	#8da0cb	2	971,719	0,3341
1	97926427	97972635	CM769	0.328646	*	97926427	97972635	#8da0cb	4	2320,2049,2363,2006	0,99,43836,44202
1	98192781	98264093	CM770	0.246495	*	98192781	98264093	#8da0cb	2	1347,1843	0,69469
1	98229961	98520233	CM771	0.393425	*	98229961	98520233	#8da0cb	19	1267,1737,1031,1898,340,703,508,3224,2507,1686,1274,2916,2575,636,1868,1887,1257,1803,1439	0,16932,17494,26557,27156,63370,83013,83018,84151,99650,99834,152274,154968,157202,172553,177799,178176,280384,288833
1	98298791	98442191	CM772	0.281991	*	98298791	98442191	#8da0cb	2	2024,295	0,143105
1	98350614	98377873	CM773	0.240016	*	98350614	98377873	#8da0cb	11	1805,862,553,676,1172,260,273,241,969,1573,1028	0,8589,10131,15235,16334,18763,19310,20392,20880,21375,26231
1	98451781	98494750	CM774	0.317805	*	98451781	98494750	#8da0cb	8	1300,871,772,1049,1113,637,934,237	0,2060,2565,3176,11822,22034,23041,42732
1	98729117	98934277	CM775	0.288338	*	98729117	98934277	#8da0cb	16	498,708,1084,3588,862,443,410,2209,2871,1357,248,637,2960,2891,2011,1919	0,13309,23888,58711,105475,109797,121353,123961,124138,134724,134919,139194,140128,140199,187664,203241
1	99126627	99232595	CM776	0.29213	*	99126627	99232595	#8da0cb	14	1927,3017,1584,874,802,1044,726,511,465,246,371,1280,1196,1213	0,67,7822,13119,14339,15410,38395,39373,41706,44350,45343,71841,71910,104755
1	99139895	99142985	CM777	0.317565	*	99139895	99142985	#8da0cb	2	1470,999	0,2091
1	99259634	99320714	CM778	0.264285	*	99259634	99320714	#8da0cb	4	660,709,1553,940	0,2901,55226,60140
1	99454063	99550935	CM779	0.240162	*	99454063	99550935	#8da0cb	7	1448,707,716,1246,367,503,359	0,833,2531,2664,3508,95568,96513
1	99683916	99694437	CM780	0.341219	*	99683916	99694437	#8da0cb	3	1389,519,1003	0,145,9518
1	100009546	100024282	CM781	0.328966	*	100009546	100024282	#8da0cb	4	1308,506,1722,1343	0,5002,12933,13393
1	100215247	100260129	CM782	0.24127	*	100215247	100260129	#8da0cb	7	3282,2551,1368,1162,3450,1093,763	0,7563,16169,26020,34373,43789,44032
1	100511642	100519433	CM783	0.332375	*	100511642	100519433	#8da0cb	3	1907,665,397	0,3828,7394
1	100594774	100596023	CM784	0.34108	*	100594774	100596023	#8da0cb	3	502,356,526	0,81,723
1	100772419	100775193	CM785	0.258712	*	100772419	100775193	#8da0cb	2	647,1180	0,1594
1	100816494	100925491	CM786	0.18768	*	100816494	100925491	#8da0cb	28	2909,1800,2583,1954,216,1897,3065,2553,944,952,1977,1640,283,2086,693,1058,1676,1394,1676,417,249,1381,797,1440,1218,467,1145,433	0,2544,8064,8212,10468,26284,34724,35210,43149,43170,48543,48812,61395,62761,63901,70648,72222,72664,82187,82554,89036,89740,90496,92438,92678,94195,107852,108247
1	100975367	101001693	CM787	0.241036	*	100975367	101001693	#8da0cb	6	2061,1942,1621,3609,1599,1146	0,12538,12612,20204,20457,25180
1	100981266	100983323	CM788	0.291038	*	100981266	100983323	#8da0cb	2	389,1007	0,1050
1	101087058	101258003	CM789	0.295785	*	101087058	101258003	#8da0cb	4	425,2873,2030,1124	0,4608,5421,169821
1	101148506	101313602	CM790	0.27105	*	101148506	101313602	#8da0cb	11	1886,883,1781,1298,771,751,1180,377,1070,1361,595	0,657,35737,36181,38378,38971,53538,62740,84201,102466,164501
1	101300917	101301960	CM791	0.243721	*	101300917	101301960	#8da0cb	2	318,412	0,631
1	101334180	101336973	CM792	0.185535	*	101334180	101336973	#8da0cb	2	365,1681	0,1112
1	101400455	101402344	CM793	0.273431	*	101400455	101402344	#8da0cb	2	398,861	0,1028
1	101406397	101759881	CM794	0.216605	*	101406397	101759881	#8da0cb	39	3351,2041,3743,3037,2401,2128,1656,2733,2037,1785,1845,1140,1100,896,814,989,2550,2044,1460,2483,1771,1671,1747,3822,447,2472,1170,905,885,1112,717,1050,715,768,758,796,2200,2012,3571	0,768,61072,61269,109971,124097,124434,169732,180243,186752,195530,203822,203891,207966,208029,226772,237033,245731,249612,257776,264183,264395,280483,294206,295021,305436,316544,316667,317986,318691,319188,321439,321728,323715,323777,334915,335991,336583,349913
1	101536962	101555818	CM795	0.198235	*	101536962	101555818	#8da0cb	2	274,561	0,18295
1	101576959	101594755	CM796	0.204083	*	101576959	101594755	#8da0cb	3	1588,2585,1778	0,9385,16018
1	101601566	101704401	CM797	-0.350188	*	101601566	101704401	#8da0cb	2	2233,1630	0,101205
1	101615648	101682933	CM798	0.240548	*	101615648	101682933	#8da0cb	3	1098,220,1141	0,65571,66144
1	101630498	101641279	CM799	0.231969	*	101630498	101641279	#8da0cb	2	1351,601	0,10180
1	101632166	101666649	CM800	0.22307	*	101632166	101666649	#8da0cb	3	418,1206,2433	0,10988,32050
1	101716275	101769417	CM801	0.263557	*	101716275	101769417	#8da0cb	2	227,435	0,52707
1	101756106	101904059	CM802	0.321365	*	101756106	101904059	#8da0cb	13	3737,3856,1880,1720,2074,2224,732,237,2085,3413,1142,3600,4154	0,17132,65949,65987,72696,72712,75791,76091,79579,96936,116015,117642,143799
1	101773753	101812637	CM803	0.190079	*	101773753	101812637	#8da0cb	7	3977,814,358,771,1085,612,700	0,3723,4327,5915,36204,38149,38184
1	101835641	101904031	CM804	0.288394	*	101835641	101904031	#8da0cb	7	3757,236,3087,2346,3036,2095,1808	0,7925,7965,8470,17659,35487,66582
1	101862954	101865573	CM805	0.461342	*	101862954	101865573	#8da0cb	4	578,486,1370,1639	0,127,891,980
1	101897141	101920374	CM806	0.336249	*	101897141	101920374	#8da0cb	6	362,450,1764,1852,3260,3179	0,677,12081,12199,19973,19999
1	103385708	103407788	CM807	0.253193	*	103385708	103407788	#8da0cb	2	535,618	0,21462
1	103662625	103663888	CM808	0.246823	*	103662625	103663888	#8da0cb	2	427,474	0,789
1	104103473	104119683	CM809	0.260052	*	104103473	104119683	#8da0cb	4	2288,1787,1544,1676	0,440,14533,14534
1	104322317	104328186	CM810	0.250358	*	104322317	104328186	#8da0cb	3	807,2055,1323	0,3814,3948
1	105009837	105136905	CM811	0.30618	*	105009837	105136905	#8da0cb	5	1307,1681,223,1750,1839	0,99,1579,124974,125229
1	105249169	105250392	CM812	0.376898	*	105249169	105250392	#8da0cb	2	344,553	0,670
1	105287961	105312097	CM813	0.275605	*	105287961	105312097	#8da0cb	8	2514,2816,2087,2226,281,308,1882,1581	0,59,13949,13991,19540,20075,22254,22467
1	105489456	105530841	CM814	0.251543	*	105489456	105530841	#8da0cb	3	260,1536,1457	0,39849,39901
1	107269583	107795171	CM815	0.277875	*	107269583	107795171	#8da0cb	28	1025,230,1160,812,287,1328,485,896,214,1321,458,360,339,304,2080,1611,937,1459,237,2521,2214,1256,392,1906,1685,2000,449,247	0,110027,119385,148589,149123,180347,180414,232734,233201,268575,268617,269510,273744,273814,282499,282897,288828,288914,290033,329284,404534,404860,406379,413252,519811,519825,522823,525341
1	107901251	107948581	CM816	0.442689	*	107901251	107948581	#8da0cb	7	928,1641,519,1409,547,342,1108	0,547,1228,3209,3302,4231,46222
1	107973206	108042974	CM817	0.228273	*	107973206	108042974	#8da0cb	11	771,247,1814,1894,3099,2645,2418,3263,714,1739,1356	0,387,3262,3545,19374,27545,27651,42110,42378,68029,68169
1	108133348	108668585	CM818	0.242523	*	108133348	108668585	#8da0cb	89	258,331,935,637,1011,727,523,2510,1215,2362,2354,2316,1905,586,1145,286,2630,2451,1111,1022,1179,1089,687,716,390,471,639,1557,1041,715,983,638,398,1178,931,1004,1203,2426,466,918,912,518,220,1018,1191,930,1459,264,664,1991,1677,1712,582,1138,582,3308,2228,280,1568,1965,1439,919,1630,2833,508,556,234,428,904,931,541,1086,1537,2044,1380,1003,1623,367,253,432,280,854,1217,949,1111,1510,968,2030,739	0,525,2659,30186,31944,35632,116223,147739,148083,185122,185217,194527,194715,199301,204565,205235,212218,212306,219355,234301,238141,238253,243973,249743,249860,251385,251397,252955,253365,260635,263406,270931,271304,273964,280603,281032,282058,285306,285446,286233,288376,292940,298525,303285,306290,306354,308896,309732,317381,322727,322983,328709,329181,335716,335764,343365,349618,349635,351139…
1	108415655	108493465	CM819	0.286128	*	108415655	108493465	#8da0cb	3	988,4107,1812	0,60594,75998
1	108673098	108744181	CM820	0.347197	*	108673098	108744181	#8da0cb	9	1512,3384,739,1774,1170,564,1777,2055,934	0,9785,22006,50961,51630,59718,67320,68552,70149
1	109047318	109154389	CM821	0.289122	*	109047318	109154389	#8da0cb	19	1729,1996,1665,341,1296,266,584,361,222,1349,4146,2210,1588,3003,2144,1015,2330,1662,627	0,28311,28404,32912,32990,33710,44434,45430,45570,46320,52190,64776,65068,79123,79234,85379,85473,86652,106444
1	109245578	109259451	CM822	0.394489	*	109245578	109259451	#8da0cb	3	2251,1620,263	0,137,13610
1	109468380	109481701	CM823	0.267173	*	109468380	109481701	#8da0cb	5	1304,738,349,1163,613	0,42,12006,12158,12632
1	109654302	109729736	CM824	0.286689	*	109654302	109729736	#8da0cb	14	2818,2095,591,622,1781,529,773,3119,2573,599,233,1643,899,2587	0,21399,39227,39468,41540,41582,42606,49776,49924,55755,55899,57956,58466,72847
1	109824297	109941310	CM825	0.307633	*	109824297	109941310	#8da0cb	15	2478,1518,1721,654,1721,3973,292,2765,723,3035,2601,356,773,1251,472	0,12372,25032,40431,78879,86847,87084,87919,107318,108422,109230,112710,114521,115426,116541
1	109967589	109982517	CM826	0.226655	*	109967589	109982517	#8da0cb	3	2494,1285,1624	0,13274,13304
1	110069168	110075716	CM827	0.289204	*	110069168	110075716	#8da0cb	3	1451,1469,862	0,105,5686
1	110113400	110122061	CM828	0.21579	*	110113400	110122061	#8da0cb	4	423,2473,1471,859	0,1970,2289,7802
1	110176693	110183409	CM829	0.31008	*	110176693	110183409	#8da0cb	3	2748,1846,630	0,388,6086
1	110185845	110254713	CM830	0.435816	*	110185845	110254713	#8da0cb	6	613,1129,499,1342,930,244	0,12249,43915,44008,44949,68624
1	110206372	110213969	CM831	0.403916	*	110206372	110213969	#8da0cb	6	384,1611,1317,787,421,412	0,3609,3710,5465,5548,7185
1	110331355	110454782	CM832	0.173838	*	110331355	110454782	#8da0cb	21	4656,2392,1353,2160,2161,1524,388,702,1170,403,1483,755,1205,379,2834,2037,2323,1545,1220,1615,2043	0,517,8057,26604,26707,36853,37718,68321,74803,75046,83775,87967,88113,88979,96903,97091,106276,106453,116914,116923,121384
1	110349404	110351111	CM833	0.355061	*	110349404	110351111	#8da0cb	2	853,521	0,1186
1	110364173	110367033	CM834	0.337131	*	110364173	110367033	#8da0cb	3	737,559,588	0,1202,2272
1	110394846	110396544	CM835	0.212794	*	110394846	110396544	#8da0cb	2	287,382	0,1316
1	110476214	110522654	CM836	0.507426	*	110476214	110522654	#8da0cb	3	2277,1663,1299	0,229,45141
1	110532104	110534114	CM837	0.236462	*	110532104	110534114	#8da0cb	2	1454,304	0,1706
1	110610267	110694030	CM838	0.442512	*	110610267	110694030	#8da0cb	2	3077,1333	0,82430
1	110752105	110837278	CM839	0.235248	*	110752105	110837278	#8da0cb	12	2071,306,1945,1793,937,1579,1175,1610,451,774,638,3584	0,7732,25532,25611,30091,33562,33764,73035,73755,76938,77026,81589
1	110797962	110805252	CM840	0.361657	*	110797962	110805252	#8da0cb	3	674,1595,294	0,3750,6996
1	110922509	110951078	CM841	0.337451	*	110922509	110951078	#8da0cb	5	874,1647,414,2140,1705	0,322,1184,3713,26864
1	110969417	110973774	CM842	0.204521	*	110969417	110973774	#8da0cb	2	548,855	0,3502
1	111024540	111051455	CM843	0.190873	*	111024540	111051455	#8da0cb	4	1521,1366,1138,237	0,20128,25777,25948
1	111158414	111308870	CM844	0.311705	*	111158414	111308870	#8da0cb	10	1364,2062,1481,2218,1395,2139,354,3541,1342,1305	0,3162,3313,10998,15210,18306,20761,55657,149114,149135
1	111174522	111184941	CM845	0.162079	*	111174522	111184941	#8da0cb	4	464,730,567,350	0,2182,4627,10069
1	111186221	111211779	CM846	0.259108	*	111186221	111211779	#8da0cb	7	804,268,626,467,1757,1149,376	0,126,1672,2009,2768,3472,25182
1	111213670	111216837	CM847	0.346394	*	111213670	111216837	#8da0cb	2	1573,1225	0,1942
1	111311421	111315089	CM848	0.265206	*	111311421	111315089	#8da0cb	4	287,724,228,549	0,1780,2169,3119
1	111328283	111402788	CM849	0.27724	*	111328283	111402788	#8da0cb	13	1426,2872,1264,719,1307,1060,256,370,220,465,658,2383,1290	0,153,1789,8906,9003,40333,40839,42953,43024,43912,43958,72122,72371
1	111430245	111433763	CM850	0.275593	*	111430245	111433763	#8da0cb	3	967,1426,605	0,2060,2913
1	111498536	111507465	CM851	0.206786	*	111498536	111507465	#8da0cb	3	1046,1239,2005	0,47,6924
1	111573038	111685491	CM852	-0.119499	*	111573038	111685491	#8da0cb	3	1981,1341,1883	0,75,110570
1	111574783	111627038	CM853	0.285124	*	111574783	111627038	#8da0cb	9	353,2165,1587,783,1716,1655,2283,213,895	0,11670,12190,20015,29383,29400,49972,50493,50987
1	111656410	111665629	CM854	0.223883	*	111656410	111665629	#8da0cb	2	943,894	0,8325
1	111669683	111765573	CM855	0.156804	*	111669683	111765573	#8da0cb	33	3108,683,333,410,838,1069,298,847,987,218,1353,727,1123,962,2463,2407,224,2397,1111,3100,1855,490,2893,3629,1941,2935,543,663,565,734,361,771,723	0,4852,4958,7953,18719,19126,19863,20659,21103,24805,33979,34922,39699,39733,45538,45587,49350,56712,58013,64342,65169,72508,73494,75554,77637,85977,88277,89435,92119,93132,94263,95115,95167
1	111681436	111742718	CM856	-0.643738	*	111681436	111742718	#8da0cb	2	3171,863	0,60419
1	111768008	111777618	CM857	0.841932	*	111768008	111777618	#8da0cb	5	238,2187,902,1863,582	0,1833,3084,4397,9028
1	111812695	111889974	CM858	0.30508	*	111812695	111889974	#8da0cb	13	1593,1551,2286,222,1326,1369,446,2034,974,237,2933,2717,1512	0,4409,4483,6474,31855,32000,35264,49006,49188,50774,61713,61791,75767
1	112012831	112020489	CM859	0.400795	*	112012831	112020489	#8da0cb	3	1664,1187,1890	0,3420,5768
1	112038761	112041449	CM860	0.227133	*	112038761	112041449	#8da0cb	4	880,751,1453,970	0,92,1235,1337
1	112045676	112060479	CM861	0.223018	*	112045676	112060479	#8da0cb	5	3779,1484,1812,543,3011	0,2272,4038,6113,11792
1	112134866	112172621	CM862	0.371829	*	112134866	112172621	#8da0cb	6	2180,819,3294,1622,2416,1588	0,7780,8934,23417,27073,36167
1	112231243	112251984	CM863	0.265447	*	112231243	112251984	#8da0cb	8	2114,1569,3671,655,1681,669,2825,1789	0,485,7076,8302,9675,17914,17916,18944
1	112274608	112282710	CM864	0.315431	*	112274608	112282710	#8da0cb	5	1403,2015,507,638,2059	0,618,1658,2425,6043
1	112294606	112299398	CM865	0.577483	*	112294606	112299398	#8da0cb	2	660,2040	0,2752
1	112583272	112900111	CM866	0.201416	*	112583272	112900111	#8da0cb	6	332,329,279,1539,336,919	0,711,278215,303628,304299,315920
1	112933691	113009859	CM867	0.267077	*	112933691	113009859	#8da0cb	15	472,670,1440,1658,1611,2231,500,316,2488,588,698,2206,2153,696,1862	0,2409,2514,4519,10704,11009,12597,22165,38247,39792,47065,53597,53711,60224,74306
1	113312236	113339242	CM868	0.332348	*	113312236	113339242	#8da0cb	3	1567,2467,461	0,24539,24544
1	113477807	113491007	CM869	0.259542	*	113477807	113491007	#8da0cb	2	3497,2134	0,11066
1	113524412	113527787	CM870	0.363744	*	113524412	113527787	#8da0cb	3	2614,1551,276	0,890,3099
1	113572124	113590284	CM871	0.287723	*	113572124	113590284	#8da0cb	7	2989,830,1878,2350,2589,1401,1157	0,17,1126,11857,11905,16759,16766
1	113682870	113753256	CM872	0.292388	*	113682870	113753256	#8da0cb	8	2288,2033,721,1047,486,1309,212,701	0,230,6417,9862,44955,51399,51966,69685
1	113931466	114158911	CM873	0.295321	*	113931466	114158911	#8da0cb	7	1208,2047,517,220,952,555,1479	0,623,8101,10371,46072,64529,225966
1	114295486	114303066	CM874	0.44336	*	114295486	114303066	#8da0cb	2	1253,2793	0,4787
1	114311647	114355774	CM875	0.213438	*	114311647	114355774	#8da0cb	15	1136,1672,4705,1128,2074,1627,1356,588,228,334,623,467,336,625,2867	0,13,11146,11194,13815,23170,23199,24862,25139,25846,31684,35239,35467,36144,41260
1	114373901	114379602	CM876	0.215623	*	114373901	114379602	#8da0cb	2	352,1524	0,4177
1	114412688	114417249	CM877	0.554204	*	114412688	114417249	#8da0cb	2	3029,1022	0,3539
1	114482402	114491237	CM878	0.213856	*	114482402	114491237	#8da0cb	3	1423,2572,1990	0,6233,6845
1	114521611	114674300	CM879	0.247029	*	114521611	114674300	#8da0cb	20	787,1788,328,1857,2049,438,731,475,1366,1264,967,387,707,1712,1117,2676,2165,1886,1131,1028	0,3041,3953,11589,11671,17036,19089,23930,29492,96408,96629,99187,124635,129001,129439,133734,133873,147318,147628,151661
1	114574877	114637803	CM880	0.252726	*	114574877	114637803	#8da0cb	3	2511,2459,1723	0,48974,61203
1	114742547	114778129	CM881	0.177801	*	114742547	114778129	#8da0cb	3	350,898,1202	0,722,34380
1	114872909	114885724	CM882	0.268149	*	114872909	114885724	#8da0cb	11	212,965,293,863,328,807,232,867,288,1941,1286	0,15,491,1472,2016,3274,4425,6030,9356,10661,11529
1	114895495	114898463	CM883	0.254757	*	114895495	114898463	#8da0cb	2	1599,992	0,1976
1	114972764	114974412	CM884	0.250204	*	114972764	114974412	#8da0cb	2	871,393	0,1255
1	115101195	115104714	CM885	0.243224	*	115101195	115104714	#8da0cb	4	1714,1248,1436,1392	0,240,1933,2127
1	115211795	115246772	CM886	0.443747	*	115211795	115246772	#8da0cb	5	1847,1030,1017,2159,2103	0,26008,26090,32728,32874
1	115589255	115643360	CM887	0.180348	*	115589255	115643360	#8da0cb	12	584,650,1496,1742,952,460,230,1741,1804,851,2511,2231	0,2676,15477,15529,22251,24986,27158,38176,42288,43364,51594,51688
1	115839386	115845890	CM888	0.310284	*	115839386	115845890	#8da0cb	3	850,3151,651	0,3353,5508
1	115874427	115877397	CM889	0.285378	*	115874427	115877397	#8da0cb	3	247,1041,889	0,643,2081
1	116184152	116240812	CM890	0.200357	*	116184152	116240812	#8da0cb	15	2444,1523,287,2485,2115,1284,550,1175,343,794,1612,244,676,501,774	0,461,5938,6635,6810,13044,13360,28845,31914,35334,37264,37745,38739,44774,55886
1	116269795	116273129	CM891	0.320879	*	116269795	116273129	#8da0cb	2	1696,1089	0,2245
1	116270924	116274803	CM892	0.318631	*	116270924	116274803	#8da0cb	3	625,1792,720	0,1045,3159
1	116518420	116658913	CM893	0.241535	*	116518420	116658913	#8da0cb	14	2527,977,386,2160,367,1379,1338,2213,872,692,1895,1888,3315,1104	0,2299,3562,5193,6762,30122,30339,46246,46378,104100,126871,127071,134449,139389
1	116652410	116655635	CM894	0.590841	*	116652410	116655635	#8da0cb	2	2343,546	0,2679
1	116681223	116695230	CM895	0.214948	*	116681223	116695230	#8da0cb	2	702,1189	0,12818
1	116710533	116873378	CM896	0.187681	*	116710533	116873378	#8da0cb	12	1230,3074,280,256,467,1302,612,1373,1416,2278,741,661	0,57664,59854,60911,65174,89174,118397,119796,119806,156640,157720,162184
1	116894831	116903486	CM897	0.242969	*	116894831	116903486	#8da0cb	4	631,1375,1121,1708	0,4245,4351,6947
1	116915466	116924203	CM898	0.299021	*	116915466	116924203	#8da0cb	4	1786,2161,689,1107	0,2901,5353,7630
1	116931530	116933698	CM899	0.355259	*	116931530	116933698	#8da0cb	3	428,1515,873	0,653,946
1	117045726	117084106	CM900	0.261357	*	117045726	117084106	#8da0cb	7	1343,2223,1562,923,1500,2367,3960	0,28,1685,4957,5287,11142,34420
1	117063829	117114436	CM901	0.253677	*	117063829	117114436	#8da0cb	10	681,2882,2551,602,783,1198,2237,939,626,3217	0,16924,22798,32095,33675,35714,37356,39889,46313,47390
1	117114006	117118075	CM902	0.328484	*	117114006	117118075	#8da0cb	3	1598,2069,330	0,2000,2636
1	117128320	117210697	CM903	0.208893	*	117128320	117210697	#8da0cb	14	2823,2334,2386,1937,1366,1384,250,636,508,1073,1306,2833,1498,1188	0,81,10162,19621,19924,21809,21917,22619,23980,29373,36136,41470,59857,81189
1	117164354	117298588	CM904	0.49673	*	117164354	117298588	#8da0cb	3	322,1573,2869	0,23805,131365
1	117255128	117267970	CM905	0.232127	*	117255128	117267970	#8da0cb	2	238,347	0,12495
1	117269152	117627002	CM906	0.257814	*	117269152	117627002	#8da0cb	76	1465,453,1184,3328,4093,1773,2023,1328,1264,315,2064,1636,1275,1230,2504,1595,214,748,781,1878,982,457,498,2642,789,392,1793,2677,2040,797,355,226,1831,1378,260,2695,1559,245,2666,2636,227,1509,738,517,1708,2064,1439,1070,1566,617,1281,3107,1651,765,490,478,1800,1115,1173,300,518,1387,798,1440,1214,285,1662,1545,3352,309,695,1836,1103,1907,256,1224	0,1102,6050,10320,10472,24343,26396,36230,36296,38422,42344,42485,50915,51041,67243,67652,72847,73426,77885,78710,79362,81460,82132,89053,89485,92103,93509,99049,99674,106341,119267,119654,120697,120700,122485,126438,126545,128666,150695,150955,155491,183083,188496,190304,193405,206628,207364,236118,245109,245188,273712,273906,275323,277493,280786,281038,281788,282245,288404,288409,288988,290204,…
1	117882409	117885653	CM907	0.308113	*	117882409	117885653	#8da0cb	2	617,657	0,2587
1	117910752	117913406	CM908	0.278295	*	117910752	117913406	#8da0cb	2	823,1547	0,1107
1	118079439	118230220	CM909	0.301999	*	118079439	118230220	#8da0cb	27	1131,2386,2446,1760,612,975,489,443,893,1400,1036,230,1138,321,1036,350,1002,1910,273,625,2771,1540,1764,585,1825,971,1258	0,68348,75681,75746,78463,90728,94827,94979,95728,95729,99207,99612,105758,105802,107344,107522,116864,118175,121636,122312,126959,127850,133865,134212,136060,136873,149523
1	118197611	118199768	CM910	0.318508	*	118197611	118199768	#8da0cb	2	1220,512	0,1645
1	118201715	118207035	CM911	0.221508	*	118201715	118207035	#8da0cb	2	514,714	0,4606
1	118300621	118303081	CM912	0.354386	*	118300621	118303081	#8da0cb	2	1508,465	0,1995
1	118678386	118878869	CM913	0.238359	*	118678386	118878869	#8da0cb	8	1820,869,1038,291,1088,540,1370,1209	0,467,48981,65530,66095,66098,199113,199260
1	119106751	119552016	CM914	0.503714	*	119106751	119552016	#8da0cb	25	690,1018,422,2239,2215,785,1777,300,400,752,655,517,996,2097,2659,2242,411,1336,450,1981,1043,362,816,2698,2073	0,298338,324216,350570,350702,353680,353719,355870,370173,372550,373635,373838,374672,383677,394673,394814,399358,407072,415116,420382,422746,425779,428514,436009,443192
1	119521592	119530801	CM915	0.31593	*	119521592	119530801	#8da0cb	3	838,895,833	0,5164,8376
1	119764711	119770739	CM916	0.301734	*	119764711	119770739	#8da0cb	3	329,856,331	0,5172,5318
1	119808311	119910220	CM917	0.259858	*	119808311	119910220	#8da0cb	20	2436,1721,1141,359,631,888,2084,1064,1742,336,872,1199,1043,1207,1923,1731,875,382,616,1489	0,13302,28712,29317,32798,51925,52068,53084,57480,57569,58228,61256,61263,75085,81155,81353,88460,88504,93986,100420
1	120094828	120112447	CM918	0.313385	*	120094828	120112447	#8da0cb	5	1339,348,2605,2062,1454	0,1930,11957,12104,16165
1	120156667	120218784	CM919	0.272155	*	120156667	120218784	#8da0cb	21	238,538,1579,1525,1750,1209,1568,1522,373,358,2536,3458,300,537,2266,3288,777,405,1558,2696,574	0,29,1731,1767,17038,17232,21165,21216,29390,30111,30838,31497,37856,41910,45875,45908,48469,54025,59214,59421,61129
1	120328451	120330791	CM920	0.346252	*	120328451	120330791	#8da0cb	2	529,1379	0,961
1	120357516	120381413	CM921	0.29146	*	120357516	120381413	#8da0cb	2	2287,714	0,23183
1	120502133	120524450	CM922	0.254495	*	120502133	120524450	#8da0cb	2	1822,533	0,21784
1	120510326	120531913	CM923	0.33196	*	120510326	120531913	#8da0cb	4	1127,619,2607,2215	0,4976,18980,19060
1	120532833	120624869	CM924	0.269073	*	120532833	120624869	#8da0cb	22	530,378,2545,1495,1717,712,659,285,2240,2163,994,1057,2881,2430,1442,594,678,417,1387,2559,264,1414	0,3858,4570,19156,24528,26589,28085,30630,33685,33797,40504,40523,52855,53283,61142,63798,68849,72892,75822,77554,77844,90622
1	120557438	120688310	CM925	0.349359	*	120557438	120688310	#8da0cb	9	2574,1496,1700,652,414,2789,2813,1165,3520	0,65890,72039,77316,78831,100569,106735,116656,127352
1	120628643	120654372	CM926	0.331984	*	120628643	120654372	#8da0cb	4	2423,1861,1199,996	0,6107,12791,24733
1	120647752	120688310	CM927	0.283561	*	120647752	120688310	#8da0cb	3	876,1445,4465	0,26190,36093
1	120691991	120693538	CM928	0.256922	*	120691991	120693538	#8da0cb	2	246,762	0,785
1	120751435	120759844	CM929	0.472914	*	120751435	120759844	#8da0cb	2	2678,1270	0,7139
1	120778245	144496951	CM930	0.312392	*	120778245	144496951	#8da0cb	32	746,1195,327,500,323,255,394,2424,1441,2105,313,270,903,382,262,522,1162,745,701,441,750,286,600,315,1576,291,336,319,399,715,255,419	0,1017,86841,87443,95912,680541,689730,704844,21757260,21758982,21805697,22686101,22755263,22756901,22757595,22760852,22761819,22765369,22905859,22908133,23107467,23108540,23110164,23111090,23114167,23244063,23252306,23537957,23545536,23563283,23713842,23718287
1	120778489	144070130	CM931	0.898413	*	120778489	144070130	#8da0cb	15	1342,1346,227,397,611,279,1303,1000,301,423,222,451,440,413,280	0,9844,31255,22173683,22685328,22867338,22894258,22908186,23110234,23114407,23155937,23156459,23175452,23251981,23291361
1	120797734	120838422	CM932	0.466203	*	120797734	120838422	#8da0cb	2	463,1971	0,38717
1	121199777	121301181	CM933	0.320924	*	121199777	121301181	#8da0cb	14	1845,1303,1231,1402,513,1488,253,2386,875,1616,650,2145,1604,1606	0,248,13209,25449,53063,53118,53821,57719,58060,60517,60574,70575,93033,99798
1	121351792	121358185	CM934	0.373345	*	121351792	121358185	#8da0cb	2	749,397	0,5996
1	121351803	143544492	CM935	0.337522	*	121351803	143544492	#8da0cb	17	666,317,318,618,690,834,365,258,342,372,492,371,321,813,428,338,860	0,4989,34352,21221590,21233534,21302074,21304149,21440311,21451294,21459606,21502942,21926804,21928450,21931348,22184099,22187388,22191829
1	121353963	121356297	CM936	0.576267	*	121353963	121356297	#8da0cb	2	550,566	0,1768
1	121353978	143541582	CM937	0.646162	*	121353978	143541582	#8da0cb	7	537,481,364,359,3782,1817,1464	0,1734,3847,129165,21181545,22179695,22186140
1	121478375	121485516	CM938	0.352001	*	121478375	121485516	#8da0cb	2	550,1704	0,5437
1	142618500	142641840	CM939	0.392744	*	142618500	142641840	#8da0cb	4	1038,260,430,248	0,819,1570,23092
1	142637494	143135702	CM940	0.33375	*	142637494	143135702	#8da0cb	18	367,443,529,289,920,232,220,1281,762,348,582,486,369,229,236,321,1214,288	0,176186,176952,177000,179306,183903,192545,196451,196879,198324,228959,228990,229936,230034,231562,233885,252645,497920
1	142808202	142833507	CM941	0.295634	*	142808202	142833507	#8da0cb	2	770,230	0,25075
1	143120344	143136733	CM942	0.30505	*	143120344	143136733	#8da0cb	2	241,570	0,15819
1	143440247	143468120	CM943	0.66808	*	143440247	143468120	#8da0cb	6	345,1051,1152,742,723,1365	0,9009,9018,14938,15000,26508
1	143913483	143964108	CM944	0.248066	*	143913483	143964108	#8da0cb	7	2163,2866,2050,1621,1144,1662,3215	0,2890,15646,28996,36828,39373,47410
1	143950948	143953624	CM945	0.269171	*	143950948	143953624	#8da0cb	2	520,492	0,2184
1	143980376	143982480	CM946	0.176843	*	143980376	143982480	#8da0cb	2	391,245	0,1859
1	143992144	144000937	CM947	0.426121	*	143992144	144000937	#8da0cb	3	1472,1397,930	0,5874,7863
1	144007758	144015847	CM948	0.255269	*	144007758	144015847	#8da0cb	4	3466,1790,643,321	0,1932,4670,7768
1	144066955	144069315	CM949	0.393107	*	144066955	144069315	#8da0cb	2	955,1076	0,1284
1	144311303	144398116	CM950	0.434893	*	144311303	144398116	#8da0cb	7	851,783,921,2249,1576,3245,345	0,641,2290,14091,26446,27183,86468
1	144383492	144494872	CM951	0.473932	*	144383492	144494872	#8da0cb	2	1288,953	0,110427
1	144533208	144536558	CM952	0.403536	*	144533208	144536558	#8da0cb	5	427,1304,327,1416,796	0,49,965,1934,2553
1	144536808	144539144	CM953	0.374607	*	144536808	144539144	#8da0cb	3	1057,345,402	0,745,1934
1	144687672	144703314	CM954	0.331114	*	144687672	144703314	#8da0cb	4	326,3257,2608,702	0,2470,2639,14940
1	144907076	144937469	CM955	0.230835	*	144907076	144937469	#8da0cb	6	3478,2908,593,855,486,1066	0,237,8036,8926,14487,29327
1	144925033	144929649	CM956	0.253104	*	144925033	144929649	#8da0cb	3	402,305,2483	0,906,2133
1	144988426	145016006	CM957	0.36151	*	144988426	145016006	#8da0cb	3	2353,2447,1663	0,20054,25917
1	144988746	145076191	CM958	0.313304	*	144988746	145076191	#8da0cb	3	1714,664,929	0,40985,86516
1	145014614	145065751	CM959	0.306352	*	145014614	145065751	#8da0cb	4	1415,368,384,257	0,28352,44456,50880
1	145024117	145043442	CM960	0.365589	*	145024117	145043442	#8da0cb	5	966,1131,1602,1573,1144	0,5540,8481,14825,18181
1	145032073	145065209	CM961	0.318278	*	145032073	145065209	#8da0cb	3	1222,400,464	0,25219,32672
1	145038881	145076279	CM962	0.323313	*	145038881	145076279	#8da0cb	3	1741,880,1589	0,19661,35809
1	145054682	145084255	CM963	0.310375	*	145054682	145084255	#8da0cb	2	616,1126	0,28447
1	145127241	145292770	CM964	0.269822	*	145127241	145292770	#8da0cb	39	3398,2998,1909,1511,1243,1174,2620,2694,1469,788,1018,553,2028,2055,2237,1450,3017,1313,1653,2690,2771,897,998,454,1480,2964,2929,1127,2150,1647,831,401,1823,1907,2115,2499,1441,3669,3288	0,995,11192,16820,16905,20377,25518,31681,36080,38172,43642,45002,49197,49696,55792,56261,61659,68018,68050,81229,83787,87859,96597,97851,98634,105568,105625,119713,125541,125917,132410,134001,134644,134658,140522,154068,155174,161787,162241
1	145215663	145227510	CM965	0.255484	*	145215663	145227510	#8da0cb	3	1372,281,2406	0,8320,9441
1	145384278	145397867	CM966	0.288442	*	145384278	145397867	#8da0cb	7	748,673,547,352,521,428,2269	0,1451,5122,5346,6032,6096,11320
1	145427125	145457663	CM967	0.222498	*	145427125	145457663	#8da0cb	11	1579,1282,1560,2805,1543,727,1484,954,243,3281,1988	0,7618,9226,9920,14346,21164,21529,22392,24360,26913,28550
1	145469764	145478721	CM968	0.396682	*	145469764	145478721	#8da0cb	5	1578,247,251,249,2004	0,2282,2819,4324,6953
1	145610008	145622247	CM969	0.231599	*	145610008	145622247	#8da0cb	2	1639,2375	0,9864
1	145615445	145617388	CM970	0.252915	*	145615445	145617388	#8da0cb	2	402,580	0,1363
1	145629620	145643168	CM971	0.198563	*	145629620	145643168	#8da0cb	5	1244,1102,504,1615,545	0,1523,3116,11933,12893
1	145682519	145684760	CM972	0.259819	*	145682519	145684760	#8da0cb	2	494,1195	0,1046
1	145713261	145798518	CM973	0.188289	*	145713261	145798518	#8da0cb	9	1578,1089,1060,250,1177,2008,1253,1682,624	0,484,1831,2569,13115,30094,30450,45329,84633
1	145944875	149839021	CM974	0.909798	*	145944875	149839021	#8da0cb	43	841,764,360,605,449,354,266,793,397,1359,356,1033,807,392,241,902,262,413,1430,274,577,429,765,874,991,280,416,271,1074,299,644,1161,1636,340,624,266,321,1612,1194,509,871,1958,349	0,23210,58657,135732,138054,140730,142286,1541574,1560381,1564453,1566348,1595526,1677337,1679893,1682595,1926732,1929185,1980316,1984316,2044989,2623229,2660608,2814977,2816169,2820616,2822680,2826962,2827676,2841237,3468729,3494302,3496966,3500886,3587704,3588311,3735554,3852920,3856521,3860383,3866381,3885859,3888973,3893797
1	146369228	146375070	CM975	0.32128	*	146369228	146375070	#8da0cb	2	1303,1920	0,3922
1	146517261	146552405	CM976	0.438771	*	146517261	146552405	#8da0cb	5	2075,2631,1082,1245,1274	0,133,7193,26721,33870
1	146639377	146640600	CM977	0.169685	*	146639377	146640600	#8da0cb	2	450,228	0,995
1	146642745	146697855	CM978	0.184226	*	146642745	146697855	#8da0cb	4	2546,1015,1617,1194	0,2221,32570,53916
1	147010318	147084081	CM979	0.289055	*	147010318	147084081	#8da0cb	13	378,1339,1856,950,555,1757,408,1960,1437,1621,312,1941,697	0,1119,2047,6530,21112,40814,48700,60462,64758,70873,71130,71822,72790
1	147013261	147071261	CM980	0.229717	*	147013261	147071261	#8da0cb	2	937,958	0,57042
1	147470042	149834605	CM981	1	*	147470042	149834605	#8da0cb	15	343,560,1745,262,314,1237,937,344,450,3104,1261,1210,1228,1154,3157	0,35161,40349,76010,363211,390199,404170,1972062,1976195,2332306,2341297,2342954,2352687,2354284,2361406
1	147532594	147551442	CM982	0.397748	*	147532594	147551442	#8da0cb	3	1384,825,1238	0,7956,17610
1	147720952	147827057	CM983	0.248926	*	147720952	147827057	#8da0cb	13	834,2110,220,2863,1763,1514,1342,1038,1187,1996,1462,463,1879	0,4431,16062,29196,31130,53707,54451,58421,66237,68789,68943,80391,104226
1	147735180	147807695	CM984	0.471596	*	147735180	147807695	#8da0cb	2	1441,1627	0,70888
1	147844612	147933451	CM985	0.204242	*	147844612	147933451	#8da0cb	2	454,838	0,88001
1	147929719	148001470	CM986	0.463153	*	147929719	148001470	#8da0cb	3	3207,1334,2362	0,44892,69389
1	147993369	148001193	CM987	0.601876	*	147993369	148001193	#8da0cb	3	1745,1227,2142	0,1267,5682
1	148598096	148605888	CM988	0.361811	*	148598096	148605888	#8da0cb	2	1152,1808	0,5984
1	149192481	149225445	CM989	0.330168	*	149192481	149225445	#8da0cb	7	2369,2206,1838,943,1784,2722,931	0,11574,22190,22894,29718,30024,32033
1	149397898	149433268	CM990	0.22463	*	149397898	149433268	#8da0cb	2	991,481	0,34889
1	149512803	149585095	CM991	0.206805	*	149512803	149585095	#8da0cb	8	857,1842,884,3059,1303,964,382,293	0,437,62165,62746,65235,69652,70883,71999
1	149589633	149605581	CM992	0.306317	*	149589633	149605581	#8da0cb	2	2190,821	0,15127
1	149711379	149720195	CM993	0.362778	*	149711379	149720195	#8da0cb	3	1537,743,2006	0,297,6810
1	149734506	149736693	CM994	0.211687	*	149734506	149736693	#8da0cb	3	475,249,716	0,730,1471
1	149814541	149822406	CM995	0.659658	*	149814541	149822406	#8da0cb	2	1353,1525	0,6340
1	149815420	149821420	CM996	0.291274	*	149815420	149821420	#8da0cb	2	2113,2132	0,3868
1	149898951	149912031	CM997	0.344152	*	149898951	149912031	#8da0cb	4	1817,2080,3529,1175	0,9370,9516,11905
1	149903111	149904188	CM998	0.271301	*	149903111	149904188	#8da0cb	2	220,600	0,477
1	149950580	149983269	CM999	0.336572	*	149950580	149983269	#8da0cb	3	1757,3325,2214	0,16927,30475
1	150022731	150026880	CM1000	0.388693	*	150022731	150026880	#8da0cb	4	1861,1100,1437,1022	0,785,2712,2904
1	150045282	150053625	CM1001	0.292246	*	150045282	150053625	#8da0cb	3	755,330,1140	0,3099,7203
1	150052576	150082963	CM1002	0.241148	*	150052576	150082963	#8da0cb	5	1138,3968,3085,1969,1685	0,8146,9018,28358,28702
1	150121206	150138676	CM1003	0.324155	*	150121206	150138676	#8da0cb	6	3366,923,2459,2660,392,1770	0,10454,11706,14478,14494,15700
1	150215304	150223218	CM1004	0.269489	*	150215304	150223218	#8da0cb	4	239,1218,1205,804	0,854,6709,6803
1	150347764	150360527	CM1005	0.228508	*	150347764	150360527	#8da0cb	4	1063,999,431,1377	0,103,10278,11386
1	150500420	150501950	CM1006	-0.236643	*	150500420	150501950	#8da0cb	2	412,828	0,702
1	150533304	150552970	CM1007	0.450392	*	150533304	150552970	#8da0cb	3	3478,2245,3569	0,6074,16097
1	150582162	150587108	CM1008	0.37662	*	150582162	150587108	#8da0cb	4	397,4025,850,1713	0,921,952,2183
1	150807819	150863696	CM1009	0.215291	*	150807819	150863696	#8da0cb	11	2013,1823,1495,2728,2213,1943,1276,2852,1183,1986,1681	0,141,5944,6032,16610,16854,29772,39223,47569,53891,54102
1	150943413	150952459	CM1010	0.269005	*	150943413	150952459	#8da0cb	5	2662,1936,3954,945,474	0,2538,5092,6009,8200
1	150978405	150981735	CM1011	0.362276	*	150978405	150981735	#8da0cb	2	1263,1726	0,1604
1	151184532	151186294	CM1012	0.212089	*	151184532	151186294	#8da0cb	2	620,577	0,1185
1	151409655	151432499	CM1013	0.250324	*	151409655	151432499	#8da0cb	6	2561,710,354,2239,2528,3050	0,51,1480,6960,18139,19794
1	151445195	151520743	CM1014	0.224204	*	151445195	151520743	#8da0cb	18	1591,989,1926,524,689,779,414,731,1306,234,1389,351,1755,2485,573,932,2020,1354	0,334,1871,1995,2851,5227,15777,16743,16886,17798,21708,21780,37856,38684,47626,66561,66561,74194
1	151546951	151559048	CM1015	0.369372	*	151546951	151559048	#8da0cb	3	1374,1544,387	0,10553,11386
1	151583552	151654703	CM1016	0.250596	*	151583552	151654703	#8da0cb	17	2170,1209,2730,2479,1614,529,554,1332,447,518,910,2929,2265,2610,1723,2838,2528	0,3796,8008,8182,24286,26547,26850,27696,28557,34315,34364,42012,42159,49370,50245,68313,68461
1	151789515	151795349	CM1017	0.208145	*	151789515	151795349	#8da0cb	2	958,252	0,5582
1	151800453	151832691	CM1018	0.173387	*	151800453	151832691	#8da0cb	8	1662,344,2463,989,380,794,1799,454	0,2718,10058,18080,18331,20551,29093,31784
1	151881190	151903442	CM1019	0.296653	*	151881190	151903442	#8da0cb	10	1515,3106,1133,1200,1040,1056,801,893,1019,1103	0,10691,11055,12510,16117,16166,17745,17933,21149,21149
1	151940369	151957787	CM1020	0.232448	*	151940369	151957787	#8da0cb	2	2540,1393	0,16025
1	152005505	152022246	CM1021	0.326433	*	152005505	152022246	#8da0cb	5	2123,3323,437,2185,2627	0,1308,4265,5463,14114
1	152079902	152085453	CM1022	0.207975	*	152079902	152085453	#8da0cb	3	706,4289,360	0,1262,3189
1	152114708	152163394	CM1023	0.302122	*	152114708	152163394	#8da0cb	15	2135,1735,595,790,504,272,1336,901,785,2476,1502,834,721,2520,997	0,343,17757,18074,18685,20374,22615,22967,25502,25940,27504,28735,40558,46166,46563
1	152366430	152433642	CM1024	0.214869	*	152366430	152433642	#8da0cb	4	355,659,2605,1567	0,46742,64607,65466
1	152537374	152596005	CM1025	0.178601	*	152537374	152596005	#8da0cb	2	745,832	0,57799
1	152843733	152881062	CM1026	0.416558	*	152843733	152881062	#8da0cb	8	1700,1065,1450,1403,1195,247,1275,1971	0,340,8694,8725,12632,23748,33539,35358
1	152866501	152881006	CM1027	0.557649	*	152866501	152881006	#8da0cb	2	298,3552	0,10953
1	152939406	153030155	CM1028	0.285897	*	152939406	153030155	#8da0cb	4	314,1568,406,268	0,603,1628,90481
1	153223592	153236425	CM1029	0.39912	*	153223592	153236425	#8da0cb	5	1447,320,987,692,2659	0,361,2144,2422,10174
1	153263538	153360461	CM1030	0.248946	*	153263538	153360461	#8da0cb	12	2097,752,969,628,3547,2804,2787,2781,1422,2204,2426,935	0,272,2774,45251,51883,52927,63692,65393,72733,93212,94043,95988
1	153387487	153388801	CM1031	0.206667	*	153387487	153388801	#8da0cb	2	468,580	0,734
1	153487600	153500536	CM1032	0.224977	*	153487600	153500536	#8da0cb	2	1681,2163	0,10773
1	153490570	153546665	CM1033	0.279422	*	153490570	153546665	#8da0cb	16	1594,2830,3759,587,4105,330,555,1954,470,1181,790,755,3250,3301,2307,1515	0,13989,14803,18354,21964,22400,23009,26467,30651,32487,35711,38311,47234,47240,53788,54043
1	153588651	153600362	CM1034	0.379022	*	153588651	153600362	#8da0cb	4	1952,608,1415,1170	0,1245,10296,10354
1	153650617	153724131	CM1035	0.241175	*	153650617	153724131	#8da0cb	8	1812,237,2153,1866,3194,3292,2623,296	0,54461,55705,55755,63110,63161,70891,72770
1	153740627	153741720	CM1036	0.268705	*	153740627	153741720	#8da0cb	3	332,353,213	0,740,797
1	153793687	153896630	CM1037	0.261304	*	153793687	153896630	#8da0cb	13	965,820,681,1445,1787,3515,2114,1920,1714,572,1214,2195,3930	0,94,4050,4218,5215,19306,27119,32571,44454,82141,83209,83256,99013
1	153859687	153901831	CM1038	0.400072	*	153859687	153901831	#8da0cb	4	2045,2030,1474,1128	0,397,40670,40919
1	153866508	153869336	CM1039	0.429733	*	153866508	153869336	#8da0cb	4	1153,995,1468,508	0,82,1360,1863
1	154101157	154122278	CM1040	0.237017	*	154101157	154122278	#8da0cb	4	2122,788,1618,1349	0,831,19503,19703
1	154235793	154238783	CM1041	0.373538	*	154235793	154238783	#8da0cb	3	2157,1536,474	0,668,2516
1	154276820	154280930	CM1042	0.29224	*	154276820	154280930	#8da0cb	2	1221,812	0,3298
1	154297367	154300966	CM1043	0.708074	*	154297367	154300966	#8da0cb	2	2453,660	0,2939
1	154324249	154452468	CM1044	0.268468	*	154324249	154452468	#8da0cb	21	2469,1713,2190,2156,2801,286,600,550,3635,4068,2354,2128,2649,446,1639,1160,674,1472,1341,1917,1959	0,523,21059,33163,33219,35640,39568,46174,49645,52871,56811,66529,66652,70915,87117,89089,89976,114018,114163,126211,126260
1	154425374	154436586	CM1045	0.330924	*	154425374	154436586	#8da0cb	3	2612,1430,1026	0,9782,10183
1	154464275	154470069	CM1046	0.312571	*	154464275	154470069	#8da0cb	2	2256,1181	0,4613
1	154464719	154493346	CM1047	0.275403	*	154464719	154493346	#8da0cb	3	1551,1838,682	0,3635,27945
1	154698724	154733617	CM1048	0.289694	*	154698724	154733617	#8da0cb	8	917,752,535,378,1371,1398,1740,741	0,35,2668,2839,3627,3666,33153,34023
1	154718020	154721568	CM1049	0.366168	*	154718020	154721568	#8da0cb	2	283,1918	0,1630
1	154719987	154793445	CM1050	0.224622	*	154719987	154793445	#8da0cb	10	1366,1306,1070,1521,1419,2524,2542,2689,1300,1122	0,21663,21724,25971,26195,36330,36421,43130,72114,72336
1	154778405	154839676	CM1051	0.197175	*	154778405	154839676	#8da0cb	17	2089,1777,376,1991,1497,1368,219,712,1419,1026,647,1533,985,452,1992,363,3138	0,300,2557,2699,3261,16608,16626,17162,31414,31514,34539,37144,37730,52207,53132,57419,58133
1	154942708	154945697	CM1052	0.331585	*	154942708	154945697	#8da0cb	3	1431,1791,237	0,15,2752
1	154971603	154990749	CM1053	0.338973	*	154971603	154990749	#8da0cb	6	356,2291,2046,3130,1072,1727	0,648,3614,5312,6329,17419
1	154983427	154986225	CM1054	0.253027	*	154983427	154986225	#8da0cb	3	1801,694,664	0,60,2134
1	155051183	155055266	CM1055	0.402086	*	155051183	155055266	#8da0cb	2	2642,1069	0,3014
1	155099596	155123687	CM1056	0.315982	*	155099596	155123687	#8da0cb	4	1356,859,1913,1130	0,1653,22178,22298
1	155107249	155113096	CM1057	0.344964	*	155107249	155113096	#8da0cb	2	2431,905	0,4942
1	155144716	155165531	CM1058	0.27539	*	155144716	155165531	#8da0cb	4	2437,1465,1419,2626	0,12450,12495,18189
1	155145898	155165283	CM1059	0.302934	*	155145898	155165283	#8da0cb	2	1693,2801	0,16584
1	155176715	155196478	CM1060	0.281358	*	155176715	155196478	#8da0cb	6	1638,3816,808,392,881,1770	0,185,16052,17182,17364,17993
1	155264695	155267882	CM1061	0.32497	*	155264695	155267882	#8da0cb	3	881,594,421	0,2460,2766
1	155403718	155405232	CM1062	0.229074	*	155403718	155405232	#8da0cb	2	484,527	0,987
1	155483044	155519201	CM1063	0.197824	*	155483044	155519201	#8da0cb	13	308,1764,704,2233,2483,2232,920,521,464,349,2643,952,974	0,29,5021,15562,22100,22125,27022,27173,28289,30224,33130,33900,35183
1	155675731	155678065	CM1064	0.215961	*	155675731	155678065	#8da0cb	2	690,730	0,1604
1	155785767	155786991	CM1065	0.38143	*	155785767	155786991	#8da0cb	2	344,504	0,720
1	155844069	155860333	CM1066	0.228388	*	155844069	155860333	#8da0cb	6	216,1264,1020,1259,328,630	0,7703,7827,9415,9949,15634
1	155928857	155933010	CM1067	0.389427	*	155928857	155933010	#8da0cb	5	2204,294,1437,1680,877	0,166,761,2473,2487
1	155939636	155951916	CM1068	0.325154	*	155939636	155951916	#8da0cb	3	1454,313,5789	0,5831,6491
1	155941458	155944740	CM1069	0.243764	*	155941458	155944740	#8da0cb	3	857,461,1067	0,1269,2215
1	155958728	155983683	CM1070	0.327018	*	155958728	155983683	#8da0cb	3	2807,2113,2583	0,207,22372
1	156034754	156036689	CM1071	0.548166	*	156034754	156036689	#8da0cb	2	374,1287	0,648
1	156059345	156100170	CM1072	0.304706	*	156059345	156100170	#8da0cb	10	1704,340,2769,3388,3838,2883,1644,1161,2743,1991	0,902,6271,13406,14210,24200,33105,36540,38062,38834
1	156065564	156094040	CM1073	0.22588	*	156065564	156094040	#8da0cb	2	2683,1140	0,27336
1	156083418	156090731	CM1074	-0.190922	*	156083418	156090731	#8da0cb	2	2534,1192	0,6121
1	156116054	156127918	CM1075	0.302228	*	156116054	156127918	#8da0cb	4	3221,1513,511,288	0,7431,9439,11576
1	156116056	156121175	CM1076	0.200081	*	156116056	156121175	#8da0cb	2	3242,636	0,4483
1	156130018	156131441	CM1077	0.326203	*	156130018	156131441	#8da0cb	2	740,292	0,1131
1	156134662	156136298	CM1078	0.427523	*	156134662	156136298	#8da0cb	2	1066,283	0,1353
1	156166271	156189528	CM1079	0.293498	*	156166271	156189528	#8da0cb	4	259,2421,1291,453	0,20836,20930,22752
1	156168122	156172474	CM1080	0.286261	*	156168122	156172474	#8da0cb	2	1371,1436	0,2916
1	156211182	156216351	CM1081	0.230556	*	156211182	156216351	#8da0cb	2	675,1215	0,3954
1	156450121	156471639	CM1082	0.177474	*	156450121	156471639	#8da0cb	7	2029,1330,975,306,3783,435,2712	0,605,7240,7888,8543,12671,18806
1	156613143	156648292	CM1083	0.360238	*	156613143	156648292	#8da0cb	7	1007,1176,2214,2151,1302,522,1676	0,13400,17076,18191,20929,21101,33473
1	156709765	156738771	CM1084	0.28101	*	156709765	156738771	#8da0cb	4	2369,339,5165,2858	0,6796,7431,26148
1	156765796	156768230	CM1085	0.580877	*	156765796	156768230	#8da0cb	4	377,461,661,551	0,652,689,1883
1	156783000	156787303	CM1086	0.300136	*	156783000	156787303	#8da0cb	4	2127,760,1778,1727	0,449,2525,2541
1	156900774	157126334	CM1087	0.230387	*	156900774	157126334	#8da0cb	24	1134,690,1999,1650,991,541,652,896,221,1254,230,973,986,2308,1894,522,1119,911,1284,1938,1917,1585,2356,605	0,6333,31929,31982,50772,69694,73646,76284,77546,94618,97775,103140,109491,111783,113708,115510,124538,159067,167977,174562,174615,181465,223204,223507
1	157106725	157282090	CM1088	0.255823	*	157106725	157282090	#8da0cb	13	2539,2113,1702,253,2349,2401,1535,1699,2476,1802,1637,1402,739	0,95558,95817,98875,102199,102213,111973,111976,132417,133014,170053,170313,174626
1	157137249	157152992	CM1089	0.408946	*	157137249	157152992	#8da0cb	6	1103,497,1915,1167,2023,2137	0,8747,8887,9671,13553,13606
1	157137708	157138671	CM1090	0.469754	*	157137708	157138671	#8da0cb	2	225,252	0,711
1	157328918	157334723	CM1091	0.316984	*	157328918	157334723	#8da0cb	2	896,1590	0,4215
1	157333002	157476013	CM1092	0.248934	*	157333002	157476013	#8da0cb	4	1809,250,1064,1335	0,3831,5671,141676
1	157399264	157401507	CM1093	0.261415	*	157399264	157401507	#8da0cb	3	1362,411,541	0,535,1702
1	157459230	157461365	CM1094	0.237056	*	157459230	157461365	#8da0cb	2	369,1205	0,930
1	157465711	157537168	CM1095	0.195898	*	157465711	157537168	#8da0cb	17	2067,1031,475,1596,3427,3073,2638,1741,376,840,1723,286,285,2467,2351,457,398	0,371,1754,8840,14291,14442,27292,27367,36748,37607,44171,44190,45068,55075,65574,70107,71059
1	157532760	157537295	CM1096	0.369339	*	157532760	157537295	#8da0cb	2	3639,526	0,4009
1	157544620	157933063	CM1097	0.265975	*	157544620	157933063	#8da0cb	54	2373,1892,833,953,420,568,2348,965,602,1423,3214,1738,1059,546,694,1036,217,652,1067,1028,3121,1610,2897,2592,1127,1165,845,567,1114,638,283,1105,352,602,545,2813,530,450,232,2283,2127,2544,1874,4100,3190,607,400,2425,1940,1500,1572,1271,2197,1554	0,339,5254,6339,6541,10930,20080,22768,56337,70710,76233,77635,84279,122051,122639,124800,126263,129458,129726,149411,149667,151031,157691,157850,164438,188085,188351,197178,198850,199466,200700,202033,202660,205738,205847,206701,206725,208411,209289,230884,230918,243390,243742,254361,255219,264059,264299,267712,273898,273952,280776,281036,368817,386889
1	157935554	157939514	CM1098	0.193118	*	157935554	157939514	#8da0cb	3	305,804,444	0,2366,3516
1	158082788	158369316	CM1099	0.187241	*	158082788	158369316	#8da0cb	50	1378,1080,1290,2959,768,615,468,1712,278,689,300,2409,1759,976,2379,552,1684,680,1000,1363,1188,4309,1891,1352,587,286,2295,705,2376,347,3266,1716,2269,822,1828,244,969,1592,1449,1690,1896,1293,592,243,432,1241,1585,1221,403,221	0,4752,12701,34622,35887,37024,37972,40395,40479,41054,47417,48971,49338,55671,65372,66182,67012,72086,73045,86731,90568,133903,134495,144634,159685,160651,161563,161773,170239,170705,171389,173280,176049,176835,197122,197288,197842,210675,210962,214732,220004,240388,249768,256065,257884,261416,281038,281215,282951,286307
1	158410072	158427653	CM1100	0.245362	*	158410072	158427653	#8da0cb	2	1541,726	0,16855
1	158613919	158700737	CM1101	0.216353	*	158613919	158700737	#8da0cb	8	3164,840,2596,657,1594,618,780,2011	0,1961,8654,10120,30518,34993,42125,84807
1	158777241	158782175	CM1102	0.220594	*	158777241	158782175	#8da0cb	2	374,881	0,4053
1	158787026	158813139	CM1103	0.327733	*	158787026	158813139	#8da0cb	7	3589,2089,1665,3441,722,1087,1410	0,1046,12272,12727,21890,23351,24703
1	158899952	158970504	CM1104	0.450755	*	158899952	158970504	#8da0cb	6	1799,2773,865,1605,1456,2550	0,7,3258,21221,21374,68002
1	158965970	158969062	CM1105	0.179577	*	158965970	158969062	#8da0cb	2	1040,1196	0,1896
1	159023914	159039177	CM1106	0.302385	*	159023914	159039177	#8da0cb	3	2494,1236,2793	0,1029,12470
1	159036417	159092251	CM1107	0.152886	*	159036417	159092251	#8da0cb	12	3510,2682,1062,1581,1829,1501,973,1977,1612,432,1017,985	0,9125,9135,10484,17302,21479,21611,23263,24624,25801,46920,54849
1	159130801	159181684	CM1108	0.470661	*	159130801	159181684	#8da0cb	7	2016,1519,402,1100,510,403,715	0,39631,42714,43198,45414,46513,50168
1	159251649	159290003	CM1109	0.243885	*	159251649	159290003	#8da0cb	5	2045,391,484,1662,1454	0,17513,18258,19751,36900
1	159284319	159670362	CM1110	0.237863	*	159284319	159670362	#8da0cb	18	1793,953,870,1683,1799,519,903,544,2906,1486,1133,793,1115,2198,1674,2104,1893,594	0,27254,113843,121264,125978,126658,246690,263566,264175,265401,269063,280118,282543,331331,331700,348531,348720,385449
1	159768848	159820640	CM1111	0.296655	*	159768848	159820640	#8da0cb	9	1996,1343,697,3583,1399,867,2467,1952,1520	0,19,2821,26628,27088,29339,39052,39243,50272
1	159905778	159962243	CM1112	0.243904	*	159905778	159962243	#8da0cb	9	2768,1242,1030,1406,1963,1839,535,221,1452	0,171,1690,17308,22007,22066,24937,25315,55013
1	160039672	160042731	CM1113	0.277059	*	160039672	160042731	#8da0cb	4	2369,1016,426,348	0,193,1975,2711
1	160163145	160166104	CM1114	0.26914	*	160163145	160166104	#8da0cb	2	414,596	0,2363
1	160173672	160208783	CM1115	0.284535	*	160173672	160208783	#8da0cb	4	2966,1051,1358,864	0,22355,22551,34247
1	160206322	160215868	CM1116	0.183392	*	160206322	160215868	#8da0cb	3	983,1104,657	0,75,8889
1	160398652	160577903	CM1117	0.179277	*	160398652	160577903	#8da0cb	37	4420,2369,2127,1485,766,610,1997,3328,1239,807,2308,2055,339,813,1582,1459,1934,1305,1218,544,3093,2311,4246,3162,3303,941,1627,2122,1819,822,1387,848,873,2899,435,2439,2711	0,7972,8118,14545,17937,18041,21909,23221,24194,25713,30388,30654,35931,37859,41927,41979,44486,45104,52661,53460,58447,58902,90432,118375,129562,129743,131117,138380,138564,145435,146108,146750,147962,148188,151439,176314,176540
1	160489698	160491869	CM1118	0.302687	*	160489698	160491869	#8da0cb	2	1159,562	0,1609
1	160508531	160555784	CM1119	0.35501	*	160508531	160555784	#8da0cb	4	2708,2610,1223,572	0,29,46030,46325
1	160516181	160519758	CM1120	0.257609	*	160516181	160519758	#8da0cb	2	425,2654	0,923
1	160591337	160596798	CM1121	0.33619	*	160591337	160596798	#8da0cb	2	602,3576	0,1885
1	160598686	160600795	CM1122	0.523674	*	160598686	160600795	#8da0cb	3	367,1366,258	0,743,794
1	160607442	160611761	CM1123	0.351134	*	160607442	160611761	#8da0cb	4	490,1306,346,1336	0,120,2147,2983
1	160615294	160645995	CM1124	0.293258	*	160615294	160645995	#8da0cb	10	2206,600,260,1773,2203,1802,4209,2887,4266,3920	0,6192,6284,6919,10715,11536,17427,18184,26435,26660
1	160676401	160683344	CM1125	0.362508	*	160676401	160683344	#8da0cb	2	2273,4212	0,2731
1	160695615	160738697	CM1126	0.255119	*	160695615	160738697	#8da0cb	7	2437,2398,2789,2629,3819,1111,2113	0,47,6008,6049,12769,18361,40969
1	160718233	160727243	CM1127	0.369416	*	160718233	160727243	#8da0cb	4	1100,580,1728,1568	0,2615,7263,7442
1	160742101	160746370	CM1128	0.19541	*	160742101	160746370	#8da0cb	3	1769,537,560	0,2566,3709
1	160750947	160770801	CM1129	0.240086	*	160750947	160770801	#8da0cb	6	1982,2212,2243,2027,495,241	0,7868,14221,14244,17069,19613
1	160800088	160847605	CM1130	0.338035	*	160800088	160847605	#8da0cb	12	634,2536,2538,682,1206,1618,1699,314,2519,2219,1929,2995	0,5931,6164,12279,14204,24560,24584,30995,31688,31691,37631,44522
1	160941288	160942210	CM1131	0.246584	*	160941288	160942210	#8da0cb	2	288,389	0,533
1	160989523	161009354	CM1132	0.404139	*	160989523	161009354	#8da0cb	5	2127,221,1688,903,1564	0,7093,11913,12624,18267
1	161151151	161165777	CM1133	0.208367	*	161151151	161165777	#8da0cb	6	1012,1385,3454,2125,1550,1249	0,646,2398,4351,13076,13188
1	161230283	161238712	CM1134	0.354962	*	161230283	161238712	#8da0cb	4	1618,559,247,1732	0,119,955,6697
1	161351503	161410691	CM1135	0.245552	*	161351503	161410691	#8da0cb	12	1727,1414,860,836,1447,1933,1540,1732,2457,1096,1694,1085	0,104,4600,4657,7735,16945,27512,27543,38241,39639,45411,58103
1	161416440	161440180	CM1136	1	*	161416440	161440180	#8da0cb	8	427,336,337,338,337,661,911,338	0,1209,8644,14824,16031,18005,22141,23402
1	161417135	161440215	CM1137	1	*	161417135	161440215	#8da0cb	4	938,1012,815,898	0,7315,14869,22182
1	161460496	161477357	CM1138	0.334506	*	161460496	161477357	#8da0cb	5	1215,1601,2326,1311,2547	0,3,8103,8417,14314
1	161493695	161634209	CM1139	0.205534	*	161493695	161634209	#8da0cb	21	1426,643,1900,2019,3238,847,1845,374,958,2534,1874,2539,1567,1566,514,475,723,1303,593,2419,3172	0,5773,6122,7430,15595,16435,17534,21509,25489,30116,30229,36928,36984,38899,42289,42296,47000,47317,48136,136636,137342
1	161549222	161607644	CM1140	0.399074	*	161549222	161607644	#8da0cb	3	3192,2507,2268	0,55911,56154
1	161579795	161619214	CM1141	0.257408	*	161579795	161619214	#8da0cb	14	2268,1894,951,3771,3421,294,388,911,2612,1205,1562,343,711,346	0,1614,2586,10744,10958,16072,16773,20723,32164,32210,34148,35314,37365,39073
1	161622435	161624251	CM1142	0.572241	*	161622435	161624251	#8da0cb	2	963,455	0,1361
1	161674723	161689562	CM1143	-0.0542448	*	161674723	161689562	#8da0cb	3	3145,3718,2035	0,369,12804
1	161695558	161715075	CM1144	0.280452	*	161695558	161715075	#8da0cb	6	2406,3567,647,860,2213,1524	0,1578,4425,10375,12679,17993
1	161747539	161752628	CM1145	0.539499	*	161747539	161752628	#8da0cb	2	1964,1358	0,3731
1	161769826	161777538	CM1146	0.25868	*	161769826	161777538	#8da0cb	4	734,337,814,664	0,5260,5918,7048
1	162062726	162073795	CM1147	-0.222124	*	162062726	162073795	#8da0cb	2	232,673	0,10396
1	162272280	162288418	CM1148	0.200122	*	162272280	162288418	#8da0cb	4	1216,1413,1622,1562	0,2669,7443,14576
1	162321007	162362266	CM1149	0.278803	*	162321007	162362266	#8da0cb	6	1277,1620,416,969,1644,690	0,9965,10133,20356,37289,40569
1	162391096	162415294	CM1150	0.249432	*	162391096	162415294	#8da0cb	5	219,3475,821,1924,664	0,420,1511,22274,22892
1	162534080	162542504	CM1151	0.349489	*	162534080	162542504	#8da0cb	4	922,374,2253,2052	0,1217,6171,6210
1	162582527	162706979	CM1152	0.251342	*	162582527	162706979	#8da0cb	43	1395,616,1597,982,954,4104,357,626,1334,738,2183,1837,411,1414,787,778,305,1032,818,1000,670,671,259,760,269,2169,359,1262,871,634,556,278,482,258,349,230,880,2242,727,1007,1004,1269,1167	0,443,13480,13682,17162,17317,21103,27079,31179,43225,49455,49918,58071,58096,58996,60429,63062,65156,65349,68722,69159,71177,71497,75031,75498,77273,77327,78539,83485,83792,84766,84792,88210,88351,88960,89070,91712,96182,96828,104586,108334,123183,123235
1	162912589	162922674	CM1153	0.265791	*	162912589	162922674	#8da0cb	4	1106,606,1640,271	0,1872,8445,8669
1	163233052	163245473	CM1154	0.324373	*	163233052	163245473	#8da0cb	3	1496,2701,551	0,155,11870
1	163676395	163679873	CM1155	0.349055	*	163676395	163679873	#8da0cb	2	672,686	0,2792
1	163883874	163893140	CM1156	0.345894	*	163883874	163893140	#8da0cb	4	430,495,2018,1915	0,752,7248,7314
1	164606299	164690918	CM1157	0.26251	*	164606299	164690918	#8da0cb	8	1302,741,634,299,1549,417,1387,1678	0,3966,14533,19331,22844,48052,79434,82941
1	164716752	164723488	CM1158	0.214532	*	164716752	164723488	#8da0cb	2	766,264	0,6472
1	165340711	165615583	CM1159	0.161098	*	165340711	165615583	#8da0cb	22	709,1870,1189,792,1171,1155,412,1838,1062,875,477,300,1620,641,788,788,681,2241,2216,2038,1338,1610	0,4108,4401,17979,21252,26182,32146,52012,52585,59446,110743,221714,226014,230033,239032,240119,258234,258811,260613,269327,269978,273262
1	165613731	165615663	CM1160	0.29329	*	165613731	165615663	#8da0cb	2	559,1042	0,890
1	165706150	165725215	CM1161	0.346129	*	165706150	165725215	#8da0cb	4	2752,2450,1727,672	0,351,16384,18393
1	165805640	165857403	CM1162	0.183825	*	165805640	165857403	#8da0cb	20	835,1022,2120,1941,1227,662,972,1428,1537,1355,521,1466,746,221,1313,238,2600,1375,1752,349	0,158,5196,5320,12848,14561,17216,19910,25743,25838,29507,34113,39061,40104,41197,46093,46778,47638,50011,50427
1	165894215	165897707	CM1163	0.368369	*	165894215	165897707	#8da0cb	3	305,1512,617	0,1980,2504
1	166049715	166460271	CM1164	0.252983	*	166049715	166460271	#8da0cb	20	1123,376,212,394,239,448,429,843,1036,1014,372,236,2836,1632,701,595,363,1430,1706,714	0,2995,3148,3805,3846,5245,6010,9097,9098,52626,86791,88085,88560,89950,101259,102209,217944,408121,408670,409842
1	166807667	166810826	CM1165	0.211764	*	166807667	166810826	#8da0cb	2	735,1474	0,1685
1	166838179	166839646	CM1166	0.440219	*	166838179	166839646	#8da0cb	2	399,667	0,800
1	166838451	166839457	CM1167	0.253216	*	166838451	166839457	#8da0cb	2	358,364	0,642
1	166870716	167029036	CM1168	0.276028	*	166870716	167029036	#8da0cb	28	2227,813,491,513,1474,783,751,575,2018,876,452,229,633,1869,2555,1564,1601,846,659,2203,1773,216,1149,1699,1238,1647,1279,1006	0,6242,9072,9115,23097,23620,29576,31823,42481,45835,50653,55278,57575,59020,67320,67510,73196,74190,77165,97154,97415,102033,109154,114359,120877,141718,142045,157314
1	167051675	167084571	CM1169	0.224985	*	167051675	167084571	#8da0cb	9	1068,2303,2379,2361,777,564,1719,2157,909	0,6596,6759,21271,21649,22922,26467,26510,31987
1	167177290	167178984	CM1170	0.321768	*	167177290	167178984	#8da0cb	2	546,1045	0,649
1	167197247	167234279	CM1171	0.195435	*	167197247	167234279	#8da0cb	10	561,1854,1826,1325,660,2109,450,1200,1533,1163	0,935,1033,6435,6746,18578,21262,24803,35499,35603
1	167237359	167240153	CM1172	0.277358	*	167237359	167240153	#8da0cb	2	725,558	0,2236
1	167265474	167280625	CM1173	0.242244	*	167265474	167280625	#8da0cb	3	2470,1005,633	0,14097,14518
1	167296544	167301330	CM1174	0.506715	*	167296544	167301330	#8da0cb	2	3637,861	0,3925
1	167310043	167312926	CM1175	0.244383	*	167310043	167312926	#8da0cb	3	772,939,1122	0,1713,1761
1	167326035	167330741	CM1176	0.199074	*	167326035	167330741	#8da0cb	4	449,651,235,545	0,2746,2887,4161
1	167423881	167471273	CM1177	0.231186	*	167423881	167471273	#8da0cb	6	1902,1837,617,673,2553,2982	0,34254,37187,37605,44283,44410
1	167485698	167488449	CM1178	0.245426	*	167485698	167488449	#8da0cb	2	2098,544	0,2207
1	167507624	167523663	CM1179	0.260169	*	167507624	167523663	#8da0cb	9	2519,1765,930,415,1320,572,2432,301,1379	0,2880,3598,6493,9689,10412,11878,12793,14660
1	167524991	167536863	CM1180	0.195538	*	167524991	167536863	#8da0cb	3	790,1416,1870	0,8104,10002
1	167569041	167659276	CM1181	0.203947	*	167569041	167659276	#8da0cb	23	3694,3097,1733,2673,320,4910,2921,1267,3211,2627,1342,1124,342,310,1461,400,313,1580,922,1077,1112,1223,2449	0,380,11842,16481,22172,27677,35568,37026,48448,49042,61518,62018,63482,63625,68622,71508,76093,76727,77434,80768,80844,87773,87786
1	167675431	167692302	CM1182	0.333452	*	167675431	167692302	#8da0cb	4	3321,2739,799,2182	0,7524,13229,14689
1	167684165	167685524	CM1183	0.304995	*	167684165	167685524	#8da0cb	2	454,342	0,1017
1	167704026	167705396	CM1184	0.251542	*	167704026	167705396	#8da0cb	2	266,597	0,773
1	167715676	167774960	CM1185	0.208543	*	167715676	167774960	#8da0cb	10	1533,1471,224,1894,1002,287,1183,3280,2642,2569	0,38,1818,5667,10276,10381,14550,27126,56642,56691
1	167861906	167869623	CM1186	0.240733	*	167861906	167869623	#8da0cb	2	689,1620	0,6097
1	167868367	167881197	CM1187	0.323113	*	167868367	167881197	#8da0cb	4	738,212,2383,438	0,10440,10447,10998
1	167891091	167897427	CM1188	0.250039	*	167891091	167897427	#8da0cb	4	1745,501,570,2157	0,2072,2596,4179
1	168105220	168140664	CM1189	0.254318	*	168105220	168140664	#8da0cb	10	2188,612,974,535,1646,1593,661,1632,1198,876	0,9370,9506,10315,12245,12259,26356,27542,34246,34520
1	168204047	168207163	CM1190	0.347881	*	168204047	168207163	#8da0cb	2	1327,1143	0,1973
1	168356187	168378769	CM1191	0.285072	*	168356187	168378769	#8da0cb	4	884,654,2090,1232	0,11946,20492,20537
1	168408438	168554993	CM1192	0.24763	*	168408438	168554993	#8da0cb	28	1543,652,443,1146,832,4233,1948,2945,1638,864,2662,2125,1733,598,1418,1041,2508,2584,1759,2316,2062,2650,2499,864,329,1048,625,594	0,308,7508,14678,16786,26774,37352,43713,43729,45768,63720,63872,69781,69895,74709,75170,80439,80579,90176,95481,95670,114311,114354,118224,122783,133269,134610,145961
1	168605565	168695798	CM1193	0.232452	*	168605565	168695798	#8da0cb	7	1222,1770,644,1884,2117,743,511	0,72412,81499,82496,82638,89487,89722
1	168741349	169080163	CM1194	0.201483	*	168741349	169080163	#8da0cb	19	931,2098,1148,327,477,1394,1840,1372,486,1097,1273,386,1545,2262,2509,1621,2633,1158,5051	0,61430,61598,93762,94416,134989,148677,149134,186807,191488,199058,231945,237154,239126,251988,254824,271414,274690,333763
1	168978749	169086298	CM1195	0.207379	*	168978749	169086298	#8da0cb	13	3888,2029,968,2665,552,386,1083,2632,2388,1120,712,1889,1226	0,15792,18262,33894,38084,42326,42958,80331,80408,88493,88573,100405,106323
1	169082815	169102945	CM1196	0.249876	*	169082815	169102945	#8da0cb	6	574,726,878,1105,580,1077	0,2603,6211,8798,9347,19053
1	169107373	169194730	CM1197	0.24916	*	169107373	169194730	#8da0cb	7	2587,1762,1384,269,1769,1897,1028	0,151,9858,20443,22714,22740,86329
1	169171732	169241261	CM1198	0.0534965	*	169171732	169241261	#8da0cb	7	883,650,1074,2037,480,1408,432	0,134,37853,56928,65436,68121,68758
1	169295311	169317674	CM1199	0.245695	*	169295311	169317674	#8da0cb	2	1999,439	0,21924
1	169330570	169333389	CM1200	0.213002	*	169330570	169333389	#8da0cb	3	288,627,1548	0,1236,1271
1	169447296	169517083	CM1201	0.250007	*	169447296	169517083	#8da0cb	14	946,900,2465,1531,812,1298,523,1695,1485,1048,386,2427,2036,1994	0,43,6741,12994,13507,17085,17469,29646,29691,35213,35293,49257,49540,67793
1	169552681	169681301	CM1202	0.246175	*	169552681	169681301	#8da0cb	29	574,771,2577,1736,226,2114,1454,2634,1962,1577,370,890,1588,1584,439,1192,2713,1190,778,1296,1054,556,966,2206,825,465,220,569,4395	0,897,992,2078,5538,9767,10241,17856,17877,21037,21084,21727,83505,83510,87295,92378,96216,99306,105844,108015,109714,113035,113307,113913,114589,121515,123126,123368,124225
1	169594032	169609164	CM1203	0.235364	*	169594032	169609164	#8da0cb	3	859,508,448	0,1111,14684
1	169611125	169618456	CM1204	0.233557	*	169611125	169618456	#8da0cb	2	369,1164	0,6167
1	169625239	169628694	CM1205	0.233549	*	169625239	169628694	#8da0cb	3	613,793,1075	0,1241,2380
1	169650111	169663545	CM1206	0.275471	*	169650111	169663545	#8da0cb	2	2545,1145	0,12289
1	169675207	169680334	CM1207	-0.422227	*	169675207	169680334	#8da0cb	2	317,470	0,4657
1	169829084	169849340	CM1208	0.274082	*	169829084	169849340	#8da0cb	4	1004,1139,1296,1260	0,88,18960,18980
1	169859958	169888373	CM1209	0.184392	*	169859958	169888373	#8da0cb	6	2192,1128,2188,1433,2656,540	0,90,1816,17460,23404,27875
1	169863635	169865419	CM1210	0.215275	*	169863635	169865419	#8da0cb	2	538,434	0,1350
1	170095190	170347854	CM1211	0.279311	*	170095190	170347854	#8da0cb	10	1748,1907,1233,2362,1083,1058,691,226,1531,1576	0,35,87820,113338,114169,121719,136081,228675,251035,251088
1	170384298	170899446	CM1212	0.318668	*	170384298	170899446	#8da0cb	55	627,924,736,1426,1548,3019,2342,2102,700,1325,1661,1296,335,440,448,1058,1979,730,875,488,3517,259,1545,1436,277,233,818,1107,387,414,504,949,340,597,460,349,1500,1395,2083,1012,349,655,270,1652,1094,1790,2069,363,1807,341,1876,2117,1609,696,774	0,46362,46545,78804,104960,105075,115910,122365,129507,129606,147124,147355,171882,178065,202997,204536,218459,218483,219549,226470,246840,255862,259790,259895,261618,266339,266867,269665,270423,274084,277677,277777,279183,283298,283383,284213,284252,285096,292124,293583,297111,299152,301754,313754,314199,319011,375084,375804,437466,438448,456755,456844,465744,466162,514374
1	170630325	170637882	CM1213	0.230499	*	170630325	170637882	#8da0cb	3	423,465,462	0,1061,7095
1	171181833	171284124	CM1214	0.298951	*	171181833	171284124	#8da0cb	10	1347,2220,466,1612,2069,454,480,1245,913,1671	0,6198,7669,38326,38419,40252,66813,73268,74850,100620
1	171463288	171465310	CM1215	0.2185	*	171463288	171465310	#8da0cb	3	236,786,1500	0,494,522
1	171549325	171742559	CM1216	0.269126	*	171549325	171742559	#8da0cb	23	1693,510,1588,1465,221,1447,307,1268,228,1643,459,1732,262,2785,481,334,1640,1886,2023,2659,1924,1346,252	0,1367,8628,9192,15840,15954,17027,19945,21676,25696,29832,34606,59926,62441,62973,64155,73809,74058,159112,160987,185979,191888,192480
1	171568976	171585906	CM1217	0.421772	*	171568976	171585906	#8da0cb	4	1671,1737,1274,2040	0,5958,10313,14890
1	171846621	172413715	CM1218	0.25202	*	171846621	172413715	#8da0cb	75	893,225,2692,397,366,1137,900,452,2254,1340,1895,1101,567,2879,1059,702,2165,1699,1011,1975,1076,720,609,2626,1738,272,1303,1794,1588,1718,1990,1032,1813,332,1170,1115,2628,1503,1039,842,899,753,3240,3735,295,957,1062,2772,2974,403,507,322,706,661,2631,2021,293,2531,851,1002,559,369,505,261,1870,1751,445,447,821,286,315,876,1448,1485,1480	0,125561,125984,127034,128616,162623,212654,212791,230348,239670,239742,256383,256888,265992,267563,269155,276593,276676,285727,290122,290452,292436,295478,302845,307141,307433,308073,328303,328557,376818,376893,392231,392584,393515,396211,408797,443114,443242,445375,448169,460883,462781,464370,464624,468047,473995,479865,480074,481197,483201,496347,496536,498863,498921,502293,502536,506651,51232…
1	172606466	172696599	CM1219	0.244501	*	172606466	172696599	#8da0cb	19	2643,2771,1461,327,1541,813,1992,1225,1936,1089,715,3555,2719,693,224,1288,3351,1857,403	0,380,5599,9548,16645,17064,24557,24992,32569,32906,38180,59699,59903,66943,80947,81564,86782,86831,89063
1	172714634	172865126	CM1220	0.233892	*	172714634	172865126	#8da0cb	13	1770,2553,898,1449,1142,1404,437,2324,1301,954,1124,1582,2749	0,8343,15986,32791,33228,35466,36310,72570,92342,125266,129047,137458,147743
1	172873113	172876722	CM1221	0.230693	*	172873113	172876722	#8da0cb	2	459,917	0,2692
1	172945230	173388031	CM1222	0.245379	*	172945230	173388031	#8da0cb	55	2167,2196,1097,1806,1373,356,2410,1795,426,669,2081,1596,1267,908,961,1457,1416,2805,735,1829,721,1106,1036,2955,1964,1596,1175,1778,1366,2462,1651,856,2006,1493,230,2343,1332,298,2331,968,2065,815,230,739,480,4425,3823,2525,1544,1509,849,1083,683,1997,1243	0,61547,66715,71766,72064,74945,135303,135549,137992,141514,145776,146240,213991,214187,217198,219197,219243,228847,236072,236119,237223,246407,246410,248052,248684,265100,265402,278126,278694,290992,291079,293803,299670,300211,307819,307937,308553,315088,319461,319638,321204,322346,324437,327992,328294,353129,353782,378768,384234,429764,430468,433758,437426,438421,441558
1	173171889	173177213	CM1223	0.249472	*	173171889	173177213	#8da0cb	2	322,2913	0,2411
1	173339580	173343180	CM1224	0.284733	*	173339580	173343180	#8da0cb	2	253,515	0,3085
1	173379063	173392144	CM1225	-0.0364437	*	173379063	173392144	#8da0cb	3	971,415,333	0,12071,12748
1	173408529	173416730	CM1226	0.236933	*	173408529	173416730	#8da0cb	4	246,1794,1492,492	0,4672,4886,7709
1	173444260	173449563	CM1227	0.258945	*	173444260	173449563	#8da0cb	2	1445,2237	0,3066
1	173539440	173540801	CM1228	0.224394	*	173539440	173540801	#8da0cb	2	356,628	0,733
1	173606100	173612217	CM1229	0.550738	*	173606100	173612217	#8da0cb	2	507,1030	0,5087
1	173736660	173739390	CM1230	0.373519	*	173736660	173739390	#8da0cb	3	515,1239,281	0,705,2449
1	173835644	173841138	CM1231	0.364146	*	173835644	173841138	#8da0cb	3	3769,1076,1484	0,2671,4010
1	173866768	173870877	CM1232	0.262744	*	173866768	173870877	#8da0cb	3	232,2301,1671	0,1808,2416
1	173966572	173992322	CM1233	0.235738	*	173966572	173992322	#8da0cb	7	423,1432,1433,1055,255,978,2663	0,20,7207,10930,19938,20498,23087
1	174013719	174037767	CM1234	0.210426	*	174013719	174037767	#8da0cb	2	546,815	0,23233
1	174062883	174190944	CM1235	0.215628	*	174062883	174190944	#8da0cb	16	649,511,930,1265,634,351,2393,904,926,1235,1779,571,689,2801,312,3832	0,29,1614,15639,15913,39907,39929,41450,42746,42791,58541,59082,62761,63779,123639,124229
1	174064448	174128054	CM1236	-0.305109	*	174064448	174128054	#8da0cb	2	916,1259	0,62347
1	174133653	174176249	CM1237	0.274268	*	174133653	174176249	#8da0cb	13	452,1907,324,1043,736,570,1858,730,1414,1439,2806,1545,3063	0,1073,3339,4039,7735,8770,9110,9977,17179,17338,25504,26037,39533
1	174173125	174179362	CM1238	0.306663	*	174173125	174179362	#8da0cb	3	1535,1498,1244	0,1837,4993
1	174231399	174246456	CM1239	0.222024	*	174231399	174246456	#8da0cb	7	984,274,326,233,893,2360,1308	0,740,11335,11409,12128,12697,13402
1	174695400	174722081	CM1240	0.402661	*	174695400	174722081	#8da0cb	2	1175,1370	0,25311
1	174709106	174810899	CM1241	0.277797	*	174709106	174810899	#8da0cb	3	1733,1709,857	0,264,100936
1	174711477	174811805	CM1242	0.310017	*	174711477	174811805	#8da0cb	3	1749,2546,1650	0,8240,98678
1	174755655	174759637	CM1243	0.289865	*	174755655	174759637	#8da0cb	2	931,2553	0,1429
1	174757813	174941389	CM1244	0.209281	*	174757813	174941389	#8da0cb	26	1514,903,1982,479,1178,881,1744,1757,242,929,839,2117,1248,1015,1779,529,1034,2119,1340,2059,1922,2327,656,2791,2032,522	0,10142,10519,14065,20872,20930,26080,28653,29999,37498,83448,85159,93951,94693,123099,125727,127620,149301,149441,152784,153319,164555,168734,175432,178715,183054
1	174878406	174897182	CM1245	0.210772	*	174878406	174897182	#8da0cb	5	305,1202,1072,1324,574	0,2404,7031,14079,18202
1	174932509	174941475	CM1246	0.254532	*	174932509	174941475	#8da0cb	3	1189,2345,1395	0,4108,7571
1	174998199	175116233	CM1247	0.224587	*	174998199	175116233	#8da0cb	19	1757,1131,2305,703,622,2818,2328,552,554,1395,449,347,1421,296,1201,385,2322,2092,722	0,40,42687,43269,86625,87428,87546,95645,95924,98571,100424,101112,101153,101950,104561,104569,111992,112169,117312
1	175123749	175289888	CM1248	0.176168	*	175123749	175289888	#8da0cb	27	1724,919,554,1063,1770,2246,658,1125,588,1003,2066,2814,1085,1619,1593,1257,1079,2392,1996,1738,2656,1537,1143,651,400,2176,1827	0,25213,25458,31742,33861,36358,40898,42405,42552,49417,53785,62759,63074,70112,70141,75130,75232,81549,132168,132291,151643,151877,158103,158475,163316,163963,164223
1	175204320	175207524	CM1249	0.213407	*	175204320	175207524	#8da0cb	2	238,2188	0,1016
1	175221381	175244481	CM1250	0.23907	*	175221381	175244481	#8da0cb	2	555,1225	0,21875
1	175358676	175419127	CM1251	0.258868	*	175358676	175419127	#8da0cb	7	1364,1346,472,2004,380,328,1029	0,167,21129,22774,23381,24163,59422
1	175468881	175481308	CM1252	0.21226	*	175468881	175481308	#8da0cb	2	326,1004	0,11423
1	175566744	175643420	CM1253	0.330242	*	175566744	175643420	#8da0cb	5	427,935,1895,1813,1408	0,748,2329,74863,75230
1	176021456	176023085	CM1254	-0.243564	*	176021456	176023085	#8da0cb	2	215,835	0,794
1	176065083	176072690	CM1255	0.45045	*	176065083	176072690	#8da0cb	3	563,666,1045	0,43,6562
1	176146410	176285267	CM1256	0.246411	*	176146410	176285267	#8da0cb	9	1491,565,213,760,606,740,1528,241,937	0,6095,6968,8805,8968,14993,16052,34509,137920
1	177224278	177356150	CM1257	0.335248	*	177224278	177356150	#8da0cb	6	1811,811,855,829,1162,316	0,524,112797,129137,130710,130866
1	177527432	177828024	CM1258	0.447649	*	177527432	177828024	#8da0cb	20	717,862,1857,519,317,457,1457,1820,2608,2555,1530,315,459,1894,1408,1270,247,2577,1438,587	0,2986,27256,87722,88754,92635,235393,235400,240610,240691,251093,251321,253145,259084,259470,266289,266785,289202,289454,300005
1	177555265	177556387	CM1259	0.316146	*	177555265	177556387	#8da0cb	2	376,388	0,734
1	177990713	178007912	CM1260	0.245507	*	177990713	178007912	#8da0cb	5	723,1197,324,1596,891	0,1093,1528,15603,16047
1	178024218	178456661	CM1261	0.238065	*	178024218	178456661	#8da0cb	47	2822,950,1268,912,1947,1341,1066,1211,2042,1490,1666,1162,751,981,805,1783,1014,1579,897,463,1320,542,383,225,746,662,1323,479,2421,2145,1655,2632,1223,1263,1172,2041,2263,1716,1466,2134,1645,1165,560,1274,612,2845,1297	0,642,2344,5549,11322,11431,31346,37220,37941,38914,44872,53881,64451,66732,70886,71262,72176,78187,78224,81944,88467,89007,100545,113373,119119,133091,137053,208138,218735,227558,227748,244691,255461,266933,268758,274040,289127,302937,316175,356401,356552,362943,363228,379028,409946,429583,431146
1	178511080	178972489	CM1262	0.134804	*	178511080	178972489	#8da0cb	57	3382,1845,1024,886,415,323,3463,1380,881,1372,1213,4055,478,3202,1893,1810,642,1230,2061,2107,1368,1104,2104,1671,2893,2331,309,1228,728,802,383,1796,864,701,514,1798,442,1470,942,346,532,1029,2653,994,331,922,650,1023,919,1801,1326,773,597,1864,1484,943,544	0,1035,30997,33490,33658,36211,36996,38011,39830,56990,57120,63098,63135,64404,86638,102039,107430,108705,117165,117171,121899,122004,141541,141763,182647,184531,207729,209334,211166,240035,240367,241083,241908,253950,276100,278308,279112,325269,325463,328983,330007,344000,372451,374131,379253,383726,386844,389890,389993,391370,400242,400697,423754,430795,430929,460466,460667
1	178530244	178536912	CM1263	0.21676	*	178530244	178536912	#8da0cb	2	764,441	0,6227
1	178671294	178676075	CM1264	0.173225	*	178671294	178676075	#8da0cb	2	440,426	0,4355
1	179003209	179008625	CM1265	0.297136	*	179003209	179008625	#8da0cb	3	1448,2678,413	0,2738,4946
1	179050031	179053325	CM1266	0.351573	*	179050031	179053325	#8da0cb	2	2605,312	0,2982
1	179135679	179138244	CM1267	0.233279	*	179135679	179138244	#8da0cb	3	1487,642,562	0,269,2003
1	179169368	179171989	CM1268	0.208762	*	179169368	179171989	#8da0cb	2	711,641	0,1980
1	179184501	179188155	CM1269	0.243714	*	179184501	179188155	#8da0cb	3	830,1502,1134	0,2152,2400
1	179262429	179268680	CM1270	0.323138	*	179262429	179268680	#8da0cb	2	2347,731	0,5520
1	179278746	179292597	CM1271	0.2357	*	179278746	179292597	#8da0cb	6	1842,1371,1171,1233,819,938	0,423,8202,8240,12321,12913
1	179478958	179521475	CM1272	0.318016	*	179478958	179521475	#8da0cb	3	809,289,567	0,40961,41950
1	179675627	179779176	CM1273	0.219701	*	179675627	179779176	#8da0cb	7	664,1481,1348,832,1392,596,641	0,2920,2934,100825,101165,101931,102908
1	179864717	179868310	CM1274	0.265885	*	179864717	179868310	#8da0cb	2	347,461	0,3132
1	179891453	179892848	CM1275	0.235923	*	179891453	179892848	#8da0cb	2	284,369	0,1026
1	179899264	179923231	CM1276	0.353583	*	179899264	179923231	#8da0cb	8	1041,1471,1730,525,518,466,2765,729	0,5598,5605,7613,8016,8606,21202,21827
1	179933352	179973783	CM1277	0.253902	*	179933352	179973783	#8da0cb	7	1214,1464,1417,1885,1058,487,2332	0,4722,4975,30794,35338,36010,38099
1	180009149	180013546	CM1278	0.250712	*	180009149	180013546	#8da0cb	4	524,2631,217,973	0,1766,1767,2786
1	180246188	180280954	CM1279	0.258122	*	180246188	180280954	#8da0cb	7	3571,3146,493,250,2073,1910,2690	0,1059,4199,11388,13177,13345,32076
1	180355497	180373083	CM1280	0.312228	*	180355497	180373083	#8da0cb	3	1316,1086,2798	0,113,14788
1	180360624	180366186	CM1281	0.212902	*	180360624	180366186	#8da0cb	2	1785,570	0,4992
1	180615494	180642361	CM1282	0.169413	*	180615494	180642361	#8da0cb	10	384,300,375,1567,254,433,591,266,1002,649	0,1907,3136,20675,21151,21791,23497,23627,25865,26028
1	180806019	180808590	CM1283	0.255644	*	180806019	180808590	#8da0cb	2	820,515	0,2056
1	180817633	180822042	CM1284	0.320171	*	180817633	180822042	#8da0cb	3	2227,1508,1262	0,132,3147
1	180823014	180828250	CM1285	0.280781	*	180823014	180828250	#8da0cb	2	553,1680	0,3556
1	180850175	180924146	CM1286	0.193602	*	180850175	180924146	#8da0cb	12	1879,1123,1624,1637,694,1921,1687,1134,1352,465,2331,1395	0,622,7376,7380,27178,27452,30676,41533,44855,45420,71640,72289
1	180878988	180882719	CM1287	0.237042	*	180878988	180882719	#8da0cb	2	721,2193	0,1538
1	180903409	180905448	CM1288	0.56093	*	180903409	180905448	#8da0cb	2	1040,289	0,1750
1	180944225	180946769	CM1289	0.264991	*	180944225	180946769	#8da0cb	2	1297,961	0,1583
1	180982872	180984910	CM1290	0.272096	*	180982872	180984910	#8da0cb	2	353,1262	0,776
1	181011751	181049411	CM1291	0.217886	*	181011751	181049411	#8da0cb	6	2679,1157,1123,3848,2927,2305	0,114,1600,18230,34733,34960
1	181068130	181074455	CM1292	0.448032	*	181068130	181074455	#8da0cb	2	2505,902	0,5423
1	181097347	181135772	CM1293	0.246567	*	181097347	181135772	#8da0cb	9	2173,694,510,295,1850,506,2548,2430,297	0,2487,3482,5813,6498,11067,11843,11922,38128
1	181127971	181131017	CM1294	0.261198	*	181127971	181131017	#8da0cb	4	1586,1146,904,927	0,292,1985,2119
1	181148606	181907153	CM1295	0.23952	*	181148606	181907153	#8da0cb	48	1349,313,2404,368,1715,3648,2963,641,456,954,2723,2419,1341,1370,2559,1867,279,518,446,379,801,885,650,308,1237,704,1167,993,1211,258,240,841,876,1643,3589,1866,231,1520,1959,397,2276,878,753,965,242,1709,2061,1996	0,141,75993,77265,137880,216112,217147,221359,244178,245046,249634,249843,257869,257960,263241,263346,271302,271324,273057,273431,278775,286997,287237,298407,302790,304947,306022,306124,308919,315163,315764,318180,318219,323840,323955,325963,329090,334431,334471,340554,341316,362653,362681,382644,382715,588313,756341,756551
1	181490125	181738902	CM1296	0.607924	*	181490125	181738902	#8da0cb	2	1888,2295	0,246482
1	181997681	182016600	CM1297	0.174212	*	181997681	182016600	#8da0cb	5	996,1629,735,2077,378	0,378,1553,11934,18541
1	182112572	182274079	CM1298	0.200141	*	182112572	182274079	#8da0cb	23	3743,1223,491,3392,1747,664,2957,439,1427,1294,2340,1810,1741,2007,723,1736,1681,648,2363,1144,613,1885,1289	0,321,2710,3629,4113,9824,25552,25932,27057,41393,48812,49389,91379,104662,105024,115118,115285,118614,124640,140455,156621,159622,160074
1	182349568	182367719	CM1299	0.324916	*	182349568	182367719	#8da0cb	7	904,1031,2833,1727,1079,1455,402	0,8064,9355,12104,16064,16657,17749
1	182376922	182377945	CM1300	0.333698	*	182376922	182377945	#8da0cb	2	495,250	0,773
1	182385108	182390483	CM1301	0.316484	*	182385108	182390483	#8da0cb	2	461,1510	0,3865
1	182387064	182400622	CM1302	0.196855	*	182387064	182400622	#8da0cb	8	748,230,425,1307,3047,1395,1219,866	0,226,2477,7801,7829,9412,12339,12492
1	182453255	182463086	CM1303	0.363308	*	182453255	182463086	#8da0cb	3	1556,347,1007	0,759,8824
1	182570762	182752164	CM1304	0.250311	*	182570762	182752164	#8da0cb	26	467,372,1967,1714,980,717,2883,596,1579,280,1410,497,2099,1892,2004,920,2787,1443,291,550,224,2826,2552,2189,516,994	0,765,1421,12740,14627,14739,20364,20705,21829,24278,27797,28423,30064,30249,41881,47174,47744,48829,51050,62555,70914,74476,74967,114764,180406,180408
1	182576543	182579321	CM1305	0.405061	*	182576543	182579321	#8da0cb	3	648,1242,1233	0,1313,1545
1	182612530	182731658	CM1306	0.645304	*	182612530	182731658	#8da0cb	2	2031,2022	0,117106
1	182763259	182765759	CM1307	0.238004	*	182763259	182765759	#8da0cb	2	1415,728	0,1772
1	182991148	183293771	CM1308	0.177494	*	182991148	183293771	#8da0cb	69	3752,227,231,785,293,221,1101,1475,1314,507,776,246,1092,1398,2594,2116,2998,2235,1736,1245,616,552,562,284,911,1024,423,880,1569,275,1319,1815,1869,2001,1454,1293,1321,221,533,1741,360,484,364,217,1872,1518,314,988,636,1252,623,307,1504,942,2736,2439,999,620,351,934,734,1127,632,1339,1790,1816,1659,317,485	0,4114,5405,7979,8099,10107,10735,17362,17552,21784,22580,25098,25621,26044,37172,37509,47697,48126,57465,57997,63123,67469,67730,70011,70093,79746,79936,83230,83249,101983,117155,157737,157824,172261,172541,187149,196532,204932,205582,212181,212234,216326,219423,227272,228443,228949,230717,235516,237860,248243,248261,249135,250130,250681,255945,256162,258946,264727,265629,281097,282896,284168,28…
1	182992970	183014955	CM1309	-0.326769	*	182992970	183014955	#8da0cb	2	903,1093	0,20892
1	183462715	183475398	CM1310	-0.0334235	*	183462715	183475398	#8da0cb	3	1232,1230,856	0,4276,11827
1	183513029	183517608	CM1311	0.242597	*	183513029	183517608	#8da0cb	2	688,1190	0,3389
1	183547964	183569939	CM1312	0.182642	*	183547964	183569939	#8da0cb	6	242,326,946,473,637,318	0,1092,3300,4899,7690,21657
1	183549043	183592650	CM1313	0.34337	*	183549043	183592650	#8da0cb	9	1120,746,3213,1448,1061,1839,3118,1433,1641	0,711,8900,12891,18315,23861,27136,41918,41966
1	183560151	183579431	CM1314	0.209812	*	183560151	183579431	#8da0cb	6	3513,1026,246,437,318,2427	0,7239,12135,12776,16014,16853
1	183588733	183589775	CM1315	0.306241	*	183588733	183589775	#8da0cb	2	303,440	0,602
1	183607296	183885281	CM1316	0.254196	*	183607296	183885281	#8da0cb	56	922,1108,690,4436,4146,447,1130,423,1013,852,704,1912,1882,933,313,1723,3774,712,573,230,1148,1108,778,1315,564,268,350,583,716,516,4547,1581,949,1106,372,717,1035,627,2084,1044,520,348,1646,1772,1601,1288,1152,1719,2696,1856,2310,3082,1321,1579,726,600	0,8212,8382,13449,13680,46800,51417,51838,55068,55126,59819,91972,92037,97585,143995,144645,166669,171673,174466,174945,178515,178805,183246,183376,184302,192961,193971,193983,196691,197024,203184,219531,219697,222774,223666,232456,232484,234276,234323,235344,238504,239277,243313,249625,249676,252866,253331,257794,258221,263282,263299,271832,271895,273506,277259,277318
1	183611178	183654880	CM1317	0.420936	*	183611178	183654880	#8da0cb	2	225,813	0,42889
1	183775343	183820718	CM1318	-0.242589	*	183775343	183820718	#8da0cb	2	1602,743	0,44632
1	183911867	183926878	CM1319	0.276689	*	183911867	183926878	#8da0cb	2	954,1861	0,13150
1	183956036	183987086	CM1320	0.37905	*	183956036	183987086	#8da0cb	3	2892,729,989	0,6188,30061
1	183957970	184006876	CM1321	0.637489	*	183957970	184006876	#8da0cb	3	303,714,876	0,610,48030
1	183970980	184000857	CM1322	0.344211	*	183970980	184000857	#8da0cb	2	1586,758	0,29119
1	184120111	184182748	CM1323	0.222129	*	184120111	184182748	#8da0cb	10	3291,1609,1505,351,466,1426,1917,1910,914,409	0,892,7287,7461,8380,9150,9622,12427,61723,62094
1	184212095	184655763	CM1324	0.341452	*	184212095	184655763	#8da0cb	56	583,573,1078,881,754,855,659,981,925,415,1059,806,2802,728,521,2202,465,2733,1544,1627,469,394,703,1030,938,326,1856,1799,656,869,341,771,1016,1277,1999,1228,437,241,1817,353,922,437,1373,676,494,407,510,1389,279,658,1250,300,2437,1977,1199,1881	0,27596,53211,53339,55568,56753,57891,116525,119764,124342,137086,142944,143250,150885,152970,164638,165471,174810,175396,212452,212973,218284,219009,239911,242456,244043,248117,248144,251278,251642,255932,256911,264314,270535,288624,289051,305431,314871,318613,319154,324469,352255,354233,357665,358784,359057,361468,371916,377423,381266,386054,399498,405369,405723,420657,441787
1	184241440	184253701	CM1325	0.233669	*	184241440	184253701	#8da0cb	2	839,918	0,11343
1	184704109	184725109	CM1326	0.278579	*	184704109	184725109	#8da0cb	8	1508,396,1429,372,3147,2697,243,2613	0,7485,7547,8450,9931,10369,14271,18387
1	184774902	184951755	CM1327	0.221676	*	184774902	184951755	#8da0cb	35	1718,2450,1696,3238,599,235,963,1482,1499,1891,1685,2725,2273,1439,1042,2067,2031,3039,2194,1642,1381,1460,1050,1346,1010,996,1460,2218,3464,1761,1643,363,499,2940,985	0,18363,18810,30269,30634,31643,32477,37441,37655,53589,54005,60302,60401,69819,69861,75869,75951,84105,84988,98692,98852,111180,111656,113420,113498,135014,135157,138851,138860,147400,147429,153234,158228,166218,175868
1	184797340	184824802	CM1328	0.186594	*	184797340	184824802	#8da0cb	2	239,1641	0,25821
1	185284716	185671274	CM1329	0.187086	*	185284716	185671274	#8da0cb	70	2928,3867,2787,2005,1852,497,715,1125,817,1117,4337,4336,1343,1273,664,505,1214,296,413,2849,778,855,1352,2255,1041,1037,2256,1809,267,1308,1762,1766,1499,1869,1902,1955,855,962,2633,2308,2972,2850,1541,707,941,780,1057,979,464,347,297,1279,244,1203,369,327,1529,1785,1901,3138,2458,859,472,2115,1293,1203,1476,2098,1366,773	0,21146,22001,29949,29961,47731,48298,48534,49399,52758,57612,57809,82576,82760,84288,87743,88802,88853,90722,92907,93002,94058,103844,104267,105459,111417,123097,123361,130620,183979,183997,204188,204341,210173,210383,218145,219264,220442,243524,243890,250719,251126,258002,258058,279597,279771,282404,282517,285139,285908,285912,286879,287449,292052,292915,293920,317328,320526,320679,328939,32965…
1	185977703	186052159	CM1330	0.292742	*	185977703	186052159	#8da0cb	6	1669,1341,396,1165,1118,506	0,50622,65150,69269,73338,73405
1	186121224	186125235	CM1331	0.268424	*	186121224	186125235	#8da0cb	2	1390,1288	0,2723
1	186151851	186164996	CM1332	0.27637	*	186151851	186164996	#8da0cb	8	535,1453,782,526,2594,1682,549,2070	0,57,879,1821,4354,4398,6508,11075
1	186187662	186189837	CM1333	0.248981	*	186187662	186189837	#8da0cb	2	950,545	0,1630
1	186252076	186259958	CM1334	0.227098	*	186252076	186259958	#8da0cb	4	1341,508,1999,2378	0,791,5004,5504
1	186372861	186390862	CM1335	0.265748	*	186372861	186390862	#8da0cb	5	1312,723,267,1027,1602	0,963,2792,5624,16399
1	186424031	186426646	CM1336	0.345262	*	186424031	186426646	#8da0cb	4	539,618,1408,1043	0,76,1207,1322
1	186451692	186546009	CM1337	0.230894	*	186451692	186546009	#8da0cb	19	770,993,587,1804,789,566,1763,1496,2782,2394,2847,2372,1107,661,1447,323,551,334,2055	0,12101,15495,15556,16622,19383,28780,29048,35594,35930,52801,52862,77023,77082,83140,83317,83966,85578,92262
1	186574920	186955424	CM1338	0.236207	*	186574920	186955424	#8da0cb	85	754,1603,943,1435,1236,215,285,1185,480,325,683,2169,2867,674,2048,660,1932,2437,275,1807,1759,1289,1227,1939,718,598,1146,281,499,1421,1261,837,719,697,1833,1485,1614,1316,1234,731,1837,1764,2478,2004,509,2328,2399,2613,1918,1058,872,2377,1943,1114,770,2225,1936,1049,934,256,270,485,1148,229,1507,902,475,838,882,1270,1059,998,1766,807,811,746,843,438,2701,364,1975,1008,1767,919,661	0,8632,8780,11925,14443,14835,15470,20426,20478,21346,73435,73916,75254,98057,110380,125094,132740,132753,135102,154658,154834,156939,157044,162357,162460,163425,165769,166236,170046,173411,173530,178383,178390,179479,186686,186990,193193,193387,196680,196874,206026,206146,212269,212481,222446,222792,223653,231985,232066,239543,239609,242307,242646,252854,253270,258339,258683,263569,267731,268395…
1	186575154	186955068	CM1339	0.22174	*	186575154	186955068	#8da0cb	3	520,1178,442	0,377070,379472
1	186963481	187008709	CM1340	0.290327	*	186963481	187008709	#8da0cb	6	1788,1177,278,1520,1063,625	0,215,2172,6459,38714,44603
1	187041073	187359729	CM1341	0.338012	*	187041073	187359729	#8da0cb	6	341,1211,825,1043,325,356	0,207,19519,84804,131702,318300
1	187591062	188210197	CM1342	0.316291	*	187591062	188210197	#8da0cb	12	1245,910,453,3597,1605,1586,330,707,1323,2047,696,366	0,321611,326553,362682,362743,364671,372579,395865,405082,405110,615119,618769
1	187649625	187655166	CM1343	0.317198	*	187649625	187655166	#8da0cb	2	756,1188	0,4353
1	187905576	187918423	CM1344	0.365011	*	187905576	187918423	#8da0cb	3	269,290,1279	0,766,11568
1	188392012	188396540	CM1345	0.395503	*	188392012	188396540	#8da0cb	2	864,694	0,3834
1	189588787	189738512	CM1346	0.293308	*	189588787	189738512	#8da0cb	5	507,303,304,1724,317	0,61147,61960,131969,149408
1	190345005	190448609	CM1347	0.237832	*	190345005	190448609	#8da0cb	4	2241,251,396,2065	0,425,23602,101539
1	191142645	191224712	CM1348	0.245456	*	191142645	191224712	#8da0cb	5	2506,2225,896,433,289	0,31,32806,32999,81778
1	191467857	191552034	CM1349	0.190687	*	191467857	191552034	#8da0cb	3	344,1322,841	0,31523,83336
1	192116588	192140236	CM1350	0.270558	*	192116588	192140236	#8da0cb	2	1484,1635	0,22013
1	192445883	192757940	CM1351	0.298578	*	192445883	192757940	#8da0cb	35	1681,664,1808,1653,762,824,1216,774,2726,512,866,494,2679,2132,2275,2517,2452,676,2795,948,856,1261,564,2118,358,1383,1519,1199,667,924,1552,1133,353,1702,990	0,1073,12117,12129,30024,30142,35475,35770,39275,44813,47243,47428,52024,52443,61533,67767,73503,76378,81198,81841,83080,89056,89512,96690,98363,99008,102173,115703,115953,123940,124019,127854,128541,131676,311067
1	192515562	192521591	CM1352	0.251941	*	192515562	192521591	#8da0cb	2	668,2267	0,3762
1	192583987	192884289	CM1353	0.246471	*	192583987	192884289	#8da0cb	22	865,1407,1597,3008,1872,1352,412,4257,550,1216,439,1679,1424,745,488,792,1440,1288,1480,1271,998,719	0,11088,24187,85564,85595,87747,190575,191449,206758,209363,209441,211073,211257,243515,245805,261890,262974,289371,289469,292580,292719,299583
1	192595004	192610194	CM1354	0.354795	*	192595004	192610194	#8da0cb	2	1477,2159	0,13031
1	192597483	192717512	CM1355	0.479378	*	192597483	192717512	#8da0cb	3	600,530,755	0,2360,119274
1	192904912	192907099	CM1356	0.230317	*	192904912	192907099	#8da0cb	2	775,912	0,1275
1	192910143	192911740	CM1357	0.393346	*	192910143	192911740	#8da0cb	2	1087,387	0,1210
1	193035491	193040706	CM1358	0.373712	*	193035491	193040706	#8da0cb	3	827,1698,1666	0,3517,3542
1	193073221	193092421	CM1359	0.310985	*	193073221	193092421	#8da0cb	4	2005,1849,1364,1946	0,6794,7250,17254
1	193375721	193584867	CM1360	0.249269	*	193375721	193584867	#8da0cb	24	899,2141,1613,1804,2041,1477,1307,1637,439,1523,900,1821,1891,1311,743,1243,1708,2360,2554,2025,2498,973,1251,1355	0,10713,10952,30774,30932,41813,42042,49459,50496,55848,55968,71707,71713,79781,79996,130705,132887,151209,161409,161796,185581,185948,207752,207791
1	193508345	193510458	CM1361	0.219924	*	193508345	193510458	#8da0cb	2	636,892	0,1221
1	194013173	194259962	CM1362	0.262362	*	194013173	194259962	#8da0cb	18	2067,1368,362,495,728,756,345,506,1417,249,387,1241,1673,525,518,626,1624,2100	0,7921,8838,11699,16219,16327,17193,34721,181287,181453,182035,233528,234294,235495,236419,236445,244654,244689
1	194445646	194447742	CM1363	0.325992	*	194445646	194447742	#8da0cb	2	495,913	0,1183
1	194674039	194765670	CM1364	0.34004	*	194674039	194765670	#8da0cb	2	870,1235	0,90396
1	194776470	194816284	CM1365	0.368112	*	194776470	194816284	#8da0cb	4	1725,2594,2906,1039	0,22047,22134,38775
1	195164187	195166839	CM1366	0.303471	*	195164187	195166839	#8da0cb	3	309,928,1903	0,709,749
1	195909889	195915740	CM1367	0.706449	*	195909889	195915740	#8da0cb	3	656,822,281	0,1067,5570
1	196246007	196437433	CM1368	0.269455	*	196246007	196437433	#8da0cb	5	964,891,521,1472,639	0,89635,123932,189070,190787
1	196856580	196922126	CM1369	0.258891	*	196856580	196922126	#8da0cb	5	464,266,1969,594,683	0,809,63577,63737,64585
1	197010634	197032702	CM1370	0.264108	*	197010634	197032702	#8da0cb	4	1124,261,1581,344	0,235,20487,21626
1	197069965	197071345	CM1371	0.194277	*	197069965	197071345	#8da0cb	2	305,790	0,590
1	197147825	197152436	CM1372	0.235147	*	197147825	197152436	#8da0cb	3	425,775,2036	0,91,2575
1	197359984	197362522	CM1373	0.308453	*	197359984	197362522	#8da0cb	2	450,1794	0,744
1	197526151	197889310	CM1374	0.287004	*	197526151	197889310	#8da0cb	27	799,906,673,987,499,715,229,1304,420,1045,1548,1669,1206,3114,1848,742,2421,1764,296,531,1696,1622,1150,1363,2623,635,2840	0,101987,102090,118288,124571,125382,135948,179267,187975,193642,204026,204036,216113,217265,218538,221316,225022,225740,242055,250661,280934,281001,284886,345016,353629,358878,360319
1	198125545	198173134	CM1375	0.264241	*	198125545	198173134	#8da0cb	9	3465,964,3216,1158,1162,1097,1234,612,2432	0,5566,9358,17528,18964,23032,31377,31555,45157
1	198135767	198138089	CM1376	0.151512	*	198135767	198138089	#8da0cb	2	822,1227	0,1095
1	198148347	198162474	CM1377	0.261041	*	198148347	198162474	#8da0cb	2	1426,1071	0,13056
1	198167925	198172995	CM1378	0.251035	*	198167925	198172995	#8da0cb	2	516,2205	0,2865
1	198201116	198204664	CM1379	0.250322	*	198201116	198204664	#8da0cb	2	1051,1527	0,2021
1	198221939	198239061	CM1380	0.241295	*	198221939	198239061	#8da0cb	4	1291,1912,2070,2179	0,5024,5179,14943
1	198286874	198290918	CM1381	0.30421	*	198286874	198290918	#8da0cb	4	774,328,1291,884	0,1920,2753,2966
1	198465915	198655216	CM1382	0.198814	*	198465915	198655216	#8da0cb	46	1669,1380,2325,989,1266,2022,534,1761,1585,1144,1198,868,807,1478,1621,1540,1351,2339,1026,1858,1392,1305,982,303,3891,910,1262,953,4089,1540,828,835,333,3679,266,990,355,1230,1204,524,635,2188,1188,1580,1475,1470	0,13,26195,26398,37471,37634,41780,46309,46424,52594,52606,56901,57009,59418,59524,78646,78687,100639,104784,104902,115537,115597,117438,117525,122993,130773,136528,136660,141354,146354,153075,153146,154672,158365,166677,167346,171244,171869,173990,174480,180377,180818,183873,185360,185929,187831
1	198596829	198666032	CM1383	0.18589	*	198596829	198666032	#8da0cb	3	765,1156,1365	0,40939,67838
1	198756989	198768755	CM1384	0.262238	*	198756989	198768755	#8da0cb	5	1563,1168,1668,1108,1195	0,346,6240,6420,10571
1	198814536	198819897	CM1385	0.249382	*	198814536	198819897	#8da0cb	2	282,725	0,4636
1	198849335	198859990	CM1386	0.295069	*	198849335	198859990	#8da0cb	3	1993,675,1383	0,8333,9272
1	198872370	198907142	CM1387	0.26334	*	198872370	198907142	#8da0cb	12	1195,1302,446,894,1466,893,641,1101,212,1278,3480,375	0,705,3806,3810,15980,16223,18577,19621,21055,26347,31166,34397
1	198892209	198902186	CM1388	0.28206	*	198892209	198902186	#8da0cb	5	955,674,763,355,228	0,6019,7329,9104,9749
1	198935712	199213247	CM1389	0.226799	*	198935712	199213247	#8da0cb	24	1659,694,1526,2007,619,853,2335,2350,1820,881,355,499,1995,2219,1156,1003,421,824,551,2810,1976,773,2194,1804	0,2179,11580,42296,62767,67128,73878,99498,114301,116473,116504,117722,122143,184215,190511,194768,196428,196519,202050,205583,214571,215445,275341,275625
1	198977721	198990502	CM1390	0.268751	*	198977721	198990502	#8da0cb	2	2364,587	0,12194
1	199049512	199066176	CM1391	0.234812	*	199049512	199066176	#8da0cb	2	2160,1625	0,15039
1	199126022	199144209	CM1392	0.19168	*	199126022	199144209	#8da0cb	3	1405,1183,2809	0,4166,15378
1	199241083	199430672	CM1393	0.284806	*	199241083	199430672	#8da0cb	16	2700,2583,1462,1571,1435,1862,717,1482,2306,828,286,429,1837,1302,879,855	0,90,6970,7065,10506,10667,17977,18038,35613,35887,37098,38278,127712,127807,131646,188734
1	199458536	199480095	CM1394	0.271559	*	199458536	199480095	#8da0cb	5	1856,642,1004,474,243	0,426,8978,20581,21316
1	199518770	199583370	CM1395	0.237004	*	199518770	199583370	#8da0cb	4	765,1195,401,1415	0,40578,40689,63185
1	199689561	199694764	CM1396	0.282873	*	199689561	199694764	#8da0cb	2	496,2083	0,3120
1	199910416	199947952	CM1397	0.319973	*	199910416	199947952	#8da0cb	2	1697,2387	0,35149
1	200003842	200012546	CM1398	0.237403	*	200003842	200012546	#8da0cb	2	1365,1309	0,7395
1	200065747	200232415	CM1399	0.219807	*	200065747	200232415	#8da0cb	23	960,460,331,646,1289,1112,376,1088,2242,618,434,697,3029,2034,1756,2601,1448,1429,1259,1319,1480,421,1172	0,522,2359,3174,18667,18714,22524,32469,32695,46400,46598,49483,55427,86879,87066,109539,129335,129381,145415,156911,157085,158523,165496
1	200114718	200177689	CM1400	0.282923	*	200114718	200177689	#8da0cb	4	1079,3181,1170,1831	0,6255,27009,61140
1	200231218	200252251	CM1401	0.236503	*	200231218	200252251	#8da0cb	3	1172,1063,550	0,2799,20483
1	200254665	200458259	CM1402	0.205179	*	200254665	200458259	#8da0cb	34	1152,338,751,837,1317,455,2484,1722,3641,3593,1128,2050,345,1170,1117,404,744,1393,1425,1424,1705,2483,2508,2300,1220,1957,1060,932,2336,2158,2095,1423,749,383	0,7313,8399,15820,16193,21711,50702,51151,65898,65939,76987,77381,78862,92016,92049,93518,94510,94515,98875,98935,123489,129276,142080,142218,151839,161795,167378,185891,187115,187314,197235,197340,202845,202937
1	200335316	200337322	CM1403	0.269031	*	200335316	200337322	#8da0cb	2	292,495	0,1511
1	200379503	200404707	CM1404	-0.155698	*	200379503	200404707	#8da0cb	2	700,545	0,24659
1	200489084	200519969	CM1405	0.390681	*	200489084	200519969	#8da0cb	8	1069,2817,781,833,500,1968,1711,581	0,5059,5494,6792,22581,26113,26320,30304
1	200529915	200580480	CM1406	0.20947	*	200529915	200580480	#8da0cb	7	2070,2440,2849,2318,1072,727,472	0,12,27072,27210,43949,44242,50093
1	200593926	200603946	CM1407	0.44318	*	200593926	200603946	#8da0cb	4	576,391,2218,1209	0,967,2065,8811
1	200608679	200624857	CM1408	0.390068	*	200608679	200624857	#8da0cb	2	1579,3248	0,12930
1	200611588	200624944	CM1409	0.179425	*	200611588	200624944	#8da0cb	2	841,3588	0,9768
1	200676618	200678962	CM1410	0.206997	*	200676618	200678962	#8da0cb	3	288,1192,599	0,1152,1461
1	200707308	200745470	CM1411	0.352217	*	200707308	200745470	#8da0cb	3	2997,1721,294	0,35790,37868
1	200708923	200772596	CM1412	-0.0787846	*	200708923	200772596	#8da0cb	3	1050,1483,1272	0,16865,62401
1	200743118	200750997	CM1413	0.387852	*	200743118	200750997	#8da0cb	3	2649,1586,1681	0,6184,6198
1	200806887	200861645	CM1414	0.251508	*	200806887	200861645	#8da0cb	11	1796,1615,1238,480,977,1535,1061,440,1402,1826,367	0,24277,27406,28285,29117,31233,40060,42221,49910,52932,53834
1	200846991	200850142	CM1415	0.227358	*	200846991	200850142	#8da0cb	3	930,368,392	0,2134,2759
1	200864737	200939981	CM1416	0.335279	*	200864737	200939981	#8da0cb	5	489,263,3715,3532,1124	0,831,9651,11508,74120
1	200892859	200895577	CM1417	0.209795	*	200892859	200895577	#8da0cb	2	222,943	0,1775
1	200983485	200984852	CM1418	0.265336	*	200983485	200984852	#8da0cb	2	249,677	0,690
1	200988175	200997508	CM1419	0.303852	*	200988175	200997508	#8da0cb	4	2752,890,3108,1599	0,3604,6225,6709
1	201024178	201027176	CM1420	0.416105	*	201024178	201027176	#8da0cb	2	1109,899	0,2099
1	201122813	201155805	CM1421	0.305448	*	201122813	201155805	#8da0cb	7	1389,555,893,651,2140,1767,2176	0,6745,7168,7580,16271,16432,30816
1	201352755	201377467	CM1422	0.405065	*	201352755	201377467	#8da0cb	10	1661,719,501,320,498,1151,1694,335,297,320	0,421,8340,8370,12678,20650,20754,22145,23745,24392
1	201422773	201427175	CM1423	0.280658	*	201422773	201427175	#8da0cb	5	375,509,252,1983,1980	0,643,693,2413,2422
1	201436810	201446781	CM1424	0.35363	*	201436810	201446781	#8da0cb	2	2022,1438	0,8533
1	201449253	201482630	CM1425	0.289994	*	201449253	201482630	#8da0cb	6	1076,1909,2066,1883,948,685	0,1870,25556,31101,31456,32692
1	201508589	201512464	CM1426	0.286045	*	201508589	201512464	#8da0cb	2	1600,1447	0,2428
1	201616775	201620141	CM1427	0.16645	*	201616775	201620141	#8da0cb	2	797,2121	0,1245
1	201655227	201762208	CM1428	0.296023	*	201655227	201762208	#8da0cb	18	1487,414,3418,947,294,1701,401,1146,989,1774,1329,1800,1528,521,1003,754,3457,1758	0,25772,26281,26451,28208,29296,34054,50507,51200,53354,53394,62398,64207,65223,70210,70634,103524,105044
1	201819446	201833760	CM1429	-0.152795	*	201819446	201833760	#8da0cb	2	918,248	0,14066
1	201885169	201887715	CM1430	0.385996	*	201885169	201887715	#8da0cb	2	544,1573	0,973
1	201939466	201941955	CM1431	0.283414	*	201939466	201941955	#8da0cb	3	792,868,895	0,1541,1594
1	201998595	202016870	CM1432	0.346147	*	201998595	202016870	#8da0cb	7	582,1609,1536,1357,912,1245,965	0,4915,4924,7993,8131,13258,17310
1	202008223	202013353	CM1433	0.278166	*	202008223	202013353	#8da0cb	2	405,1379	0,3751
1	202403040	202588334	CM1434	0.222127	*	202403040	202588334	#8da0cb	25	676,1875,1541,763,1851,713,481,1678,2302,788,2634,2256,2360,1421,2013,2394,1790,750,3645,2239,997,2518,2124,711,517	0,34505,34535,45645,49329,54561,79652,85847,86183,92011,96156,96620,104866,105011,112230,118404,118595,127586,130657,130763,162733,180862,181117,183800,184777
1	202597598	202613792	CM1435	0.253766	*	202597598	202613792	#8da0cb	2	1861,2253	0,13941
1	202755647	202820500	CM1436	0.314645	*	202755647	202820500	#8da0cb	11	628,980,983,719,2821,1276,1074,1417,1437,865,891	0,8640,16302,18196,19180,19193,23834,61236,61305,63916,63962
1	202779146	202781296	CM1437	0.21797	*	202779146	202781296	#8da0cb	2	608,910	0,1240
1	202804448	202828298	CM1438	0.270172	*	202804448	202828298	#8da0cb	3	2287,639,998	0,711,22852
1	202968207	202977541	CM1439	0.194207	*	202968207	202977541	#8da0cb	4	1329,534,845,2450	0,348,6659,6884
1	203006339	203009811	CM1440	0.333894	*	203006339	203009811	#8da0cb	2	1773,1133	0,2339
1	203037457	203045359	CM1441	0.290784	*	203037457	203045359	#8da0cb	3	2107,1107,751	0,265,7151
1	203098314	203103793	CM1442	0.24096	*	203098314	203103793	#8da0cb	2	1082,868	0,4611
1	203104833	203187381	CM1443	0.25526	*	203104833	203187381	#8da0cb	2	1058,3340	0,79208
1	203131299	203133751	CM1444	0.161741	*	203131299	203133751	#8da0cb	2	940,751	0,1701
1	203135712	203157172	CM1445	0.332108	*	203135712	203157172	#8da0cb	9	857,1014,246,312,1754,1077,1390,2676,2291	0,6019,6674,7348,8402,10415,10664,18784,19058
1	203207322	203211915	CM1446	0.38998	*	203207322	203211915	#8da0cb	3	450,1458,661	0,706,3932
1	203242358	203297592	CM1447	0.267015	*	203242358	203297592	#8da0cb	9	1834,1701,1382,1396,5110,2992,3086,1465,4022	0,4051,4114,9148,13175,25288,31126,47050,51212
1	203267511	203270946	CM1448	0.237413	*	203267511	203270946	#8da0cb	2	1366,1466	0,1969
1	203330477	203451319	CM1449	0.217925	*	203330477	203451319	#8da0cb	24	1721,1466,2097,2685,1108,2363,3300,1510,1375,332,1819,545,1076,887,856,342,360,415,433,904,735,683,434,2450	0,129,6944,18590,28592,39896,46867,48632,63959,64849,66700,67077,85382,91736,92363,92933,99644,100316,100705,101840,101971,115640,116824,118392
1	203481213	203498478	CM1450	0.305295	*	203481213	203498478	#8da0cb	3	2568,2112,1077	0,3,16188
1	203561161	203663802	CM1451	0.247171	*	203561161	203663802	#8da0cb	22	2006,1973,1054,715,4146,666,933,1657,4189,1357,1238,650,815,2160,856,3528,1292,239,1369,1175,2500,1840	0,14128,20862,20955,33988,36333,37800,46072,57550,57795,60536,64903,70412,70448,71673,80857,81377,82983,90067,92828,100141,100194
1	203644856	203675842	CM1452	0.213519	*	203644856	203675842	#8da0cb	2	503,507	0,30479
1	203671198	203759797	CM1453	0.315415	*	203671198	203759797	#8da0cb	14	713,1238,1390,553,2903,990,1307,2197,3106,1162,2352,1451,228,849	0,1216,29250,39301,40173,40225,41686,51096,51122,61776,61907,66770,69444,87750
1	203787021	203799186	CM1454	0.34115	*	203787021	203799186	#8da0cb	4	1076,310,821,1295	0,222,10741,10870
1	203875078	203877127	CM1455	0.234001	*	203875078	203877127	#8da0cb	2	1068,680	0,1369
1	204042235	204074424	CM1456	0.301897	*	204042235	204074424	#8da0cb	4	326,507,1129,2976	0,1330,6763,29213
1	204158157	204183813	CM1457	0.24338	*	204158157	204183813	#8da0cb	5	2211,506,561,1553,781	0,15902,17944,24103,24179
1	204326270	204329328	CM1458	0.196999	*	204326270	204329328	#8da0cb	2	892,471	0,2587
1	204332283	204352187	CM1459	0.284251	*	204332283	204352187	#8da0cb	4	989,982,1209,937	0,14568,18695,18946
1	204386293	204397239	CM1460	0.24772	*	204386293	204397239	#8da0cb	5	1738,340,1864,532,2447	0,117,716,2963,8499
1	204415097	204436204	CM1461	0.222883	*	204415097	204436204	#8da0cb	2	1015,2600	0,18507
1	204415784	204465077	CM1462	0.177103	*	204415784	204465077	#8da0cb	8	417,1896,1791,796,943,2264,1778,2641	0,14262,18696,26355,29095,33645,45760,46652
1	204481322	204485186	CM1463	0.224539	*	204481322	204485186	#8da0cb	2	863,2371	0,1493
1	204481707	204501072	CM1464	0.246962	*	204481707	204501072	#8da0cb	6	1598,1816,1540,1025,337,1570	0,3072,8090,11625,12945,17795
1	204492981	204495003	CM1465	0.341277	*	204492981	204495003	#8da0cb	2	1217,449	0,1573
1	204553743	204558957	CM1466	0.299642	*	204553743	204558957	#8da0cb	3	483,344,557	0,124,4657
1	204653257	204685096	CM1467	0.345855	*	204653257	204685096	#8da0cb	4	1878,1669,1311,1555	0,6844,7008,30284
1	204695246	204707849	CM1468	0.337435	*	204695246	204707849	#8da0cb	5	1039,617,369,396,429	0,11223,11325,12160,12174
1	204944597	204946635	CM1469	0.201908	*	204944597	204946635	#8da0cb	2	643,411	0,1627
1	204959773	204984658	CM1470	0.325154	*	204959773	204984658	#8da0cb	4	2586,2848,2104,1401	0,452,22781,23380
1	205141255	205237311	CM1471	0.244418	*	205141255	205237311	#8da0cb	16	574,715,1215,870,995,946,764,2219,1255,1402,2225,835,1694,1466,2290,1092	0,957,11183,16834,27015,27120,37797,38353,39741,42173,54977,57559,64889,86232,88846,94964
1	205196546	205295118	CM1472	0.248415	*	205196546	205295118	#8da0cb	22	430,848,261,372,1150,1058,1103,804,4198,1526,1247,2457,558,1152,2065,1524,286,1946,975,1438,286,1332	0,712,3030,5900,10079,34282,46187,56567,56735,66344,66502,72336,83387,83472,84224,85753,88851,89590,91825,93177,94546,97240
1	205242574	205244881	CM1473	0.224729	*	205242574	205244881	#8da0cb	2	1230,748	0,1559
1	205399491	205481799	CM1474	0.325284	*	205399491	205481799	#8da0cb	13	1030,664,1057,1956,1737,892,361,2474,1081,984,1853,1090,702	0,72,4656,9873,9896,18722,19191,49343,49362,50763,73851,74030,81606
1	205560875	205569865	CM1475	0.329276	*	205560875	205569865	#8da0cb	4	3152,2385,212,1671	0,2131,3518,7319
1	205595216	205601793	CM1476	0.267478	*	205595216	205601793	#8da0cb	3	283,321,2924	0,2270,3653
1	205627969	205650139	CM1477	0.188986	*	205627969	205650139	#8da0cb	9	693,2135,1194,2217,2443,1191,291,2646,1551	0,5625,6360,9498,9760,12593,18628,19524,20146
1	205673474	205677125	CM1478	0.215803	*	205673474	205677125	#8da0cb	2	1375,1041	0,2610
1	205683315	205689974	CM1479	0.187076	*	205683315	205689974	#8da0cb	6	672,813,316,225,1301,213	0,1163,2422,5349,5358,6003
1	205717433	205744988	CM1480	0.39179	*	205717433	205744988	#8da0cb	3	2652,332,2008	0,24778,25547
1	205760991	205828088	CM1481	0.263944	*	205760991	205828088	#8da0cb	15	3180,302,745,245,1843,1390,1705,975,1875,325,673,2055,1241,568,825	0,11,677,2799,13046,19738,20432,21536,30926,31809,34421,39360,57518,57768,66272
1	205884383	205887459	CM1482	0.258086	*	205884383	205887459	#8da0cb	3	257,1341,505	0,1625,2571
1	206223028	206329909	CM1483	0.291545	*	206223028	206329909	#8da0cb	34	1273,352,1524,2235,1544,566,1975,612,980,459,555,2843,3121,1262,1906,1350,1041,834,298,283,232,522,213,620,574,954,718,843,699,1001,883,357,2372,1053	0,11607,11622,16020,19108,28517,34666,34708,37815,39080,43367,49186,49531,58242,58552,65802,67611,69063,69110,70360,75259,76222,76619,78717,78760,80401,80755,82596,82891,85473,86954,87055,104509,105380
1	206282825	206288469	CM1484	0.378817	*	206282825	206288469	#8da0cb	2	849,1354	0,4290
1	206493127	206561524	CM1485	1	*	206493127	206561524	#8da0cb	3	504,273,324	0,47045,68073
1	206522917	206532771	CM1486	0.282334	*	206522917	206532771	#8da0cb	2	2341,3249	0,6605
1	206640760	206646404	CM1487	0.304096	*	206640760	206646404	#8da0cb	5	620,441,645,2845,232	0,853,881,2269,5412
1	206654013	206690519	CM1488	0.274985	*	206654013	206690519	#8da0cb	8	1087,1025,1944,1505,980,1068,2975,1110	0,68,22560,22601,25644,26034,33531,35106
1	206718320	206755738	CM1489	0.216693	*	206718320	206755738	#8da0cb	7	576,766,1539,1347,1753,959,739	0,28940,29968,33679,34445,35368,36679
1	206809148	206811486	CM1490	-0.228865	*	206809148	206811486	#8da0cb	2	618,828	0,1510
1	206831297	206847049	CM1491	0.222321	*	206831297	206847049	#8da0cb	5	974,337,1973,1252,1506	0,319,4781,5537,14246
1	206852211	206900262	CM1492	0.235641	*	206852211	206900262	#8da0cb	12	2440,272,2109,333,1684,1720,1883,2208,1350,3462,602,221	0,2802,6046,19167,20376,20457,27416,37108,39929,44589,46837,47727
1	206879006	206881497	CM1493	0.206745	*	206879006	206881497	#8da0cb	2	273,1968	0,523
1	206887565	206888588	CM1494	0.288552	*	206887565	206888588	#8da0cb	2	322,341	0,682
1	206908171	206978022	CM1495	0.222676	*	206908171	206978022	#8da0cb	14	1115,636,850,1957,1235,504,228,4465,761,3657,4375,3711,2077,1987	0,2602,3774,4975,7639,8427,9750,33808,34944,47325,55325,56082,67632,67864
1	206930780	206932859	CM1496	0.261902	*	206930780	206932859	#8da0cb	2	1196,600	0,1479
1	206946244	206948191	CM1497	0.43402	*	206946244	206948191	#8da0cb	2	457,1021	0,926
1	206956241	206959852	CM1498	0.219799	*	206956241	206959852	#8da0cb	2	1525,1715	0,1896
1	206986631	207007316	CM1499	0.252994	*	206986631	207007316	#8da0cb	11	2173,294,230,463,1683,1434,1073,1475,1155,1977,928	0,253,896,1603,2830,10465,10633,15571,15791,18708,19519
1	207007699	207008952	CM1500	0.315781	*	207007699	207008952	#8da0cb	2	405,513	0,740
1	207070113	207072710	CM1501	0.324443	*	207070113	207072710	#8da0cb	2	1010,1176	0,1421
1	207082390	207153863	CM1502	0.231458	*	207082390	207153863	#8da0cb	18	1285,4839,474,3004,1681,756,1618,1542,2616,2259,1503,2433,1887,268,1534,1324,926,1349	0,10662,15887,20611,21646,40004,42179,42689,44613,45051,52518,57767,57808,60570,61219,61436,70090,70124
1	207187949	207189494	CM1503	0.477917	*	207187949	207189494	#8da0cb	2	404,598	0,947
1	207223432	207245412	CM1504	0.247929	*	207223432	207245412	#8da0cb	5	1340,1095,599,3177,3720	0,2610,4363,18186,18260
1	207261992	207278013	CM1505	0.271647	*	207261992	207278013	#8da0cb	7	1481,1393,751,1602,373,457,1342	0,74,2410,8595,8711,9478,14679
1	207345323	207484084	CM1506	0.188316	*	207345323	207484084	#8da0cb	13	2176,934,1964,780,591,1826,508,1782,1285,1648,497,2553,2265	0,16622,18424,19384,22372,45632,68804,109675,109864,125772,126386,136208,136350
1	207376842	207379759	CM1507	0.608003	*	207376842	207379759	#8da0cb	4	547,499,1127,1139	0,1013,1309,1778
1	207489088	207529563	CM1508	0.275642	*	207489088	207529563	#8da0cb	11	2798,2177,1339,347,2655,974,2224,1315,608,2308,2411	0,4986,7766,17511,19500,26633,28142,28684,30698,38051,38064
1	207506223	207509267	CM1509	0.197798	*	207506223	207509267	#8da0cb	2	872,794	0,2250
1	207580031	207671582	CM1510	0.304837	*	207580031	207671582	#8da0cb	20	2181,1036,4125,2308,940,692,778,2928,227,3076,788,3467,2169,2094,706,530,370,500,267,2700	0,805,4776,6869,11268,17951,17992,21823,21909,22784,25148,35308,36891,47626,51588,51804,52785,52792,53609,88851
1	207793306	207845123	CM1511	0.328459	*	207793306	207845123	#8da0cb	9	788,1634,1167,950,234,479,2578,855,1186	0,24143,24494,30234,30253,33775,49126,49357,50631
1	207995498	208042881	CM1512	0.283531	*	207995498	208042881	#8da0cb	4	4902,1606,1667,2482	0,9278,35503,44901
1	207999920	208007313	CM1513	0.210384	*	207999920	208007313	#8da0cb	2	1966,2532	0,4861
1	208034783	208038662	CM1514	0.326009	*	208034783	208038662	#8da0cb	3	894,828,1588	0,75,2291
1	208045670	208057817	CM1515	0.319959	*	208045670	208057817	#8da0cb	3	1866,865,1866	0,704,10281
1	208062688	208127602	CM1516	0.269164	*	208062688	208127602	#8da0cb	6	1951,992,1746,1463,1508,1612	0,743,45007,45044,52396,63302
1	208238923	208418750	CM1517	0.371674	*	208238923	208418750	#8da0cb	30	1165,1634,1578,982,964,1023,908,1206,1376,235,541,799,2159,2966,492,1673,1505,1023,590,557,1067,691,1900,1974,430,389,1775,1613,703,2145	0,20183,20248,66347,69446,93816,99894,108924,111815,118490,119149,120147,121482,121495,123945,137406,138140,141657,142351,146349,147706,147940,153574,153602,155857,157136,169847,170058,177084,177682
1	208267362	208275191	CM1518	0.171998	*	208267362	208275191	#8da0cb	2	386,1272	0,6557
1	208591887	208907272	CM1519	0.32796	*	208591887	208907272	#8da0cb	15	332,1022,2369,411,877,1451,419,2412,2312,1587,599,541,561,1902,562	0,117372,119246,119323,126008,167930,168152,184811,184843,222664,222775,223837,233697,313483,313900
1	209028606	209382828	CM1520	0.442574	*	209028606	209382828	#8da0cb	26	668,1796,1273,1916,1267,1405,2487,729,349,896,1461,1504,2054,1139,453,306,281,989,924,1346,2123,452,277,1020,479,2211	0,132490,133022,182910,183503,207043,207050,213360,228131,230713,230981,231873,239895,240317,247456,248160,248191,251322,251374,252598,252634,278304,278418,279043,279101,352011
1	209522423	209660907	CM1521	0.372969	*	209522423	209660907	#8da0cb	20	1132,1005,1757,2481,964,1927,1807,1795,544,2701,1384,1428,1672,2586,1503,950,492,625,348,2727	0,4831,17505,17557,26139,29780,38363,39095,40522,48107,49242,55561,55841,61335,62116,71222,84941,86082,86204,135757
1	209780132	209866700	CM1522	0.209098	*	209780132	209866700	#8da0cb	21	1339,1037,1520,785,1954,2135,1736,901,2820,2258,256,1276,543,2676,1863,1002,4019,3662,1701,409,1118	0,260,11412,13475,19463,26273,26411,41651,42201,42805,46617,50092,50692,51688,52036,60664,65325,65853,78541,78886,85450
1	209865589	209916576	CM1523	0.246105	*	209865589	209916576	#8da0cb	13	1402,240,1714,1949,366,573,219,1745,1463,1783,830,1537,1378	0,4918,11130,11174,14798,17750,18122,31389,31512,40665,41308,49417,49609
1	209920867	209949161	CM1524	0.249095	*	209920867	209949161	#8da0cb	8	964,2060,221,1150,1522,2314,2530,1538	0,555,2222,2907,3589,7910,20187,26756
1	210056144	210059498	CM1525	0.423205	*	210056144	210059498	#8da0cb	2	1944,1057	0,2297
1	210418002	210420200	CM1526	0.33309	*	210418002	210420200	#8da0cb	2	481,843	0,1355
1	210501736	210871036	CM1527	0.180917	*	210501736	210871036	#8da0cb	29	1397,1016,1819,367,1367,752,1773,1484,961,238,804,2127,988,1545,2033,572,1500,947,2306,1380,362,2162,1706,887,706,1814,1834,816,1408	0,951,3715,4075,11502,11750,14062,14267,18249,19222,32336,44800,45729,55836,64812,65538,71162,71373,110750,117244,136577,268601,268768,335217,349087,355633,355787,364077,367892
1	211468804	211479394	CM1528	0.260056	*	211468804	211479394	#8da0cb	5	1555,558,3267,634,1423	0,589,7267,7276,9167
1	211499564	211510191	CM1529	-0.0280047	*	211499564	211510191	#8da0cb	3	3739,470,2031	0,1467,8596
1	211516787	211527595	CM1530	0.205772	*	211516787	211527595	#8da0cb	4	831,1363,1796,1604	0,46,9012,9126
1	211589138	211594763	CM1531	0.560266	*	211589138	211594763	#8da0cb	4	618,2054,958,1222	0,149,1011,4403
1	211691472	211741235	CM1532	0.307129	*	211691472	211741235	#8da0cb	5	1706,2238,2032,1893,1091	0,8062,8195,47870,48006
1	211721388	211746191	CM1533	0.353578	*	211721388	211746191	#8da0cb	3	1031,265,1355	0,22870,23448
1	211755211	211787676	CM1534	0.15814	*	211755211	211787676	#8da0cb	12	373,1981,1374,1686,997,789,385,1496,2318,543,2495,1489	0,7272,7637,14777,15394,20298,21606,23156,24011,25302,29970,30849
1	211851287	211855253	CM1535	0.308577	*	211851287	211855253	#8da0cb	3	556,231,1375	0,53,2591
1	211854245	212126352	CM1536	0.203268	*	211854245	212126352	#8da0cb	30	978,1171,4538,1034,3010,1549,3342,2796,3182,1836,675,1246,1903,1463,1112,1955,1215,2052,246,1981,1751,902,1167,1353,1826,1885,757,1129,1865,1788	0,6507,13872,14002,15361,50402,56612,56905,69369,69456,71581,99935,117132,133262,135173,139680,141861,148688,152150,161281,161407,204987,206160,251230,253517,257115,259305,268376,270136,270319
1	212000658	212002810	CM1537	0.233783	*	212000658	212002810	#8da0cb	2	1029,852	0,1300
1	212067500	212084860	CM1538	0.23652	*	212067500	212084860	#8da0cb	7	1652,446,277,336,2002,1797,833	0,8233,8469,9112,13347,13680,16527
1	212107901	212112136	CM1539	0.231575	*	212107901	212112136	#8da0cb	2	682,660	0,3575
1	212148308	212160807	CM1540	0.295703	*	212148308	212160807	#8da0cb	4	1719,1339,2472,2396	0,263,9985,10103
1	212332492	212337405	CM1541	0.311931	*	212332492	212337405	#8da0cb	2	524,2996	0,1917
1	212332501	212361700	CM1542	0.333119	*	212332501	212361700	#8da0cb	4	433,2831,840,2033	0,1987,7504,27166
1	212339836	212392938	CM1543	0.243915	*	212339836	212392938	#8da0cb	3	587,1158,1092	0,12162,52010
1	212359471	212441450	CM1544	0.25697	*	212359471	212441450	#8da0cb	12	2808,2222,1208,394,546,422,601,741,3583,2645,1544,804	0,48014,48097,51209,51922,51950,57879,59579,67965,68754,74357,81175
1	212457707	212466810	CM1545	0.38428	*	212457707	212466810	#8da0cb	2	3118,957	0,8146
1	212462659	212467287	CM1546	0.204055	*	212462659	212467287	#8da0cb	2	2659,463	0,4165
1	212473089	212475413	CM1547	0.266543	*	212473089	212475413	#8da0cb	2	902,1158	0,1166
1	212658056	212662845	CM1548	0.373454	*	212658056	212662845	#8da0cb	5	2148,1478,467,1265,413	0,500,3413,3524,4191
1	212715339	212783250	CM1549	0.24931	*	212715339	212783250	#8da0cb	8	2269,1792,1473,1980,2060,2011,414,2936	0,86,16174,24097,44029,44185,47652,64975
1	212838652	212874532	CM1550	0.277995	*	212838652	212874532	#8da0cb	9	667,868,1640,1066,1883,1308,1799,2379,3040	0,1629,1772,3148,5169,5507,12603,16697,32840
1	212852368	212857713	CM1551	0.189752	*	212852368	212857713	#8da0cb	2	762,2783	0,2562
1	212864545	212866312	CM1552	0.25434	*	212864545	212866312	#8da0cb	3	1188,1195,241	0,52,1526
1	212900568	212905417	CM1553	0.288506	*	212900568	212905417	#8da0cb	4	1335,1124,1445,869	0,665,3404,3933
1	212922947	212928462	CM1554	0.563167	*	212922947	212928462	#8da0cb	2	1085,3097	0,2418
1	212942002	212948862	CM1555	0.199751	*	212942002	212948862	#8da0cb	4	2043,1845,1829,669	0,316,5031,5792
1	212964422	213048027	CM1556	0.267092	*	212964422	213048027	#8da0cb	10	1955,1044,1754,2439,2463,3299,3196,2163,2851,2724	0,3148,22391,27966,27991,40372,40438,66090,80701,80881
1	213088452	213169328	CM1557	0.196526	*	213088452	213169328	#8da0cb	32	2163,596,1105,1068,1448,1220,1313,988,416,2451,2405,705,438,259,581,818,571,1956,1035,1875,234,1024,539,1640,1266,4412,1563,1790,1270,546,247,869	0,1365,4813,4830,13043,13247,15376,15528,22920,27754,28291,31050,31318,35010,35559,35657,36863,39685,40594,42923,43354,44412,45094,52494,52840,62146,62904,64751,72194,72763,74801,80007
1	213222554	213225650	CM1558	0.224258	*	213222554	213225650	#8da0cb	3	517,547,1584	0,1329,1512
1	213243239	213285771	CM1559	0.217202	*	213243239	213285771	#8da0cb	7	2226,882,230,943,2016,1041,1950	0,2707,5629,5636,33386,40480,40582
1	213336086	213337464	CM1560	0.293862	*	213336086	213337464	#8da0cb	2	500,440	0,938
1	214432464	214758615	CM1561	0.319564	*	214432464	214758615	#8da0cb	72	1378,1011,545,467,668,280,702,706,757,1749,2282,1544,1167,1225,2643,2595,215,1996,716,1242,401,1847,247,3274,1851,2983,3015,1073,3001,1461,720,970,659,1591,1534,287,1167,1786,494,247,398,970,1681,568,879,1516,608,694,1539,2192,776,1259,311,256,269,2710,830,1844,1154,1084,557,515,406,255,2199,584,571,776,1268,576,1105,504	0,2001,73904,74010,77570,78097,78844,80681,90531,102443,102630,118472,127217,135075,135747,143726,143745,144254,156587,159071,160589,162403,162573,167348,168327,178989,179034,185176,185715,187155,193250,193718,194254,195274,195304,213150,216557,216890,218216,223581,233797,235311,247060,247277,255240,256540,256691,258542,258617,265424,278000,280347,287419,288120,288963,290834,292999,298497,298552,…
1	214455049	214484750	CM1562	0.207169	*	214455049	214484750	#8da0cb	4	1832,1533,1917,1474	0,20702,27784,28188
1	214489668	214492192	CM1563	0.271147	*	214489668	214492192	#8da0cb	3	823,488,793	0,1636,1731
1	215096595	215229558	CM1564	0.237746	*	215096595	215229558	#8da0cb	9	246,1573,2350,2385,567,669,995,602,1006	0,65791,77436,77613,95293,98962,99947,109761,131957
1	215195578	215229256	CM1565	0.322399	*	215195578	215229256	#8da0cb	3	1108,277,374	0,10912,33304
1	215260954	215278038	CM1566	0.275534	*	215260954	215278038	#8da0cb	2	263,923	0,16161
1	215702418	215810903	CM1567	0.198618	*	215702418	215810903	#8da0cb	11	2392,1511,1034,2317,257,1313,1242,332,1168,1307,274	0,13355,13649,37599,40862,53989,54129,55785,65503,107178,107845
1	215771401	215773970	CM1568	0.297097	*	215771401	215773970	#8da0cb	2	586,1068	0,1501
1	216007680	216051322	CM1569	0.254076	*	216007680	216051322	#8da0cb	4	796,703,455,455	0,10303,11261,43187
1	216167851	216180416	CM1570	0.448872	*	216167851	216180416	#8da0cb	4	422,2038,368,533	0,10527,10970,11720
1	216696913	216705445	CM1571	0.397169	*	216696913	216705445	#8da0cb	6	487,1391,290,309,1955,1086	0,4828,5051,5783,6577,7348
1	217177908	217203023	CM1572	0.262951	*	217177908	217203023	#8da0cb	3	435,1627,858	0,21968,24257
1	217384408	217450053	CM1573	0.831719	*	217384408	217450053	#8da0cb	3	436,316,2727	0,61704,62918
1	217445393	217450069	CM1574	0.449058	*	217445393	217450069	#8da0cb	3	354,344,2718	0,696,1958
1	217495873	217564025	CM1575	0.306388	*	217495873	217564025	#8da0cb	5	1647,278,2239,1321,1289	0,19845,45662,46348,66863
1	217655369	217669719	CM1576	0.185467	*	217655369	217669719	#8da0cb	4	2161,1047,2077,1213	0,204,12273,12761
1	217790525	217795657	CM1577	0.253858	*	217790525	217795657	#8da0cb	2	802,1985	0,3147
1	217833143	217848373	CM1578	0.335449	*	217833143	217848373	#8da0cb	2	2404,2197	0,13033
1	218518311	218531885	CM1579	0.331228	*	218518311	218531885	#8da0cb	5	2890,2197,726,1898,1383	0,5249,6152,11676,12074
1	218542759	218558538	CM1580	0.230909	*	218542759	218558538	#8da0cb	5	676,734,310,1465,791	0,1011,6120,7129,14988
1	218632826	218690962	CM1581	0.337991	*	218632826	218690962	#8da0cb	7	1272,1724,1554,961,2638,221,1340	0,13483,13900,33108,38174,51758,56796
1	218635626	218637764	CM1582	0.355344	*	218635626	218637764	#8da0cb	2	1008,563	0,1575
1	218936595	218946837	CM1583	0.205079	*	218936595	218946837	#8da0cb	2	466,1074	0,9168
1	219261887	219273244	CM1584	0.292552	*	219261887	219273244	#8da0cb	3	3274,903,213	0,10454,10635
1	219303354	219319564	CM1585	0.217265	*	219303354	219319564	#8da0cb	4	1534,1021,2803,1841	0,229,13407,14095
1	219326269	219363850	CM1586	0.234332	*	219326269	219363850	#8da0cb	7	390,1621,854,747,2740,699,3838	0,6677,6769,18528,20304,32715,33743
1	219496635	219835042	CM1587	0.247574	*	219496635	219835042	#8da0cb	45	1735,754,1798,586,354,1752,1513,1359,905,1445,842,565,2218,1850,1514,2891,1977,285,1810,355,239,874,235,1738,1736,1236,654,948,285,874,373,1420,1798,1093,1654,1536,1079,1551,778,1821,854,459,579,2802,1147	0,2005,6090,63739,68529,98730,98968,103987,104317,108882,118439,118753,119650,119744,136020,136379,138006,139682,141501,141655,142736,148956,149078,152486,152529,166584,170856,175338,182500,189860,205785,213264,219084,231564,231675,242963,243066,250457,250997,258192,258224,259391,292954,335605,336779
1	219883475	219973260	CM1588	0.298667	*	219883475	219973260	#8da0cb	11	572,925,901,212,1019,879,1368,390,1353,1228,588	0,209,830,1437,63402,74544,80491,82495,87609,87683,89197
1	220158104	220162624	CM1589	0.320946	*	220158104	220162624	#8da0cb	4	1830,746,1505,1476	0,285,2913,3044
1	220300283	220311177	CM1590	0.221252	*	220300283	220311177	#8da0cb	2	290,759	0,10135
1	220392284	220446523	CM1591	0.21808	*	220392284	220446523	#8da0cb	7	959,930,2661,2557,1417,812,2231	0,76,1268,21147,21453,36234,52008
1	220473434	220518144	CM1592	0.27133	*	220473434	220518144	#8da0cb	5	1671,486,644,1072,883	0,25992,30175,36508,43827
1	220553891	220555045	CM1593	0.355977	*	220553891	220555045	#8da0cb	2	330,353	0,801
1	220828526	220965682	CM1594	0.446932	*	220828526	220965682	#8da0cb	24	1430,998,1795,676,2019,625,2083,800,1798,416,1818,403,1729,1225,268,3070,1483,2651,1555,1163,1533,1835,1387,2165	0,29720,34550,35097,46360,53652,54725,55884,62094,62385,63086,75486,77011,77409,79572,92393,92618,111765,112227,114880,121398,129675,131083,134991
1	221047412	221377533	CM1595	0.254554	*	221047412	221377533	#8da0cb	40	639,547,561,1551,3036,2080,969,1223,1755,833,2332,1655,1688,1274,3176,1274,1841,1541,532,1490,705,2293,2191,1085,1181,763,1482,2319,784,1955,1475,1827,1846,1374,1499,1964,1191,813,1986,1760	0,2099,2849,3461,4658,7767,12912,16958,18770,34310,39973,82421,87247,87570,116117,142204,150747,151029,161102,161136,161882,171687,194360,195681,200031,200358,211644,223258,224212,225246,242960,282649,282695,287296,291332,291915,293199,298615,313198,328361
1	221266754	221391138	CM1596	0.213257	*	221266754	221391138	#8da0cb	4	1207,1028,1117,681	0,13700,89519,123703
1	221608490	221624441	CM1597	0.260718	*	221608490	221624441	#8da0cb	5	376,3991,3128,1658,1880	0,2317,3756,14029,14071
1	221682432	221688932	CM1598	0.266332	*	221682432	221688932	#8da0cb	2	1321,854	0,5646
1	221816517	221858014	CM1599	0.185444	*	221816517	221858014	#8da0cb	9	2470,761,323,1400,1458,780,324,1265,733	0,15505,16616,23792,23795,26267,26735,40232,40711
1	221901139	221908752	CM1600	0.268052	*	221901139	221908752	#8da0cb	2	615,1863	0,5750
1	221913838	222114000	CM1601	0.303725	*	221913838	222114000	#8da0cb	17	3786,966,1412,945,373,2428,541,3161,1371,1334,1223,2638,3913,3492,1045,1139,1538	0,12758,14063,15791,15915,20024,25393,34116,37604,39392,42813,52640,97081,97213,159679,196355,198624
1	221933912	221936067	CM1602	0.280429	*	221933912	221936067	#8da0cb	2	611,1039	0,1116
1	221974403	221984644	CM1603	0.313179	*	221974403	221984644	#8da0cb	9	293,948,569,247,1026,394,1986,1734,460	0,819,1010,3813,5476,6249,7331,7569,9781
1	221988724	222004064	CM1604	0.27934	*	221988724	222004064	#8da0cb	9	1575,2022,880,2342,1301,732,376,1603,1723	0,235,6895,7040,8118,11297,11702,13561,13617
1	222029077	222030766	CM1605	0.192545	*	222029077	222030766	#8da0cb	4	484,500,890,258	0,33,799,911
1	222046896	222060885	CM1606	0.26049	*	222046896	222060885	#8da0cb	2	1250,1218	0,12771
1	222110213	222114776	CM1607	0.48241	*	222110213	222114776	#8da0cb	2	1392,2266	0,2297
1	222131446	222169035	CM1608	0.295083	*	222131446	222169035	#8da0cb	9	1047,748,2066,1152,708,1900,1527,2048,256	0,212,2819,3172,23084,32331,35461,35541,37313
1	222160760	222162059	CM1609	0.495914	*	222160760	222162059	#8da0cb	2	427,460	0,839
1	222545030	222591125	CM1610	0.287533	*	222545030	222591125	#8da0cb	5	1705,338,856,220,1484	0,32825,32880,33423,44611
1	222650695	222663546	CM1611	0.273567	*	222650695	222663546	#8da0cb	3	212,249,296	0,681,12555
1	222745419	222764021	CM1612	0.33972	*	222745419	222764021	#8da0cb	4	1192,1460,2762,1653	0,105,9336,16949
1	222905036	222965173	CM1613	0.210131	*	222905036	222965173	#8da0cb	10	2040,753,485,1108,473,312,2131,392,930,1527	0,7225,7369,18637,19294,35397,39996,49846,56683,58610
1	223315352	223327704	CM1614	0.330391	*	223315352	223327704	#8da0cb	4	622,1831,1968,1293	0,636,1329,11059
1	223349439	223424201	CM1615	0.217847	*	223349439	223424201	#8da0cb	10	1637,1180,872,1512,291,1173,1854,1170,224,1700	0,2061,12426,13610,14121,22188,56615,57075,72219,73062
1	223353006	223355616	CM1616	0.304019	*	223353006	223355616	#8da0cb	2	1069,1111	0,1499
1	223723361	223809886	CM1617	0.339759	*	223723361	223809886	#8da0cb	3	2188,1409,1550	0,320,84975
1	223887213	223937388	CM1618	0.231759	*	223887213	223937388	#8da0cb	16	1412,1691,1223,2198,768,1905,3402,2446,265,992,1604,656,1808,787,2099,1910	0,620,5353,6573,8100,12658,15214,15269,21927,26224,26367,27491,31139,31888,48076,48186
1	223958319	223969199	CM1619	0.254377	*	223958319	223969199	#8da0cb	5	1124,1814,737,2459,364	0,412,1737,3720,10516
1	224010611	224041800	CM1620	0.381047	*	224010611	224041800	#8da0cb	12	477,2583,2369,1414,1960,1358,352,1578,2059,2339,740,1081	0,2202,2397,8715,9500,11689,11730,12430,19879,21830,26289,30108
1	224199417	224202042	CM1621	0.337057	*	224199417	224202042	#8da0cb	3	429,706,919	0,716,1706
1	224200201	224202720	CM1622	0.592311	*	224200201	224202720	#8da0cb	2	1738,451	0,2068
1	224252655	224256241	CM1623	0.197237	*	224252655	224256241	#8da0cb	2	1233,1292	0,2294
1	224356297	224402289	CM1624	0.260542	*	224356297	224402289	#8da0cb	9	2734,2595,2125,635,756,1895,582,903,886	0,13358,26661,27257,34648,35717,37039,41008,45106
1	224441466	224456354	CM1625	0.221958	*	224441466	224456354	#8da0cb	3	515,1811,2530	0,12254,12358
1	224520948	224568748	CM1626	0.220137	*	224520948	224568748	#8da0cb	14	1652,919,610,2014,1461,1114,1595,851,476,1709,509,533,2130,2082	0,386,7573,23448,31540,31825,34341,34376,35514,43533,43912,44781,45594,45718
1	224593970	224596694	CM1627	0.230336	*	224593970	224596694	#8da0cb	2	661,1367	0,1357
1	224684723	224692392	CM1628	0.275665	*	224684723	224692392	#8da0cb	4	2592,2461,2337,1629	0,59,5332,5671
1	224895325	225118450	CM1629	0.232224	*	224895325	225118450	#8da0cb	31	1459,1268,1829,1695,1554,251,836,1351,659,1777,2747,721,308,1699,1100,3690,2692,257,1109,340,309,673,1077,354,1109,416,369,370,253,1485,925	0,72,18523,24635,24833,29729,31541,31983,32636,37593,37864,43587,43704,44622,45255,73916,74397,82760,83448,91419,94160,94161,96356,98069,108028,108089,110300,110389,144132,221640,221772
1	225060954	225070055	CM1630	0.378937	*	225060954	225070055	#8da0cb	3	1218,1309,280	0,5628,8821
1	225437797	225441400	CM1631	0.275285	*	225437797	225441400	#8da0cb	2	1385,593	0,3010
1	225534802	225551177	CM1632	0.207974	*	225534802	225551177	#8da0cb	4	919,1139,1027,708	0,13700,15348,15465
1	225614055	225633852	CM1633	0.235664	*	225614055	225633852	#8da0cb	6	3138,1048,2141,1768,1277,1982	0,2686,8577,8871,15033,17815
1	225654303	225663413	CM1634	0.171289	*	225654303	225663413	#8da0cb	2	2101,1154	0,7956
1	225665426	225687183	CM1635	0.231445	*	225665426	225687183	#8da0cb	5	608,593,729,925,1514	0,9,2949,16733,20243
1	225720898	225728067	CM1636	0.204906	*	225720898	225728067	#8da0cb	2	721,1349	0,5820
1	225951181	225955601	CM1637	0.215245	*	225951181	225955601	#8da0cb	4	1148,1242,483,571	0,311,3004,3849
1	226035230	226040482	CM1638	0.27831	*	226035230	226040482	#8da0cb	4	2291,2380,1227,878	0,12,4025,4125
1	226129220	226133179	CM1639	0.367771	*	226129220	226133179	#8da0cb	4	1997,1673,1056,301	0,93,2903,3334
1	226163596	226179735	CM1640	0.248541	*	226163596	226179735	#8da0cb	6	562,1791,1368,455,1679,1482	0,1445,1633,4455,14460,14462
1	226186270	226218646	CM1641	0.217047	*	226186270	226218646	#8da0cb	7	2525,4194,1402,1353,1092,3151,2099	0,1692,3226,11580,11667,29225,29884
1	226296980	226311170	CM1642	0.34906	*	226296980	226311170	#8da0cb	2	2560,2228	0,11962
1	226314664	226375115	CM1643	0.328792	*	226314664	226375115	#8da0cb	8	2038,1623,1706,1345,1066,1493,1431,2197	0,4972,5159,30420,30647,32504,32588,58254
1	226335362	226337230	CM1644	0.555456	*	226335362	226337230	#8da0cb	4	580,451,1015,646	0,40,853,914
1	226411117	226438304	CM1645	0.218312	*	226411117	226438304	#8da0cb	7	980,215,532,1603,1298,1422,229	0,2945,3542,9276,24387,24401,26958
1	226413842	226421905	CM1646	0.286979	*	226413842	226421905	#8da0cb	2	1126,1203	0,6860
1	226523422	226559389	CM1647	0.244914	*	226523422	226559389	#8da0cb	13	351,459,1874,518,862,2042,2012,1743,1678,1325,270,441,2763	0,1911,7803,7889,8717,13219,13275,19546,19601,24249,24327,25017,33204
1	226591291	226596528	CM1648	-0.24571	*	226591291	226596528	#8da0cb	2	3779,399	0,4838
1	226612388	226634004	CM1649	0.308667	*	226612388	226634004	#8da0cb	4	1542,1281,2051,1700	0,154,19565,19854
1	226813894	226919736	CM1650	0.215039	*	226813894	226919736	#8da0cb	33	1766,861,2939,2475,2453,2867,3328,3302,364,2202,2809,2546,897,2149,1372,2193,1532,1942,1783,1517,637,638,339,1206,1926,1320,1462,498,736,450,283,342,887	0,95,5978,6135,16440,16455,27015,27475,34375,34425,35972,47767,50612,51355,53230,63753,64483,70488,70510,76458,82598,82606,83536,85407,90405,90533,97760,97853,99951,100324,101075,103735,104955
1	226923641	226929488	CM1651	0.247938	*	226923641	226929488	#8da0cb	2	1083,2162	0,3685
1	226924823	227016155	CM1652	0.223335	*	226924823	227016155	#8da0cb	20	3359,3326,3013,1802,1909,592,700,581,2305,2447,439,306,243,2844,2240,591,353,343,856,1219	0,26039,26256,34697,34710,48876,49823,49827,51206,51234,53943,54063,60298,60328,61127,83587,84528,87535,88238,90113
1	227008489	227010054	CM1653	0.251622	*	227008489	227010054	#8da0cb	2	474,807	0,758
1	227033076	227044131	CM1654	0.227594	*	227033076	227044131	#8da0cb	4	1265,357,296,593	0,1558,3832,10462
1	227091235	227093052	CM1655	0.184421	*	227091235	227093052	#8da0cb	2	296,1178	0,639
1	227125506	227140823	CM1656	0.228011	*	227125506	227140823	#8da0cb	3	1562,2789,1306	0,12528,13142
1	227231224	227752363	CM1657	0.382238	*	227231224	227752363	#8da0cb	45	308,1241,1185,1538,401,1199,2012,1351,828,322,578,2391,1443,684,1311,422,2154,1758,1050,1546,281,286,2045,1847,551,535,270,461,2045,1104,797,406,945,701,1694,1113,857,269,1135,402,442,1013,464,1397,1483	0,29194,50345,83640,84042,91823,122614,123253,130114,130940,131271,147153,147838,157672,171871,175711,181320,181337,193133,199311,208031,238971,254564,254865,264678,264907,266302,272849,273656,275140,276753,277851,286828,300933,312990,313303,353182,380866,385157,386540,388083,388085,393959,498400,519656
1	227941276	227954547	CM1658	0.446778	*	227941276	227954547	#8da0cb	11	839,1002,523,267,970,1302,300,414,817,1162,1076	0,2408,5286,5350,6126,6150,7920,8557,8682,12109,12175
1	228274276	228278672	CM1659	0.265135	*	228274276	228278672	#8da0cb	4	1969,324,2085,832	0,1552,2311,3150
1	228632907	228676191	CM1660	0.299154	*	228632907	228676191	#8da0cb	11	1552,926,2127,2992,2198,1496,1647,843,1691,1382,2284	0,336,10434,11494,18233,18630,26779,27382,33098,33215,41000
1	228675792	228678604	CM1661	0.269186	*	228675792	228678604	#8da0cb	2	1423,353	0,2459
1	228744195	228780604	CM1662	0.779462	*	228744195	228780604	#8da0cb	16	805,813,881,295,234,847,775,234,814,318,807,799,794,277,226,309	0,2018,4243,6531,8800,10986,13293,15498,17693,19928,22175,24413,28864,31636,33351,36100
1	228744393	228776418	CM1663	1	*	228744393	228776418	#8da0cb	8	1137,529,473,737,465,348,418,460	0,2392,4841,18080,20362,24827,29386,31565
1	228820313	229081313	CM1664	0.283072	*	228820313	229081313	#8da0cb	43	1078,2843,567,1737,2077,282,2533,1515,247,2028,2682,2276,477,383,600,945,463,2229,1788,2241,1757,342,1184,940,2315,1545,595,779,4306,2985,2048,226,467,1077,842,1319,1132,1273,1179,1179,1315,658,1150	0,10585,50024,50398,51717,55220,67081,80555,81151,100988,108350,108758,115267,115313,117826,120173,120450,125212,125636,140963,141137,143896,146159,146319,152597,152995,157256,157258,163487,163666,176045,176065,177541,179283,179338,213501,213587,243390,251382,253094,253401,256732,259850
1	229262867	229275968	CM1665	0.374805	*	229262867	229275968	#8da0cb	6	1302,1968,1319,678,1620,1259	0,2168,9333,9704,11481,11702
1	229290905	229302115	CM1666	0.280804	*	229290905	229302115	#8da0cb	4	1163,2788,1495,517	0,2024,9715,10051
1	229364836	229617854	CM1667	0.176631	*	229364836	229617854	#8da0cb	37	2653,1015,1147,362,225,798,2145,1473,894,564,1677,2686,1631,1497,331,1699,1575,1868,266,741,2520,1085,1940,2594,574,1156,488,1600,1097,944,815,1520,1641,2038,1574,3654,3281	0,1074,14938,15197,15839,19621,23699,23780,29116,29307,41655,42675,56351,56482,59229,95685,96112,98459,100124,109003,112277,138244,138441,139595,150822,151714,155413,155497,156178,159816,178109,180703,201716,211347,211455,249364,249379
1	229672552	229678670	CM1668	0.180713	*	229672552	229678670	#8da0cb	3	319,776,1110	0,1115,5008
1	229680246	229715997	CM1669	0.288275	*	229680246	229715997	#8da0cb	3	849,1928,1055	0,33823,34146
1	230123729	230125912	CM1670	0.383657	*	230123729	230125912	#8da0cb	2	541,711	0,1472
1	230201898	230368784	CM1671	0.221448	*	230201898	230368784	#8da0cb	35	3096,485,2568,847,1929,1386,625,365,2954,730,604,1986,1582,2872,1079,1490,1418,1389,1122,1336,947,1054,2272,2264,686,456,1649,1508,1225,768,1861,1015,596,2116,2077	0,7529,10819,17629,17658,18898,20534,25451,37687,43007,44075,45468,47119,55867,73366,73723,79164,83409,86705,87263,88125,94561,102656,119173,119397,120491,124427,124495,142329,143832,145742,156100,156345,164547,164809
1	230386841	230443810	CM1672	0.242043	*	230386841	230443810	#8da0cb	11	1661,1042,2011,1974,309,241,418,232,1117,814,2124	0,138,18446,18504,22834,23241,25681,26388,30510,30811,54845
1	230593892	230710146	CM1673	0.36354	*	230593892	230710146	#8da0cb	9	1407,3328,1100,1244,1004,491,2258,2036,375	0,49590,51233,108417,108511,112546,113353,113635,115879
1	230917078	230918034	CM1674	0.24217	*	230917078	230918034	#8da0cb	2	334,324	0,632
1	230984487	231005292	CM1675	0.28101	*	230984487	231005292	#8da0cb	3	3086,948,2828	0,14116,17977
1	231027098	231042319	CM1676	0.19474	*	231027098	231042319	#8da0cb	4	1064,405,676,842	0,9447,10103,14379
1	231076396	231078064	CM1677	0.221561	*	231076396	231078064	#8da0cb	2	1103,227	0,1441
1	231092287	231109620	CM1678	0.385204	*	231092287	231109620	#8da0cb	4	2344,2126,2091,1539	0,264,15242,15662
1	231163960	231190610	CM1679	0.27561	*	231163960	231190610	#8da0cb	5	971,1081,2017,2154,794	0,7896,10945,24496,25379
1	231511357	231515448	CM1680	0.28744	*	231511357	231515448	#8da0cb	3	2615,1082,822	0,1179,3269
1	231519013	231652455	CM1681	0.153076	*	231519013	231652455	#8da0cb	24	550,852,403,1189,3354,2081,309,426,3202,3340,697,1467,384,402,820,1732,1698,475,291,2077,1314,1108,1540,983	0,4540,7117,11536,24335,24364,26908,27463,33544,36460,48605,76745,81723,85253,103455,109599,109621,122833,122996,123578,123787,128773,131902,132291
1	231739341	232108392	CM1682	0.250309	*	231739341	232108392	#8da0cb	32	656,1443,2649,2207,747,1704,2554,956,1476,1507,1131,481,1149,619,361,2143,1640,1058,260,726,824,578,1133,717,380,1572,1124,515,598,3146,1910,2201	0,7685,8257,9432,22145,22536,23652,49594,58398,59027,86237,86440,95686,96049,145235,146036,146280,153020,174289,174354,174855,177806,177959,178678,182118,240551,265277,300036,309473,313950,314425,366850
1	231909808	231922765	CM1683	0.206233	*	231909808	231922765	#8da0cb	2	749,618	0,12339
1	231938098	231942563	CM1684	0.291459	*	231938098	231942563	#8da0cb	2	2316,373	0,4092
1	232587975	232766613	CM1685	0.323692	*	232587975	232766613	#8da0cb	25	1631,471,889,1607,638,494,2479,1041,1474,235,379,608,2389,2423,2607,2191,2278,2857,1499,410,2462,1197,536,1645,1498	0,4353,5162,18906,21153,22661,55222,85999,101039,103998,106754,110726,125581,125665,136944,137301,144265,145884,147089,161495,167374,167911,170109,175785,177140
1	232790547	232803901	CM1686	0.311639	*	232790547	232803901	#8da0cb	2	1537,889	0,12465
1	232929122	233080727	CM1687	0.249132	*	232929122	233080727	#8da0cb	18	1033,1444,2353,856,224,573,402,1026,517,462,2670,648,1161,945,1382,945,1704,1574	0,11455,12357,20232,107628,107827,108227,111596,116177,116973,121542,121888,123263,129753,129952,130947,149901,150014
1	233098351	233115022	CM1688	0.264421	*	233098351	233115022	#8da0cb	6	1411,436,969,961,1742,1415	0,563,2650,2768,14856,15256
1	233217495	233431975	CM1689	0.202618	*	233217495	233431975	#8da0cb	16	1793,348,1116,581,530,3667,2064,806,1425,2037,1293,1827,1428,738,1153,1473	0,21,672,10468,20672,30213,30671,33038,58299,178680,179071,199290,199524,208841,209955,213007
1	233376580	233406008	CM1690	0.236301	*	233376580	233406008	#8da0cb	6	3025,405,3032,1077,1128,1941	0,7970,9515,11190,26080,27487
1	233468572	233512151	CM1691	0.204684	*	233468572	233512151	#8da0cb	6	690,1204,980,353,289,544	0,23114,23258,25132,35474,43035
1	233576536	234286429	CM1692	0.307716	*	233576536	234286429	#8da0cb	46	713,326,2094,1304,232,458,728,879,236,688,1309,737,1849,3003,1464,745,800,2867,720,354,246,355,1309,1656,1819,1611,899,406,928,377,1443,798,537,334,362,598,2947,2013,596,234,1513,1280,288,1468,2310,2617	0,354,18202,18384,39195,39431,69987,71355,72943,103313,108409,147193,156524,157051,158706,166198,172087,172542,179639,179723,182989,186149,186155,190686,190711,197655,197934,213869,221658,222483,222853,223544,227465,228260,228416,232074,232144,233108,235465,235616,253621,253783,255543,456040,707237,707276
1	234348474	234468666	CM1693	0.256841	*	234348474	234468666	#8da0cb	25	1477,1155,369,1142,426,1716,711,3210,3888,821,1163,2967,2382,1783,1245,706,1894,1643,1519,991,930,450,432,2257,1149	0,916,3171,3943,3974,17280,17528,30682,30909,40892,47493,57150,57289,89280,96798,97286,101956,101963,109342,113361,113912,117050,117066,117935,118500
1	234491659	234510256	CM1694	0.469057	*	234491659	234510256	#8da0cb	4	1093,1395,662,1978	0,392,1494,16619
1	234521377	234537995	CM1695	0.272334	*	234521377	234537995	#8da0cb	5	1328,967,1597,2184,1945	0,85,12355,14434,14534
1	234608247	234612649	CM1696	0.306059	*	234608247	234612649	#8da0cb	2	1360,1177	0,3225
1	234622906	234631761	CM1697	0.39288	*	234622906	234631761	#8da0cb	3	2874,2388,1678	0,150,7177
1	234640958	234665982	CM1698	0.223046	*	234640958	234665982	#8da0cb	8	1081,802,1241,894,872,896,1828,1443	0,174,6819,10066,10079,11886,16724,23581
1	234754174	234777726	CM1699	0.248225	*	234754174	234777726	#8da0cb	9	2117,1810,782,282,556,932,1680,278,1030	0,607,5635,5833,9122,9380,10075,10898,22522
1	234791818	234836836	CM1700	0.248594	*	234791818	234836836	#8da0cb	8	2700,2467,1275,941,1868,1617,1445,1243	0,237,19695,19812,39545,39593,43573,43600
1	234858179	234868149	CM1701	0.446194	*	234858179	234868149	#8da0cb	2	3410,2234	0,7736
1	234894177	234896461	CM1702	0.396698	*	234894177	234896461	#8da0cb	3	1300,905,635	0,434,1649
1	234911039	234915323	CM1703	0.278822	*	234911039	234915323	#8da0cb	2	308,3094	0,1190
1	234944349	234947644	CM1704	0.30244	*	234944349	234947644	#8da0cb	4	1584,589,427,690	0,965,1842,2605
1	234974218	234988464	CM1705	0.328012	*	234974218	234988464	#8da0cb	4	594,1718,3129,1126	0,10426,11117,12794
1	234977068	235247468	CM1706	0.418479	*	234977068	235247468	#8da0cb	12	4023,2432,2509,2962,2733,4042,3029,3959,1056,1022,2659,1366	0,84113,91335,101616,112081,119451,128171,136782,169444,170886,205945,269034
1	235001678	235003275	CM1707	0.319815	*	235001678	235003275	#8da0cb	3	960,494,237	0,10,1360
1	235016792	235243758	CM1708	0.311454	*	235016792	235243758	#8da0cb	12	1793,289,1898,679,314,1125,3457,421,261,1401,898,1519	0,84217,105569,109610,134210,135002,141145,149275,152455,153369,159908,225447
1	235044105	235055419	CM1709	0.311425	*	235044105	235055419	#8da0cb	4	279,2042,1462,1682	0,7059,7604,9632
1	235068230	235092182	CM1710	0.286495	*	235068230	235092182	#8da0cb	2	2260,2471	0,21481
1	235099388	235107378	CM1711	0.306814	*	235099388	235107378	#8da0cb	2	1914,2663	0,5327
1	235130208	235134618	CM1712	0.203829	*	235130208	235134618	#8da0cb	2	656,1942	0,2468
1	235157882	235161465	CM1713	0.396472	*	235157882	235161465	#8da0cb	2	1369,1910	0,1673
1	235166035	235171454	CM1714	0.24575	*	235166035	235171454	#8da0cb	2	570,2045	0,3374
1	235184177	235188796	CM1715	0.243865	*	235184177	235188796	#8da0cb	4	1409,942,293,830	0,2227,2796,3789
1	235308278	235311576	CM1716	0.270652	*	235308278	235311576	#8da0cb	4	672,1637,271,677	0,1482,1909,2621
1	235421630	235481375	CM1717	0.178674	*	235421630	235481375	#8da0cb	13	1925,517,505,446,890,1876,1286,819,1050,1357,1556,1028,704	0,5842,5855,10653,12065,16483,28173,33354,33418,38670,54838,58717,58953
1	235462253	235470731	CM1718	0.230767	*	235462253	235470731	#8da0cb	4	584,1668,1444,286	0,5399,5813,8192
1	235795163	235806509	CM1719	0.411902	*	235795163	235806509	#8da0cb	4	1759,1114,1795,1544	0,346,9551,9763
1	235832937	235839189	CM1720	0.566269	*	235832937	235839189	#8da0cb	2	698,1164	0,5088
1	235977737	236032156	CM1721	0.205412	*	235977737	236032156	#8da0cb	13	1268,1236,1407,339,1927,460,592,467,1575,877,479,539,3224	0,16378,16414,20963,27074,30827,31029,34179,38973,41389,44103,44212,51195
1	236001002	236044414	CM1722	0.208069	*	236001002	236044414	#8da0cb	4	371,2323,1259,599	0,3926,41073,42813
1	236038541	236119042	CM1723	0.252903	*	236038541	236119042	#8da0cb	15	1246,953,583,1678,651,1228,1661,2427,2105,347,273,1862,1714,453,3008	0,999,1517,4005,7869,11763,11965,16592,16747,48397,56159,56852,70507,71688,77493
1	236062842	236084219	CM1724	0.204911	*	236062842	236084219	#8da0cb	7	640,1422,1829,1477,2892,628,521	0,1038,8157,17369,17448,20480,20856
1	236094533	236103721	CM1725	0.305163	*	236094533	236103721	#8da0cb	5	3058,432,2087,320,1025	0,6208,7101,7123,7817
1	236134447	236230959	CM1726	0.235106	*	236134447	236230959	#8da0cb	11	1972,1325,1916,1080,2652,320,1572,2660,1680,1860,1494	0,12473,14806,15421,26972,32963,80287,85450,86433,92696,95018
1	236159640	236165389	CM1727	0.252395	*	236159640	236165389	#8da0cb	3	717,2793,669	0,1776,5080
1	236172793	236180539	CM1728	0.206139	*	236172793	236180539	#8da0cb	2	1279,1418	0,6328
1	236283462	236327651	CM1729	0.195736	*	236283462	236327651	#8da0cb	9	2629,2605,374,2364,390,4146,1232,247,422	0,63,9096,21330,36111,36882,42957,43126,43664
1	236380021	236387427	CM1730	0.268811	*	236380021	236387427	#8da0cb	2	551,1445	0,5961
1	236517476	236541921	CM1731	0.226784	*	236517476	236541921	#8da0cb	3	939,306,641	0,16550,23804
1	236556936	236682254	CM1732	0.214893	*	236556936	236682254	#8da0cb	17	2438,391,474,642,1225,1302,1486,1322,2368,408,1912,498,485,1764,1302,932,2568	0,11428,22263,22400,30947,31043,35667,35819,62632,64414,71321,71829,72652,96141,108840,109166,122750
1	236693761	236698352	CM1733	0.36224	*	236693761	236698352	#8da0cb	6	1901,331,692,543,1058,364	0,518,1257,3359,3377,4227
1	236999107	237025686	CM1734	0.248723	*	236999107	237025686	#8da0cb	3	1060,1008,510	0,56,26069
1	237607152	237671207	CM1735	0.178609	*	237607152	237671207	#8da0cb	2	841,1222	0,62833
1	238027237	238836908	CM1736	0.29041	*	238027237	238836908	#8da0cb	18	923,2306,589,1993,277,1071,321,2163,2426,1863,2472,311,674,2299,826,2076,1274,456	0,110395,117385,140901,195541,195626,196393,197201,197322,400907,465645,542051,704790,742281,783132,783320,784291,809215
1	239568575	240079015	CM1737	0.264106	*	239568575	240079015	#8da0cb	17	738,841,1981,1738,1222,1056,1090,1245,3589,2379,2105,2311,3038,895,1456,515,508	0,22475,51766,52272,142124,142385,153334,158131,312542,313293,399194,410344,435709,506894,507174,509133,509932
1	240018140	240022171	CM1738	0.302505	*	240018140	240022171	#8da0cb	2	906,1233	0,2798
1	240354600	240357353	CM1739	0.339607	*	240354600	240357353	#8da0cb	3	403,474,925	0,955,1828
1	240469593	240479966	CM1740	0.400712	*	240469593	240479966	#8da0cb	4	437,621,1350,383	0,3144,3691,9990
1	240627952	240777016	CM1741	0.450347	*	240627952	240777016	#8da0cb	9	1341,515,431,678,1298,793,442,2564,479	0,34299,50286,50996,111277,111298,118345,146500,147011
1	240654320	240664475	CM1742	0.257352	*	240654320	240664475	#8da0cb	2	495,306	0,9849
1	240854991	240870382	CM1743	0.182568	*	240854991	240870382	#8da0cb	2	450,661	0,14730
1	241493524	241495154	CM1744	0.447731	*	241493524	241495154	#8da0cb	2	925,639	0,991
1	241694271	241716558	CM1745	0.272316	*	241694271	241716558	#8da0cb	4	3211,1625,2056,988	0,19361,19975,21299
1	241752593	241776639	CM1746	0.256975	*	241752593	241776639	#8da0cb	8	3903,2336,651,1318,372,442,2194,1284	0,1646,8749,10758,18934,18942,21623,22762
1	241798900	241841771	CM1747	0.222241	*	241798900	241841771	#8da0cb	6	797,2413,564,477,2398,2144	0,2900,5037,18644,40473,40654
1	241934340	242003423	CM1748	0.279509	*	241934340	242003423	#8da0cb	13	718,228,491,311,935,1348,1270,1591,1736,639,1271,1867,1895	0,28862,29935,35957,37032,39588,39674,46011,46012,54554,57534,67100,67188
1	242057889	242063204	CM1749	0.292831	*	242057889	242063204	#8da0cb	3	921,1125,1073	0,4190,4192
1	242175113	242618288	CM1750	0.339364	*	242175113	242618288	#8da0cb	20	814,877,1595,1378,1135,1414,503,2090,1931,1040,1675,939,1541,1443,1929,1558,1553,1133,1144,893	0,11784,46331,46388,121365,126806,127279,134297,134438,166984,167528,168270,175093,175122,212936,213063,230797,231143,318370,442282
1	242946921	243050289	CM1751	0.367405	*	242946921	243050289	#8da0cb	11	1928,1206,2048,1713,850,1932,1852,1027,647,1645,1514	0,182,4515,4854,16632,29079,29136,83769,100302,101723,101780
1	243221305	243231008	CM1752	0.549853	*	243221305	243231008	#8da0cb	2	753,363	0,9340
1	243263804	243278499	CM1753	0.340441	*	243263804	243278499	#8da0cb	6	988,1079,1662,930,783,1440	0,561,4237,4956,11304,13255
1	243399125	243410771	CM1754	0.327058	*	243399125	243410771	#8da0cb	6	1856,1488,1249,379,980,797	0,8068,8300,9972,10666,10824
1	243430567	243452110	CM1755	0.258946	*	243430567	243452110	#8da0cb	7	2795,1774,570,453,331,3041,2431	0,977,16980,17098,17870,18502,19006
1	243508109	244014950	CM1756	0.206499	*	243508109	244014950	#8da0cb	52	1620,2075,1839,2342,1741,3224,3228,1710,1382,261,959,1152,598,249,1385,2860,3739,2996,1598,1231,1620,1304,435,785,848,904,1961,1022,2311,952,518,272,344,310,352,985,1064,1173,606,745,833,907,1835,1407,721,1138,992,1051,837,893,2107,2819	0,136870,136885,149943,150475,160974,161038,168553,168637,178632,179463,179792,188333,220435,242031,242600,250530,250766,293003,293061,321913,322032,363770,365536,368240,370128,378833,381720,381916,383491,385809,386843,387257,387862,389025,395100,397858,403302,403460,416188,446829,448151,453620,454221,482315,486040,492913,493081,498001,498012,503066,504022
1	243517234	243585788	CM1757	0.215561	*	243517234	243585788	#8da0cb	3	1403,791,2281	0,59537,66273
1	243552865	243571849	CM1758	0.261293	*	243552865	243571849	#8da0cb	2	1461,1679	0,17305
1	243606532	243616137	CM1759	0.27584	*	243606532	243616137	#8da0cb	5	1024,873,2254,1246,1134	0,83,3160,8311,8471
1	244102053	244176234	CM1760	0.216605	*	244102053	244176234	#8da0cb	7	1208,921,789,427,767,1052,2616	0,274,31197,38042,38141,63743,71565
1	244210229	244241474	CM1761	0.309288	*	244210229	244241474	#8da0cb	8	1277,1851,482,2411,585,2025,1890,752	0,1771,14096,18438,18815,27304,27381,30493
1	244263785	244277008	CM1762	0.314883	*	244263785	244277008	#8da0cb	2	855,1389	0,11834
1	244300513	244438066	CM1763	0.235314	*	244300513	244438066	#8da0cb	17	1047,284,449,250,594,254,818,844,1801,1295,680,1368,743,3630,2294,2231,2052	0,391,54432,54657,55279,62704,72281,100017,101613,101650,105015,108269,109046,114696,116015,135322,135346
1	244461798	244574006	CM1764	0.295174	*	244461798	244574006	#8da0cb	23	1049,1786,2201,1089,1980,1238,614,418,1680,1124,1120,1450,937,283,1768,1182,479,1400,1699,1286,1057,1337,1486	0,99,4576,20010,20209,21415,23861,24177,25813,26465,34952,42630,42923,47817,50417,50423,53793,54518,54696,62988,69253,107440,110722
1	244568912	244592710	CM1765	0.217817	*	244568912	244592710	#8da0cb	3	2041,1734,1542	0,3386,22256
1	244815645	244829683	CM1766	0.275488	*	244815645	244829683	#8da0cb	5	2439,943,529,1961,943	0,9863,10212,12073,13095
1	244892791	244909047	CM1767	0.26722	*	244892791	244909047	#8da0cb	4	1534,1600,1216,578	0,5423,5664,15678
1	244964251	244981510	CM1768	0.296093	*	244964251	244981510	#8da0cb	3	1697,2368,1538	0,13814,15721
1	245081685	245121442	CM1769	0.290025	*	245081685	245121442	#8da0cb	6	3537,1073,1757,2058,212,675	0,21809,26415,33645,36103,39082
1	245163238	245193685	CM1770	0.332505	*	245163238	245193685	#8da0cb	5	1634,1527,2693,375,890	0,339,17813,18692,29557
1	245316606	245320547	CM1771	0.270165	*	245316606	245320547	#8da0cb	2	797,2855	0,1086
1	245673188	245676924	CM1772	0.374779	*	245673188	245676924	#8da0cb	2	1596,1855	0,1881
1	245807621	245844509	CM1773	0.365099	*	245807621	245844509	#8da0cb	6	2703,1473,448,1476,1309,1456	0,108,3167,28946,29208,35432
1	245843155	245844246	CM1774	0.332791	*	245843155	245844246	#8da0cb	2	578,231	0,860
1	245917797	245920632	CM1775	0.452447	*	245917797	245920632	#8da0cb	2	732,521	0,2314
1	245970254	245974798	CM1776	0.447414	*	245970254	245974798	#8da0cb	4	1846,1810,638,1325	0,24,3150,3219
1	246037718	246040447	CM1777	0.247894	*	246037718	246040447	#8da0cb	2	449,281	0,2448
1	246058492	246065186	CM1778	0.271409	*	246058492	246065186	#8da0cb	4	404,544,1145,340	0,1121,5549,6348
1	246116065	246120244	CM1779	0.346963	*	246116065	246120244	#8da0cb	4	2323,2110,954,722	0,97,3225,3356
1	246183080	246323111	CM1780	0.225609	*	246183080	246323111	#8da0cb	10	2466,1465,1773,263,229,827,1446,1700,422,2758	0,189,47471,47711,48256,93543,96643,96670,136519,137273
1	246268166	246270315	CM1781	0.319568	*	246268166	246270315	#8da0cb	2	461,1376	0,773
1	246344343	246370026	CM1782	0.236906	*	246344343	246370026	#8da0cb	2	1483,1281	0,24402
1	246377156	246419123	CM1783	0.351583	*	246377156	246419123	#8da0cb	3	2430,1757,1461	0,397,40506
1	246459001	246581956	CM1784	0.23469	*	246459001	246581956	#8da0cb	8	1894,1426,1484,389,1036,754,1545,1521	0,33912,33973,35991,37794,47370,121316,121434
1	246527221	246547339	CM1785	0.31973	*	246527221	246547339	#8da0cb	3	2645,2821,839	0,52,19279
1	246623246	246641148	CM1786	0.20884	*	246623246	246641148	#8da0cb	2	706,1299	0,16603
1	246728970	246754891	CM1787	0.193285	*	246728970	246754891	#8da0cb	9	2379,1021,3738,840,696,1416,3610,2013,985	0,3730,4295,5417,7496,11288,11623,13084,24936
1	246750162	246754900	CM1788	0.327292	*	246750162	246754900	#8da0cb	3	2100,1375,771	0,239,3967
1	246785904	246795795	CM1789	0.242535	*	246785904	246795795	#8da0cb	5	1029,3596,2434,342,232	0,5474,5557,8583,9659
1	246822102	246824040	CM1790	0.300408	*	246822102	246824040	#8da0cb	3	261,1466,861	0,472,766
1	246852579	246863055	CM1791	0.251287	*	246852579	246863055	#8da0cb	4	964,376,1189,1229	0,420,9222,9247
1	246922078	246952770	CM1792	0.15812	*	246922078	246952770	#8da0cb	9	1784,880,1607,1213,1557,531,1146,647,717	0,279,13710,13938,22747,23571,25585,25825,29975
1	247038071	247057532	CM1793	0.239856	*	247038071	247057532	#8da0cb	5	1967,1189,969,1470,1004	0,111,16097,17991,18192
1	247085073	247087584	CM1794	0.309441	*	247085073	247087584	#8da0cb	2	785,501	0,2010
1	247112258	247126729	CM1795	0.386306	*	247112258	247126729	#8da0cb	4	816,3880,1419,1795	0,10591,10596,12426
1	247134496	247171961	CM1796	-0.0023348	*	247134496	247171961	#8da0cb	3	326,2031,1340	0,35434,35933
1	247478562	247487200	CM1797	0.392158	*	247478562	247487200	#8da0cb	3	3270,1476,1541	0,7006,7097
1	247505802	247548624	CM1798	0.222505	*	247505802	247548624	#8da0cb	10	1161,547,342,2956,1709,332,1018,1187,1481,253	0,30,879,14738,14759,16782,17887,18051,24883,42569
1	247530450	247650851	CM1799	0.198309	*	247530450	247650851	#8da0cb	26	1630,492,1246,800,1767,992,2016,2167,2092,1413,1091,238,1131,1854,1193,629,482,414,573,262,1205,1058,429,2002,1615,663	0,18533,19293,22303,22532,23503,33914,39607,39643,42389,42457,44837,47802,48290,53641,63159,68189,68620,70461,72721,73277,73371,74790,108224,108553,119738
1	248069022	248131083	CM1800	0.225482	*	248069022	248131083	#8da0cb	5	1376,730,320,1655,342	0,657,31430,60406,60584
1	248567501	249101670	CM1801	0.121943	*	248567501	249101670	#8da0cb	61	1147,368,1396,886,365,1462,893,1504,1830,699,386,293,310,303,1345,907,1531,218,557,688,4173,278,421,752,958,1421,757,430,2946,2120,2035,931,249,1203,483,1869,788,765,558,1251,879,1637,1368,1446,1448,554,4728,2812,1769,3581,2614,483,1844,1016,2369,2232,2739,2611,359,2160,2138	0,2531,2549,9223,9729,11302,11803,23449,23496,27889,30285,30296,30972,31012,31625,31918,34080,34242,40454,43346,43673,48167,48272,57599,58641,67104,67226,71003,76317,77095,160553,160681,164513,165906,168320,171404,171589,192206,192322,208939,209125,217539,217883,223617,223625,227340,235142,250669,258391,281732,281846,284836,292383,299114,511977,512001,518326,518355,526901,530976,532031
1	248613116	248807546	CM1802	-0.0709798	*	248613116	248807546	#8da0cb	3	864,740,686	0,191862,193744
1	248815550	248821024	CM1803	0.188651	*	248815550	248821024	#8da0cb	2	982,2395	0,3079
1	249110380	249121413	CM1804	0.216968	*	249110380	249121413	#8da0cb	7	1301,1086,405,929,387,455,2056	0,2239,2294,5389,5973,6784,8977
1	249238520	249240706	CM1805	0.26468	*	249238520	249240706	#8da0cb	2	499,1102	0,1084
2	23373	34048	CM1806	0.49187	*	23373	34048	#8da0cb	5	1702,1577,272,528,715	0,86,3933,4653,9960
2	263329	290306	CM1807	0.352278	*	263329	290306	#8da0cb	4	1109,759,336,1184	0,24079,25132,25793
2	269413	276166	CM1808	0.228103	*	269413	276166	#8da0cb	2	422,1468	0,5285
2	429554	461994	CM1809	0.231775	*	429554	461994	#8da0cb	9	1489,1037,1118,947,585,399,1917,566,410	0,116,7987,8023,11651,12171,30523,30725,31705
2	553192	1159380	CM1810	0.240915	*	553192	1159380	#8da0cb	35	273,808,1017,541,2648,2216,407,871,1138,1522,1414,557,2109,2110,610,546,534,461,298,394,593,732,1813,994,934,451,1330,796,733,585,734,357,1576,1414,486	0,31735,108795,119856,120708,123005,140263,142935,143013,152073,160910,161542,172649,172670,297669,321069,321899,323372,323491,324077,324113,352082,387809,388237,392022,392477,415800,416299,421451,452761,487729,494989,496857,604774,605599
2	1403119	1749413	CM1811	0.288825	*	1403119	1749413	#8da0cb	25	374,650,1080,328,1445,381,2732,349,3002,1582,1813,1134,888,1037,971,3364,931,774,403,464,499,298,292,2656,796	0,119180,189324,192452,205785,205889,206605,215377,253297,255289,307618,308228,321045,322788,329594,330019,331426,332787,336334,337106,338633,341091,342656,343167,345498
2	1595698	1611774	CM1812	0.238811	*	1595698	1611774	#8da0cb	2	823,413	0,15663
2	2883228	3158604	CM1813	0.255147	*	2883228	3158604	#8da0cb	10	1139,3788,2018,1515,373,700,579,1880,1827,827	0,19251,21000,46515,47101,247520,251804,271132,271316,274549
2	3198509	3308100	CM1814	0.216533	*	3198509	3308100	#8da0cb	13	2206,1339,2186,1980,212,697,678,2538,1818,2176,2484,1219,1007	0,433,27355,27400,44307,44892,44900,46892,47267,58751,58804,108372,108447
2	3360385	3366757	CM1815	0.256157	*	3360385	3366757	#8da0cb	2	1581,449	0,5923
2	3380822	3384559	CM1816	0.291237	*	3380822	3384559	#8da0cb	2	1613,1522	0,2215
2	3400337	3466758	CM1817	0.220817	*	3400337	3466758	#8da0cb	16	1612,1318,2001,1781,550,1294,1194,562,314,489,244,2214,1382,947,1680,1409	0,26,6191,6337,23436,25380,25445,30218,30393,31079,31159,32221,44018,44101,64741,64921
2	3509028	3523943	CM1818	0.43515	*	3509028	3523943	#8da0cb	3	1102,699,1989	0,299,12926
2	3604941	3612964	CM1819	0.361734	*	3604941	3612964	#8da0cb	3	2268,2565,1759	0,5458,5751
2	3643503	3700389	CM1820	0.173323	*	3643503	3700389	#8da0cb	14	584,766,505,222,313,1267,499,264,1348,758,596,485,1346,1238	0,1581,8827,9107,9775,12810,12884,13958,28055,28432,48014,54781,55540,55544
2	5835600	5838570	CM1821	0.369945	*	5835600	5838570	#8da0cb	2	1960,399	0,2571
2	6213561	6647044	CM1822	0.189352	*	6213561	6647044	#8da0cb	27	1073,332,541,714,341,535,1405,821,395,1917,1173,2105,2002,336,309,462,328,898,2081,795,3091,2996,1147,368,2050,1964,560	0,889,108317,108479,111290,112527,112569,113324,143055,149593,150334,235470,235508,267516,268846,269449,269451,271293,271420,272452,278135,278168,349651,381226,400932,401009,432923
2	6965521	7155804	CM1823	0.231681	*	6965521	7155804	#8da0cb	39	2970,2311,1297,957,2774,1234,482,1028,413,2692,2386,421,1467,816,599,1457,397,1611,1981,2730,2289,365,353,457,328,981,297,1510,911,1153,1466,1483,742,624,1606,260,1695,501,1899	0,39307,46719,46813,51094,51831,54774,71685,72079,83034,83317,91482,91638,93403,99200,103202,103856,108532,108548,118870,119225,125137,125142,125759,125808,134804,135132,160576,160643,167911,173341,173371,178650,178717,181743,182632,184632,188305,188384
2	7177624	7184865	CM1824	0.152828	*	7177624	7184865	#8da0cb	2	628,1068	0,6173
2	7191828	7213030	CM1825	0.351874	*	7191828	7213030	#8da0cb	6	1365,1190,3021,2604,1817,1639	0,114,5215,5637,19385,19545
2	7330652	7489526	CM1826	0.33362	*	7330652	7489526	#8da0cb	6	1913,605,2394,1749,1446,1630	0,6258,51234,90158,90535,157244
2	7567683	8826021	CM1827	0.185274	*	7567683	8826021	#8da0cb	202	3501,1376,508,2184,1304,916,3148,435,750,531,3212,2581,504,382,366,1156,455,702,555,457,1191,1555,1624,996,598,577,293,1072,696,402,2420,1921,2758,1355,2559,2096,1867,1724,1214,865,403,243,1338,340,2715,1002,597,2252,384,234,1020,520,285,2340,1982,2110,988,643,1920,1703,558,2527,1381,264,1622,1752,371,1697,931,1305,611,2160,1342,638,865,1497,1685,1300,1051,1590,548,1780,860,806,1209,1117,1818,152…	0,2763,3944,9565,9906,22397,22401,24513,69565,74715,87553,88163,125519,125589,139685,140340,140386,181865,183946,193533,197525,243720,264469,264809,275223,279542,294910,297618,309327,330751,345039,345153,366507,367825,383527,397414,397722,407461,407678,413879,418068,419940,419992,420616,438635,453505,469603,471297,512216,514072,556811,565529,568647,575157,575619,595095,603534,608767,621807,621990…
2	7848169	8149717	CM1828	0.235322	*	7848169	8149717	#8da0cb	2	866,678	0,300870
2	7952610	8175645	CM1829	0.250771	*	7952610	8175645	#8da0cb	2	676,509	0,222526
2	8528570	8530203	CM1830	0.639061	*	8528570	8530203	#8da0cb	2	220,1021	0,612
2	8568179	8588557	CM1831	0.204029	*	8568179	8588557	#8da0cb	2	1227,750	0,19628
2	8771756	8774766	CM1832	0.453451	*	8771756	8774766	#8da0cb	2	357,1222	0,1788
2	8892177	8938149	CM1833	0.227012	*	8892177	8938149	#8da0cb	6	2388,1644,378,220,839,1629	0,38,1973,37044,38367,44343
2	8989269	9241239	CM1834	0.376551	*	8989269	9241239	#8da0cb	30	894,874,1284,1102,1156,933,2085,560,293,1151,1336,1461,891,3421,2629,971,1434,1068,2259,890,726,3214,2484,1975,2459,1946,332,1738,2325,262	0,10947,23909,36230,44094,73190,73488,74409,79734,107959,116954,126511,126920,133364,134214,146841,150109,152687,153519,155099,169053,181817,202909,203002,242539,242747,246819,249573,249624,251708
2	9019544	9137450	CM1835	0.237988	*	9019544	9137450	#8da0cb	3	332,642,1270	0,13877,116636
2	9215952	9227596	CM1836	0.328602	*	9215952	9227596	#8da0cb	3	1069,2123,1187	0,9521,10439
2	9276860	9277978	CM1837	0.198415	*	9276860	9277978	#8da0cb	2	397,433	0,685
2	9314919	9519376	CM1838	0.250447	*	9314919	9519376	#8da0cb	33	1032,1089,2214,418,641,2623,2459,889,657,1179,450,750,1840,2058,587,527,690,2130,2677,1128,1787,491,2376,1037,848,748,975,1488,873,2386,429,1604,1917	0,3320,3611,4670,5403,15690,15696,30642,31103,32260,33739,42082,55459,59428,59430,63610,73836,73836,74965,83760,85552,91742,98683,110575,134793,135892,136984,155520,160431,160613,161755,196745,202540
2	9391166	9452700	CM1839	0.19643	*	9391166	9452700	#8da0cb	2	1300,2659	0,58875
2	9550541	9560087	CM1840	0.45398	*	9550541	9560087	#8da0cb	3	328,406,533	0,93,9013
2	9603146	9605097	CM1841	0.253605	*	9603146	9605097	#8da0cb	3	1253,501,443	0,545,1508
2	9675162	9680449	CM1842	0.207357	*	9675162	9680449	#8da0cb	2	666,765	0,4522
2	9678243	9697044	CM1843	0.276029	*	9678243	9697044	#8da0cb	7	1950,319,348,2089,288,327,2265	0,3940,5279,9146,11765,14062,16536
2	9694281	9697430	CM1844	0.203922	*	9694281	9697430	#8da0cb	2	612,757	0,2392
2	9777111	9783088	CM1845	0.227317	*	9777111	9783088	#8da0cb	4	1608,644,620,559	0,1990,4452,5418
2	9794367	9822624	CM1846	0.270021	*	9794367	9822624	#8da0cb	7	2102,2478,797,1324,1080,1751,1103	0,583,2414,8335,8468,26506,26648
2	9805841	9815586	CM1847	0.234198	*	9805841	9815586	#8da0cb	3	1131,1191,666	0,0,9079
2	9830156	9861984	CM1848	0.313461	*	9830156	9861984	#8da0cb	5	1017,812,1541,1255,1149	0,67,2134,2342,30679
2	9839313	9853019	CM1849	0.313568	*	9839313	9853019	#8da0cb	5	1090,1400,1532,477,671	0,3757,8980,9443,13035
2	9878318	9942073	CM1850	0.240747	*	9878318	9942073	#8da0cb	13	1719,1786,1890,2413,1326,1584,607,2387,1004,1266,742,3553,1200	0,67,14217,14218,25191,25492,32204,40448,41256,54383,54591,60202,60899
2	9982971	10055517	CM1851	0.223677	*	9982971	10055517	#8da0cb	7	1925,1430,2987,1950,524,1850,1663	0,3252,52647,53575,66010,70696,70875
2	10090972	10108434	CM1852	0.307524	*	10090972	10108434	#8da0cb	4	1512,1341,1280,1125	0,13847,13993,16337
2	10124184	10132635	CM1853	0.259634	*	10124184	10132635	#8da0cb	2	1266,2096	0,6355
2	10168262	10185263	CM1854	0.295827	*	10168262	10185263	#8da0cb	7	2563,2072,3315,1063,1097,2388,948	0,482,6588,7661,13901,14377,16053
2	10212481	10258687	CM1855	0.235119	*	10212481	10258687	#8da0cb	25	976,598,318,1323,322,539,378,865,698,475,316,2921,2695,328,970,405,755,316,1025,263,1725,1478,1142,403,1092	0,3359,7196,8013,8957,9620,9645,10493,10751,11898,11992,16698,16873,23742,24565,24743,28888,28948,33130,33322,36388,36532,43326,43358,45114
2	10261108	10264073	CM1856	0.357892	*	10261108	10264073	#8da0cb	2	1259,937	0,2028
2	10275891	10277872	CM1857	0.230183	*	10275891	10277872	#8da0cb	2	826,609	0,1372
2	10410497	10551565	CM1858	0.238136	*	10410497	10551565	#8da0cb	28	1131,3168,1134,1719,1226,1073,2100,1623,596,441,3806,3920,957,1721,2062,752,790,420,402,1207,2203,1381,448,1544,2198,2229,3670,3940	0,13277,14935,26973,27134,30902,31422,33832,53931,55180,59096,59317,70355,73493,79511,104922,104928,107340,108069,109449,111549,111584,116079,119468,129277,129336,136255,137128
2	10585239	10589595	CM1859	0.352573	*	10585239	10589595	#8da0cb	3	316,444,2879	0,641,1477
2	10678259	10684579	CM1860	0.212802	*	10678259	10684579	#8da0cb	2	675,467	0,5853
2	10930176	10953525	CM1861	0.45645	*	10930176	10953525	#8da0cb	5	3548,1785,550,596,3031	0,95,2290,12281,20318
2	10975344	11040784	CM1862	0.404744	*	10975344	11040784	#8da0cb	12	524,2656,1395,1545,397,233,2075,222,978,2036,1523,544	0,28262,28906,37801,37966,38957,40996,45036,45042,48292,48532,64896
2	11211285	11262568	CM1863	0.256245	*	11211285	11262568	#8da0cb	7	732,1756,811,447,751,405,808	0,1378,32165,32388,33226,33341,50475
2	11294543	11302049	CM1864	0.437347	*	11294543	11302049	#8da0cb	3	1697,1255,1239	0,6251,6265
2	11376356	11380453	CM1865	0.20521	*	11376356	11380453	#8da0cb	3	324,605,1224	0,596,2873
2	11410418	11416555	CM1866	0.330586	*	11410418	11416555	#8da0cb	3	1328,1128,832	0,5009,5242
2	11432395	11455437	CM1867	0.171379	*	11432395	11455437	#8da0cb	5	1488,1098,1537,1053,1030	0,304,13240,13518,22012
2	11466208	11470822	CM1868	0.296682	*	11466208	11470822	#8da0cb	4	1250,699,1387,1309	0,530,3109,3305
2	11513416	11528866	CM1869	0.305347	*	11513416	11528866	#8da0cb	7	2099,1224,2116,944,1324,1278,264	0,882,4202,4791,12586,14172,14628
2	11596139	11598921	CM1870	0.183388	*	11596139	11598921	#8da0cb	2	980,1177	0,1605
2	11638449	11646729	CM1871	0.368236	*	11638449	11646729	#8da0cb	6	318,1289,830,1347,1224,952	0,104,669,1887,1982,7328
2	11827788	11963976	CM1872	0.285194	*	11827788	11963976	#8da0cb	16	1624,1483,1152,555,1600,358,252,1398,1017,377,1639,268,1620,1471,1426,1127	0,13644,15375,31637,56063,56710,58499,59014,61140,62446,65600,67659,86955,87090,90605,135061
2	11898783	12272940	CM1873	0.206691	*	11898783	12272940	#8da0cb	2	276,939	0,373218
2	11969204	12999047	CM1874	0.266447	*	11969204	12999047	#8da0cb	146	2095,1090,1127,882,1259,295,1850,2862,1170,238,2070,223,323,298,1526,2229,1624,1445,792,1128,776,315,377,792,944,789,516,1135,911,2051,1939,1211,815,361,776,613,1023,1257,1954,2630,2539,1521,1590,249,1662,1664,1481,222,3741,3262,479,220,2548,2496,1087,1851,1755,633,2395,1815,462,658,686,1278,373,1087,435,377,1848,1112,1249,1370,1718,1852,1451,1842,1163,2386,2517,2234,2025,1168,839,1333,1301,1039,…	0,1515,23490,26794,31763,32536,33379,33398,38164,39620,43264,43410,43995,47401,49755,73643,73763,77801,77924,81728,83482,84004,85353,91578,101079,101144,103056,104456,104552,115124,115264,120717,138875,142314,146473,146655,148885,148938,161090,168103,168267,176216,176271,178595,179057,179135,184340,189657,202575,202777,207088,214625,215246,215386,221023,227459,227537,230208,240519,241124,244567,2…
2	12633154	12655186	CM1875	0.231243	*	12633154	12655186	#8da0cb	2	1201,946	0,21086
2	12747864	12760861	CM1876	0.217755	*	12747864	12760861	#8da0cb	2	253,707	0,12290
2	13334362	13911259	CM1877	0.268233	*	13334362	13911259	#8da0cb	34	1038,1294,1327,936,1145,212,286,2306,1991,226,778,2849,1087,537,1344,1232,1491,426,228,223,1920,1459,392,1228,2455,1395,678,2834,1794,1966,1419,238,300,526	0,45782,206432,280551,285493,300702,301269,310003,310177,327472,328205,328233,329243,330576,336822,337134,348844,350719,350774,354759,355059,355351,363737,363751,364418,365499,412717,456728,457008,472142,472184,491847,492693,576371
2	14442914	14795958	CM1878	0.350814	*	14442914	14795958	#8da0cb	17	1540,1526,762,693,548,696,434,538,653,566,1920,2436,481,567,391,1941,1661	0,125,2834,2846,3842,3853,114202,114938,114975,118528,119923,120247,122144,331520,332451,351103,351307
2	15440263	15466278	CM1879	0.275138	*	15440263	15466278	#8da0cb	7	1089,420,1421,1285,1853,1484,611	0,1336,10772,10789,12673,12941,25404
2	15870373	15873144	CM1880	0.424043	*	15870373	15873144	#8da0cb	2	903,1234	0,1537
2	16803246	16938584	CM1881	0.290576	*	16803246	16938584	#8da0cb	33	627,504,1020,1829,431,520,597,652,279,244,582,516,1510,1765,507,537,296,676,348,1817,2423,379,1055,2568,1027,2444,1274,1288,2539,1076,1706,319,473	0,1064,1955,3009,4058,5103,7960,8813,8903,11877,14028,17132,19073,27736,28537,31232,32082,32204,33120,33190,34357,35456,41192,41852,44102,57097,65644,90632,94178,104173,106364,107117,134865
2	17129522	17611032	CM1882	0.257646	*	17129522	17611032	#8da0cb	38	344,478,231,746,879,327,1786,2002,304,615,706,272,424,813,921,932,792,453,584,218,310,1588,1296,2490,1582,2872,223,2462,1115,462,739,741,485,300,939,1782,1912,1266	0,11876,12697,94218,95248,109053,155533,155562,158387,159046,174708,176021,176492,176577,200206,200275,201520,201698,204084,204129,205001,211541,211803,217779,217947,233704,236061,253959,254253,255811,308722,324195,360831,363949,365188,406815,406874,480244
2	17696330	17722867	CM1883	0.300628	*	17696330	17722867	#8da0cb	6	1629,1348,1246,1433,1673,1390	0,206,2021,2740,23053,25147
2	17759308	17855457	CM1884	0.249947	*	17759308	17855457	#8da0cb	15	2363,850,679,1204,2200,760,1355,1225,1381,459,376,2055,2163,1045,1533	0,164,1803,37547,48889,49971,64635,64752,67388,67569,70579,79602,79643,94401,94616
2	17933853	18012503	CM1885	0.333776	*	17933853	18012503	#8da0cb	9	2457,3215,2987,3602,3605,2873,2892,1096,499	0,50276,50407,59971,60122,68389,68527,77554,77853
2	17972179	17975383	CM1886	0.429986	*	17972179	17975383	#8da0cb	2	932,1968	0,1236
2	18607289	18618567	CM1887	0.23013	*	18607289	18618567	#8da0cb	2	235,897	0,10381
2	18995330	19159065	CM1888	0.233675	*	18995330	19159065	#8da0cb	16	1206,514,309,224,841,1327,840,615,259,435,849,2218,1726,1128,2064,1521	0,35345,35410,36147,40776,41117,41885,86580,87441,89294,89533,110344,125384,125943,161671,161772
2	19246430	19331269	CM1889	0.288912	*	19246430	19331269	#8da0cb	6	2019,1239,1739,689,610,1842	0,237,73752,76841,77850,82997
2	19557127	19558873	CM1890	0.234871	*	19557127	19558873	#8da0cb	2	1135,233	0,1513
2	19673182	19688985	CM1891	0.292744	*	19673182	19688985	#8da0cb	4	1545,299,1494,1380	0,11223,14309,14348
2	19737673	19740910	CM1892	0.33626	*	19737673	19740910	#8da0cb	3	570,617,671	0,1121,2566
2	20064678	20102755	CM1893	0.205274	*	20064678	20102755	#8da0cb	9	308,376,1660,1124,308,318,478,1869,3036	0,39,3280,3538,26884,27583,28383,29189,35041
2	20105801	20111790	CM1894	0.229826	*	20105801	20111790	#8da0cb	2	611,809	0,5180
2	20187967	20190377	CM1895	0.224809	*	20187967	20190377	#8da0cb	2	556,1549	0,861
2	20335310	20425769	CM1896	0.414814	*	20335310	20425769	#8da0cb	21	500,459,898,493,1327,597,2528,2600,276,1977,1563,2011,1742,2765,1346,2614,2545,2837,2488,5013,4133	0,334,3259,9885,9970,10721,13191,13248,16168,20854,20876,30201,30463,48888,49724,70936,70978,76642,76721,85446,85734
2	20529345	20534973	CM1897	0.230933	*	20529345	20534973	#8da0cb	3	362,941,1494	0,3808,4134
2	20597871	20599360	CM1898	0.21867	*	20597871	20599360	#8da0cb	2	450,601	0,888
2	20616078	20834968	CM1899	0.247945	*	20616078	20834968	#8da0cb	30	1038,334,3776,2296,439,1691,1683,2086,2695,1589,1701,1245,1417,1585,2678,1508,2565,1722,1748,326,1346,1658,1614,3956,1960,3440,2475,861,2793,1551	0,118,6299,7635,12830,12926,13550,30021,31776,39812,77378,77547,90131,90150,99064,100019,107892,108092,122341,123450,144781,146827,159852,159874,161777,177621,178432,197857,216097,216248
2	20687922	20785163	CM1900	0.259043	*	20687922	20785163	#8da0cb	2	1166,1575	0,95666
2	20763504	20772049	CM1901	0.203235	*	20763504	20772049	#8da0cb	2	774,497	0,8048
2	20865644	20877923	CM1902	0.565816	*	20865644	20877923	#8da0cb	5	2113,2007,1665,931,838	0,9014,9377,11348,11394
2	20936520	20965773	CM1903	0.259548	*	20936520	20965773	#8da0cb	8	1505,2097,495,1475,1466,610,1623,1754	0,310,20942,21717,21720,26376,26569,27499
2	21265965	21556388	CM1904	0.364913	*	21265965	21556388	#8da0cb	11	387,1283,301,3470,1946,2214,1143,1836,1613,2173,817	0,57971,177884,188270,188444,200108,207524,212181,212301,286826,289606
2	22042592	22060123	CM1905	0.347773	*	22042592	22060123	#8da0cb	3	986,1105,1573	0,1644,15958
2	22499141	22513722	CM1906	0.234382	*	22499141	22513722	#8da0cb	4	491,510,2935,729	0,846,3870,13852
2	23574214	23773130	CM1907	0.262584	*	23574214	23773130	#8da0cb	26	764,1193,498,396,3140,2383,742,1647,1352,2091,1940,1293,993,925,1268,1037,2648,1455,1519,396,1706,1136,1400,1331,1524,392	0,2630,11981,24517,27286,33396,47904,52197,52473,59861,66742,74611,84574,93910,97393,97667,101010,101092,136206,138405,144765,154785,156249,180357,180524,198524
2	23968388	23974805	CM1908	0.230104	*	23968388	23974805	#8da0cb	3	1434,1354,399	0,29,6018
2	23989632	23996432	CM1909	0.426636	*	23989632	23996432	#8da0cb	3	2140,1758,1662	0,5022,5138
2	24047774	24074707	CM1910	0.254154	*	24047774	24074707	#8da0cb	8	533,410,2164,3049,448,3554,1165,1591	0,68,804,1020,3571,23379,23579,25157
2	24084699	24103800	CM1911	0.201582	*	24084699	24103800	#8da0cb	4	1437,234,430,332	0,1497,18582,18769
2	24114099	24140354	CM1912	0.211838	*	24114099	24140354	#8da0cb	3	1515,1491,1395	0,13108,24860
2	24483932	24499945	CM1913	0.232806	*	24483932	24499945	#8da0cb	4	2566,1754,1991,1624	0,97,13878,14389
2	24536599	24555246	CM1914	0.40461	*	24536599	24555246	#8da0cb	3	2749,2153,1120	0,15052,17527
2	24572488	24578344	CM1915	0.309159	*	24572488	24578344	#8da0cb	4	269,623,660,1342	0,1191,2841,4514
2	24587387	24605753	CM1916	0.345638	*	24587387	24605753	#8da0cb	6	1830,388,2146,2022,845,2071	0,1333,2422,2521,16207,16295
2	24679413	24685690	CM1917	0.197305	*	24679413	24685690	#8da0cb	2	800,1325	0,4952
2	24713050	24810676	CM1918	0.248465	*	24713050	24810676	#8da0cb	9	2483,2078,2984,1219,347,1185,4219,2983,2127	0,2239,17592,21455,27313,30642,85931,94638,95499
2	24730538	24736456	CM1919	0.256748	*	24730538	24736456	#8da0cb	3	1751,1165,1529	0,2302,4389
2	24827155	24876806	CM1920	0.250793	*	24827155	24876806	#8da0cb	6	992,1644,1812,1141,2326,1634	0,4,8602,8968,47325,47498
2	24942547	24949462	CM1921	0.402213	*	24942547	24949462	#8da0cb	5	2986,2849,899,725,227	0,264,4075,5656,6688
2	25070715	25071642	CM1922	0.374485	*	25070715	25071642	#8da0cb	2	212,253	0,674
2	25106266	25110443	CM1923	0.33578	*	25106266	25110443	#8da0cb	3	934,789,2634	0,139,1543
2	25149053	25154538	CM1924	0.385592	*	25149053	25154538	#8da0cb	4	1366,1131,1085,1212	0,193,4251,4273
2	25200752	25347143	CM1925	0.373269	*	25200752	25347143	#8da0cb	17	599,1020,212,2000,755,1473,980,1918,1664,920,810,1171,761,1185,1925,480,444	0,40152,63775,64326,71439,71930,72593,85385,85567,97041,97051,100120,111022,120416,126809,127541,145947
2	25382470	25391767	CM1926	0.319573	*	25382470	25391767	#8da0cb	5	2549,1237,1233,353,662	0,1214,6085,6768,8635
2	25420245	25439698	CM1927	0.225012	*	25420245	25439698	#8da0cb	7	213,1195,743,312,1141,481,1506	0,6422,6679,9898,11727,13214,17947
2	25473465	25540065	CM1928	0.293052	*	25473465	25540065	#8da0cb	10	2292,1418,345,1232,1217,214,2223,2306,3249,2621	0,22547,24859,25837,28251,29952,34834,34873,63351,63421
2	25516834	25526067	CM1929	0.359359	*	25516834	25526067	#8da0cb	2	2005,2267	0,6966
2	25584737	25645061	CM1930	0.311567	*	25584737	25645061	#8da0cb	3	1892,1678,4687	0,14589,55637
2	25599229	25625388	CM1931	0.418178	*	25599229	25625388	#8da0cb	5	1997,383,319,369,2028	0,2389,3303,4031,24131
2	25622726	25790430	CM1932	0.1683	*	25622726	25790430	#8da0cb	28	4606,2339,355,1231,959,1384,1058,824,554,311,1209,1115,924,1295,2596,2339,1402,1485,3037,2936,1203,2042,1724,2592,2300,1134,2527,1330	0,9835,19455,30517,31300,35770,36228,37786,37944,38858,44328,44451,45875,46113,52128,52317,60111,60128,81891,81999,91715,97334,97387,112835,113160,121876,157033,166374
2	25625859	25627283	CM1933	0.221615	*	25625859	25627283	#8da0cb	2	352,647	0,777
2	25786333	25787411	CM1934	0.281838	*	25786333	25787411	#8da0cb	3	383,395,368	0,683,706
2	25804398	25839155	CM1935	0.146563	*	25804398	25839155	#8da0cb	11	1392,936,1670,1686,1049,371,1806,1801,597,251,722	0,211,4806,10100,10239,16312,19685,19805,27012,27385,34035
2	25963499	25973341	CM1936	0.233595	*	25963499	25973341	#8da0cb	5	1293,1832,2126,681,470	0,1617,1903,9161,9237
2	26011366	26013199	CM1937	0.488016	*	26011366	26013199	#8da0cb	2	650,831	0,1002
2	26016548	26040930	CM1938	0.332693	*	26016548	26040930	#8da0cb	2	2159,895	0,23487
2	26044796	26048142	CM1939	0.408641	*	26044796	26048142	#8da0cb	3	1144,1669,796	0,31,2550
2	26223286	26235812	CM1940	0.203097	*	26223286	26235812	#8da0cb	6	3279,3144,620,1751,455,1668	0,139,7473,7707,8816,10858
2	26321086	26323145	CM1941	0.277637	*	26321086	26323145	#8da0cb	2	725,553	0,1506
2	26463011	26470858	CM1942	0.218613	*	26463011	26470858	#8da0cb	2	2572,2385	0,5462
2	26490811	26497531	CM1943	0.379284	*	26490811	26497531	#8da0cb	3	2909,1691,1283	0,1232,5437
2	26598372	26607663	CM1944	0.242753	*	26598372	26607663	#8da0cb	5	290,1761,1128,2393,2246	0,354,815,6646,7045
2	26624253	26727122	CM1945	0.265139	*	26624253	26727122	#8da0cb	9	1092,2103,1268,794,783,2251,1828,1291,626	0,9475,10319,23378,75720,90810,91353,101578,101891
2	26979584	26988164	CM1946	0.372166	*	26979584	26988164	#8da0cb	3	2207,2286,1505	0,8,7075
2	27293578	27310074	CM1947	0.336227	*	27293578	27310074	#8da0cb	6	2338,2441,405,842,1307,1614	0,2926,3150,4105,10160,14882
2	27301507	27305526	CM1948	-0.203782	*	27301507	27305526	#8da0cb	2	632,1127	0,2892
2	27303573	27308845	CM1949	0.202964	*	27303573	27308845	#8da0cb	2	512,790	0,4482
2	27375786	27409268	CM1950	0.241505	*	27375786	27409268	#8da0cb	9	467,317,3328,530,1630,1175,627,1145,1347	0,9267,9862,10940,11784,25892,26282,32088,32135
2	27494449	27496694	CM1951	0.400811	*	27494449	27496694	#8da0cb	2	376,1173	0,1072
2	27513176	27517059	CM1952	0.325611	*	27513176	27517059	#8da0cb	2	909,1001	0,2882
2	27937835	27943723	CM1953	0.281704	*	27937835	27943723	#8da0cb	6	822,840,688,264,537,383	0,70,1273,1358,4635,5505
2	28026254	28034127	CM1954	0.243435	*	28026254	28034127	#8da0cb	2	1629,2250	0,5623
2	28307355	28312734	CM1955	0.216116	*	28307355	28312734	#8da0cb	2	683,1246	0,4133
2	28497117	28549928	CM1956	0.302491	*	28497117	28549928	#8da0cb	5	1810,2422,317,1476,916	0,315,2291,51335,51350
2	28581291	28648408	CM1957	0.196118	*	28581291	28648408	#8da0cb	11	2915,1992,1664,1165,2657,1199,915,3852,2935,2457,2614	0,399,7547,7745,19400,19836,22767,31632,47966,50110,64503
2	28687234	28708619	CM1958	0.299514	*	28687234	28708619	#8da0cb	8	1532,964,1539,267,289,302,1493,1463	0,4515,5811,12610,13130,13212,19803,19922
2	28767195	28769416	CM1959	0.310864	*	28767195	28769416	#8da0cb	2	1538,380	0,1841
2	28806337	28811673	CM1960	0.233495	*	28806337	28811673	#8da0cb	5	1538,1644,220,1547,814	0,48,1967,3789,4403
2	28816847	28845601	CM1961	0.27561	*	28816847	28845601	#8da0cb	3	1392,1243,2222	0,152,26532
2	28822793	28905258	CM1962	0.236634	*	28822793	28905258	#8da0cb	10	3333,950,2561,1340,944,1491,1327,1564,1817,1669	0,10559,20028,24621,24882,49140,49195,54459,80648,80708
2	28936493	28940998	CM1963	0.403864	*	28936493	28940998	#8da0cb	3	1129,2257,2536	0,1768,1969
2	28971009	28976344	CM1964	0.245583	*	28971009	28976344	#8da0cb	3	649,1489,3269	0,1397,2066
2	29149331	29151089	CM1965	0.444745	*	29149331	29151089	#8da0cb	2	613,705	0,1053
2	29181345	29420311	CM1966	0.247889	*	29181345	29420311	#8da0cb	42	838,2113,1496,1586,1790,1533,1658,630,2501,1698,1485,716,1318,885,3186,2051,550,1505,2329,772,1682,2936,982,550,414,2438,2569,851,798,1370,1314,1109,1444,967,1521,369,351,2185,556,438,513,842	0,40847,41245,52395,52758,55732,55783,59409,74536,81023,81072,100952,114949,115218,122243,123336,129760,149762,150017,151649,155074,155750,158354,160794,164730,170271,170381,180957,181039,182280,182336,189483,191097,191375,206809,225184,229420,229432,230108,230975,235163,238124
2	29464683	29548664	CM1967	0.234587	*	29464683	29548664	#8da0cb	11	993,960,933,353,3703,1452,1459,1150,216,383,614	0,6127,6231,20277,72636,72765,75001,80092,80153,80649,83367
2	29646083	29679004	CM1968	0.25157	*	29646083	29679004	#8da0cb	5	589,402,1460,233,517	0,20240,24053,27602,32404
2	29682224	29685097	CM1969	0.199175	*	29682224	29685097	#8da0cb	2	460,282	0,2591
2	29717953	29975037	CM1970	0.259834	*	29717953	29975037	#8da0cb	18	1431,1407,2132,2361,2526,2555,2339,617,1231,1363,505,250,586,375,608,1343,560,456	0,87317,110392,131732,204951,227369,227570,234071,236222,249427,249495,250279,252486,252648,253439,255715,255764,256628
2	29745210	29752929	CM1971	0.339447	*	29745210	29752929	#8da0cb	3	1006,2186,1535	0,5533,6047
2	30361451	30371790	CM1972	0.22975	*	30361451	30371790	#8da0cb	4	1606,1371,1083,2055	0,50,6835,8284
2	30378155	30387892	CM1973	0.287402	*	30378155	30387892	#8da0cb	5	759,1315,493,261,484	0,4120,4756,5864,9253
2	30430295	30432784	CM1974	0.237769	*	30430295	30432784	#8da0cb	3	497,1159,271	0,696,2218
2	30440094	30562038	CM1975	0.22596	*	30440094	30562038	#8da0cb	20	1060,866,1030,2329,2224,2482,1826,1998,645,1531,1119,2187,1872,1744,331,1495,1420,995,783,3728	0,77,6156,7503,13655,16282,48169,48335,59243,64283,64553,69670,92480,92745,107010,108014,108058,115516,115575,118216
2	30466739	30496875	CM1976	0.247828	*	30466739	30496875	#8da0cb	5	1068,1488,1263,289,537	0,8756,8796,29065,29599
2	30480327	30481944	CM1977	0.261354	*	30480327	30481944	#8da0cb	2	243,1078	0,539
2	30493810	30660800	CM1978	0.22059	*	30493810	30660800	#8da0cb	8	832,1174,1039,3590,2560,2407,1459,1109	0,27257,28940,136632,149824,150127,156983,165881
2	30560717	30562531	CM1979	0.262997	*	30560717	30562531	#8da0cb	2	1333,230	0,1584
2	30584621	30589958	CM1980	0.317434	*	30584621	30589958	#8da0cb	3	1463,1262,938	0,4075,4166
2	30669464	30908326	CM1981	0.160212	*	30669464	30908326	#8da0cb	35	1615,684,616,615,924,1169,1302,1435,1638,1334,1512,1011,3791,2776,565,881,1996,1554,1300,798,1540,475,487,1876,1465,606,924,508,1563,3184,1016,1451,1625,1214,2256	0,15759,16763,18219,18250,25234,25285,34306,34785,37062,37148,45665,55840,55906,59085,64550,66916,67076,80623,80894,99551,119339,119455,136440,136920,163081,164629,166177,178336,178603,184009,189373,194384,194647,236606
2	30681184	30711079	CM1982	0.239419	*	30681184	30711079	#8da0cb	2	1016,348	0,29547
2	31014845	31022057	CM1983	0.20342	*	31014845	31022057	#8da0cb	2	1303,948	0,6264
2	31088616	31560835	CM1984	0.359075	*	31088616	31560835	#8da0cb	22	2122,714,2117,1043,1797,1364,281,514,2634,2298,2616,2519,375,567,1826,1338,1069,1187,233,719,1750,2153	0,888,58950,59380,67059,111626,112154,137992,146481,146555,165120,165144,180030,184316,185280,185569,236918,244673,258256,260147,271170,470066
2	31359758	31458092	CM1985	0.388564	*	31359758	31458092	#8da0cb	2	2154,1935	0,96399
2	31394316	31547927	CM1986	0.303458	*	31394316	31547927	#8da0cb	26	672,279,264,1023,415,2482,1902,596,1384,608,496,368,385,585,292,356,1087,1893,731,1377,1145,244,2963,2002,1101,1187	0,36767,45051,45136,45604,46556,47138,50111,62034,68142,68164,69459,70288,80509,80782,81874,83694,84112,85091,86255,86453,98752,146448,146842,152402,152424
2	32133052	32225044	CM1987	0.222572	*	32133052	32225044	#8da0cb	19	1032,1418,2364,1355,2435,1340,3371,2595,658,354,457,1515,1659,2237,569,1437,1336,644,1031	0,90,14530,14701,35812,36837,47859,47994,50915,53185,54954,57471,63956,64405,85235,89124,89177,90909,90961
2	32393825	32418219	CM1988	0.261484	*	32393825	32418219	#8da0cb	5	594,2182,2025,1646,792	0,20094,20105,22748,23014
2	32422729	32424313	CM1989	0.286454	*	32422729	32424313	#8da0cb	3	794,404,376	0,84,1208
2	32487529	32510245	CM1990	0.253008	*	32487529	32510245	#8da0cb	4	3652,2502,1738,745	0,974,20978,21789
2	32649887	32651195	CM1991	0.222711	*	32649887	32651195	#8da0cb	3	283,779,492	0,529,802
2	32926345	33001628	CM1992	0.239339	*	32926345	33001628	#8da0cb	12	1741,1523,2379,2077,220,888,308,932,851,3069,2849,761	0,232,13316,13551,16211,31400,32024,34151,34321,41535,41839,74522
2	32997970	33517177	CM1993	0.216497	*	32997970	33517177	#8da0cb	37	385,2653,2378,1972,1496,1310,970,1306,933,1976,359,250,457,2224,348,937,341,212,271,1079,1860,641,480,1125,1320,679,1316,3233,1425,2626,2216,724,551,441,1706,2185,1753	0,90851,131371,131510,137472,137590,156689,173540,178185,192493,193350,241436,242887,248139,260910,278503,289604,292932,295004,295870,295940,297345,299849,310521,313086,335213,360402,360607,363138,431637,431859,438341,441545,441834,469414,498018,517454
2	33060028	33064484	CM1994	0.256531	*	33060028	33064484	#8da0cb	4	815,415,1182,222	0,267,3274,3440
2	33434885	33438172	CM1995	0.21949	*	33434885	33438172	#8da0cb	3	864,1096,625	0,1233,2662
2	33672735	33683664	CM1996	0.331861	*	33672735	33683664	#8da0cb	4	917,1428,226,1269	0,193,1211,9660
2	33700079	33808620	CM1997	0.257029	*	33700079	33808620	#8da0cb	21	4459,1945,1824,1272,272,926,758,1597,497,1732,232,1727,3345,3148,3961,802,2667,794,946,2012,1856	0,7901,8658,12499,12663,14086,18309,19787,21666,22564,24689,26597,33880,34533,53170,53322,54504,68402,95080,106529,106564
2	33777554	33780898	CM1998	0.310566	*	33777554	33780898	#8da0cb	3	962,1506,1116	0,1763,2228
[truncated: 16,634 more rows]

## Sheet: FIB
#Chr	start	end	CM.id	Avg.peak.correlation	strand	CM.start	CM.end	track.color	n.peaks	peak.length	peak.start.in.CM
1	21372	825327	CM0	0.671765	*	21372	825327	#fc8d62	11	1258,1432,463,742,420,406,367,407,875,262,591	0,5776,8350,11240,13351,122008,122716,301875,441898,658468,803364
1	34616	666647	CM1	0.471065	*	34616	666647	#fc8d62	7	559,367,853,1284,517,1081,748	0,62092,108994,288266,531479,534521,631283
1	669348	673734	CM2	0.587423	*	669348	673734	#fc8d62	2	456,998	0,3388
1	751433	763798	CM3	0.53333	*	751433	763798	#fc8d62	4	1357,1703,350,2082	0,572,1895,10283
1	822824	826197	CM4	0.466532	*	822824	826197	#fc8d62	2	808,492	0,2881
1	875935	877865	CM5	0.694604	*	875935	877865	#fc8d62	3	502,361,349	0,845,1581
1	998104	1016007	CM6	0.544472	*	998104	1016007	#fc8d62	2	2093,2277	0,15626
1	1625083	1656683	CM7	0.479995	*	1625083	1656683	#fc8d62	2	1635,1695	0,29905
1	1764623	1775071	CM8	0.473848	*	1764623	1775071	#fc8d62	2	2816,3008	0,7440
1	1950844	1982865	CM9	0.500431	*	1950844	1982865	#fc8d62	2	576,1994	0,30027
1	2177280	2223005	CM10	0.477137	*	2177280	2223005	#fc8d62	5	1897,1243,724,253,1673	0,29997,30086,31113,44052
1	2382542	2384957	CM11	0.485929	*	2382542	2384957	#fc8d62	2	674,1316	0,1099
1	2425580	2428219	CM12	0.465701	*	2425580	2428219	#fc8d62	2	1133,1133	0,1506
1	2454511	2455449	CM13	0.395888	*	2454511	2455449	#fc8d62	2	218,382	0,556
1	2464556	2466771	CM14	0.581761	*	2464556	2466771	#fc8d62	2	292,1451	0,764
1	3086444	3092395	CM15	0.644276	*	3086444	3092395	#fc8d62	2	2021,1243	0,4708
1	3390504	3460505	CM16	0.474128	*	3390504	3460505	#fc8d62	9	359,565,1298,1229,1129,1716,1807,806,1466	0,22156,29954,29963,42447,55280,56334,68531,68535
1	3456290	3465245	CM17	0.422476	*	3456290	3465245	#fc8d62	2	921,340	0,8615
1	5730207	5732750	CM18	0.650915	*	5730207	5732750	#fc8d62	2	812,355	0,2188
1	6545211	6557308	CM19	0.396817	*	6545211	6557308	#fc8d62	3	348,2316,305	0,4932,11792
1	7279216	7532518	CM20	0.414808	*	7279216	7532518	#fc8d62	15	941,680,591,1252,788,2682,583,1061,2864,549,598,406,1302,2841,1961	0,1289,4664,33358,36185,45763,63038,65455,78911,82115,93833,169465,169518,182124,251341
1	7439249	7610478	CM21	0.385628	*	7439249	7610478	#fc8d62	4	973,738,1472,983	0,112101,169757,169986
1	7551161	7552191	CM22	0.409029	*	7551161	7552191	#fc8d62	2	418,262	0,768
1	7727764	7729566	CM23	0.642726	*	7727764	7729566	#fc8d62	3	643,517,618	0,127,1184
1	7870008	7871215	CM24	0.394175	*	7870008	7871215	#fc8d62	3	433,376,355	0,70,852
1	7886711	7889731	CM25	0.591015	*	7886711	7889731	#fc8d62	3	1153,670,626	0,903,2394
1	7981907	8003766	CM26	0.451512	*	7981907	8003766	#fc8d62	4	885,2052,293,2684	0,17774,18595,19175
1	8085382	8158854	CM27	0.616628	*	8085382	8158854	#fc8d62	7	3212,1854,1647,2064,2019,1766,2840	0,21615,35840,51465,57394,64146,70632
1	8166312	8285921	CM28	0.452833	*	8166312	8285921	#fc8d62	8	1215,2082,2093,2437,1089,2504,2256,1393	0,75374,75382,104716,105139,110687,117353,118127
1	8176462	8182335	CM29	0.530679	*	8176462	8182335	#fc8d62	3	826,1834,1269	0,4039,4238
1	8193400	8344506	CM30	0.489569	*	8193400	8344506	#fc8d62	10	881,1059,453,636,843,1240,1497,1141,2849,2512	0,4078,60755,61502,64159,68254,70387,70649,148257,148403
1	8262885	8320126	CM31	0.4286	*	8262885	8320126	#fc8d62	2	236,1117	0,56124
1	8471605	8472964	CM32	0.598735	*	8471605	8472964	#fc8d62	2	674,403	0,956
1	8949556	8952746	CM33	0.460922	*	8949556	8952746	#fc8d62	2	1145,1291	0,1899
1	8963679	8969390	CM34	0.406677	*	8963679	8969390	#fc8d62	4	240,845,1200,925	0,1935,4511,4530
1	9121409	9130679	CM35	0.489008	*	9121409	9130679	#fc8d62	8	1597,1702,634,257,877,2260,1047,618	0,347,2770,3869,5574,7010,7335,8639
1	9138438	9146100	CM36	0.577902	*	9138438	9146100	#fc8d62	4	1273,642,355,214	0,70,6427,7448
1	9160717	9161793	CM37	0.748722	*	9160717	9161793	#fc8d62	2	226,468	0,608
1	9222675	9268248	CM38	0.530739	*	9222675	9268248	#fc8d62	4	2533,1599,1538,782	0,33098,38380,44791
1	9263754	9271935	CM39	0.436496	*	9263754	9271935	#fc8d62	2	235,1304	0,6877
1	9267480	9289403	CM40	0.405185	*	9267480	9289403	#fc8d62	2	638,1001	0,20922
1	9299213	9303220	CM41	0.385617	*	9299213	9303220	#fc8d62	2	1968,1210	0,2797
1	9350429	9355239	CM42	0.471123	*	9350429	9355239	#fc8d62	3	497,529,2006	0,1709,2804
1	9377483	9387248	CM43	0.498061	*	9377483	9387248	#fc8d62	2	856,1024	0,8741
1	9391766	9393328	CM44	0.41986	*	9391766	9393328	#fc8d62	2	364,1029	0,533
1	9446172	9449204	CM45	0.395981	*	9446172	9449204	#fc8d62	2	498,841	0,2191
1	9457775	9458756	CM46	0.504473	*	9457775	9458756	#fc8d62	2	463,226	0,755
1	9460222	9462533	CM47	0.593942	*	9460222	9462533	#fc8d62	2	817,860	0,1451
1	9746825	9760969	CM48	0.38645	*	9746825	9760969	#fc8d62	4	1723,439,232,771	0,2192,3264,13373
1	9949915	9954180	CM49	0.527677	*	9949915	9954180	#fc8d62	2	1472,1402	0,2863
1	10310766	10314617	CM50	0.406531	*	10310766	10314617	#fc8d62	4	1205,429,601,1224	0,640,1468,2627
1	10437246	10461164	CM51	0.623684	*	10437246	10461164	#fc8d62	6	2375,2682,284,3101,2696,2923	0,7,3813,9750,9961,20995
1	11231958	11239023	CM52	0.398034	*	11231958	11239023	#fc8d62	2	339,961	0,6104
1	11789205	11792930	CM53	0.564905	*	11789205	11792930	#fc8d62	3	1267,1704,2190	0,1394,1535
1	11862990	11867446	CM54	0.471603	*	11862990	11867446	#fc8d62	2	651,2333	0,2123
1	12020355	12027504	CM55	0.355512	*	12020355	12027504	#fc8d62	2	1637,610	0,6539
1	12127071	12140525	CM56	0.511268	*	12127071	12140525	#fc8d62	5	767,1348,1967,292,2879	0,211,1142,2679,10575
1	12232326	12246085	CM57	0.374113	*	12232326	12246085	#fc8d62	4	1481,1673,1857,2130	0,174,6175,11629
1	12244752	12246548	CM58	0.618808	*	12244752	12246548	#fc8d62	2	435,906	0,890
1	12256385	12262581	CM59	0.490115	*	12256385	12262581	#fc8d62	2	1475,649	0,5547
1	12268622	12289939	CM60	-0.333255	*	12268622	12289939	#fc8d62	2	2630,223	0,21094
1	12375069	12679741	CM61	0.468002	*	12375069	12679741	#fc8d62	24	654,762,996,2293,1119,816,3277,2700,349,852,1853,1512,1327,1507,2689,2653,1578,1979,1284,212,1028,326,2248,4194	0,1197,55562,90540,108798,110893,118675,132558,139535,149204,157243,157513,162820,165065,194680,224351,234076,257715,264716,266322,272774,278839,279746,300478
1	12554673	12556988	CM62	0.599282	*	12554673	12556988	#fc8d62	2	520,1471	0,844
1	12676339	12677652	CM63	0.431676	*	12676339	12677652	#fc8d62	2	499,550	0,763
1	13910312	13991755	CM64	0.718367	*	13910312	13991755	#fc8d62	6	847,265,935,1644,682,3035	0,6685,9025,9167,10292,78408
1	14843225	15069581	CM65	0.572541	*	14843225	15069581	#fc8d62	17	522,1465,656,1055,919,2127,1882,253,1902,408,767,2754,886,2028,2040,2055,1724	0,32,903,2802,2941,4150,4175,6517,25900,26353,27142,81657,82319,215425,215547,224301,224572
1	15250704	15253483	CM66	0.656553	*	15250704	15253483	#fc8d62	3	1878,266,352	0,2333,2427
1	15322379	15324356	CM67	0.537492	*	15322379	15324356	#fc8d62	2	1268,308	0,1669
1	15479051	15506421	CM68	0.225253	*	15479051	15506421	#fc8d62	8	2087,2150,1025,1173,1838,1709,400,1481	0,156,3502,5722,15115,15133,23951,25889
1	15514735	15527735	CM69	0.605257	*	15514735	15527735	#fc8d62	3	2494,866,1029	0,892,11971
1	15539516	15541178	CM70	0.446687	*	15539516	15541178	#fc8d62	2	792,485	0,1177
1	15584329	15588955	CM71	0.528922	*	15584329	15588955	#fc8d62	2	913,3434	0,1192
1	15735736	15744487	CM72	0.454083	*	15735736	15744487	#fc8d62	2	3080,2284	0,6467
1	16085402	16093269	CM73	0.463805	*	16085402	16093269	#fc8d62	3	2571,1474,1114	0,6393,6483
1	16121841	16126431	CM74	0.63682	*	16121841	16126431	#fc8d62	2	1659,946	0,3644
1	16242208	16250176	CM75	0.465184	*	16242208	16250176	#fc8d62	2	2024,287	0,7681
1	16274958	16279322	CM76	0.625364	*	16274958	16279322	#fc8d62	2	2668,1379	0,2985
1	16345573	16346715	CM77	0.498685	*	16345573	16346715	#fc8d62	3	553,278,213	0,217,929
1	16467070	16473745	CM78	0.617474	*	16467070	16473745	#fc8d62	2	1580,2255	0,4420
1	16479134	16482577	CM79	0.51354	*	16479134	16482577	#fc8d62	2	1063,1287	0,2156
1	16918051	16970851	CM80	0.439208	*	16918051	16970851	#fc8d62	10	1074,1819,1118,2301,525,2911,1728,936,923,1666	0,2135,10425,12115,13158,20102,20807,29044,29127,51134
1	16991212	17069531	CM81	1	*	16991212	17069531	#fc8d62	5	1594,814,1021,1291,286	0,2580,74613,76459,78033
1	16992402	17075244	CM82	1	*	16992402	17075244	#fc8d62	3	1936,1975,563	0,73679,82279
1	17009037	17011284	CM83	0.555021	*	17009037	17011284	#fc8d62	2	433,1039	0,1208
1	17018573	17034827	CM84	0.682101	*	17018573	17034827	#fc8d62	3	2370,2311,1224	0,7446,15030
1	17096512	17100779	CM85	0.467366	*	17096512	17100779	#fc8d62	2	1315,1944	0,2323
1	17215082	17248911	CM86	0.687828	*	17215082	17248911	#fc8d62	6	1813,1773,1283,1748,2019,1309	0,14411,16940,23631,24310,32520
1	17215273	17223643	CM87	0.537386	*	17215273	17223643	#fc8d62	2	1288,2020	0,6350
1	17240742	17276128	CM88	0.611825	*	17240742	17276128	#fc8d62	3	1061,1184,1011	0,34150,34375
1	17330672	17338441	CM89	0.574599	*	17330672	17338441	#fc8d62	2	448,2068	0,5701
1	17515778	17560918	CM90	0.640479	*	17515778	17560918	#fc8d62	3	3210,1992,1904	0,17513,43236
1	17527060	17535442	CM91	0.408001	*	17527060	17535442	#fc8d62	2	1734,2169	0,6213
1	17877420	17881171	CM92	0.491583	*	17877420	17881171	#fc8d62	3	1409,1041,1559	0,489,2192
1	18091711	18096135	CM93	0.523149	*	18091711	18096135	#fc8d62	3	1487,1358,1236	0,3066,3083
1	19492572	19497553	CM94	0.409315	*	19492572	19497553	#fc8d62	2	1296,1060	0,3921
1	19743494	19745068	CM95	0.601086	*	19743494	19745068	#fc8d62	2	799,236	0,1338
1	19749892	19777231	CM96	0.36155	*	19749892	19777231	#fc8d62	7	350,244,391,742,468,1745,321	0,3364,3477,6161,22348,24561,27018
1	19761195	19796756	CM97	0.48481	*	19761195	19796756	#fc8d62	4	2701,731,1521,1973	0,19831,24015,33588
1	19794439	19797510	CM98	0.48225	*	19794439	19797510	#fc8d62	2	1547,1261	0,1810
1	19831048	19836063	CM99	0.459479	*	19831048	19836063	#fc8d62	3	2320,1574,320	0,251,4695
1	19885721	19890530	CM100	0.432919	*	19885721	19890530	#fc8d62	2	1276,658	0,4151
1	19942888	19944080	CM101	0.433715	*	19942888	19944080	#fc8d62	2	233,661	0,531
1	19970214	19971990	CM102	0.58036	*	19970214	19971990	#fc8d62	2	394,956	0,820
1	20186738	20197111	CM103	0.3977	*	20186738	20197111	#fc8d62	3	1533,436,1376	0,3814,8997
1	20364001	20388996	CM104	0.365027	*	20364001	20388996	#fc8d62	3	1093,2773,260	0,20618,24735
1	20452098	20481549	CM105	0.430211	*	20452098	20481549	#fc8d62	2	2373,3114	0,26337
1	20498533	20502191	CM106	0.244633	*	20498533	20502191	#fc8d62	2	444,852	0,2806
1	20737300	20738481	CM107	0.441307	*	20737300	20738481	#fc8d62	2	406,475	0,706
1	20799697	20812298	CM108	-0.0908494	*	20799697	20812298	#fc8d62	3	497,602,1135	0,10390,11466
1	20811069	20813513	CM109	0.466502	*	20811069	20813513	#fc8d62	2	755,1199	0,1245
1	21077943	21081111	CM110	0.50565	*	21077943	21081111	#fc8d62	2	1293,1027	0,2141
1	21478426	21479769	CM111	0.521244	*	21478426	21479769	#fc8d62	2	285,255	0,1088
1	21492142	21498509	CM112	0.419331	*	21492142	21498509	#fc8d62	2	596,402	0,5965
1	21560932	21579402	CM113	0.478291	*	21560932	21579402	#fc8d62	2	1277,1388	0,17082
1	21619100	21665600	CM114	0.431151	*	21619100	21665600	#fc8d62	3	3471,1711,1884	0,41287,44616
1	21626080	21653276	CM115	0.451191	*	21626080	21653276	#fc8d62	3	768,1406,4519	0,7453,22677
1	21850124	21851924	CM116	0.429311	*	21850124	21851924	#fc8d62	2	243,905	0,895
1	21864702	21895398	CM117	0.481281	*	21864702	21895398	#fc8d62	6	406,583,913,422,1662,1154	0,14111,14987,26823,29034,29275
1	22208904	22223806	CM118	0.389537	*	22208904	22223806	#fc8d62	2	780,349	0,14553
1	22230798	22237048	CM119	0.464285	*	22230798	22237048	#fc8d62	3	632,514,1170	0,2060,5080
1	23061394	23067183	CM120	0.50559	*	23061394	23067183	#fc8d62	2	1109,1250	0,4539
1	23425441	23430198	CM121	0.458018	*	23425441	23430198	#fc8d62	2	264,4007	0,750
1	23493818	23525301	CM122	0.546061	*	23493818	23525301	#fc8d62	5	2952,1569,2221,1644,255	0,9747,26515,29092,31228
1	23522307	23529475	CM123	0.390258	*	23522307	23529475	#fc8d62	2	1022,1249	0,5919
1	23884622	23913197	CM124	0.491648	*	23884622	23913197	#fc8d62	5	1297,2646,458,4168,1402	0,1579,4587,16763,27173
1	24446324	24453603	CM125	0.475995	*	24446324	24453603	#fc8d62	3	883,1074,573	0,6205,6368
1	24742272	24744353	CM126	0.595275	*	24742272	24744353	#fc8d62	2	1259,322	0,1759
1	25030918	25054745	CM127	0.446062	*	25030918	25054745	#fc8d62	4	1599,1553,1186,1467	0,106,5090,22360
1	25069042	25070772	CM128	0.472048	*	25069042	25070772	#fc8d62	2	257,1068	0,662
1	25246765	25247997	CM129	0.519229	*	25246765	25247997	#fc8d62	2	310,606	0,626
1	25258472	25361618	CM130	0.466454	*	25258472	25361618	#fc8d62	18	839,2054,2016,273,2118,1905,573,3655,2073,1880,1752,2006,384,2500,2826,227,4012,1438	0,14460,14498,20537,21667,22337,24497,31152,33368,39311,39630,74546,87040,87883,89178,98451,99134,100593
1	25585987	25710359	CM131	0.551357	*	25585987	25710359	#fc8d62	19	1422,1749,886,2251,809,1548,1850,2001,445,572,2337,2014,3140,734,300,1653,884,1612,1405	0,162,6332,6724,8561,48955,49030,59912,60298,61216,69857,69879,77154,96506,97726,101079,101656,111541,122967
1	25678059	25696628	CM132	0.474201	*	25678059	25696628	#fc8d62	2	365,1003	0,17566
1	25827200	25830052	CM133	0.430108	*	25827200	25830052	#fc8d62	2	1220,529	0,2323
1	25870554	25877524	CM134	-0.415715	*	25870554	25877524	#fc8d62	2	1061,2607	0,4363
1	26129097	26131784	CM135	0.500734	*	26129097	26131784	#fc8d62	2	1974,428	0,2259
1	26341632	26346668	CM136	0.444676	*	26341632	26346668	#fc8d62	2	2709,456	0,4580
1	26341647	26344134	CM137	0.501173	*	26341647	26344134	#fc8d62	2	741,1307	0,1180
1	26675810	26678394	CM138	0.440756	*	26675810	26678394	#fc8d62	2	447,1267	0,1317
1	27027924	27030099	CM139	0.549378	*	27027924	27030099	#fc8d62	2	1228,598	0,1577
1	27326306	27329623	CM140	0.514632	*	27326306	27329623	#fc8d62	2	218,2125	0,1192
1	27479416	27482557	CM141	0.505745	*	27479416	27482557	#fc8d62	2	889,1647	0,1494
1	27754159	27756189	CM142	0.474054	*	27754159	27756189	#fc8d62	2	1102,621	0,1409
1	27830467	27831665	CM143	0.442498	*	27830467	27831665	#fc8d62	2	412,322	0,876
1	27866317	27870062	CM144	0.592214	*	27866317	27870062	#fc8d62	2	1169,1460	0,2285
1	27976505	27987406	CM145	0.507576	*	27976505	27987406	#fc8d62	2	1203,2471	0,8430
1	27985195	27998651	CM146	0.492554	*	27985195	27998651	#fc8d62	2	943,2689	0,10767
1	28114653	28116790	CM147	0.415983	*	28114653	28116790	#fc8d62	2	540,1346	0,791
1	28294582	28297532	CM148	0.494738	*	28294582	28297532	#fc8d62	3	1163,434,570	0,1600,2380
1	28390317	28393711	CM149	0.404752	*	28390317	28393711	#fc8d62	2	1024,995	0,2399
1	28558794	28576579	CM150	0.5151	*	28558794	28576579	#fc8d62	3	983,1450,2554	0,13465,15231
1	29448378	29451740	CM151	0.618067	*	29448378	29451740	#fc8d62	2	1831,1184	0,2178
1	29544152	29557216	CM152	0.403411	*	29544152	29557216	#fc8d62	2	1347,1132	0,11932
1	29597788	30185622	CM153	0.14567	*	29597788	30185622	#fc8d62	4	1157,1273,2265,1069	0,563053,583298,586765
1	29606570	29617768	CM154	0.523609	*	29606570	29617768	#fc8d62	2	1452,1033	0,10165
1	30160600	30557686	CM155	0.578788	*	30160600	30557686	#fc8d62	4	1612,2105,1593,1468	0,20476,23809,395618
1	30369849	30458863	CM156	0.631602	*	30369849	30458863	#fc8d62	2	493,1828	0,87186
1	30852047	30999499	CM157	0.537853	*	30852047	30999499	#fc8d62	9	1630,1340,1398,828,876,1400,746,1212,430	0,27983,132301,132352,143046,143385,144180,146240,146469
1	31229660	31235196	CM158	0.532532	*	31229660	31235196	#fc8d62	2	1294,2172	0,3364
1	31573550	31575863	CM159	0.433096	*	31573550	31575863	#fc8d62	2	853,477	0,1836
1	31872863	31884598	CM160	0.631185	*	31872863	31884598	#fc8d62	2	1030,983	0,10752
1	31885783	31897333	CM161	0.470043	*	31885783	31897333	#fc8d62	3	1151,1806,2065	0,8797,9485
1	32041780	32055162	CM162	0.416391	*	32041780	32055162	#fc8d62	3	650,2013,695	0,11369,12576
1	32166356	32181342	CM163	0.558885	*	32166356	32181342	#fc8d62	4	1066,1562,1616,1493	0,2991,11281,13493
1	32396885	32398165	CM164	0.517503	*	32396885	32398165	#fc8d62	2	357,256	0,1024
1	32404422	32411414	CM165	0.395422	*	32404422	32411414	#fc8d62	2	1713,3528	0,3464
1	32728769	32733253	CM166	0.483374	*	32728769	32733253	#fc8d62	3	2923,2474,650	0,373,3834
1	33167270	33170313	CM167	0.586362	*	33167270	33170313	#fc8d62	2	902,1851	0,1192
1	33195089	33196118	CM168	0.642299	*	33195089	33196118	#fc8d62	2	313,429	0,600
1	33225496	33227924	CM169	0.707482	*	33225496	33227924	#fc8d62	2	539,1418	0,1010
1	33233196	33235873	CM170	0.452922	*	33233196	33235873	#fc8d62	2	521,1054	0,1623
1	33246453	33248079	CM171	0.639516	*	33246453	33248079	#fc8d62	2	301,670	0,956
1	33262819	33267425	CM172	0.425642	*	33262819	33267425	#fc8d62	6	303,2574,1969,620,721,386	0,532,619,3352,3829,4220
1	33454435	33475090	CM173	0.567905	*	33454435	33475090	#fc8d62	5	1265,2469,2563,868,2450	0,2652,7958,16157,18205
1	33592060	33610159	CM174	0.432472	*	33592060	33610159	#fc8d62	2	2417,1872	0,16227
1	33792632	33805456	CM175	0.493937	*	33792632	33805456	#fc8d62	3	1821,931,1906	0,7170,10918
1	33812059	33816409	CM176	0.545281	*	33812059	33816409	#fc8d62	2	1617,2332	0,2018
1	33849734	33855340	CM177	0.600493	*	33849734	33855340	#fc8d62	3	845,1264,1103	0,2922,4503
1	33889754	33909505	CM178	0.523847	*	33889754	33909505	#fc8d62	2	911,481	0,19270
1	33898594	33900721	CM179	0.572517	*	33898594	33900721	#fc8d62	2	763,1060	0,1067
1	34051846	34410216	CM180	0.43796	*	34051846	34410216	#fc8d62	2	552,539	0,357831
1	34148411	34828181	CM181	0.347001	*	34148411	34828181	#fc8d62	27	407,1367,234,449,477,457,2474,1924,1390,484,860,1070,450,576,1738,2150,358,575,340,1179,1360,910,221,431,480,269,2423	0,131571,193883,210148,210422,211021,219308,219627,235072,260498,266068,288206,289524,290225,302531,383048,387258,417980,473127,479974,480051,481513,481714,483542,584950,585952,677347
1	34994822	35004980	CM182	0.513978	*	34994822	35004980	#fc8d62	2	3863,1415	0,8743
1	35735231	35745701	CM183	0.418175	*	35735231	35745701	#fc8d62	3	1646,1493,1588	0,8497,8882
1	35913489	35920109	CM184	0.473427	*	35913489	35920109	#fc8d62	2	512,2114	0,4506
1	36106265	36122520	CM185	0.400396	*	36106265	36122520	#fc8d62	2	1862,222	0,16033
1	36637885	36654178	CM186	0.492507	*	36637885	36654178	#fc8d62	3	1512,1022,1123	0,2685,15170
1	36697457	36700060	CM187	0.383417	*	36697457	36700060	#fc8d62	2	928,654	0,1949
1	38460889	38462855	CM188	0.617742	*	38460889	38462855	#fc8d62	2	1271,278	0,1688
1	38464782	38475141	CM189	0.472096	*	38464782	38475141	#fc8d62	3	2424,1526,478	0,4905,9881
1	38493280	38496859	CM190	0.363624	*	38493280	38496859	#fc8d62	2	427,2787	0,792
1	38686752	38712773	CM191	0.50083	*	38686752	38712773	#fc8d62	3	510,433,453	0,15007,25568
1	39595399	39598871	CM192	0.406824	*	39595399	39598871	#fc8d62	2	1304,391	0,3081
1	39757684	39760735	CM193	0.455919	*	39757684	39760735	#fc8d62	3	2128,1139,495	0,820,2556
1	40826598	40870653	CM194	0.378546	*	40826598	40870653	#fc8d62	15	3728,231,1458,2160,1910,729,1495,4468,280,840,774,1313,1360,1073,900	0,1565,2237,12735,14660,19942,20995,22120,26459,31167,33030,33138,34836,42896,43155
1	41315252	41317937	CM195	-0.38077	*	41315252	41317937	#fc8d62	2	1029,672	0,2013
1	41444672	41470260	CM196	0.531646	*	41444672	41470260	#fc8d62	3	2093,1918,1471	0,17136,24117
1	41616637	41619469	CM197	0.730861	*	41616637	41619469	#fc8d62	2	650,1886	0,946
1	41831803	41849212	CM198	0.478674	*	41831803	41849212	#fc8d62	3	1113,2683,265	0,14726,16440
1	41951040	41962660	CM199	0.447469	*	41951040	41962660	#fc8d62	4	356,2009,994,1054	0,687,7484,10566
1	42002506	42007401	CM200	0.607298	*	42002506	42007401	#fc8d62	3	1766,1005,1071	0,483,3824
1	42078733	42098182	CM201	0.508536	*	42078733	42098182	#fc8d62	3	1635,2183,596	0,9068,18853
1	42152563	42182401	CM202	0.45797	*	42152563	42182401	#fc8d62	3	223,2063,2192	0,21248,27646
1	42174113	42181941	CM203	0.442362	*	42174113	42181941	#fc8d62	2	1490,1302	0,6526
1	42189843	42210729	CM204	0.372506	*	42189843	42210729	#fc8d62	5	242,907,2832,2440,232	0,14003,14279,15224,20654
1	42295948	42297114	CM205	0.814118	*	42295948	42297114	#fc8d62	2	481,346	0,820
1	42300729	42312862	CM206	0.587454	*	42300729	42312862	#fc8d62	3	509,310,756	0,8242,11377
1	42363480	42367841	CM207	0.601	*	42363480	42367841	#fc8d62	4	1020,1198,432,404	0,32,2478,3957
1	42676425	42677488	CM208	0.600045	*	42676425	42677488	#fc8d62	2	498,274	0,789
1	42691769	42749722	CM209	0.661044	*	42691769	42749722	#fc8d62	3	794,2045,1308	0,55908,56290
1	43402042	43410882	CM210	0.474825	*	43402042	43410882	#fc8d62	4	883,836,1242,1001	0,1165,4897,7839
1	43409155	43419079	CM211	0.530548	*	43409155	43419079	#fc8d62	2	1802,1750	0,8174
1	43415270	43419150	CM212	0.529594	*	43415270	43419150	#fc8d62	2	597,1800	0,2080
1	43937532	43942278	CM213	0.722681	*	43937532	43942278	#fc8d62	3	1993,529,256	0,3656,4490
1	44116643	44120189	CM214	-0.38174	*	44116643	44120189	#fc8d62	2	1505,1347	0,2199
1	44134239	44137997	CM215	0.420639	*	44134239	44137997	#fc8d62	2	881,1460	0,2298
1	44176289	44177930	CM216	0.494975	*	44176289	44177930	#fc8d62	2	328,984	0,657
1	44326621	44334753	CM217	0.451944	*	44326621	44334753	#fc8d62	2	716,1618	0,6514
1	44390105	44400811	CM218	0.447779	*	44390105	44400811	#fc8d62	2	448,2428	0,8278
1	44504682	44507145	CM219	0.522275	*	44504682	44507145	#fc8d62	3	1114,314,959	0,757,1504
1	44686092	44706039	CM220	0.27832	*	44686092	44706039	#fc8d62	3	793,269,1259	0,17413,18688
1	44792901	44795008	CM221	0.616961	*	44792901	44795008	#fc8d62	2	634,1147	0,960
1	44950105	44952513	CM222	0.619979	*	44950105	44952513	#fc8d62	2	296,1742	0,666
1	45083354	45097440	CM223	0.599513	*	45083354	45097440	#fc8d62	3	603,1673,1114	0,917,12972
1	45249471	45259787	CM224	-0.387124	*	45249471	45259787	#fc8d62	2	1054,630	0,9686
1	45652946	45658225	CM225	0.43518	*	45652946	45658225	#fc8d62	2	884,1195	0,4084
1	45711529	45739733	CM226	0.556012	*	45711529	45739733	#fc8d62	3	1494,1472,1543	0,19960,26661
1	45904798	45908754	CM227	-0.371497	*	45904798	45908754	#fc8d62	2	727,666	0,3290
1	46188514	46189380	CM228	0.454461	*	46188514	46189380	#fc8d62	2	250,318	0,548
1	46639874	46640975	CM229	0.579188	*	46639874	46640975	#fc8d62	2	402,337	0,764
1	47077264	47081942	CM230	0.406394	*	47077264	47081942	#fc8d62	2	762,2959	0,1719
1	47897281	47903964	CM231	0.607982	*	47897281	47903964	#fc8d62	3	2961,779,1623	0,276,5060
1	49226602	49243828	CM232	0.445694	*	49226602	49243828	#fc8d62	4	1286,940,1161,993	0,6589,14734,16233
1	49259053	49341736	CM233	0.628959	*	49259053	49341736	#fc8d62	3	1880,1970,482	0,57989,82201
1	50563263	50621336	CM234	0.455126	*	50563263	50621336	#fc8d62	2	675,282	0,57791
1	51188360	51191185	CM235	0.462358	*	51188360	51191185	#fc8d62	2	613,1875	0,950
1	51907928	51919648	CM236	-0.401267	*	51907928	51919648	#fc8d62	2	383,513	0,11207
1	52108028	52132999	CM237	0.402462	*	52108028	52132999	#fc8d62	5	1175,802,1243,1425,1221	0,2075,5577,18288,23750
1	52385639	52386661	CM238	0.482666	*	52385639	52386661	#fc8d62	2	325,400	0,622
1	52389591	52393394	CM239	0.466587	*	52389591	52393394	#fc8d62	2	1633,1205	0,2598
1	52427605	52436301	CM240	0.44192	*	52427605	52436301	#fc8d62	5	2500,2385,532,1789,716	0,67,6832,6907,7899
1	52439503	52441176	CM241	0.458834	*	52439503	52441176	#fc8d62	2	266,872	0,801
1	52889331	52892282	CM242	0.486073	*	52889331	52892282	#fc8d62	2	1818,326	0,2625
1	53386772	53393948	CM243	0.438995	*	53386772	53393948	#fc8d62	2	994,1417	0,5759
1	53508269	53515335	CM244	0.365294	*	53508269	53515335	#fc8d62	2	1277,1643	0,5423
1	53515609	53589083	CM245	0.44851	*	53515609	53589083	#fc8d62	2	336,1853	0,71621
1	53600701	53613752	CM246	0.548187	*	53600701	53613752	#fc8d62	3	943,781,2381	0,128,10670
1	53722720	53724178	CM247	0.688377	*	53722720	53724178	#fc8d62	2	436,276	0,1182
1	53751889	54204700	CM248	0.43947	*	53751889	54204700	#fc8d62	30	614,975,1680,1334,809,2289,1369,1558,2595,1431,640,1608,2624,311,1305,787,452,2026,795,572,300,278,825,1074,843,777,320,376,376,724	0,225648,239787,285758,285957,296984,297642,303135,303299,305513,338859,357870,368457,369859,383314,395400,398504,398839,407325,412101,412119,442990,443574,444616,445978,447113,448175,448772,449730,452087
1	53810253	53831809	CM249	0.398844	*	53810253	53831809	#fc8d62	2	1661,620	0,20936
1	53992187	54049216	CM250	0.423702	*	53992187	54049216	#fc8d62	2	250,255	0,56774
1	54190659	54191773	CM251	0.763048	*	54190659	54191773	#fc8d62	3	243,338,466	0,37,648
1	54583940	54620069	CM252	0.540486	*	54583940	54620069	#fc8d62	6	1127,572,967,2517,787,1173	0,2961,17347,17368,18624,34956
1	54718516	54754087	CM253	0.394455	*	54718516	54754087	#fc8d62	5	2084,1565,1304,309,1303	0,19745,24055,29921,34268
1	54777299	54779090	CM254	0.507737	*	54777299	54779090	#fc8d62	2	438,935	0,856
1	54870832	54874030	CM255	0.560269	*	54870832	54874030	#fc8d62	2	400,1806	0,1392
1	55007553	55079096	CM256	0.431942	*	55007553	55079096	#fc8d62	3	2184,312,685	0,5862,70858
1	55322460	55324186	CM257	0.526453	*	55322460	55324186	#fc8d62	2	710,754	0,972
1	55402908	55406412	CM258	0.453838	*	55402908	55406412	#fc8d62	2	875,828	0,2676
1	55752266	55777695	CM259	0.524608	*	55752266	55777695	#fc8d62	2	2281,1699	0,23730
1	55892537	55894701	CM260	0.499504	*	55892537	55894701	#fc8d62	2	439,1285	0,879
1	55894017	55910626	CM261	0.667009	*	55894017	55910626	#fc8d62	2	2203,1890	0,14719
1	55956036	55973564	CM262	0.354982	*	55956036	55973564	#fc8d62	2	666,1450	0,16078
1	56159649	56191218	CM263	0.574407	*	56159649	56191218	#fc8d62	5	2178,1999,329,1745,1112	0,1331,22874,24285,30457
1	56439784	56796978	CM264	0.36331	*	56439784	56796978	#fc8d62	4	1465,293,226,3201	0,90060,195635,353993
1	56499984	57045469	CM265	0.396777	*	56499984	57045469	#fc8d62	14	687,1302,830,929,598,3353,883,290,1720,220,1794,1009,1074,1851	0,61374,61901,63590,64006,98572,165513,167877,221187,251155,339551,383221,509217,543634
1	56981604	56993317	CM266	0.518537	*	56981604	56993317	#fc8d62	2	1777,2625	0,9088
1	56990582	57000310	CM267	0.485328	*	56990582	57000310	#fc8d62	2	2747,1443	0,8285
1	57040327	57042027	CM268	0.443822	*	57040327	57042027	#fc8d62	2	310,487	0,1213
1	57633420	57670645	CM269	0.511432	*	57633420	57670645	#fc8d62	2	772,1421	0,35804
1	58573381	58575399	CM270	0.470026	*	58573381	58575399	#fc8d62	2	1117,588	0,1430
1	58875793	58879208	CM271	0.539975	*	58875793	58879208	#fc8d62	2	891,2274	0,1141
1	58898127	58900874	CM272	0.518312	*	58898127	58900874	#fc8d62	3	1093,825,1272	0,105,1475
1	58993989	58994950	CM273	0.374347	*	58993989	58994950	#fc8d62	2	276,381	0,580
1	59485260	59493025	CM274	0.459321	*	59485260	59493025	#fc8d62	2	1732,1907	0,5858
1	59942518	59943783	CM275	0.558242	*	59942518	59943783	#fc8d62	2	497,445	0,820
1	60060169	60062989	CM276	0.5332	*	60060169	60062989	#fc8d62	2	805,1618	0,1202
1	60423451	61228693	CM277	0.497572	*	60423451	61228693	#fc8d62	9	1108,744,1634,2033,1578,1123,354,356,339	0,9627,435723,511247,615382,617520,638930,639587,804903
1	60533788	60535399	CM278	0.460224	*	60533788	60535399	#fc8d62	2	433,832	0,779
1	60635147	60638562	CM279	0.505502	*	60635147	60638562	#fc8d62	2	300,1918	0,1497
1	60720960	60732561	CM280	0.425991	*	60720960	60732561	#fc8d62	2	733,890	0,10711
1	60855371	61333320	CM281	0.418825	*	60855371	61333320	#fc8d62	2	2760,739	0,477210
1	60990614	61087832	CM282	0.348009	*	60990614	61087832	#fc8d62	2	344,368	0,96850
1	61331540	61390157	CM283	0.470637	*	61331540	61390157	#fc8d62	2	2272,3219	0,55398
1	61750761	61752820	CM284	0.526303	*	61750761	61752820	#fc8d62	2	1039,616	0,1443
1	61766891	61804784	CM285	0.411395	*	61766891	61804784	#fc8d62	2	1906,1409	0,36484
1	62698593	62785274	CM286	0.427398	*	62698593	62785274	#fc8d62	3	392,303,1050	0,51061,85631
1	62752220	62762857	CM287	0.454816	*	62752220	62762857	#fc8d62	2	545,1680	0,8957
1	63087340	63089579	CM288	0.443587	*	63087340	63089579	#fc8d62	2	940,483	0,1756
1	63153026	63155934	CM289	0.528958	*	63153026	63155934	#fc8d62	2	1714,444	0,2464
1	63788489	63790432	CM290	0.527127	*	63788489	63790432	#fc8d62	2	616,1015	0,928
1	64124867	64129111	CM291	0.400208	*	64124867	64129111	#fc8d62	2	1275,1554	0,2690
1	64157924	64241147	CM292	0.390317	*	64157924	64241147	#fc8d62	7	244,703,380,234,1745,1278,1928	0,1636,29567,36742,38746,53790,81295
1	64279018	64343376	CM293	0.453831	*	64279018	64343376	#fc8d62	5	1027,1372,2244,423,369	0,7411,13909,55006,63989
1	64504706	64509678	CM294	0.597157	*	64504706	64509678	#fc8d62	4	1192,238,350,375	0,3379,3946,4597
1	64676929	64678308	CM295	0.519964	*	64676929	64678308	#fc8d62	2	589,317	0,1062
1	65344513	65350456	CM296	0.428833	*	65344513	65350456	#fc8d62	3	807,1383,547	0,2719,5396
1	65386345	65387491	CM297	0.361354	*	65386345	65387491	#fc8d62	2	308,454	0,692
1	65530707	65534948	CM298	0.510143	*	65530707	65534948	#fc8d62	2	1192,2894	0,1347
1	65606943	65698006	CM299	0.47977	*	65606943	65698006	#fc8d62	13	722,2331,959,650,1569,2447,889,378,989,2950,2825,2182,2093	0,5904,21729,22287,23304,31891,32728,35260,48223,54419,65333,88805,88970
1	65858778	65862428	CM300	0.467506	*	65858778	65862428	#fc8d62	2	1104,887	0,2763
1	66285985	66293603	CM301	0.449817	*	66285985	66293603	#fc8d62	2	1481,1843	0,5775
1	66681036	66682794	CM302	0.438671	*	66681036	66682794	#fc8d62	2	288,494	0,1264
1	66747484	66750334	CM303	0.406226	*	66747484	66750334	#fc8d62	2	605,1964	0,886
1	66796789	66818280	CM304	0.474823	*	66796789	66818280	#fc8d62	9	3312,521,2167,1545,466,224,3575,676,2214	0,3686,3741,5393,8986,12879,17885,18349,19277
1	66830094	66841269	CM305	0.50268	*	66830094	66841269	#fc8d62	2	1345,4120	0,7055
1	66943274	66957329	CM306	0.461692	*	66943274	66957329	#fc8d62	2	1346,3019	0,11036
1	66969317	66972552	CM307	0.581648	*	66969317	66972552	#fc8d62	3	766,1329,365	0,1906,2203
1	66998419	67091056	CM308	0.366092	*	66998419	67091056	#fc8d62	9	1848,898,570,2644,1326,1448,1300,1166,1778	0,7791,10387,29935,37229,38476,43275,65819,90859
1	67524890	67527284	CM309	0.417508	*	67524890	67527284	#fc8d62	2	494,1394	0,1000
1	68035704	68039413	CM310	0.774526	*	68035704	68039413	#fc8d62	2	1584,1132	0,2577
1	68188864	68202777	CM311	0.571103	*	68188864	68202777	#fc8d62	2	3099,1723	0,12190
1	68239393	68252429	CM312	0.474631	*	68239393	68252429	#fc8d62	3	407,339,1215	0,705,11821
1	68345580	68346593	CM313	0.54828	*	68345580	68346593	#fc8d62	2	341,316	0,697
1	68362748	68374484	CM314	0.479416	*	68362748	68374484	#fc8d62	3	1711,1133,1236	0,260,10500
1	68444307	68454351	CM315	0.569198	*	68444307	68454351	#fc8d62	3	1498,799,1152	0,7815,8892
1	68639000	68645523	CM316	0.565245	*	68639000	68645523	#fc8d62	2	2562,1582	0,4941
1	68796420	68798045	CM317	0.635537	*	68796420	68798045	#fc8d62	2	398,934	0,691
1	68802447	68805951	CM318	0.438683	*	68802447	68805951	#fc8d62	3	1853,1336,1062	0,2168,2395
1	70699831	70714060	CM319	0.446541	*	70699831	70714060	#fc8d62	2	657,2058	0,12171
1	71217201	71359263	CM320	0.410027	*	71217201	71359263	#fc8d62	8	361,278,229,242,252,1885,1651,628	0,112549,113231,113315,115282,121708,139443,141434
1	71229931	71307087	CM321	0.493297	*	71229931	71307087	#fc8d62	9	3068,360,393,488,866,569,3411,1493,415	0,2794,13652,13707,14532,14823,53317,53687,76741
1	71551262	71555462	CM322	0.353875	*	71551262	71555462	#fc8d62	2	632,1039	0,3161
1	71959528	71962191	CM323	0.480314	*	71959528	71962191	#fc8d62	2	307,471	0,2192
1	72748693	72751434	CM324	0.608869	*	72748693	72751434	#fc8d62	2	1779,654	0,2087
1	72981765	72993298	CM325	0.655891	*	72981765	72993298	#fc8d62	2	880,1088	0,10445
1	74058460	75119730	CM326	0.394995	*	74058460	75119730	#fc8d62	13	1828,743,233,291,237,506,539,780,952,1111,259,1885,1567	0,707,207082,207232,207946,317001,317152,317969,832955,870495,1058317,1059385,1059542
1	75196627	75200288	CM327	0.507846	*	75196627	75200288	#fc8d62	2	1200,2040	0,1621
1	75741124	75812299	CM328	0.564839	*	75741124	75812299	#fc8d62	6	607,665,3052,2692,273,294	0,63020,63145,63989,70246,70881
1	76374538	76434333	CM329	0.461103	*	76374538	76434333	#fc8d62	2	2314,907	0,58888
1	76690748	76707319	CM330	0.425857	*	76690748	76707319	#fc8d62	3	934,1037,2068	0,12665,14503
1	76959391	76967823	CM331	0.488248	*	76959391	76967823	#fc8d62	2	1890,1795	0,6637
1	77328447	77505455	CM332	0.434651	*	77328447	77505455	#fc8d62	3	490,465,1116	0,75116,175892
1	77357329	77360135	CM333	0.414265	*	77357329	77360135	#fc8d62	2	2193,366	0,2440
1	77384894	77416017	CM334	0.494554	*	77384894	77416017	#fc8d62	3	875,3046,1463	0,17868,29660
1	77737113	77754851	CM335	0.419741	*	77737113	77754851	#fc8d62	2	1138,1318	0,16420
1	77747259	77788809	CM336	0.531919	*	77747259	77788809	#fc8d62	3	1582,380,797	0,40092,40753
1	78545772	78554924	CM337	0.347036	*	78545772	78554924	#fc8d62	3	1349,962,1531	0,1985,7621
1	78742788	78745540	CM338	0.585259	*	78742788	78745540	#fc8d62	2	752,1118	0,1634
1	79114970	79119449	CM339	0.421225	*	79114970	79119449	#fc8d62	2	2773,413	0,4066
1	79306294	79307983	CM340	0.37508	*	79306294	79307983	#fc8d62	2	539,346	0,1343
1	79758904	79790009	CM341	0.544558	*	79758904	79790009	#fc8d62	2	1364,1990	0,29115
1	80256646	80257984	CM342	0.588327	*	80256646	80257984	#fc8d62	2	766,410	0,928
1	80841658	81123062	CM343	0.454061	*	80841658	81123062	#fc8d62	3	225,561,1444	0,159258,279960
1	81384103	81392730	CM344	0.398962	*	81384103	81392730	#fc8d62	2	401,2516	0,6111
1	81607599	81615609	CM345	0.419078	*	81607599	81615609	#fc8d62	2	539,540	0,7470
1	81631429	81632435	CM346	0.614158	*	81631429	81632435	#fc8d62	2	246,473	0,533
1	82617284	84258271	CM347	0.494526	*	82617284	84258271	#fc8d62	13	3021,3319,2224,3530,337,1943,996,1414,469,2708,2473,2119,1226	0,8216,8816,73376,241290,445962,667296,827510,1275065,1303884,1355746,1540833,1639761
1	82783418	83176283	CM348	0.4725	*	82783418	83176283	#fc8d62	5	289,969,356,897,601	0,247239,388555,389373,392264
1	83808471	83809612	CM349	0.520522	*	83808471	83809612	#fc8d62	2	678,231	0,910
1	84711759	84769196	CM350	0.482044	*	84711759	84769196	#fc8d62	7	909,889,1881,677,306,949,2355	0,1221,6626,7247,8207,52460,55082
1	85076712	85086852	CM351	0.330535	*	85076712	85086852	#fc8d62	2	1715,2097	0,8043
1	85135418	85136234	CM352	0.376318	*	85135418	85136234	#fc8d62	2	283,254	0,562
1	85305840	85349842	CM353	0.496734	*	85305840	85349842	#fc8d62	2	239,1271	0,42731
1	85690315	85691619	CM354	0.539655	*	85690315	85691619	#fc8d62	2	617,239	0,1065
1	85785635	85796778	CM355	0.535588	*	85785635	85796778	#fc8d62	3	1141,663,2711	0,2110,8432
1	85986412	85992728	CM356	0.669454	*	85986412	85992728	#fc8d62	5	1417,339,314,895,1090	0,1781,3410,4048,5226
1	86032933	86035954	CM357	0.508538	*	86032933	86035954	#fc8d62	2	874,1628	0,1393
1	86041873	86048054	CM358	0.689024	*	86041873	86048054	#fc8d62	4	718,1330,240,1431	0,1010,3986,4750
1	86952431	86970117	CM359	0.448606	*	86952431	86970117	#fc8d62	2	1223,2055	0,15631
1	86968114	86970201	CM360	0.4769	*	86968114	86970201	#fc8d62	2	760,1001	0,1086
1	87238994	87255440	CM361	0.568076	*	87238994	87255440	#fc8d62	3	2367,395,2007	0,4977,14439
1	87404002	87419217	CM362	0.359291	*	87404002	87419217	#fc8d62	2	2067,484	0,14731
1	87509190	87519406	CM363	0.483049	*	87509190	87519406	#fc8d62	3	3026,2908,1436	0,107,8780
1	87689339	87692777	CM364	0.465536	*	87689339	87692777	#fc8d62	2	1612,1488	0,1950
1	87793529	87797604	CM365	0.457182	*	87793529	87797604	#fc8d62	2	3014,589	0,3486
1	87876607	87890089	CM366	0.407384	*	87876607	87890089	#fc8d62	2	462,1029	0,12453
1	88421189	88434851	CM367	0.514738	*	88421189	88434851	#fc8d62	4	597,703,2432,1536	0,886,6517,12126
1	88478924	88528375	CM368	0.326053	*	88478924	88528375	#fc8d62	2	772,928	0,48523
1	88793084	88793981	CM369	0.489584	*	88793084	88793981	#fc8d62	2	212,392	0,505
1	89506063	89514492	CM370	0.433178	*	89506063	89514492	#fc8d62	3	1512,420,661	0,6926,7768
1	89636240	89778665	CM371	0.397223	*	89636240	89778665	#fc8d62	8	1155,3470,2749,489,1074,527,1698,3033	0,27337,28499,90333,91632,100516,103244,139392
1	89726461	89830060	CM372	0.579211	*	89726461	89830060	#fc8d62	4	692,394,244,1647	0,1242,2212,101952
1	89737637	89740867	CM373	0.68465	*	89737637	89740867	#fc8d62	2	980,1163	0,2067
1	90010720	90013150	CM374	0.674328	*	90010720	90013150	#fc8d62	2	478,1398	0,1032
1	90013677	90033834	CM375	0.49293	*	90013677	90033834	#fc8d62	3	323,1886,870	0,18271,18480
1	90810412	90824750	CM376	0.45397	*	90810412	90824750	#fc8d62	2	1134,2338	0,12000
1	91171805	91196479	CM377	0.5062	*	91171805	91196479	#fc8d62	3	1380,2288,1801	0,10471,22873
1	91460340	91461671	CM378	0.493566	*	91460340	91461671	#fc8d62	2	225,589	0,742
1	91545594	91565927	CM379	0.682481	*	91545594	91565927	#fc8d62	3	1016,1514,523	0,99,19810
1	92074412	92077389	CM380	0.501575	*	92074412	92077389	#fc8d62	2	2393,325	0,2652
1	92115689	92198536	CM381	0.51056	*	92115689	92198536	#fc8d62	2	1595,2503	0,80344
1	92162598	92261676	CM382	0.41287	*	92162598	92261676	#fc8d62	8	1394,2406,1475,1882,1229,3099,1426,776	0,1946,28524,33979,39495,54254,83825,98302
1	92292219	92297049	CM383	0.457994	*	92292219	92297049	#fc8d62	3	1223,1599,1037	0,3231,3395
1	92909650	92913060	CM384	0.529587	*	92909650	92913060	#fc8d62	2	521,1190	0,2220
1	93002928	93010541	CM385	0.43873	*	93002928	93010541	#fc8d62	2	2009,1520	0,6093
1	93049024	93052981	CM386	0.473213	*	93049024	93052981	#fc8d62	2	2555,444	0,3513
1	93269785	93273982	CM387	0.568329	*	93269785	93273982	#fc8d62	2	2280,292	0,3905
1	93374341	93395909	CM388	0.466187	*	93374341	93395909	#fc8d62	2	1354,1339	0,20229
1	93455095	93457758	CM389	0.603766	*	93455095	93457758	#fc8d62	2	394,1728	0,935
1	94030914	94033653	CM390	0.676287	*	94030914	94033653	#fc8d62	2	350,2073	0,666
1	94044679	94091157	CM391	0.581193	*	94044679	94091157	#fc8d62	5	1490,1582,1569,1369,366	0,26051,28481,44254,46112
1	94079672	94082560	CM392	0.63345	*	94079672	94082560	#fc8d62	2	343,2203	0,685
1	94130072	94138300	CM393	0.494125	*	94130072	94138300	#fc8d62	3	920,511,703	0,4707,7525
1	94429650	94457514	CM394	0.556371	*	94429650	94457514	#fc8d62	7	1446,2977,1290,689,242,3668,3542	0,12861,15269,16107,17166,24196,24266
1	94429894	94487021	CM395	0.403226	*	94429894	94487021	#fc8d62	2	353,311	0,56816
1	94482283	94488736	CM396	0.534732	*	94482283	94488736	#fc8d62	4	1528,368,404,306	0,5398,5416,6147
1	94501953	94514816	CM397	0.616911	*	94501953	94514816	#fc8d62	4	1435,1706,629,1446	0,608,1777,11417
1	94515310	94521589	CM398	0.463426	*	94515310	94521589	#fc8d62	3	624,702,808	0,1005,5471
1	94527182	94533875	CM399	0.632124	*	94527182	94533875	#fc8d62	2	690,1748	0,4945
1	94532126	94608170	CM400	0.483963	*	94532126	94608170	#fc8d62	3	596,1021,883	0,914,75161
1	94559761	94561666	CM401	0.804214	*	94559761	94561666	#fc8d62	2	1048,564	0,1341
1	94645943	94732109	CM402	0.466958	*	94645943	94732109	#fc8d62	2	881,1484	0,84682
1	94701845	94713271	CM403	0.701026	*	94701845	94713271	#fc8d62	2	1300,1080	0,10346
1	94761320	94763502	CM404	0.439835	*	94761320	94763502	#fc8d62	2	212,1435	0,747
1	94789283	94793072	CM405	0.52129	*	94789283	94793072	#fc8d62	3	1139,476,1354	0,1507,2435
1	95006628	95064022	CM406	0.53225	*	95006628	95064022	#fc8d62	3	1904,1145,1292	0,3392,56102
1	95017154	95019828	CM407	0.586604	*	95017154	95019828	#fc8d62	2	1041,1218	0,1456
1	95044622	95063985	CM408	0.410838	*	95044622	95063985	#fc8d62	2	1743,934	0,18429
1	95066242	95068664	CM409	0.485079	*	95066242	95068664	#fc8d62	3	271,1160,948	0,699,1474
1	95070887	95073855	CM410	0.528842	*	95070887	95073855	#fc8d62	3	1299,1006,338	0,806,2630
1	95112921	95139393	CM411	0.664024	*	95112921	95139393	#fc8d62	3	797,773,1466	0,1114,25006
1	95200528	95203351	CM412	0.377571	*	95200528	95203351	#fc8d62	2	1171,933	0,1890
1	95212204	95219537	CM413	0.322376	*	95212204	95219537	#fc8d62	3	1281,212,230	0,382,7103
1	95220153	95259163	CM414	0.471479	*	95220153	95259163	#fc8d62	2	1799,1685	0,37325
1	95377880	95379302	CM415	0.421342	*	95377880	95379302	#fc8d62	3	729,361,356	0,225,1066
1	95788998	95790117	CM416	0.568716	*	95788998	95790117	#fc8d62	2	280,334	0,785
1	96827151	96829319	CM417	0.562222	*	96827151	96829319	#fc8d62	2	427,1461	0,707
1	96938439	96939865	CM418	0.566376	*	96938439	96939865	#fc8d62	2	626,254	0,1172
1	97507513	97509306	CM419	0.484949	*	97507513	97509306	#fc8d62	2	438,672	0,1121
1	97844466	97862574	CM420	0.328341	*	97844466	97862574	#fc8d62	7	799,212,710,1540,772,479,249	0,547,4612,4882,6793,17629,17812
1	98037465	98039805	CM421	0.38524	*	98037465	98039805	#fc8d62	2	635,1449	0,891
1	98191999	98194128	CM422	0.465585	*	98191999	98194128	#fc8d62	2	518,1347	0,782
1	98371006	98373562	CM423	0.522112	*	98371006	98373562	#fc8d62	3	241,969,1573	0,488,983
1	98451781	98455118	CM424	0.478023	*	98451781	98455118	#fc8d62	2	1300,772	0,2565
1	98473815	98475756	CM425	0.553566	*	98473815	98475756	#fc8d62	2	637,934	0,1007
1	98509391	98512016	CM426	0.623037	*	98509391	98512016	#fc8d62	2	638,1651	0,974
1	98578669	98580074	CM427	0.485973	*	98578669	98580074	#fc8d62	2	343,724	0,681
1	98807983	98810834	CM428	0.360097	*	98807983	98810834	#fc8d62	2	671,295	0,2556
1	99139895	99142985	CM429	0.681333	*	99139895	99142985	#fc8d62	2	1470,999	0,2091
1	99335993	99348425	CM430	0.45927	*	99335993	99348425	#fc8d62	2	2066,1535	0,10897
1	100052647	100079165	CM431	0.447546	*	100052647	100079165	#fc8d62	2	437,362	0,26156
1	100064535	100151336	CM432	0.49856	*	100064535	100151336	#fc8d62	4	606,428,670,444	0,895,4793,86357
1	100909172	100911156	CM433	0.412425	*	100909172	100911156	#fc8d62	2	1218,467	0,1517
1	100995824	101109805	CM434	0.47043	*	100995824	101109805	#fc8d62	7	1599,1882,2030,672,1465,367,251	0,91200,96655,100358,112516,112687,113478
1	101078179	101124800	CM435	0.413201	*	101078179	101124800	#fc8d62	2	599,1361	0,45260
1	101630498	101632584	CM436	0.499844	*	101630498	101632584	#fc8d62	2	1351,418	0,1668
1	101756106	101768361	CM437	0.462233	*	101756106	101768361	#fc8d62	3	3737,3571,275	0,204,11980
1	101828802	101837770	CM438	0.489629	*	101828802	101837770	#fc8d62	3	2074,2224,2085	0,16,6883
1	103299908	103301332	CM439	0.460727	*	103299908	103301332	#fc8d62	2	656,461	0,963
1	103300052	103301267	CM440	0.609577	*	103300052	103301267	#fc8d62	2	345,488	0,727
1	103323827	103327400	CM441	0.446982	*	103323827	103327400	#fc8d62	2	461,714	0,2859
1	103573734	103596072	CM442	0.470641	*	103573734	103596072	#fc8d62	4	1360,757,1795,261	0,3819,20543,21391
1	105489456	106417832	CM443	0.394782	*	105489456	106417832	#fc8d62	3	260,1457,514	0,39901,927862
1	107552480	107559348	CM444	0.572389	*	107552480	107559348	#fc8d62	2	1611,937	0,5931
1	107682835	108018579	CM445	0.55529	*	107682835	108018579	#fc8d62	5	1906,1685,449,1108,3263	0,106559,109571,264638,332481
1	108067895	108166303	CM446	0.46978	*	108067895	108166303	#fc8d62	3	231,935,1011	0,68112,97397
1	108190226	108192530	CM447	0.606611	*	108190226	108192530	#fc8d62	2	467,1533	0,771
1	108357160	108372668	CM448	0.694639	*	108357160	108372668	#fc8d62	2	833,1179	0,14329
1	108414380	108421080	CM449	0.534161	*	108414380	108421080	#fc8d62	3	1004,988,2426	0,1275,4274
1	108610679	108616015	CM450	0.461288	*	108610679	108616015	#fc8d62	2	284,1623	0,3713
1	109187703	109204720	CM451	0.437613	*	109187703	109204720	#fc8d62	2	2839,1626	0,15391
1	109261863	109265273	CM452	0.502443	*	109261863	109265273	#fc8d62	4	733,2096,897,406	0,411,1062,3004
1	109358196	109420883	CM453	0.578311	*	109358196	109420883	#fc8d62	7	1829,781,343,2353,1927,2470,1855	0,12477,12927,14087,14166,36138,60832
1	110041784	110045182	CM454	0.484395	*	110041784	110045182	#fc8d62	2	1132,1957	0,1441
1	110106006	110108872	CM455	0.419099	*	110106006	110108872	#fc8d62	2	213,380	0,2486
1	110112259	110113883	CM456	0.518809	*	110112259	110113883	#fc8d62	2	546,663	0,961
1	110201097	110203248	CM457	0.462856	*	110201097	110203248	#fc8d62	2	401,426	0,1725
1	110229760	110254713	CM458	0.709802	*	110229760	110254713	#fc8d62	4	499,1342,930,244	0,93,1034,24709
1	110597476	110601069	CM459	0.446292	*	110597476	110601069	#fc8d62	2	1953,1245	0,2348
1	110745654	110853141	CM460	0.464353	*	110745654	110853141	#fc8d62	11	944,676,2071,306,1945,937,1595,1610,2214,3584,2572	0,6300,6451,14183,31983,36542,56058,79486,87995,88040,104915
1	110825860	110829817	CM461	0.589389	*	110825860	110829817	#fc8d62	2	451,774	0,3183
1	110849892	110853140	CM462	0.52806	*	110849892	110853140	#fc8d62	2	2326,233	0,3015
1	110922509	110937269	CM463	0.609481	*	110922509	110937269	#fc8d62	4	874,1647,414,1202	0,322,1184,13558
1	110963574	110964480	CM464	0.429234	*	110963574	110964480	#fc8d62	2	246,330	0,576
1	110975584	110984257	CM465	0.52113	*	110975584	110984257	#fc8d62	2	1733,871	0,7802
1	111005810	111020599	CM466	0.770931	*	111005810	111020599	#fc8d62	3	597,1136,496	0,875,14293
1	111005920	111030696	CM467	0.476445	*	111005920	111030696	#fc8d62	3	1937,1787,715	0,12990,24061
1	111176704	111178792	CM468	0.538809	*	111176704	111178792	#fc8d62	2	730,1005	0,1083
1	111176720	111217612	CM469	0.526346	*	111176720	111217612	#fc8d62	3	2139,1149,3541	0,12973,37351
1	111187893	111230908	CM470	0.411992	*	111187893	111230908	#fc8d62	4	626,1757,1225,2109	0,1096,27719,40906
1	111594798	111627038	CM471	0.519707	*	111594798	111627038	#fc8d62	4	783,2283,213,895	0,29957,30478,30972
1	111761802	111763549	CM472	0.551279	*	111761802	111763549	#fc8d62	2	565,734	0,1013
1	112106047	112108733	CM473	0.439821	*	112106047	112108733	#fc8d62	2	1046,621	0,2065
1	112274608	112282710	CM474	0.537636	*	112274608	112282710	#fc8d62	5	1403,2015,638,1089,2059	0,618,2425,5287,6043
1	112971938	112989494	CM475	0.477523	*	112971938	112989494	#fc8d62	3	2488,588,2206	0,1545,15350
1	113423768	113481304	CM476	0.397463	*	113423768	113481304	#fc8d62	4	2155,1483,3306,3497	0,702,53918,54039
1	113614738	113618608	CM477	0.446558	*	113614738	113618608	#fc8d62	2	667,2287	0,1583
1	114556808	114577388	CM478	0.441194	*	114556808	114577388	#fc8d62	2	1325,2511	0,18069
1	114650612	114658021	CM479	0.534268	*	114650612	114658021	#fc8d62	3	1712,1117,2676	0,438,4733
1	115000261	115002767	CM480	0.44107	*	115000261	115002767	#fc8d62	2	1457,738	0,1768
1	115598365	115643360	CM481	0.378231	*	115598365	115643360	#fc8d62	10	1263,952,719,880,1741,825,1804,851,2511,2231	0,13141,19065,20331,29066,32560,33178,34254,42484,42578
1	115634041	115652019	CM482	0.533588	*	115634041	115652019	#fc8d62	2	1142,3299	0,14679
1	115836410	116049951	CM483	0.458109	*	115836410	116049951	#fc8d62	14	739,850,3151,651,956,638,1685,655,3210,574,1041,889,745,1053	0,2976,6329,8484,16885,20978,28577,29172,36310,37152,38660,40098,43683,212488
1	115968516	115974064	CM484	0.592643	*	115968516	115974064	#fc8d62	3	1148,1937,354	0,2965,5194
1	116072748	116077278	CM485	0.444703	*	116072748	116077278	#fc8d62	2	294,335	0,4195
1	116212997	116223567	CM486	0.430777	*	116212997	116223567	#fc8d62	4	1175,1612,244,676	0,8419,8900,9894
1	116269795	116291761	CM487	0.440975	*	116269795	116291761	#fc8d62	2	1696,894	0,21072
1	116270924	116291172	CM488	0.399162	*	116270924	116291172	#fc8d62	3	625,1792,265	0,1045,19983
1	116368556	116372768	CM489	0.501589	*	116368556	116372768	#fc8d62	3	924,2681,1709	0,1531,2349
1	116407661	116417814	CM490	0.506502	*	116407661	116417814	#fc8d62	3	1603,582,293	0,9571,9620
1	116518420	116665988	CM491	0.567039	*	116518420	116665988	#fc8d62	6	2527,977,386,2160,1841,1028	0,2299,3562,5193,26309,146540
1	116544776	116549921	CM492	0.43751	*	116544776	116549921	#fc8d62	2	564,1379	0,3766
1	116618551	116623212	CM493	0.453149	*	116618551	116623212	#fc8d62	2	425,692	0,3969
1	116626061	116647186	CM494	0.481917	*	116626061	116647186	#fc8d62	2	227,1895	0,19230
1	116918367	116921508	CM495	0.582497	*	116918367	116921508	#fc8d62	2	2161,689	0,2452
1	116922585	116925230	CM496	0.45504	*	116922585	116925230	#fc8d62	2	635,1703	0,942
1	117045754	117052513	CM497	0.442622	*	117045754	117052513	#fc8d62	2	2223,1500	0,5259
1	117080146	117116972	CM498	0.388701	*	117080146	117116972	#fc8d62	8	3960,783,660,1198,1016,916,3217,330	0,17358,17619,19397,19418,30955,31073,36496
1	117114006	117118075	CM499	0.437839	*	117114006	117118075	#fc8d62	2	1598,2069	0,2000
1	117279472	117494365	CM500	0.510019	*	117279472	117494365	#fc8d62	14	3328,1264,1636,1230,1793,2040,1559,2636,227,216,1509,358,1439,1462	0,25976,32165,40721,83189,89354,116225,140635,145171,150076,172763,184148,197044,213431
1	117305382	117552740	CM501	0.427239	*	117305382	117552740	#fc8d62	11	1328,2064,1275,2677,517,1708,2064,838,1566,617,1800	0,6114,14685,62819,154074,157175,170398,188316,208879,208958,245558
1	117389852	117391897	CM502	0.644754	*	117389852	117391897	#fc8d62	2	1378,260	0,1785
1	117531981	117595215	CM503	0.464516	*	117531981	117595215	#fc8d62	5	3076,1556,1115,1662,1545	0,1030,19416,61482,61689
1	117604990	117620809	CM504	0.520545	*	117604990	117620809	#fc8d62	2	309,1685	0,14134
1	117684378	117686059	CM505	0.616351	*	117684378	117686059	#fc8d62	2	415,926	0,755
1	118147787	118174861	CM506	0.417152	*	118147787	118174861	#fc8d62	5	2386,2446,1760,612,443	0,7333,7398,10115,26631
1	118196259	118199768	CM507	0.453013	*	118196259	118199768	#fc8d62	4	1019,1220,1910,512	0,1352,1355,2997
1	118213304	118217324	CM508	0.350497	*	118213304	118217324	#fc8d62	3	1764,585,1825	0,347,2195
1	118337344	118365120	CM509	0.505216	*	118337344	118365120	#fc8d62	3	605,752,1402	0,885,26374
1	118426171	118429706	CM510	0.646788	*	118426171	118429706	#fc8d62	2	997,1487	0,2048
1	120169646	120218784	CM511	0.376412	*	120169646	120218784	#fc8d62	9	362,1750,1209,1568,1522,3458,1558,2696,574	0,4059,4253,8186,8237,18518,46235,46442,48150
1	120187505	120191733	CM512	0.373499	*	120187505	120191733	#fc8d62	2	2536,400	0,3828
1	120325334	120330791	CM513	0.663116	*	120325334	120330791	#fc8d62	2	2322,1379	0,4078
1	120489336	120491219	CM514	0.52453	*	120489336	120491219	#fc8d62	2	866,693	0,1190
1	120510326	120524450	CM515	0.428021	*	120510326	120524450	#fc8d62	3	1127,1311,533	0,10213,13591
1	120552207	120596123	CM516	0.459542	*	120552207	120596123	#fc8d62	5	1325,401,2574,479,2223	0,1648,5231,40784,41693
1	120557361	120624869	CM517	0.422025	*	120557361	120624869	#fc8d62	6	1717,2240,2881,678,1387,1414	0,9157,28327,44321,51294,66094
1	120778245	144496951	CM518	0.98362	*	120778245	144496951	#fc8d62	20	746,500,323,255,394,270,701,441,750,286,600,315,1576,291,319,399,715,1288,255,419	0,87443,95912,680541,689730,22686101,22905859,22908133,23107467,23108540,23110164,23111090,23114167,23244063,23537957,23545536,23563283,23605247,23713842,23718287
1	120808177	120865413	CM519	0.567896	*	120808177	120865413	#fc8d62	4	1797,1971,597,327	0,28274,54903,56909
1	120809744	144070130	CM520	0.738112	*	120809744	144070130	#fc8d62	17	227,359,808,353,397,334,611,279,1303,1000,301,423,222,451,440,413,280	0,673399,21895202,22065507,22142428,22311148,22654073,22836083,22863003,22876931,23078979,23083152,23124682,23125204,23144197,23220726,23260106
1	121252895	121259882	CM521	0.499794	*	121252895	121259882	#fc8d62	3	1488,2386,875	0,4601,4942
1	121351803	143544492	CM522	0.571661	*	121351803	143544492	#fc8d62	11	666,232,834,365,812,342,492,428,338,1464,860	0,21203335,21302074,21304149,21429844,21451294,21502942,22184099,22187388,22188315,22191829
1	121353978	143535490	CM523	0.753872	*	121353978	143535490	#fc8d62	5	537,481,364,3782,1817	0,1734,3847,21181545,22179695
1	121478375	121485516	CM524	0.548565	*	121478375	121485516	#fc8d62	2	550,1704	0,5437
1	142535505	142539332	CM525	0.827774	*	142535505	142539332	#fc8d62	2	1441,2105	0,1722
1	142618500	142620500	CM526	0.567548	*	142618500	142620500	#fc8d62	3	1038,260,430	0,819,1570
1	142869056	142870763	CM527	0.520046	*	142869056	142870763	#fc8d62	2	236,394	0,1313
1	143120344	143202298	CM528	0.517531	*	143120344	143202298	#fc8d62	2	241,574	0,81380
1	143449265	143468120	CM529	0.480573	*	143449265	143468120	#fc8d62	2	1152,1365	0,17490
1	144007758	144013071	CM530	0.520406	*	144007758	144013071	#fc8d62	3	3466,1790,643	0,1932,4670
1	144311303	144398116	CM531	0.571954	*	144311303	144398116	#fc8d62	6	851,256,2249,1576,3245,345	0,1156,14091,26446,27183,86468
1	144313593	144494872	CM532	0.449166	*	144313593	144494872	#fc8d62	2	921,953	0,180326
1	144533208	144536558	CM533	0.503166	*	144533208	144536558	#fc8d62	3	427,1304,1416	0,49,1934
1	144536808	144539144	CM534	0.55298	*	144536808	144539144	#fc8d62	2	1057,402	0,1934
1	144537553	144540074	CM535	0.459791	*	144537553	144540074	#fc8d62	2	345,1363	0,1158
1	144887262	144910554	CM536	0.40348	*	144887262	144910554	#fc8d62	2	656,3478	0,19814
1	144890823	144894095	CM537	0.604093	*	144890823	144894095	#fc8d62	2	821,2059	0,1213
1	144927166	144931324	CM538	0.786312	*	144927166	144931324	#fc8d62	2	2483,1243	0,2915
1	144988426	145076279	CM539	0.527229	*	144988426	145076279	#fc8d62	5	2353,1663,1602,1144,1589	0,25917,44172,53872,86264
1	144988746	145130639	CM540	0.568195	*	144988746	145130639	#fc8d62	2	1714,3398	0,138495
1	144998358	145022442	CM541	0.489028	*	144998358	145022442	#fc8d62	2	3062,1365	0,22719
1	145014614	145033295	CM542	0.516634	*	145014614	145033295	#fc8d62	2	1415,1222	0,17459
1	145024117	145065913	CM543	0.438274	*	145024117	145065913	#fc8d62	3	966,964,1307	0,30668,40489
1	145064745	145065751	CM544	0.605562	*	145064745	145065751	#fc8d62	2	464,257	0,749
1	145075262	145092772	CM545	0.545746	*	145075262	145092772	#fc8d62	6	929,668,317,1164,390,976	0,13299,14671,14717,15342,16534
1	145158922	145165143	CM546	0.683156	*	145158922	145165143	#fc8d62	2	2694,871	0,5350
1	145252782	145263806	CM547	0.351927	*	145252782	145263806	#fc8d62	4	2150,586,831,1907	0,5805,6869,9117
1	145258836	145260139	CM548	0.426929	*	145258836	145260139	#fc8d62	2	330,489	0,814
1	145261885	145269240	CM549	0.570568	*	145261885	145269240	#fc8d62	2	1823,2137	0,5218
1	145524524	145526838	CM550	0.414036	*	145524524	145526838	#fc8d62	2	660,998	0,1316
1	145713745	145716152	CM551	0.555004	*	145713745	145716152	#fc8d62	2	1089,1060	0,1347
1	145726376	145729249	CM552	0.369897	*	145726376	145729249	#fc8d62	2	1177,472	0,2401
1	145928374	149834605	CM553	1	*	145928374	149834605	#fc8d62	21	292,375,1780,1554,343,560,1745,825,262,1082,314,1237,937,344,450,3104,1261,1210,1228,1154,3157	0,35123,40250,153317,1541668,1576829,1582017,1612176,1617678,1699581,1904879,1931867,1945838,3513730,3517863,3873974,3882965,3884622,3894355,3895952,3903074
1	145928401	149839021	CM554	0.865858	*	145928401	149839021	#fc8d62	46	1236,841,764,360,605,449,354,266,1457,793,397,1359,356,1033,807,392,241,902,262,413,1430,1334,274,429,1162,765,874,991,1948,280,416,271,1074,299,644,1161,340,624,266,321,1612,1194,509,871,1958,349	0,16474,39684,75131,152206,154528,157204,158760,1541643,1558048,1576855,1580927,1582822,1612000,1693811,1696367,1699069,1943206,1945659,1996790,2000790,2046210,2061463,2677082,2695675,2831451,2832643,2837090,2837626,2839154,2843436,2844150,2857711,3485203,3510776,3513440,3604178,3604785,3752028,3869394,3872995,3876857,3882855,3902333,3905447,3910271
1	146638271	146645291	CM555	0.471341	*	146638271	146645291	#fc8d62	2	631,2546	0,4474
1	147141395	147148986	CM556	0.421168	*	147141395	147148986	#fc8d62	2	1735,847	0,6744
1	147470829	148761336	CM557	0.710462	*	147470829	148761336	#fc8d62	5	510,1384,3207,271,1134	0,61765,458890,774104,1289373
1	147545244	147551442	CM558	0.497849	*	147545244	147551442	#fc8d62	2	1186,1238	0,4960
1	147718258	147726671	CM559	0.462177	*	147718258	147726671	#fc8d62	2	859,620	0,7793
1	147720952	147727493	CM560	0.501874	*	147720952	147727493	#fc8d62	2	834,2110	0,4431
1	147735180	147807695	CM561	0.400038	*	147735180	147807695	#fc8d62	7	1441,2863,1763,1514,1996,1462,1627	0,14968,16902,39479,54561,54715,70888
1	147993369	148001470	CM562	0.54093	*	147993369	148001470	#fc8d62	4	1745,1227,2142,2362	0,1267,5682,5739
1	148928059	148954338	CM563	0.554102	*	148928059	148954338	#fc8d62	3	1573,1670,2701	0,1942,23578
1	149192481	149440592	CM564	0.500678	*	149192481	149440592	#fc8d62	7	2369,1838,2734,1766,889,481,437	0,22190,105164,140373,182296,240306,247674
1	149215375	149225227	CM565	0.489274	*	149215375	149225227	#fc8d62	2	943,2722	0,7130
1	149374852	149401136	CM566	0.457403	*	149374852	149401136	#fc8d62	3	342,426,2502	0,4408,23782
1	149512803	149591823	CM567	0.450705	*	149512803	149591823	#fc8d62	5	857,884,3059,1303,2190	0,62165,62746,65235,76830
1	150381210	150384490	CM568	0.535422	*	150381210	150384490	#fc8d62	3	2295,988,678	0,1214,2602
1	150448914	150450859	CM569	0.455978	*	150448914	150450859	#fc8d62	3	305,1345,1323	0,600,612
1	150504720	150511323	CM570	0.473853	*	150504720	150511323	#fc8d62	5	1007,844,575,1412,914	0,113,3536,5191,5365
1	150807960	150826642	CM571	0.466988	*	150807960	150826642	#fc8d62	3	1823,2213,1943	0,16469,16713
1	150978405	150981735	CM572	0.559151	*	150978405	150981735	#fc8d62	2	1263,1726	0,1604
1	151610402	151612580	CM573	0.41397	*	151610402	151612580	#fc8d62	2	554,1332	0,846
1	151745838	151746881	CM574	0.539876	*	151745838	151746881	#fc8d62	4	363,271,252,215	0,81,740,828
1	151864192	151865515	CM575	0.528812	*	151864192	151865515	#fc8d62	3	476,356,365	0,340,958
1	151913375	151919637	CM576	0.605795	*	151913375	151919637	#fc8d62	3	576,406,2268	0,863,3994
1	151960743	151967031	CM577	0.621364	*	151960743	151967031	#fc8d62	2	1344,2341	0,3947
1	152079902	152085453	CM578	0.474334	*	152079902	152085453	#fc8d62	2	706,4289	0,1262
1	152114708	152163394	CM579	0.507086	*	152114708	152163394	#fc8d62	5	2135,2476,721,2520,997	0,25940,40558,46166,46563
1	152626395	152881062	CM580	0.504574	*	152626395	152881062	#fc8d62	8	234,1700,1065,1403,1195,1275,3552,1971	0,217338,217678,226063,229970,250877,251059,252696
1	153438156	153443562	CM581	0.451433	*	153438156	153443562	#fc8d62	2	1930,679	0,4727
1	153512534	153518991	CM582	0.464618	*	153512534	153518991	#fc8d62	4	4105,330,555,1954	0,436,1045,4503
1	153580718	153585534	CM583	0.53724	*	153580718	153585534	#fc8d62	3	2044,2215,1209	0,1205,3607
1	153721508	153725485	CM584	0.525124	*	153721508	153725485	#fc8d62	2	2623,920	0,3057
1	153723387	153725110	CM585	0.435412	*	153723387	153725110	#fc8d62	2	296,585	0,1138
1	154126872	154131950	CM586	0.514302	*	154126872	154131950	#fc8d62	3	482,212,2193	0,1036,2885
1	154305852	154307702	CM587	0.460136	*	154305852	154307702	#fc8d62	2	305,522	0,1328
1	154377120	154406112	CM588	0.451759	*	154377120	154406112	#fc8d62	4	4068,2649,1176,1766	0,13781,25707,27226
1	154698724	154710482	CM589	0.494089	*	154698724	154710482	#fc8d62	8	917,752,535,378,1371,1398,2013,1456	0,35,2668,2839,3627,3666,9664,10302
1	154719650	154724922	CM590	0.433277	*	154719650	154724922	#fc8d62	2	1918,1237	0,4035
1	154821796	154839676	CM591	0.406724	*	154821796	154839676	#fc8d62	8	1455,1992,272,992,405,363,1433,3138	0,9741,10695,11435,13820,14028,14706,14742
1	154972251	154977263	CM592	0.641977	*	154972251	154977263	#fc8d62	2	2291,2046	0,2966
1	155185316	155198109	CM593	0.382254	*	155185316	155198109	#fc8d62	3	331,1759,2218	0,3559,10575
1	155423590	155434667	CM594	0.468105	*	155423590	155434667	#fc8d62	3	893,1286,847	0,1534,10230
1	155621181	155622109	CM595	0.457593	*	155621181	155622109	#fc8d62	2	219,357	0,571
1	155844069	155854743	CM596	0.389371	*	155844069	155854743	#fc8d62	3	216,1259,328	0,9415,9949
1	155928857	155941090	CM597	0.590191	*	155928857	155941090	#fc8d62	3	2204,877,1454	0,2487,10779
1	155949291	155953706	CM598	0.570893	*	155949291	155953706	#fc8d62	2	2879,831	0,3584
1	156002664	156023136	CM599	-0.371662	*	156002664	156023136	#fc8d62	2	1571,888	0,19584
1	156065616	156077393	CM600	0.541412	*	156065616	156077393	#fc8d62	2	2769,3838	0,7939
1	156389583	156406812	CM601	0.485274	*	156389583	156406812	#fc8d62	2	2413,1648	0,15581
1	156445772	156447515	CM602	0.473317	*	156445772	156447515	#fc8d62	3	234,342,429	0,648,1314
1	156553573	156561429	CM603	-0.376211	*	156553573	156561429	#fc8d62	2	816,887	0,6969
1	156630219	156635374	CM604	0.483121	*	156630219	156635374	#fc8d62	2	2214,1302	0,3853
1	156765796	156767146	CM605	0.606793	*	156765796	156767146	#fc8d62	2	377,661	0,689
1	156783000	156787268	CM606	0.465275	*	156783000	156787268	#fc8d62	4	2127,760,321,1727	0,449,1921,2541
1	157218701	157241618	CM607	0.437453	*	157218701	157241618	#fc8d62	2	1699,2476	0,20441
1	157338673	157461365	CM608	0.434317	*	157338673	157461365	#fc8d62	11	1064,1459,333,3101,1340,1362,411,541,307,2547,1205	0,7544,8112,32886,34376,60591,61126,62293,63293,68628,121487
1	157959701	157961682	CM609	0.505607	*	157959701	157961682	#fc8d62	2	465,528	0,1453
1	157962785	157990295	CM610	0.594306	*	157962785	157990295	#fc8d62	3	2738,2596,2576	0,16468,24934
1	158006604	158008685	CM611	0.576161	*	158006604	158008685	#fc8d62	2	405,1385	0,696
1	158117410	158124895	CM612	0.426885	*	158117410	158124895	#fc8d62	3	2959,768,1712	0,1265,5773
1	158613919	158656824	CM613	0.452416	*	158613919	158656824	#fc8d62	2	3164,780	0,42125
1	158644437	158790615	CM614	0.578421	*	158644437	158790615	#fc8d62	4	1594,966,2011,3589	0,6706,54289,142589
1	158782563	158787756	CM615	0.505835	*	158782563	158787756	#fc8d62	2	375,338	0,4855
1	159251649	159726972	CM616	0.390673	*	159251649	159726972	#fc8d62	19	2045,953,1013,870,1983,846,1799,1176,911,881,1581,903,1486,793,1115,364,623,2198,1683	0,59924,81550,146513,146639,147910,158648,187553,210052,210572,272078,279360,298071,312788,315213,315927,316623,364001,473640
1	159795476	159800386	CM617	0.575674	*	159795476	159800386	#fc8d62	4	3583,1399,867,360	0,460,2711,4550
1	159818156	159820531	CM618	0.475968	*	159818156	159820531	#fc8d62	2	530,1542	0,833
1	159838631	159861313	CM619	0.394268	*	159838631	159861313	#fc8d62	5	1276,1172,1405,1409,461	0,10923,12779,20501,22221
1	159879643	159895663	CM620	0.456484	*	159879643	159895663	#fc8d62	3	2238,366,4378	0,6729,11642
1	159923086	159967138	CM621	0.457	*	159923086	159967138	#fc8d62	6	1406,472,1963,535,1452,1147	0,428,4699,7629,37705,42905
1	160608306	160611858	CM622	0.449504	*	160608306	160611858	#fc8d62	3	875,437,1509	0,1243,2043
1	160621486	160628632	CM623	0.421079	*	160621486	160628632	#fc8d62	3	600,2203,1802	0,4523,5344
1	160622336	160636930	CM624	0.530045	*	160622336	160636930	#fc8d62	2	334,4209	0,10385
1	160676401	160683344	CM625	0.577242	*	160676401	160683344	#fc8d62	2	2273,4212	0,2731
1	160800114	160808555	CM626	0.441261	*	160800114	160808555	#fc8d62	2	724,2536	0,5905
1	160964810	160989032	CM627	0.493797	*	160964810	160989032	#fc8d62	3	1186,810,1416	0,2169,22806
1	160982541	160990220	CM628	0.389292	*	160982541	160990220	#fc8d62	2	2007,931	0,6748
1	160996616	161009452	CM629	0.401761	*	160996616	161009452	#fc8d62	3	221,1828,1564	0,11008,11174
1	161052660	161055420	CM630	0.682055	*	161052660	161055420	#fc8d62	2	1345,613	0,2147
1	161058008	161067474	CM631	0.512531	*	161058008	161067474	#fc8d62	2	1490,2139	0,7327
1	161128438	161137112	CM632	0.395802	*	161128438	161137112	#fc8d62	3	670,1355,2168	0,255,6506
1	161164227	161172892	CM633	0.555521	*	161164227	161172892	#fc8d62	3	1550,469,2467	0,2364,6198
1	161416440	161513074	CM634	0.680484	*	161416440	161513074	#fc8d62	9	427,336,337,338,337,661,911,338,1845	0,1209,8644,14824,16031,18005,22141,23402,94789
1	161417135	161552414	CM635	0.984684	*	161417135	161552414	#fc8d62	5	938,1012,815,898,3192	0,7315,14869,22182,132087
1	161482433	161483863	CM636	0.515669	*	161482433	161483863	#fc8d62	3	440,500,411	0,928,1019
1	161493695	161526345	CM637	0.390071	*	161493695	161526345	#fc8d62	5	1426,1900,3238,2534,1874	0,6122,15595,30116,30229
1	161575468	161594174	CM638	0.557531	*	161575468	161594174	#fc8d62	2	957,3421	0,15285
1	161579795	161594310	CM639	0.438892	*	161579795	161594310	#fc8d62	4	2268,1894,951,3771	0,1614,2586,10744
1	161699983	161703212	CM640	0.467469	*	161699983	161703212	#fc8d62	2	647,296	0,2933
1	161915755	161994487	CM641	0.306533	*	161915755	161994487	#fc8d62	12	400,507,291,2238,712,755,428,262,2768,2124,1544,1317	0,856,1188,6835,7883,9387,9656,10437,42340,56845,56880,77415
1	162062726	162207232	CM642	0.361371	*	162062726	162207232	#fc8d62	6	232,1221,493,417,909,2872	0,98341,101414,107379,124658,141634
1	162146777	162322284	CM643	0.470291	*	162146777	162322284	#fc8d62	6	672,1695,1216,1413,3271,1277	0,115429,125503,128172,149049,174230
1	162177106	162227027	CM644	0.372141	*	162177106	162227027	#fc8d62	2	249,3054	0,46867
1	162640623	162643734	CM645	0.606628	*	162640623	162643734	#fc8d62	2	1414,778	0,2333
1	162824376	162844605	CM646	0.362909	*	162824376	162844605	#fc8d62	3	1529,711,816	0,18381,19413
1	162824458	162844567	CM647	0.508961	*	162824458	162844567	#fc8d62	3	2391,1117,1693	0,2072,18416
1	162869040	162875548	CM648	0.54531	*	162869040	162875548	#fc8d62	3	605,461,292	0,30,6216
1	162912589	162922674	CM649	0.443751	*	162912589	162922674	#fc8d62	2	1106,1640	0,8445
1	162952600	163009323	CM650	0.496152	*	162952600	163009323	#fc8d62	5	1912,1001,815,2393,1444	0,2245,4287,52136,55279
1	163015423	163018265	CM651	0.612242	*	163015423	163018265	#fc8d62	2	1123,412	0,2430
1	163038259	163042375	CM652	0.733231	*	163038259	163042375	#fc8d62	2	3235,480	0,3636
1	163136364	163137817	CM653	0.540793	*	163136364	163137817	#fc8d62	2	304,722	0,731
1	163140205	163143419	CM654	0.576534	*	163140205	163143419	#fc8d62	2	774,1893	0,1321
1	163642823	163893103	CM655	0.37137	*	163642823	163893103	#fc8d62	11	688,1194,391,672,686,300,583,286,807,1240,1915	0,193,1104,33572,36364,63334,63872,149681,170569,201659,248365
1	164527740	164531007	CM656	0.40582	*	164527740	164531007	#fc8d62	2	278,2083	0,1184
1	164734402	164737586	CM657	0.551716	*	164734402	164737586	#fc8d62	3	1431,556,550	0,1765,2634
1	164740521	164750247	CM658	0.558443	*	164740521	164750247	#fc8d62	2	2086,453	0,9273
1	165340711	165346301	CM659	0.42016	*	165340711	165346301	#fc8d62	2	709,1189	0,4401
1	165820201	165826978	CM660	0.452174	*	165820201	165826978	#fc8d62	3	662,972,1428	0,2655,5349
1	165876187	165877164	CM661	0.475394	*	165876187	165877164	#fc8d62	3	244,445,242	0,532,665
1	166480448	166482119	CM662	0.431642	*	166480448	166482119	#fc8d62	2	743,668	0,1003
1	166913197	166921821	CM663	0.456001	*	166913197	166921821	#fc8d62	2	2018,452	0,8172
1	167443373	167452076	CM664	0.420657	*	167443373	167452076	#fc8d62	2	954,267	0,8436
1	167517313	167521934	CM665	0.467325	*	167517313	167521934	#fc8d62	2	1320,2432	0,2189
1	167849767	167851179	CM666	0.472204	*	167849767	167851179	#fc8d62	2	596,514	0,898
1	168049303	168091526	CM667	0.407986	*	168049303	168091526	#fc8d62	6	2376,1450,872,838,959,1149	0,30159,30587,32599,32629,41074
1	168423116	168455096	CM668	0.673745	*	168423116	168455096	#fc8d62	5	1146,321,832,5289,2945	0,1435,2108,12028,29035
1	168595329	168606787	CM669	0.537136	*	168595329	168606787	#fc8d62	2	331,1222	0,10236
1	168597902	168679747	CM670	0.735833	*	168597902	168679747	#fc8d62	2	866,1770	0,80075
1	169075112	169089904	CM671	0.43702	*	169075112	169089904	#fc8d62	4	5051,574,376,878	0,7703,13217,13914
1	169228660	169270768	CM672	-0.148366	*	169228660	169270768	#fc8d62	4	2037,1408,503,420	0,11193,39995,41688
1	170346278	170384925	CM673	0.434843	*	170346278	170384925	#fc8d62	5	1576,753,473,752,627	0,30007,32830,33586,38020
1	170631138	170668860	CM674	0.506509	*	170631138	170668860	#fc8d62	8	3517,259,1545,818,1107,949,597,349	0,9022,12950,20027,22825,30937,36458,37373
1	170669394	170681925	CM675	0.570874	*	170669394	170681925	#fc8d62	4	1395,2083,613,752	0,7028,10870,11779
1	171282453	171411092	CM676	0.435646	*	171282453	171411092	#fc8d62	7	1671,1403,2107,1429,315,560,921	0,106670,120779,120983,124815,125504,127718
1	171751361	171754839	CM677	0.436396	*	171751361	171754839	#fc8d62	2	1151,1383	0,2095
1	172358948	172364081	CM678	0.392974	*	172358948	172364081	#fc8d62	5	2531,651,1002,369,505	0,384,3199,4606,4628
1	172872498	172918599	CM679	0.553978	*	172872498	172918599	#fc8d62	5	962,1236,1802,2435,2537	0,14082,24760,29787,43564
1	172945283	172946115	CM680	0.796342	*	172945283	172946115	#fc8d62	2	297,237	0,595
1	173159221	173177213	CM681	0.452635	*	173159221	173177213	#fc8d62	5	1267,908,1416,2805,2913	0,196,5252,14856,15079
1	173606100	173612217	CM682	0.641234	*	173606100	173612217	#fc8d62	2	507,1030	0,5087
1	175937413	175948580	CM683	0.533458	*	175937413	175948580	#fc8d62	3	1548,2259,290	0,8908,8928
1	176958490	177356150	CM684	0.340498	*	176958490	177356150	#fc8d62	15	614,1322,1392,1251,307,644,1811,811,723,1836,1262,855,829,1162,316	0,5109,93533,101268,219696,220332,265788,266312,285187,317464,317929,378585,394925,396498,396654
1	177944401	177953682	CM685	-0.0528823	*	177944401	177953682	#fc8d62	3	1030,666,940	0,8260,8341
1	178026562	178030679	CM686	0.417132	*	178026562	178030679	#fc8d62	2	1268,912	0,3205
1	178511080	178528137	CM687	0.433704	*	178511080	178528137	#fc8d62	2	3382,268	0,16789
1	178836543	178838512	CM688	0.409819	*	178836543	178838512	#fc8d62	2	942,432	0,1537
1	178908406	178912648	CM689	0.539007	*	178908406	178912648	#fc8d62	3	1430,1326,773	0,2916,3371
1	179544818	179561272	CM690	0.425335	*	179544818	179561272	#fc8d62	2	747,578	0,15876
1	179675627	179784970	CM691	0.501224	*	179675627	179784970	#fc8d62	5	664,1481,1348,1392,1467	0,2920,2934,101165,107876
1	179763780	179778154	CM692	0.550257	*	179763780	179778154	#fc8d62	3	926,832,596	0,12672,13778
1	179806881	179808564	CM693	0.409883	*	179806881	179808564	#fc8d62	2	304,805	0,878
1	180061915	180068535	CM694	0.437033	*	180061915	180068535	#fc8d62	2	874,1135	0,5485
1	180329120	180330217	CM695	0.479421	*	180329120	180330217	#fc8d62	2	383,289	0,808
1	180530195	180551579	CM696	0.454602	*	180530195	180551579	#fc8d62	3	611,1530,1476	0,1029,19908
1	180531899	180541140	CM697	0.476365	*	180531899	180541140	#fc8d62	2	898,1053	0,8188
1	180550465	180555120	CM698	0.436299	*	180550465	180555120	#fc8d62	2	456,651	0,4004
1	181010588	181049411	CM699	0.501528	*	181010588	181049411	#fc8d62	3	612,2927,2305	0,35896,36123
1	181103160	181105695	CM700	0.605188	*	181103160	181105695	#fc8d62	2	295,1850	0,685
1	181398449	181512040	CM701	0.544115	*	181398449	181512040	#fc8d62	2	2419,753	0,112838
1	181411847	181474089	CM702	0.623266	*	181411847	181474089	#fc8d62	5	2559,1867,446,379,1643	0,105,9816,10190,60599
1	182112572	182205692	CM703	0.634751	*	182112572	182205692	#fc8d62	2	3743,1741	0,91379
1	182112893	182119593	CM704	0.660468	*	182112893	182119593	#fc8d62	2	1223,3392	0,3308
1	182247474	182269806	CM705	0.434607	*	182247474	182269806	#fc8d62	4	1287,1585,1336,613	0,11046,11309,21719
1	182937336	182960273	CM706	0.384464	*	182937336	182960273	#fc8d62	2	941,1394	0,21543
1	182991148	182995489	CM707	0.42508	*	182991148	182995489	#fc8d62	2	3752,227	0,4114
1	183008700	183067414	CM708	0.494411	*	183008700	183067414	#fc8d62	5	1314,507,776,1245,1574	0,4232,5028,40445,57140
1	183028320	183041509	CM709	0.481973	*	183028320	183041509	#fc8d62	2	2594,2235	0,10954
1	183038845	183076576	CM710	0.515639	*	183038845	183076576	#fc8d62	7	2998,1024,423,880,1569,303,227	0,32049,32239,35533,35552,37428,37466
1	183058617	183062152	CM711	0.504479	*	183058617	183062152	#fc8d62	2	552,911	0,2624
1	183148972	183249829	CM712	0.422503	*	183148972	183249829	#fc8d62	12	1869,1131,1454,1490,1229,1741,704,747,428,1252,1504,2736	0,11735,14717,24973,29358,54357,58037,87616,88699,90419,92306,98121
1	183255731	183261609	CM713	0.652373	*	183255731	183261609	#fc8d62	3	804,321,1097	0,1090,4781
1	183279565	183288631	CM714	0.480637	*	183279565	183288631	#fc8d62	2	1339,1816	0,7250
1	183292713	183293771	CM715	0.710908	*	183292713	183293771	#fc8d62	2	317,485	0,573
1	183551264	183553336	CM716	0.454825	*	183551264	183553336	#fc8d62	2	946,473	0,1599
1	183572286	183574743	CM717	0.566153	*	183572286	183574743	#fc8d62	3	246,1839,437	0,618,641
1	183775343	183778101	CM718	0.493334	*	183775343	183778101	#fc8d62	2	1602,833	0,1925
1	183957970	183959294	CM719	0.510928	*	183957970	183959294	#fc8d62	2	303,714	0,610
1	184265434	184269281	CM720	0.510226	*	184265434	184269281	#fc8d62	3	881,434,342	0,2637,3505
1	184850853	184862084	CM721	0.495554	*	184850853	184862084	#fc8d62	3	2031,3039,2194	0,8154,9037
1	185372459	185374732	CM722	0.598656	*	185372459	185374732	#fc8d62	3	505,1214,296	0,1059,1110
1	185478288	185490556	CM723	0.485464	*	185478288	185490556	#fc8d62	2	860,1499	0,10769
1	185755437	185756678	CM724	0.500376	*	185755437	185756678	#fc8d62	2	234,221	0,1020
1	185819461	185834703	CM725	0.428434	*	185819461	185834703	#fc8d62	3	608,1146,1322	0,11534,13920
1	185831726	185833871	CM726	0.459409	*	185831726	185833871	#fc8d62	2	832,991	0,1154
1	185978160	185983354	CM727	0.519545	*	185978160	185983354	#fc8d62	2	857,251	0,4943
1	186151851	186153512	CM728	0.464197	*	186151851	186153512	#fc8d62	2	535,782	0,879
1	186410031	186507340	CM729	0.666095	*	186410031	186507340	#fc8d62	2	2797,2847	0,94462
1	186444486	186469052	CM730	0.452712	*	186444486	186469052	#fc8d62	2	1936,1804	0,22762
1	186455752	186536279	CM731	0.535833	*	186455752	186536279	#fc8d62	4	582,685,1079,1447	0,893,44816,79080
1	186589755	186596591	CM732	0.383694	*	186589755	186596591	#fc8d62	5	215,285,1185,480,325	0,635,5591,5643,6511
1	186729578	186733148	CM733	0.59304	*	186729578	186733148	#fc8d62	3	1807,1759,1289	0,176,2281
1	186780946	186800040	CM734	0.619935	*	186780946	186800040	#fc8d62	3	1837,2004,2328	0,6455,16766
1	186781066	186789667	CM735	0.530961	*	186781066	186789667	#fc8d62	2	1764,2478	0,6123
1	186848331	186851184	CM736	0.508929	*	186848331	186851184	#fc8d62	2	485,1148	0,1705
1	186929839	186955068	CM737	0.427719	*	186929839	186955068	#fc8d62	4	596,364,1178,442	0,5537,22385,24787
1	186943297	186948314	CM738	0.714546	*	186943297	186948314	#fc8d62	2	1975,919	0,4098
1	187060592	187066692	CM739	0.376356	*	187060592	187066692	#fc8d62	3	825,229,393	0,5159,5707
1	187206356	187223734	CM740	0.480205	*	187206356	187223734	#fc8d62	2	228,221	0,17157
1	188570960	188572027	CM741	0.565329	*	188570960	188572027	#fc8d62	3	384,350,250	0,23,817
1	188621076	188677240	CM742	0.672992	*	188621076	188677240	#fc8d62	3	1901,794,1054	0,54032,55110
1	188856540	188859053	CM743	0.690131	*	188856540	188859053	#fc8d62	2	1062,1120	0,1393
1	190136925	190140316	CM744	0.336798	*	190136925	190140316	#fc8d62	2	273,2766	0,625
1	192455099	192549575	CM745	0.473956	*	192455099	192549575	#fc8d62	10	733,1808,2726,494,2132,2275,2517,2452,2795,1519	0,2901,30059,38212,43227,52317,58551,64287,71982,92957
1	192485169	192488308	CM746	0.519057	*	192485169	192488308	#fc8d62	2	842,1973	0,1166
1	192569902	192574870	CM747	0.448461	*	192569902	192574870	#fc8d62	2	1552,1133	0,3835
1	192574424	192579261	CM748	0.390653	*	192574424	192579261	#fc8d62	2	353,1702	0,3135
1	192669582	192673086	CM749	0.420886	*	192669582	192673086	#fc8d62	2	1872,1352	0,2152
1	192793428	192796739	CM750	0.682118	*	192793428	192796739	#fc8d62	2	439,1679	0,1632
1	193080471	193085565	CM751	0.4003	*	193080471	193085565	#fc8d62	2	1364,843	0,4251
1	193643397	193649079	CM752	0.450734	*	193643397	193649079	#fc8d62	3	901,1681,333	0,2565,5349
1	193982897	195878437	CM753	0.429645	*	193982897	195878437	#fc8d62	23	271,2067,495,652,440,1417,2100,495,913,870,1235,1725,598,237,2594,2906,1903,228,400,939,770,1933,1370	0,30276,41975,48906,154635,211563,274965,462749,463932,691142,781538,793573,802372,802392,815620,815707,1182039,1578378,1590855,1700814,1884738,1893607,1893989
1	193994331	194022462	CM754	0.338236	*	193994331	194022462	#fc8d62	3	212,880,1368	0,19232,26763
1	194031845	194045886	CM755	0.458551	*	194031845	194045886	#fc8d62	5	476,1262,1394,463,409	0,6182,6395,13578,13601
1	196244917	196246971	CM756	0.46057	*	196244917	196246971	#fc8d62	2	838,964	0,1090
1	197069702	197073025	CM757	0.488137	*	197069702	197073025	#fc8d62	2	347,560	0,2763
1	197359984	197362522	CM758	0.350155	*	197359984	197362522	#fc8d62	2	450,1794	0,744
1	198075539	198076876	CM759	0.59415	*	198075539	198076876	#fc8d62	3	634,353,256	0,165,1081
1	198086808	198092512	CM760	0.591116	*	198086808	198092512	#fc8d62	3	1317,1764,506	0,2767,5198
1	198143073	198145671	CM761	0.618418	*	198143073	198145671	#fc8d62	2	1158,1162	0,1436
1	198581512	198584335	CM762	0.327084	*	198581512	198584335	#fc8d62	2	1305,982	0,1841
1	198607269	198652855	CM763	0.427195	*	198607269	198652855	#fc8d62	7	4089,3679,910,1230,524,1188,1580	0,17011,17540,30515,33126,42519,44006
1	198651844	198655216	CM764	0.563545	*	198651844	198655216	#fc8d62	2	1475,1470	0,1902
1	198888350	198891578	CM765	0.44846	*	198888350	198891578	#fc8d62	3	1466,893,785	0,243,2443
1	198899538	198905302	CM766	-0.585544	*	198899538	198905302	#fc8d62	2	763,477	0,5287
1	199251589	199267188	CM767	-0.0547704	*	199251589	199267188	#fc8d62	3	1435,1862,868	0,161,14731
1	199654122	199753826	CM768	0.422468	*	199654122	199753826	#fc8d62	3	1216,2164,1367	0,5300,98337
1	199660339	199914687	CM769	0.474087	*	199660339	199914687	#fc8d62	10	1182,2083,362,899,2003,1778,1294,1104,1697,573	0,32342,118001,152539,164759,166382,167625,176040,250077,253775
1	199710810	199728776	CM770	0.464486	*	199710810	199728776	#fc8d62	2	2581,751	0,17215
1	200305816	200324197	CM771	0.451016	*	200305816	200324197	#fc8d62	2	1722,3593	0,14788
1	200346714	200355024	CM772	0.491737	*	200346714	200355024	#fc8d62	3	1117,1393,1424	0,2466,6886
1	200557125	200580616	CM773	0.384804	*	200557125	200580616	#fc8d62	3	2318,850,472	0,22641,22883
1	200849108	200858843	CM774	0.340958	*	200849108	200858843	#fc8d62	2	440,2045	0,7690
1	200983485	200997508	CM775	0.441589	*	200983485	200997508	#fc8d62	9	249,677,2752,296,1175,285,890,3108,1599	0,690,4690,4739,5550,6983,8294,10915,11399
1	201228631	201245257	CM776	0.443351	*	201228631	201245257	#fc8d62	3	929,2854,1264	0,7038,15362
1	201264527	201276791	CM777	0.55776	*	201264527	201276791	#fc8d62	2	1327,519	0,11745
1	201422773	201423925	CM778	0.617681	*	201422773	201423925	#fc8d62	3	375,509,252	0,643,693
1	201457990	201473584	CM779	0.482611	*	201457990	201473584	#fc8d62	3	1250,235,660	0,14414,14934
1	201476564	201482237	CM780	0.376626	*	201476564	201482237	#fc8d62	2	535,1883	0,3790
1	201481945	201483292	CM781	0.530994	*	201481945	201483292	#fc8d62	2	685,296	0,1051
1	201508589	201512464	CM782	0.697753	*	201508589	201512464	#fc8d62	2	1600,1447	0,2428
1	201530065	201555754	CM783	0.501892	*	201530065	201555754	#fc8d62	4	2742,1462,1404,219	0,21167,23458,25470
1	201561468	201570193	CM784	0.37673	*	201561468	201570193	#fc8d62	2	2326,1102	0,7623
1	201616775	201620141	CM785	0.689949	*	201616775	201620141	#fc8d62	2	797,2121	0,1245
1	201689281	201691711	CM786	0.576066	*	201689281	201691711	#fc8d62	2	401,1682	0,748
1	201708621	201744932	CM787	0.505732	*	201708621	201744932	#fc8d62	2	1329,2594	0,33717
1	201865304	201874866	CM788	0.696814	*	201865304	201874866	#fc8d62	2	1487,1832	0,7730
1	201883800	201916554	CM789	0.54289	*	201883800	201916554	#fc8d62	4	725,1808,1497,1930	0,1634,22865,30824
1	201978861	202046984	CM790	0.507771	*	201978861	202046984	#fc8d62	7	1561,424,1536,912,478,230,1687	0,19831,24658,27865,38999,39894,66436
1	202248928	202265680	CM791	0.369958	*	202248928	202265680	#fc8d62	5	2332,279,1041,1471,1152	0,1838,12231,15281,15476
1	202474236	202509472	CM792	0.581929	*	202474236	202509472	#fc8d62	2	1297,1421	0,33815
1	202533697	202547525	CM793	0.422637	*	202533697	202547525	#fc8d62	2	3645,2319	0,11509
1	202869189	202892753	CM794	-0.376861	*	202869189	202892753	#fc8d62	2	559,384	0,23180
1	203043812	203053213	CM795	-0.369437	*	203043812	203053213	#fc8d62	2	2228,1943	0,7458
1	203090261	203171209	CM796	0.377224	*	203090261	203171209	#fc8d62	10	793,2463,1082,868,1058,2829,246,1754,2676,2769	0,4982,8053,12664,14572,31007,52125,53853,64235,78179
1	203122720	203172628	CM797	0.658598	*	203122720	203172628	#fc8d62	4	1229,1390,1720,1549	0,23656,45855,48359
1	203318815	203339334	CM798	0.479851	*	203318815	203339334	#fc8d62	3	2222,1721,1587	0,11662,18932
1	203473689	203476492	CM799	0.475361	*	203473689	203476492	#fc8d62	2	817,285	0,2518
1	203481213	203652710	CM800	0.565975	*	203481213	203652710	#fc8d62	6	2568,2687,924,1976,477,1581	0,43548,46657,80050,160566,169916
1	203502877	203577104	CM801	0.597039	*	203502877	203577104	#fc8d62	4	1455,2053,227,1800	0,2316,4691,72427
1	203532706	203541915	CM802	0.550717	*	203532706	203541915	#fc8d62	6	570,2086,1315,409,316,223	0,5646,5829,8122,8232,8986
1	203612075	203663195	CM803	0.465254	*	203612075	203663195	#fc8d62	6	911,1936,1357,2160,1292,1840	0,1417,6881,19534,30463,49280
1	203746148	203747813	CM804	0.803824	*	203746148	203747813	#fc8d62	2	469,784	0,881
1	204041992	204084858	CM805	0.0823257	*	204041992	204084858	#fc8d62	4	2663,1129,2976,2047	0,7006,29456,40819
1	204042235	204044072	CM806	0.549933	*	204042235	204044072	#fc8d62	2	326,507	0,1330
1	204140549	204266311	CM807	0.45428	*	204140549	204266311	#fc8d62	5	352,1667,830,848,1731	0,59,652,27073,124031
1	204182260	204296825	CM808	0.348358	*	204182260	204296825	#fc8d62	4	1553,373,3263,449	0,42629,72540,114116
1	204292611	204329328	CM809	0.551659	*	204292611	204329328	#fc8d62	2	1011,471	0,36246
1	205057241	205058253	CM810	0.489002	*	205057241	205058253	#fc8d62	2	213,476	0,536
1	205172917	205179816	CM811	-0.0689902	*	205172917	205179816	#fc8d62	3	1516,1468,764	0,120,6135
1	205253281	205291161	CM812	0.484784	*	205253281	205291161	#fc8d62	6	4198,1526,521,358,1482,1438	0,9609,13849,14675,16831,36442
1	205409364	205474611	CM813	0.526868	*	205409364	205474611	#fc8d62	3	1956,1737,1090	0,23,64157
1	205448853	205451238	CM814	0.435922	*	205448853	205451238	#fc8d62	2	1081,984	0,1401
1	205782527	205828088	CM815	0.196629	*	205782527	205828088	#fc8d62	6	975,1875,2055,304,270,825	0,9390,17824,24762,26964,44736
1	205886954	205921280	CM816	0.493882	*	205886954	205921280	#fc8d62	6	505,1297,2026,440,1335,2109	0,6646,7114,12722,15361,32217
1	206668195	206678119	CM817	0.424008	*	206668195	206678119	#fc8d62	4	3224,2944,347,1505	0,286,6213,8419
1	206748288	206755738	CM818	0.487523	*	206748288	206755738	#fc8d62	5	1539,1347,1753,959,739	0,3711,4477,5400,6711
1	206963496	207083675	CM819	0.327935	*	206963496	207083675	#fc8d62	14	4375,2173,1977,405,513,1731,212,1073,275,1927,468,1010,1315,1285	0,23135,41843,44203,44943,48989,49971,61043,97282,99839,106191,106617,115015,118894
1	207125079	207129619	CM820	0.453705	*	207125079	207129619	#fc8d62	2	1542,2616	0,1924
1	207142960	207145143	CM821	0.482931	*	207142960	207145143	#fc8d62	2	268,1534	0,649
1	207197312	207208376	CM822	0.382699	*	207197312	207208376	#fc8d62	2	2171,522	0,10542
1	207390955	207491886	CM823	0.546116	*	207390955	207491886	#fc8d62	3	1826,2441,2798	0,31147,98133
1	207454998	207483938	CM824	0.463719	*	207454998	207483938	#fc8d62	4	1782,1285,1648,2265	0,189,16097,26675
1	207670304	207855227	CM825	0.397307	*	207670304	207855227	#fc8d62	7	3232,1269,788,1167,950,746,1720	0,81747,123002,147496,153236,182879,183203
1	207999920	208007313	CM826	0.457576	*	207999920	208007313	#fc8d62	2	1966,2532	0,4861
1	208136302	208138592	CM827	0.520775	*	208136302	208138592	#fc8d62	2	1436,246	0,2044
1	208180818	208182058	CM828	0.603726	*	208180818	208182058	#fc8d62	2	450,411	0,829
1	208308369	208363384	CM829	0.404518	*	208308369	208363384	#fc8d62	4	964,1206,491,2966	0,39478,39719,52049
1	208374393	208378002	CM830	0.520048	*	208374393	208378002	#fc8d62	2	944,1673	0,1936
1	208425212	208428974	CM831	0.485177	*	208425212	208428974	#fc8d62	2	948,1570	0,2192
1	208604776	208611666	CM832	0.477406	*	208604776	208611666	#fc8d62	3	269,542,1291	0,626,5599
1	208671702	208710281	CM833	0.524341	*	208671702	208710281	#fc8d62	2	1527,1022	0,37557
1	208711210	208718772	CM834	0.475374	*	208711210	208718772	#fc8d62	2	411,877	0,6685
1	209125543	209270555	CM835	0.450721	*	209125543	209270555	#fc8d62	6	407,456,401,1267,1463,2054	0,25179,33086,86566,95931,142958
1	209380617	209478323	CM836	0.422906	*	209380617	209478323	#fc8d62	5	2211,1219,525,281,2259	0,30700,38711,39125,95447
1	209539928	209563313	CM837	0.544662	*	209539928	209563313	#fc8d62	3	1757,1159,1795	0,2142,21590
1	209739425	209860374	CM838	0.37214	*	209739425	209860374	#fc8d62	10	470,802,1405,1033,288,2053,1339,1037,381,1701	0,1092,10546,19469,21338,34368,40707,40967,75640,119248
1	209799595	209866991	CM839	0.510261	*	209799595	209866991	#fc8d62	3	1954,3662,1402	0,46390,65994
1	209806543	209866700	CM840	0.457434	*	209806543	209866700	#fc8d62	10	1736,2820,2258,256,1276,2676,1863,1002,4019,1118	0,15790,16394,20206,23681,25277,25625,34253,38914,59039
1	209876719	209916576	CM841	0.345449	*	209876719	209916576	#fc8d62	6	1714,1745,1783,830,1537,1378	0,20259,29535,30178,38287,38479
1	209939671	209989953	CM842	0.490396	*	209939671	209989953	#fc8d62	3	3094,2530,1580	0,1383,48702
1	209981052	210014486	CM843	0.492207	*	209981052	210014486	#fc8d62	3	1069,1602,1981	0,14978,31453
1	210068258	210112234	CM844	0.513075	*	210068258	210112234	#fc8d62	6	2081,1513,214,251,297,654	0,5175,31043,31766,42599,43322
1	210374939	210435943	CM845	0.430702	*	210374939	210435943	#fc8d62	3	579,309,651	0,35286,60353
1	210406510	210439408	CM846	-0.102544	*	210406510	210439408	#fc8d62	3	1345,481,1614	0,11492,31284
1	210432574	210436496	CM847	0.495519	*	210432574	210436496	#fc8d62	2	240,302	0,3620
1	210550775	210613759	CM848	0.482226	*	210550775	210613759	#fc8d62	3	583,319,2381	0,7093,60603
1	210552425	210559117	CM849	0.408348	*	210552425	210559117	#fc8d62	2	248,1545	0,5147
1	210611252	210772499	CM850	0.48701	*	210611252	210772499	#fc8d62	2	899,2162	0,159085
1	210618980	210821402	CM851	0.452972	*	210618980	210821402	#fc8d62	2	1380,586	0,201836
1	210836953	211211106	CM852	0.429061	*	210836953	211211106	#fc8d62	7	887,230,1408,519,1064,1046,239	0,17422,32675,219501,372379,372907,373914
1	211762848	211766100	CM853	0.520177	*	211762848	211766100	#fc8d62	2	1374,917	0,2335
1	211805560	211814038	CM854	0.522147	*	211805560	211814038	#fc8d62	3	1551,1269,1828	0,265,6650
1	211812252	211814382	CM855	0.557649	*	211812252	211814382	#fc8d62	2	549,831	0,1299
1	212091536	212093925	CM856	0.671609	*	212091536	212093925	#fc8d62	2	527,386	0,2003
1	212332501	212340845	CM857	0.390294	*	212332501	212340845	#fc8d62	2	433,840	0,7504
1	212334488	212353156	CM858	0.636274	*	212334488	212353156	#fc8d62	3	2831,587,1158	0,5348,17510
1	212661469	212662660	CM859	0.704288	*	212661469	212662660	#fc8d62	2	467,413	0,778
1	212719030	212719936	CM860	0.404736	*	212719030	212719936	#fc8d62	2	213,402	0,504
1	212838652	212842064	CM861	0.575049	*	212838652	212842064	#fc8d62	2	667,1640	0,1772
1	212864597	212866312	CM862	0.632131	*	212864597	212866312	#fc8d62	2	1195,241	0,1474
1	212871492	212902357	CM863	0.448679	*	212871492	212902357	#fc8d62	5	3040,1490,1031,1335,1124	0,13823,23056,29076,29741
1	213088452	213094350	CM864	0.544439	*	213088452	213094350	#fc8d62	2	2163,1068	0,4830
1	213611718	213843693	CM865	0.355617	*	213611718	213843693	#fc8d62	2	389,538	0,231437
1	214160808	214276364	CM866	0.396265	*	214160808	214276364	#fc8d62	2	1630,350	0,115206
1	214510034	214512010	CM867	0.521926	*	214510034	214512010	#fc8d62	2	668,702	0,1274
1	214513145	214514442	CM868	0.49886	*	214513145	214514442	#fc8d62	2	706,281	0,1016
1	214535094	214621180	CM869	0.525962	*	214535094	214621180	#fc8d62	8	2282,1225,1996,716,1847,3274,393,3001	0,32445,41624,53957,59773,64718,68279,83085
1	214626182	214629302	CM870	0.689055	*	214626182	214629302	#fc8d62	2	970,1534	0,1586
1	214838429	214882600	CM871	0.546698	*	214838429	214882600	#fc8d62	3	441,1030,302	0,42411,43869
1	215074803	215320657	CM872	0.387202	*	215074803	215320657	#fc8d62	5	2217,995,923,2406,1585	0,121739,202312,211897,244269
1	215129999	215196686	CM873	0.471515	*	215129999	215196686	#fc8d62	4	2206,2591,567,1108	0,32538,61889,65579
1	215225511	215257042	CM874	0.537949	*	215225511	215257042	#fc8d62	6	605,371,374,531,308,304	0,1024,3371,4792,30414,31227
1	215226542	215303022	CM875	0.432006	*	215226542	215303022	#fc8d62	2	700,1425	0,75055
1	215228552	215231191	CM876	0.650404	*	215228552	215231191	#fc8d62	2	1006,814	0,1825
1	215339778	215362352	CM877	0.489588	*	215339778	215362352	#fc8d62	3	385,259,900	0,72,21674
1	216008731	216019138	CM878	0.48404	*	216008731	216019138	#fc8d62	2	552,647	0,9760
1	216178378	216219576	CM879	0.521213	*	216178378	216219576	#fc8d62	2	2038,624	0,40574
1	216285915	217446433	CM880	0.41723	*	216285915	217446433	#fc8d62	8	1417,861,1103,1084,1567,1627,858,344	0,70159,488041,790664,816979,913961,916250,1160174
1	216621476	216637689	CM881	0.529552	*	216621476	216637689	#fc8d62	4	314,994,885,557	0,13284,14525,15656
1	217446112	217450053	CM882	0.563729	*	217446112	217450053	#fc8d62	2	316,2727	0,1214
1	218054988	218384054	CM883	0.334979	*	218054988	218384054	#fc8d62	3	304,697,1003	0,11013,328063
1	218470355	218486660	CM884	0.524929	*	218470355	218486660	#fc8d62	4	1575,571,1287,498	0,14900,15018,15760
1	218518311	218551233	CM885	0.561721	*	218518311	218551233	#fc8d62	4	2890,1300,419,1036	0,24594,29583,31886
1	218637807	218648280	CM886	0.468694	*	218637807	218648280	#fc8d62	3	542,1724,1554	0,8502,8919
1	218698042	218701266	CM887	0.492462	*	218698042	218701266	#fc8d62	2	763,707	0,2517
1	218890758	218893072	CM888	0.614385	*	218890758	218893072	#fc8d62	2	1527,468	0,1846
1	219486116	219487019	CM889	0.449458	*	219486116	219487019	#fc8d62	2	238,217	0,686
1	219595603	219618503	CM890	0.640841	*	219595603	219618503	#fc8d62	3	1513,565,2218	0,19785,20682
1	219633014	219639610	CM891	0.422323	*	219633014	219639610	#fc8d62	3	2891,1977,239	0,1627,6357
1	219728310	219741134	CM892	0.510084	*	219728310	219741134	#fc8d62	2	1654,1536	0,11288
1	219802622	219834561	CM893	0.392326	*	219802622	219834561	#fc8d62	2	464,1147	0,30792
1	219883475	219885124	CM894	0.460463	*	219883475	219885124	#fc8d62	3	572,925,212	0,209,1437
1	219944068	219944971	CM895	0.551728	*	219944068	219944971	#fc8d62	2	333,215	0,688
1	219963966	219966360	CM896	0.381805	*	219963966	219966360	#fc8d62	2	1368,390	0,2004
1	221049511	221052424	CM897	0.536904	*	221049511	221052424	#fc8d62	3	547,561,1551	0,750,1362
1	221129951	221136256	CM898	0.59084	*	221129951	221136256	#fc8d62	2	1511,1274	0,5031
1	221610807	221624177	CM899	0.569703	*	221610807	221624177	#fc8d62	2	3991,1658	0,11712
1	221978216	221980905	CM900	0.42127	*	221978216	221980905	#fc8d62	2	247,1026	0,1663
1	222029077	222043268	CM901	0.609707	*	222029077	222043268	#fc8d62	4	484,890,1210,1211	0,799,2381,12980
1	222097474	222099547	CM902	0.4666	*	222097474	222099547	#fc8d62	3	532,385,551	0,80,1522
1	222131446	222135770	CM903	0.451807	*	222131446	222135770	#fc8d62	3	1047,748,1152	0,212,3172
1	222160760	222169035	CM904	0.536986	*	222160760	222169035	#fc8d62	3	427,460,2048	0,839,6227
1	222216629	222218065	CM905	0.570288	*	222216629	222218065	#fc8d62	2	771,371	0,1065
1	222237528	222259079	CM906	0.552336	*	222237528	222259079	#fc8d62	4	1487,1235,1339,1044	0,9079,14424,20507
1	222456852	222546735	CM907	0.501631	*	222456852	222546735	#fc8d62	2	767,1705	0,88178
1	222460836	222508204	CM908	0.607117	*	222460836	222508204	#fc8d62	4	1164,1169,1605,622	0,43440,45763,46301
1	222542987	222629282	CM909	0.540979	*	222542987	222629282	#fc8d62	3	325,1936,1303	0,622,84992
1	222638392	222650907	CM910	0.435059	*	222638392	222650907	#fc8d62	2	1428,212	0,12303
1	222800266	222803885	CM911	0.527306	*	222800266	222803885	#fc8d62	2	958,285	0,3334
1	222802705	222803860	CM912	0.646646	*	222802705	222803860	#fc8d62	2	578,235	0,920
1	223064862	223071793	CM913	0.482539	*	223064862	223071793	#fc8d62	3	1418,610,1571	0,76,5360
1	223403188	223407684	CM914	0.529484	*	223403188	223407684	#fc8d62	2	1635,1170	0,3326
1	223575302	223585280	CM915	0.533814	*	223575302	223585280	#fc8d62	2	1666,1608	0,8370
1	223673362	223674524	CM916	0.76332	*	223673362	223674524	#fc8d62	3	499,238,278	0,90,884
1	223740776	223745401	CM917	0.350854	*	223740776	223745401	#fc8d62	2	279,1970	0,2655
1	223890122	223915184	CM918	0.435749	*	223890122	223915184	#fc8d62	6	547,2198,1905,2446,265,1604	0,3664,9749,12360,19018,23458
1	223918352	223921286	CM919	0.583021	*	223918352	223921286	#fc8d62	2	1808,790	0,2144
1	224200201	224202720	CM920	0.699572	*	224200201	224202720	#fc8d62	2	1738,451	0,2068
1	224201123	224202668	CM921	0.478385	*	224201123	224202668	#fc8d62	2	919,317	0,1228
1	224240100	224245996	CM922	0.406982	*	224240100	224245996	#fc8d62	2	2334,352	0,5544
1	224267578	224270656	CM923	0.663079	*	224267578	224270656	#fc8d62	5	255,380,1267,404,447	0,585,1802,1939,2631
1	224390945	224393909	CM924	0.565793	*	224390945	224393909	#fc8d62	2	756,1895	0,1069
1	224460967	224462080	CM925	0.500428	*	224460967	224462080	#fc8d62	2	533,286	0,827
1	224711198	224713631	CM926	0.363449	*	224711198	224713631	#fc8d62	2	1209,907	0,1526
1	224711773	224805434	CM927	0.577062	*	224711773	224805434	#fc8d62	7	609,269,1331,2304,419,1761,1621	0,973,4406,17902,20553,40331,92040
1	224748087	224750581	CM928	0.470698	*	224748087	224750581	#fc8d62	2	233,299	0,2195
1	224827605	224935936	CM929	0.424129	*	224827605	224935936	#fc8d62	5	1886,1045,754,1459,2747	0,35421,57405,67720,105584
1	224913848	224921712	CM930	0.421974	*	224913848	224921712	#fc8d62	4	1829,1748,1695,1554	0,76,6112,6310
1	225506904	225540451	CM931	0.409067	*	225506904	225540451	#fc8d62	3	1838,833,647	0,9552,32900
1	225654286	225663186	CM932	0.448973	*	225654286	225663186	#fc8d62	3	2439,2101,302	0,17,8598
1	225799593	225800948	CM933	0.628211	*	225799593	225800948	#fc8d62	2	213,540	0,815
1	225887165	225955487	CM934	0.474543	*	225887165	225955487	#fc8d62	7	1979,1942,1724,1310,1148,386,450	0,35635,55186,62392,64016,67204,67872
1	226270500	226299540	CM935	0.590944	*	226270500	226299540	#fc8d62	5	1490,1216,2104,773,2560	0,9843,14436,17461,26480
1	226840909	226852675	CM936	0.437097	*	226840909	226852675	#fc8d62	2	3328,2809	0,8957
1	226877647	226886187	CM937	0.47021	*	226877647	226886187	#fc8d62	3	2193,1532,1783	0,730,6757
1	227008410	227009704	CM938	0.538249	*	227008410	227009704	#fc8d62	2	591,353	0,941
1	227506364	227508774	CM939	0.340818	*	227506364	227508774	#fc8d62	2	1104,797	0,1613
1	227963529	227967176	CM940	0.546037	*	227963529	227967176	#fc8d62	3	998,335,982	0,304,2665
1	228057330	228076093	CM941	0.486459	*	228057330	228076093	#fc8d62	2	596,2706	0,16057
1	228073135	228226092	CM942	0.424744	*	228073135	228226092	#fc8d62	3	2745,631,740	0,76058,152217
1	228414604	228563116	CM943	0.395439	*	228414604	228563116	#fc8d62	7	2750,1821,1333,684,2005,1331,638	0,861,42659,43617,48002,48379,147874
1	228633243	228653033	CM944	0.382642	*	228633243	228653033	#fc8d62	3	926,2992,1496	0,11158,18294
1	228646059	228661333	CM945	-0.385214	*	228646059	228661333	#fc8d62	2	1649,1647	0,13627
1	228744195	228780604	CM946	0.990811	*	228744195	228780604	#fc8d62	13	805,813,881,295,234,847,234,814,318,807,277,226,309	0,2018,4243,6531,8800,10986,15498,17693,19928,22175,31636,33351,36100
1	228744393	228776418	CM947	1	*	228744393	228776418	#fc8d62	8	1137,529,473,737,465,348,418,460	0,2392,4841,18080,20362,24827,29386,31565
1	228770807	228773853	CM948	0.634964	*	228770807	228773853	#fc8d62	2	790,794	0,2252
1	228830898	228889927	CM949	0.455578	*	228830898	228889927	#fc8d62	2	2843,2533	0,56496
1	228973308	228978350	CM950	0.477228	*	228973308	228978350	#fc8d62	2	1545,779	0,4263
1	229055366	229064976	CM951	0.729474	*	229055366	229064976	#fc8d62	2	2684,1273	0,8337
1	229160316	229164486	CM952	0.56841	*	229160316	229164486	#fc8d62	2	673,1613	0,2557
1	229162906	229169020	CM953	0.475444	*	229162906	229169020	#fc8d62	2	422,679	0,5435
1	229193247	229206903	CM954	0.418471	*	229193247	229206903	#fc8d62	4	2794,1878,1622,865	0,8894,12034,12095
1	229249777	229254126	CM955	0.503015	*	229249777	229254126	#fc8d62	3	384,831,254	0,3518,3961
1	229326635	229328634	CM956	0.476552	*	229326635	229328634	#fc8d62	2	1228,441	0,1558
1	229520333	229525596	CM957	0.447155	*	229520333	229525596	#fc8d62	3	1600,1097,944	0,681,4319
1	230201898	230260637	CM958	0.509972	*	230201898	230260637	#fc8d62	8	3096,485,2568,1929,2954,604,1582,2872	0,7529,10819,17658,37687,44075,47119,55867
1	230298239	230299718	CM959	0.781593	*	230298239	230299718	#fc8d62	2	548,391	0,1088
1	230417351	230703553	CM960	0.484637	*	230417351	230703553	#fc8d62	5	1117,1407,3328,1100,1244	0,176541,226131,227774,284958
1	230959919	230987573	CM961	0.550463	*	230959919	230987573	#fc8d62	2	2332,3086	0,24568
1	230984936	230986018	CM962	0.594244	*	230984936	230986018	#fc8d62	2	362,424	0,658
1	231241579	231275467	CM963	0.588361	*	231241579	231275467	#fc8d62	3	375,1826,774	0,1435,33114
1	231761486	231839202	CM964	0.467048	*	231761486	231839202	#fc8d62	5	747,2554,601,956,1098	0,1507,13136,27449,76618
1	231761877	231772488	CM965	0.555683	*	231761877	231772488	#fc8d62	2	1704,733	0,9878
1	231835027	231842248	CM966	0.38261	*	231835027	231842248	#fc8d62	2	1149,490	0,6731
1	231963229	231967868	CM967	0.422398	*	231963229	231967868	#fc8d62	2	1486,215	0,4424
1	232085074	232088059	CM968	0.478242	*	232085074	232088059	#fc8d62	3	596,1871,927	0,1114,1138
1	232610636	232766613	CM969	0.435268	*	232610636	232766613	#fc8d62	15	494,388,2479,346,1041,1474,235,379,2423,2607,2857,410,2462,1645,1498	0,2491,32561,48880,63338,78378,81337,84093,103004,114283,123223,138834,144713,153124,154479
1	232613208	232614281	CM970	0.517522	*	232613208	232614281	#fc8d62	2	259,270	0,803
1	232646144	232747577	CM971	0.448882	*	232646144	232747577	#fc8d62	2	471,1589	0,99844
1	232839831	233059820	CM972	0.543902	*	232839831	233059820	#fc8d62	6	2696,2620,1575,3481,816,945	0,14230,21462,60985,187060,219044
1	233426336	233431975	CM973	0.283596	*	233426336	233431975	#fc8d62	5	738,1153,352,338,1473	0,1114,1122,1828,4166
1	233679849	233811657	CM974	0.391783	*	233679849	233811657	#fc8d62	15	688,1849,800,2867,296,1656,1611,406,928,1443,537,362,598,2947,2013	0,53211,68774,69229,70713,87373,94342,110556,118345,119540,124152,125103,128761,128831,129795
1	234229108	234468666	CM975	0.515094	*	234229108	234468666	#fc8d62	27	2037,490,915,2310,2617,972,278,575,570,359,606,1477,1155,896,426,1716,3210,821,1163,2967,2382,1245,706,1894,1643,2257,1149	0,46056,46981,54665,54704,60717,61102,70280,113338,113678,114761,119366,120282,121091,123340,136646,150048,160258,166859,176516,176655,216164,216652,221322,221329,237301,237866
1	234351645	234353559	CM976	0.458272	*	234351645	234353559	#fc8d62	2	369,1142	0,772
1	234491659	234493815	CM977	0.463029	*	234491659	234493815	#fc8d62	2	1093,662	0,1494
1	234630083	234636882	CM978	0.491595	*	234630083	234636882	#fc8d62	2	1678,2311	0,4488
1	234841706	234847942	CM979	0.603141	*	234841706	234847942	#fc8d62	5	392,1267,906,259,1115	0,1024,3424,4088,5121
1	235695317	235696554	CM980	0.596218	*	235695317	235696554	#fc8d62	2	215,520	0,717
1	235704047	235705276	CM981	0.635835	*	235704047	235705276	#fc8d62	2	448,488	0,741
1	235832937	235839189	CM982	0.364166	*	235832937	235839189	#fc8d62	2	698,1164	0,5088
1	236008766	236022488	CM983	0.47677	*	236008766	236022488	#fc8d62	5	592,1575,877,479,539	0,7944,10360,13074,13183
1	236063834	236066982	CM984	0.514168	*	236063834	236066982	#fc8d62	3	1670,1422,888	0,46,2260
1	236466037	236518415	CM985	0.432419	*	236466037	236518415	#fc8d62	2	1989,939	0,51439
1	236671062	236673072	CM986	-0.30136	*	236671062	236673072	#fc8d62	2	228,1521	0,489
1	236827071	236841974	CM987	0.755098	*	236827071	236841974	#fc8d62	2	812,1177	0,13726
1	237068152	237076788	CM988	0.358759	*	237068152	237076788	#fc8d62	2	1214,534	0,8102
1	238223630	238574020	CM989	0.404021	*	238223630	238574020	#fc8d62	8	321,2163,2426,1863,241,2472,395,1186	0,808,929,204514,264213,269252,348301,349204
1	239123655	240078112	CM990	0.377346	*	239123655	240078112	#fc8d62	20	320,1705,528,2006,427,327,657,841,855,1222,1090,1245,902,2379,1751,2105,2311,679,1233,225	0,137574,308506,328134,394199,400739,401547,467395,468570,587044,598254,603051,756102,758213,770096,844114,855264,875581,897283,954232
1	239286350	240061935	CM991	0.439117	*	239286350	240061935	#fc8d62	2	694,1090	0,774495
1	239620341	239712016	CM992	0.500407	*	239620341	239712016	#fc8d62	3	1981,1738,1056	0,506,90619
1	240270247	240822295	CM993	0.353887	*	240270247	240822295	#fc8d62	16	1100,1551,925,2069,2651,628,911,437,621,2802,698,686,902,729,2564,441	0,3148,86181,128192,135550,151310,152286,199346,202490,235872,243307,283929,291415,292722,504205,551607
1	240396896	240549737	CM994	0.459367	*	240396896	240549737	#fc8d62	2	982,576	0,152265
1	240397204	240563306	CM995	0.361075	*	240397204	240563306	#fc8d62	13	3529,378,1748,1800,1350,1321,1455,1257,586,2432,612,1165,1298	0,8872,10743,24306,76080,78226,103400,110449,116436,117352,119404,152037,164804
1	240774963	240966434	CM996	0.43012	*	240774963	240966434	#fc8d62	8	479,249,309,450,661,651,1759,337	0,51481,52044,80028,94758,125911,154286,191134
1	241494515	241588092	CM997	0.415243	*	241494515	241588092	#fc8d62	2	639,1394	0,92183
1	241577199	241587865	CM998	0.640894	*	241577199	241587865	#fc8d62	2	220,650	0,10016
1	241774575	241776639	CM999	0.462658	*	241774575	241776639	#fc8d62	2	452,1284	0,780
1	241839373	241964766	CM1000	0.48094	*	241839373	241964766	#fc8d62	6	2398,545,428,531,1822,491	0,12569,25927,26777,30064,124902
1	242161443	243269703	CM1001	0.555999	*	242161443	243269703	#fc8d62	30	1369,519,814,437,1414,2090,1931,1541,1558,1553,1144,893,256,773,524,263,474,382,390,1928,1206,2048,1713,850,1932,386,438,460,579,1662	0,364,13670,13925,140476,147967,148108,188763,226733,244467,332040,455952,524516,525530,526750,695283,699763,765626,765768,785478,785660,789993,790332,802110,814557,826618,828167,828907,829830,1106598
1	243427091	243433362	CM1002	0.497573	*	243427091	243433362	#fc8d62	2	1595,2795	0,3476
1	243430392	243433318	CM1003	0.366209	*	243430392	243433318	#fc8d62	2	479,1774	0,1152
1	243447547	243452004	CM1004	0.435065	*	243447547	243452004	#fc8d62	2	570,2431	0,2026
1	243742590	243745712	CM1005	0.384853	*	243742590	243745712	#fc8d62	2	395,252	0,2870
1	243893918	243895224	CM1006	0.56606	*	243893918	243895224	#fc8d62	2	518,272	0,1034
1	243895366	243896281	CM1007	0.450293	*	243895366	243896281	#fc8d62	2	344,310	0,605
1	245316606	246168990	CM1008	0.402827	*	245316606	246168990	#fc8d62	44	797,2855,733,1760,417,1955,2081,1596,361,1474,311,947,516,1568,1494,1278,1309,1878,280,1419,1101,1178,575,1581,978,1127,3030,625,973,1443,339,809,590,1443,1145,340,2110,722,1010,1393,449,1106,325,658	0,1086,105145,321825,327026,332315,346950,356582,359426,384569,385099,387875,422281,431390,445814,451637,520223,561683,598148,617941,634573,636803,644501,669323,684127,703101,705391,717941,718876,719302,720291,720980,722111,727270,747435,748234,799556,802815,815565,832773,844289,847782,849551,851726
1	245329376	245475594	CM1009	0.451917	*	245329376	245475594	#fc8d62	4	1021,3663,2117,1201	0,180,144101,144455
1	246038729	246045503	CM1010	0.394542	*	246038729	246045503	#fc8d62	2	1119,839	0,5935
1	246040166	246044310	CM1011	0.356527	*	246040166	246044310	#fc8d62	2	281,622	0,3522
1	246116065	246120244	CM1012	0.389518	*	246116065	246120244	#fc8d62	2	2323,954	0,3225
1	246141885	246144238	CM1013	0.582396	*	246141885	246144238	#fc8d62	3	1078,988,877	0,191,1476
1	246230551	246275315	CM1014	0.441588	*	246230551	246275315	#fc8d62	5	1773,263,229,1376,450	0,240,785,38388,44314
1	246584882	246599294	CM1015	0.433179	*	246584882	246599294	#fc8d62	4	578,1861,1486,993	0,6018,12343,13419
1	246740258	246744067	CM1016	0.539857	*	246740258	246744067	#fc8d62	2	1416,2013	0,1796
1	246754129	246755521	CM1017	0.455001	*	246754129	246755521	#fc8d62	2	771,269	0,1123
1	246760190	246761331	CM1018	0.914291	*	246760190	246761331	#fc8d62	2	269,359	0,782
1	247374326	247376605	CM1019	0.374278	*	247374326	247376605	#fc8d62	2	978,922	0,1357
1	247520540	247525040	CM1020	0.400835	*	247520540	247525040	#fc8d62	2	2956,1187	0,3313
1	247520561	247524707	CM1021	0.55786	*	247520561	247524707	#fc8d62	3	1709,332,1018	0,2023,3128
1	247530450	247554945	CM1022	0.3812	*	247530450	247554945	#fc8d62	7	1630,1481,253,492,1246,1767,992	0,235,17921,18533,19293,22532,23503
1	247564364	247620953	CM1023	0.480572	*	247564364	247620953	#fc8d62	13	2016,2167,1413,1131,1854,264,1193,1070,414,1058,1491,1003,2279	0,5693,8475,13888,14376,17711,19727,32857,34706,39457,44439,51461,54310
1	247656463	247704287	CM1024	0.496051	*	247656463	247704287	#fc8d62	3	3020,1082,569	0,36304,47255
1	248599126	248820982	CM1025	0.548314	*	248599126	248820982	#fc8d62	9	1345,218,4173,278,430,2120,483,4728,2812	0,2617,12048,16542,39378,45470,136695,203517,219044
1	248614473	248821024	CM1026	0.587275	*	248614473	248821024	#fc8d62	6	372,1203,448,959,686,2395	0,118934,188113,188876,192387,204156
2	263329	290306	CM1027	0.460589	*	263329	290306	#fc8d62	2	1109,1184	0,25793
2	287408	288797	CM1028	0.636485	*	287408	288797	#fc8d62	2	759,336	0,1053
2	1048095	1051625	CM1029	0.751348	*	1048095	1051625	#fc8d62	2	930,1576	0,1954
2	1560726	1659990	CM1030	0.358075	*	1560726	1659990	#fc8d62	10	386,749,346,297,383,381,2732,566,3002,1582	0,15194,21562,22800,23284,48282,48998,95397,95690,97682
2	1595698	1612326	CM1031	0.498554	*	1595698	1612326	#fc8d62	6	823,1625,1300,1445,413,235	0,1297,1367,13206,15663,16393
2	1724595	1748942	CM1032	0.531391	*	1724595	1748942	#fc8d62	4	2122,3364,1782,2656	0,8543,15482,21691
2	1759163	1760429	CM1033	0.887658	*	1759163	1760429	#fc8d62	2	465,334	0,932
2	1795266	1821892	CM1034	0.473921	*	1795266	1821892	#fc8d62	2	1119,1725	0,24901
2	3469020	3497656	CM1035	0.477759	*	3469020	3497656	#fc8d62	4	1273,810,477,541	0,4786,28052,28095
2	3652330	3653591	CM1036	0.621626	*	3652330	3653591	#fc8d62	3	505,222,313	0,280,948
2	5830846	6327535	CM1037	0.442638	*	5830846	6327535	#fc8d62	12	570,1960,374,1670,1505,459,362,219,1073,541,341,1405	0,4754,75605,106489,112263,112422,113293,224513,382715,491032,494005,495284
2	6322040	6327706	CM1038	0.609037	*	6322040	6327706	#fc8d62	3	714,535,821	0,4048,4845
2	6363154	6616543	CM1039	0.422463	*	6363154	6616543	#fc8d62	2	1917,2050	0,251339
2	6449031	6481413	CM1040	0.453834	*	6449031	6481413	#fc8d62	2	2105,336	0,32046
2	6484854	6766837	CM1041	0.441613	*	6484854	6766837	#fc8d62	3	898,278,276	0,28345,281707
2	6484981	6512814	CM1042	0.424757	*	6484981	6512814	#fc8d62	2	2081,641	0,27192
2	6486013	6913859	CM1043	0.445232	*	6486013	6913859	#fc8d62	7	795,2996,264,1803,1147,560,1174	0,5716,22629,25050,77199,160471,426672
2	6792986	6793982	CM1044	0.688604	*	6792986	6793982	#fc8d62	2	253,236	0,760
2	6920585	6968550	CM1045	0.480576	*	6920585	6968550	#fc8d62	2	2825,2178	0,45787
2	6963502	6968491	CM1046	0.669302	*	6963502	6968491	#fc8d62	2	382,2970	0,2019
2	7150153	7164058	CM1047	0.653484	*	7150153	7164058	#fc8d62	4	1695,1016,501,1957	0,2093,3673,11948
2	7320894	8022190	CM1048	0.351841	*	7320894	8022190	#fc8d62	29	440,1913,2439,3501,2184,3212,2581,555,457,1555,576,327,1624,996,577,886,866,696,2420,2758,1355,2559,676,865,403,1338,340,1362,1002	0,9758,237252,246789,256354,334342,334952,430735,440322,490509,504352,505246,511258,511598,526331,526826,527275,556116,591828,613296,614614,630316,631716,660668,664857,666781,667405,676535,700294
2	7637248	7693706	CM1049	0.410947	*	7637248	7693706	#fc8d62	2	750,504	0,55954
2	7842906	7866373	CM1050	0.492958	*	7842906	7866373	#fc8d62	2	598,1072	0,22395
2	8226847	8311145	CM1051	0.506634	*	8226847	8311145	#fc8d62	5	1338,910,1358,860,1117	0,61306,75359,81961,83181
2	8294576	8337264	CM1052	0.635849	*	8294576	8337264	#fc8d62	2	1590,301	0,42387
2	8674379	8685762	CM1053	0.541106	*	8674379	8685762	#fc8d62	4	2446,2331,427,2980	0,8,2683,8403
2	8682940	8686837	CM1054	0.470639	*	8682940	8686837	#fc8d62	2	829,2790	0,1107
2	8797144	8800520	CM1055	0.35222	*	8797144	8800520	#fc8d62	2	1200,1614	0,1762
2	8818118	8823749	CM1056	0.592101	*	8818118	8823749	#fc8d62	4	585,656,700,1517	0,1137,2960,4114
2	8987075	8988315	CM1057	0.441008	*	8987075	8988315	#fc8d62	2	475,296	0,944
2	9192178	9199194	CM1058	0.497264	*	9192178	9199194	#fc8d62	3	2484,640,527	0,6298,6489
2	9346022	9348358	CM1059	0.579609	*	9346022	9348358	#fc8d62	2	657,1179	0,1157
2	9359055	9429543	CM1060	0.393716	*	9359055	9429543	#fc8d62	11	481,2444,1840,2058,2130,1300,226,730,1128,1787,2361	0,8213,11323,15292,29700,32111,37930,39596,39624,41416,68127
2	9570085	9604399	CM1061	0.411286	*	9570085	9604399	#fc8d62	4	1449,1270,1253,501	0,146,33061,33606
2	9782529	9796469	CM1062	0.452389	*	9782529	9796469	#fc8d62	2	559,2102	0,11838
2	9805841	9833831	CM1063	0.437604	*	9805841	9833831	#fc8d62	6	1131,1191,1017,812,1541,1255	0,0,24315,24382,26449,26657
2	9842825	9880171	CM1064	0.47177	*	9842825	9880171	#fc8d62	3	1590,1719,1786	0,35493,35560
2	9951291	9952894	CM1065	0.494126	*	9951291	9952894	#fc8d62	2	664,694	0,909
2	10090648	10093152	CM1066	0.654937	*	10090648	10093152	#fc8d62	2	771,1151	0,1353
2	10124184	10132635	CM1067	0.427592	*	10124184	10132635	#fc8d62	2	1266,2096	0,6355
2	10175923	10185027	CM1068	0.407278	*	10175923	10185027	#fc8d62	2	1063,2388	0,6716
2	10425432	10542062	CM1069	0.361338	*	10425432	10542062	#fc8d62	13	1134,2100,1623,1540,828,596,3806,3920,1721,627,312,2198,2229	0,16487,18897,30380,30767,38996,44161,44382,58558,59336,104797,114342,114401
2	10526576	10531509	CM1070	0.524965	*	10526576	10531509	#fc8d62	2	448,1544	0,3389
2	10564374	10573248	CM1071	-0.175869	*	10564374	10573248	#fc8d62	3	629,705,1463	0,35,7411
2	10622672	10634946	CM1072	0.514162	*	10622672	10634946	#fc8d62	4	548,553,1156,832	0,10606,10779,11442
2	10684112	10689090	CM1073	0.469438	*	10684112	10689090	#fc8d62	2	467,1780	0,3198
2	11013145	11018415	CM1074	0.463433	*	11013145	11018415	#fc8d62	4	1545,397,233,2075	0,165,1156,3195
2	11514298	11526885	CM1075	0.50528	*	11514298	11526885	#fc8d62	4	1224,2116,944,682	0,3320,3909,11905
2	11836724	11852874	CM1076	0.512646	*	11836724	11852874	#fc8d62	3	2139,1770,2730	0,255,13420
2	12308564	12318641	CM1077	0.464691	*	12308564	12318641	#fc8d62	2	2386,2234	0,7843
2	12368243	12377488	CM1078	0.635086	*	12368243	12377488	#fc8d62	2	486,1818	0,7427
2	12457754	12462084	CM1079	0.492656	*	12457754	12462084	#fc8d62	3	1935,234,236	0,3430,4094
2	12465525	12475609	CM1080	0.391491	*	12465525	12475609	#fc8d62	2	1520,1355	0,8729
2	12644322	12645161	CM1081	0.384378	*	12644322	12645161	#fc8d62	2	255,234	0,605
2	12694829	12696917	CM1082	0.555267	*	12694829	12696917	#fc8d62	2	1317,304	0,1784
2	13088540	13092334	CM1083	0.487002	*	13088540	13092334	#fc8d62	2	1399,1202	0,2592
2	13663605	14775756	CM1084	0.416019	*	13663605	14775756	#fc8d62	17	1087,392,1228,2455,2834,1794,1419,1487,319,653,566,1920,266,548,266,567,391	0,34494,34508,35175,127485,127765,142941,157888,298065,894284,897837,899232,969186,992698,993643,1110829,1111760
2	15171519	15275524	CM1085	0.470423	*	15171519	15275524	#fc8d62	3	1176,1804,403	0,84203,103602
2	15646384	15647284	CM1086	0.525499	*	15646384	15647284	#fc8d62	2	313,292	0,608
2	15808369	15873144	CM1087	0.511253	*	15808369	15873144	#fc8d62	4	260,271,903,1234	0,731,62004,63541
2	16689243	16835624	CM1088	0.437655	*	16689243	16835624	#fc8d62	2	762,296	0,146085
2	16764669	16945902	CM1089	0.387358	*	16764669	16945902	#fc8d62	32	2962,807,1584,627,1320,504,1020,1829,431,520,597,652,244,582,516,558,348,1510,1765,507,537,676,1817,2423,379,1055,2568,1027,2539,1706,473,1613	0,25328,33483,38577,38585,39641,40532,41586,42635,43680,46537,47390,50454,52605,55709,55760,56723,57650,66313,67114,69809,70781,71767,72934,74033,79769,80429,82679,132755,144941,173442,179620
2	16765409	16836714	CM1090	0.510303	*	16765409	16836714	#fc8d62	2	1937,348	0,70957
2	16956211	17538308	CM1091	0.48252	*	16956211	17538308	#fc8d62	7	1121,2151,1536,2490,1582,1782,1912	0,85979,86103,391090,391258,580126,580185
2	17052380	17141876	CM1092	0.446036	*	17052380	17141876	#fc8d62	2	539,478	0,89018
2	17238575	17266174	CM1093	0.391252	*	17238575	17266174	#fc8d62	2	327,1368	0,26231
2	17265769	17267062	CM1094	0.373247	*	17265769	17267062	#fc8d62	2	262,566	0,727
2	17363226	17493771	CM1095	0.541487	*	17363226	17493771	#fc8d62	5	2872,739,862,741,300	0,75018,88839,90491,130245
2	17480931	17495649	CM1096	0.520858	*	17480931	17495649	#fc8d62	4	557,316,1506,939	0,153,2826,13779
2	17554333	17761671	CM1097	0.450313	*	17554333	17761671	#fc8d62	6	707,300,1266,310,1433,2363	0,44110,55433,97902,144737,204975
2	18115404	18161763	CM1098	0.388485	*	18115404	18161763	#fc8d62	7	1591,1246,403,352,1925,785,414	0,177,2943,3724,42285,44697,45945
2	18256313	18259833	CM1099	0.625676	*	18256313	18259833	#fc8d62	3	431,1795,1774	0,1725,1733
2	18313937	18396996	CM1100	0.330108	*	18313937	18396996	#fc8d62	2	1025,239	0,82820
2	18543563	18551838	CM1101	0.639554	*	18543563	18551838	#fc8d62	3	432,720,1402	0,836,6873
2	18620992	18623397	CM1102	0.729546	*	18620992	18623397	#fc8d62	2	1830,294	0,2111
2	18726547	18883288	CM1103	0.481237	*	18726547	18883288	#fc8d62	4	2037,1344,1350,421	0,6453,53617,156320
2	18804577	18808687	CM1104	0.625626	*	18804577	18808687	#fc8d62	3	1427,569,511	0,2534,3599
2	18883651	18885004	CM1105	0.467287	*	18883651	18885004	#fc8d62	2	735,259	0,1094
2	19323271	19324890	CM1106	0.521628	*	19323271	19324890	#fc8d62	2	689,610	0,1009
2	19985103	20001842	CM1107	0.531755	*	19985103	20001842	#fc8d62	2	1979,404	0,16335
2	20241741	20243820	CM1108	0.508421	*	20241741	20243820	#fc8d62	3	916,464,758	0,371,1321
2	20290646	20294676	CM1109	0.502913	*	20290646	20294676	#fc8d62	2	1730,883	0,3147
2	20340822	20351158	CM1110	0.443341	*	20340822	20351158	#fc8d62	5	1160,1327,597,2528,2600	0,4458,5209,7679,7736
2	20406246	20425177	CM1111	0.476814	*	20406246	20425177	#fc8d62	5	2614,2545,2837,2488,4133	0,42,5706,5785,14798
2	20582480	20584256	CM1112	0.424696	*	20582480	20584256	#fc8d62	2	763,613	0,1163
2	20655890	20689088	CM1113	0.431609	*	20655890	20689088	#fc8d62	2	1589,1166	0,32032
2	20700695	20717605	CM1114	0.50062	*	20700695	20717605	#fc8d62	5	1862,1417,1585,1371,1508	0,5514,5533,13440,15402
2	20763504	20811802	CM1115	0.385141	*	20763504	20811802	#fc8d62	2	774,1293	0,47005
2	20775930	20779815	CM1116	0.73855	*	20775930	20779815	#fc8d62	2	1614,1960	0,1925
2	20784619	20796985	CM1117	0.491751	*	20784619	20796985	#fc8d62	3	272,240,2475	0,8422,9891
2	20840773	20842579	CM1118	0.735302	*	20840773	20842579	#fc8d62	2	216,946	0,860
2	21116411	21134471	CM1119	0.661521	*	21116411	21134471	#fc8d62	4	1106,697,1743,311	0,1442,13854,17749
[truncated: 17,513 more rows]

## Sheet: Monocytes
#Chr	start	end	CM.id	Avg.peak.correlation	strand	CM.start	CM.end	track.color	n.peaks	peak.length	peak.start.in.CM
[truncated: 18,633 more rows]

[truncated: 2 more sheets: Neutrophils, Tcells]
