# Supplementary material for: Non-coding variants impact cis-regulatory coordination in a cell type-specific manner
Source: Genome Biol. 2024 Jul 18;25:190. doi: 10.1186/s13059-024-03333-4 (PMC11256678; doi:10.1186/s13059-024-03333-4)
Supplement: Supplementary file 7 — Additional file 7: Table S6. hQTLs in five cell types. [file 13059_2024_3333_MOESM7_ESM.xlsx]

## Sheet: file description
Table S6. hQTLs identified for each cell type
Column	Description
#chr	chromosome of variant
var.start	Start position of variant
var.end	End position of variant
RsID	Variant ID
p.val	Adjusted p-value of the association between the variant and the counts in the peak
CM	peak ID

## Sheet: H3K27ac_FIB
#chr	var.start	var.end	RsID	p.val	peak.id
chr1	723798	723800	rs34882115	0.0131716	chr1:761716:763798
chr1	895755	895755	rs113491766	6.26603e-05	chr1:901232:902726
chr1	916834	916834	rs6694632	0.000827956	chr1:911531:911973
chr1	1599547	1599547	rs12725286	0.0131128	chr1:1589689:1591510
chr1	1592638	1592638	rs115866895	0.00104323	chr1:1594168:1594763
chr1	1619082	1619082	rs7524863	7.8064e-05	chr1:1622928:1625337
chr1	1615747	1615747	rs28435953	2.68307e-06	chr1:1676230:1678569
chr1	1844943	1844944	rs34478039	0.00482691	chr1:1839252:1841404
chr1	2056115	2056115	rs56260599	0.0128579	chr1:2138603:2139736
chr1	2142518	2142518	rs380190	0.0229966	chr1:2177280:2179177
chr1	2147146	2147146	rs2459997	0.0350359	chr1:2197254:2197835
chr1	2140261	2140261	rs6665593	0.000269093	chr1:2208393:2208646
chr1	6066776	6066776	rs12743450	0.0354336	chr1:6067041:6067956
chr1	6685442	6685442	rs12746591	1.63645e-06	chr1:6684659:6686497
chr1	7142500	7142500	rs150422699	0.0178149	chr1:6838837:6839582
chr1	7175858	7175858	rs11120852	1.77127e-12	chr1:7177757:7178214
chr1	7465286	7465286	rs845204	0.00246464	chr1:7448681:7449087
chr1	7465286	7465286	rs845204	2.4583e-07	chr1:7461340:7464181
chr1	7430266	7430266	rs3752542	0.00505832	chr1:7598499:7599228
chr1	8918313	8918313	rs10864368	8.96145e-05	chr1:8917959:8919560
chr1	8910542	8910542	rs6661010	0.0101363	chr1:8925217:8925951
chr1	8942842	8942842	rs34621977	0.0231386	chr1:8937025:8940483
chr1	8950704	8950704	rs12122136	0.000347836	chr1:8949556:8950701
chr1	8969219	8969219	rs7534552	0.000610667	chr1:8968209:8969134
chr1	9121623	9121623	rs765618	0.000770246	chr1:9128419:9130679
chr1	9163414	9163414	rs1877126	0.0494777	chr1:9144865:9145220
chr1	9336748	9336748	rs72641835	6.40238e-08	chr1:9335298:9336309
chr1	9351491	9351491	rs61783470	0.000471448	chr1:9350429:9350926
chr1	9351491	9351491	rs61783470	0.000610985	chr1:9352138:9352667
chr1	10395899	10395899	rs70997221	0.00484264	chr1:10290120:10290890
chr1	10482150	10482151	rs201228681	0.00182361	chr1:10441059:10441343
chr1	10438687	10438687	rs1536262	6.41815e-13	chr1:10447207:10449903
chr1	10447792	10447792	rs4846216	1.11761e-08	chr1:10458241:10461164
chr1	11038229	11038229	chr1_11038229_T_TA	0.000400402	chr1:11035702:11036316
chr1	11781973	11781973	rs6676319	7.98034e-09	chr1:11790599:11792303
chr1	11797186	11797186	rs12095517	0.0414973	chr1:11795871:11798397
chr1	12144434	12144434	rs1201113	0.0244043	chr1:12111420:12114850
chr1	12119376	12119377	rs111497829	1.22056e-07	chr1:12127282:12128630
chr1	12129969	12129969	rs76497475	2.81043e-06	chr1:12129750:12130042
chr1	12148388	12148389	rs34475937	0.0245931	chr1:12147392:12149515
chr1	12664209	12664209	rs6662695	1.95196e-07	chr1:12662327:12665174
chr1	15530260	15530260	rs7536482	1.84019e-15	chr1:15515627:15516493
chr1	15972597	15972597	rs7516462	0.0314555	chr1:15929517:15930950
chr1	16072202	16072202	rs111910345	4.62599e-05	chr1:16075934:16076442
chr1	16096279	16096279	rs147832222	0.0208024	chr1:16091885:16092999
chr1	16287209	16287209	rs848196	0.00270728	chr1:16229857:16230196
chr1	16150384	16150384	rs7537101	0.00250341	chr1:16344237:16345180
chr1	16440392	16440392	rs7543472	2.87234e-05	chr1:16415361:16415600
chr1	16703300	16703301	chr1_16703300_CA_C	0.0276901	chr1:16629324:16630071
chr1	17216080	17216080	rs3738618	0.0101663	chr1:17215273:17216561
chr1	17276627	17276627	rs7517838	0.000779526	chr1:17221623:17223643
chr1	17309540	17309540	rs2311528	1.38135e-10	chr1:17305523:17308916
chr1	17309540	17309540	rs2311528	0.00773632	chr1:17311016:17311740
chr1	17517661	17517661	rs2501816	0.000459749	chr1:17515778:17518988
chr1	18101861	18101863	rs79426918	1.38017e-07	chr1:18091711:18093198
chr1	18091071	18091071	rs11590138	1.90022e-08	chr1:18094794:18096030
chr1	18201633	18201633	rs11203224	3.45494e-05	chr1:18200940:18202814
chr1	19640676	19640676	rs859218	1.63888e-05	chr1:19640652:19642614
chr1	19986009	19986009	rs4912136	0.0148711	chr1:19986136:19986372
chr1	21500701	21500701	rs2873424	6.57637e-06	chr1:21409619:21411288
chr1	21766605	21766611	rs66732917	0.00294971	chr1:21766116:21767703
chr1	21901025	21901025	rs3835555	0.00205526	chr1:21893977:21895131
chr1	22000129	22000129	rs829402	0.00187898	chr1:21999569:22000381
chr1	22345006	22345006	rs4654778	0.0165177	chr1:22345009:22346696
chr1	23499336	23499336	rs7540804	0.0305518	chr1:23445725:23446519
chr1	23720822	23720822	rs61777153	2.84002e-05	chr1:23720388:23721534
chr1	23751140	23751140	rs71514235	0.00584672	chr1:23750891:23751648
chr1	24395003	24395003	rs6660675	0.00986585	chr1:24342656:24342926
chr1	24476886	24476886	rs11579657	0.0169623	chr1:24476065:24477594
chr1	24732854	24732854	rs60217598	0.00215435	chr1:24742272:24743531
chr1	25052922	25052922	rs148554106	0.000152612	chr1:25030918:25032517
chr1	25126060	25126060	rs11249174	0.000147671	chr1:25154154:25155829
chr1	25583610	25583610	rs72660908	3.46709e-13	chr1:25592711:25594962
chr1	25617399	25617399	rs28521909	1.88951e-06	chr1:25635017:25636867
chr1	25583610	25583610	rs72660908	6.10954e-11	chr1:25645899:25647900
chr1	25583610	25583610	rs72660908	2.30156e-10	chr1:25655866:25657880
chr1	25583610	25583610	rs72660908	4.0478e-07	chr1:25663141:25666281
chr1	25698354	25698354	rs599691	0.0396006	chr1:25687066:25688719
chr1	26528433	26528433	rs1815517	0.0357519	chr1:26057078:26057473
chr1	26270739	26270739	rs55659925	0.0286362	chr1:26297106:26299128
chr1	26585657	26585657	rs884533	0.00122726	chr1:26602266:26602872
chr1	26636043	26636043	rs11247907	0.00513071	chr1:26605103:26607320
chr1	28528300	28528300	rs143437257	6.7616e-08	chr1:28558794:28559777
chr1	28518265	28518265	rs2456267	9.84874e-15	chr1:28572259:28573709
chr1	28518265	28518265	rs2456267	0.00252276	chr1:28574025:28576579
chr1	28857777	28857777	rs66677133	6.74219e-09	chr1:28743267:28744883
chr1	29558230	29558230	rs34380016	0.00987235	chr1:29471797:29474345
chr1	30859112	30859112	rs77819635	0.00127951	chr1:30852215:30852715
chr1	31248562	31248562	rs10798806	0.000138871	chr1:31255393:31256918
chr1	31464422	31464422	rs1999810	0.00469132	chr1:31510864:31511648
chr1	31637342	31637342	rs11801403	0.000182744	chr1:31575386:31575863
chr1	31881974	31881974	rs1566966	1.34725e-06	chr1:31895268:31897333
chr1	32039561	32039561	rs1970194	0.0354708	chr1:32039742:32040096
chr1	32143138	32143138	rs4949460	0.0165011	chr1:32091496:32093318
chr1	32191798	32191798	rs945211	0.00702743	chr1:32173138:32173757
chr1	32273434	32273434	rs8179509	1.38667e-09	chr1:32297699:32298102
chr1	33506852	33506852	rs71571736	0.0191227	chr1:33462393:33464956
chr1	33860430	33860430	rs4653119	0.0145038	chr1:33899661:33900721
chr1	33906285	33906285	rs56881018	0.00481199	chr1:33909024:33909505
chr1	34240943	34240943	rs502585	0.00610368	chr1:34228759:34229026
chr1	36431561	36431561	rs629773	0.00457519	chr1:36183599:36185156
chr1	36880120	36880120	rs11263891	0.00385089	chr1:36923173:36924692
chr1	38415507	38415507	rs17531077	0.000951887	chr1:38460889:38462160
chr1	39484714	39484714	rs11589205	1.48291e-12	chr1:39491244:39493149
chr1	39636901	39636901	rs6660622	6.02149e-05	chr1:39619706:39621493
chr1	39988318	39988318	rs139401553	3.97383e-06	chr1:39990701:39992463
chr1	40481100	40481100	rs11207310	4.84166e-05	chr1:40479498:40481598
chr1	40477750	40477750	rs111419480	4.09334e-05	chr1:40514832:40516088
chr1	41835061	41835061	rs11581271	1.47994e-05	chr1:41848243:41848508
chr1	42002738	42002738	rs12121881	1.37762e-13	chr1:42002989:42003994
chr1	42091770	42091770	rs1109254	2.41108e-05	chr1:42099086:42099532
chr1	42371414	42371414	rs2147904	3.43132e-09	chr1:42363480:42364500
chr1	42371414	42371414	rs2147904	0.0173846	chr1:42365958:42366390
chr1	42780261	42780261	rs2479462	3.58569e-12	chr1:42691769:42692563
chr1	42743292	42743292	chr1_42743292_C_T	5.42917e-11	chr1:42748059:42749367
chr1	43921636	43921636	rs10694478	0.0038723	chr1:43918455:43920729
chr1	44247279	44247279	rs34427804	2.36923e-07	chr1:44153762:44155299
chr1	44289998	44289998	rs3791069	1.24351e-09	chr1:44287960:44288728
chr1	44510575	44510575	rs11210945	0.000273197	chr1:44504682:44505796
chr1	44951245	44951245	rs9804150	8.1455e-05	chr1:44950771:44952513
chr1	45173351	45173351	rs56164117	2.30034e-05	chr1:45172977:45174168
chr1	45743869	45743870	rs35401108	0.000561303	chr1:45738190:45739733
chr1	46234658	46234658	rs7539326	3.46443e-06	chr1:46235079:46235309
chr1	46284924	46284925	rs35652191	7.64351e-12	chr1:46394642:46395459
chr1	46496709	46496709	rs925524	1.28579e-07	chr1:46496865:46497271
chr1	47047441	47047441	rs3766236	0.000226628	chr1:47045344:47048590
chr1	52435754	52435754	rs1183791	1.42743e-06	chr1:52434512:52436301
chr1	53068430	53068430	rs12089784	2.98135e-14	chr1:53067511:53069291
chr1	53180834	53180835	chr1_53180834_CT_C	1.0007e-07	chr1:53173833:53174300
chr1	53402552	53402552	rs11206043	0.00734399	chr1:53392531:53393948
chr1	53601241	53601241	rs4926957	4.90582e-09	chr1:53600829:53601610
chr1	54011053	54011053	rs61770265	4.19324e-05	chr1:54015492:54016225
chr1	54187282	54187282	rs17384346	3.27723e-11	chr1:54190659:54190902
chr1	54257376	54257376	rs17109377	0.000342918	chr1:54248631:54249402
chr1	54601232	54601232	rs2026110	3.86142e-10	chr1:54601287:54602254
chr1	54601232	54601232	rs2026110	7.0693e-07	chr1:54602564:54603351
chr1	55009144	55009144	rs1755585	1.8423e-06	chr1:55007553:55009737
chr1	55410614	55410631	rs143571562	0.00283343	chr1:55415961:55416514
chr1	55741405	55741419	rs147604557	0.0147672	chr1:55740920:55741992
chr1	56164391	56164391	rs2819489	3.95735e-10	chr1:56160980:56162979
chr1	56119340	56119340	rs1514133	0.0398294	chr1:56182523:56182852
chr1	56119340	56119340	rs1514133	0.0129891	chr1:56183934:56185679
chr1	56247052	56247052	rs3122550	0.00977179	chr1:56292722:56292958
chr1	56972400	56972400	rs7515808	8.6971e-06	chr1:56967887:56968807
chr1	58898102	58898102	rs6587814	2.12231e-07	chr1:58898232:58899057
chr1	59306065	59306065	rs4912203	0.0110776	chr1:59306142:59306366
chr1	59536587	59536587	rs7533582	3.61506e-07	chr1:59549462:59550477
chr1	59863495	59863495	rs11586505	0.000628545	chr1:59841041:59842033
chr1	59874224	59874224	rs17119431	2.36496e-07	chr1:59874794:59876443
chr1	60160362	60160363	rs58871168	0.000908547	chr1:60070289:60072086
chr1	60148459	60148459	rs7525282	0.00892043	chr1:60148203:60148828
chr1	62740446	62740446	rs2666506	0.0286957	chr1:61766891:61768797
chr1	61818381	61818381	rs11587835	0.0114332	chr1:61783686:61786052
chr1	62207254	62207254	rs7551399	0.00435831	chr1:62207428:62209028
chr1	63175287	63175287	rs34738454	0.000147377	chr1:63155490:63155934
chr1	64488034	64488034	rs116730410	0.00569876	chr1:64396955:64397286
chr1	64649858	64649858	rs4333885	0.00720668	chr1:64649061:64650128
chr1	65887508	65887508	rs9436737	0.0039635	chr1:65886246:65887968
chr1	66936988	66936988	rs699255	7.42473e-07	chr1:66929648:66931431
chr1	66956685	66956685	rs9651195	1.98918e-08	chr1:66954310:66957329
chr1	66974214	66974214	rs17432225	9.30767e-10	chr1:66971520:66971885
chr1	67028999	67028999	rs10749762	0.0435812	chr1:67028354:67030998
chr1	67034045	67034045	rs145049565	0.0111301	chr1:67036895:67038343
chr1	67090083	67090083	rs4655642	0.000125303	chr1:67089278:67091056
chr1	67113050	67113050	rs6689755	0.0197636	chr1:67141861:67143612
chr1	68018231	68018231	rs12036225	1.50938e-06	chr1:68000619:68001109
chr1	68142619	68142619	rs344916	0.0483234	chr1:68236359:68236817
chr1	68295685	68295686	rs35214495	0.00181305	chr1:68316052:68316412
chr1	68345262	68345274	chr1_68345262_TTTCCTTCCTTCC_T	7.02777e-09	chr1:68360572:68360784
chr1	68366925	68366925	rs7552577	0.000291037	chr1:68363008:68364141
chr1	68587458	68587458	rs12740674	3.01757e-05	chr1:68586729:68588091
chr1	68787891	68787891	rs4244620	0.0485659	chr1:68804842:68805904
chr1	68852194	68852194	rs9436818	1.18009e-05	chr1:68849435:68851521
chr1	70977879	70977879	rs622854	0.00201092	chr1:70975306:70975763
chr1	72976932	72976932	rs782226	0.0158232	chr1:72992210:72993298
chr1	74520279	74520279	rs4649996	5.54479e-09	chr1:74663118:74665008
chr1	75199973	75199973	rs28602706	1.37023e-09	chr1:75196627:75197827
chr1	76430259	76430259	rs1572859	1.15163e-12	chr1:76430341:76430993
chr1	77788129	77788129	rs12095801	2.63498e-08	chr1:77788012:77788809
chr1	78836329	78836331	rs35459866	4.68636e-06	chr1:78835894:78837770
chr1	79158657	79158657	rs7524036	0.0333497	chr1:79156989:79158265
chr1	79477736	79477736	rs6689584	0.0233565	chr1:79471651:79472900
chr1	82116075	82116075	rs71242585	0.0182129	chr1:82617259:82619863
chr1	84720146	84720146	rs12135635	0.041689	chr1:84719966:84720272
chr1	85661813	85661813	rs4255398	7.82523e-05	chr1:85740560:85743071
chr1	85786166	85786166	rs3813600	0.0184875	chr1:85785635:85786776
chr1	85923999	85923999	rs582145	4.41974e-06	chr1:85939339:85939773
chr1	86504556	86504556	rs12740502	0.00368332	chr1:86480875:86484030
chr1	86801238	86801238	rs1334140	0.0282637	chr1:86861081:86862936
chr1	88231484	88231484	rs2436985	8.6971e-06	chr1:88231039:88232945
chr1	89086477	89086477	rs6680550	0.000185599	chr1:89088574:89089001
chr1	89332099	89332099	rs12035750	1.41714e-10	chr1:89332945:89334322
chr1	89333557	89333557	rs10493818	0.0377119	chr1:89339136:89340550
chr1	89518120	89518120	rs7911	0.0157038	chr1:89512989:89513409
chr1	91675831	91675831	rs111717526	0.0122348	chr1:91869596:91870830
chr1	91988009	91988009	rs10493850	0.00930419	chr1:91995091:91996286
chr1	92081239	92081239	rs4658247	1.28315e-05	chr1:92069990:92070836
chr1	92160957	92160957	rs1555887	0.00679466	chr1:92162598:92163992
chr1	92163330	92163330	rs2810886	0.000839692	chr1:92164544:92166950
chr1	92094044	92094044	rs2493210	0.0139638	chr1:92196577:92198459
chr1	92982441	92982442	rs5776148	0.000768114	chr1:92967614:92970522
chr1	93405508	93405508	rs11400901	0.000115954	chr1:93303769:93304269
chr1	93469507	93469507	rs11164858	0.0132585	chr1:93479298:93480646
chr1	93738632	93738632	chr1_93738632_C_CT	0.000267777	chr1:93803771:93804852
chr1	94202670	94202670	rs12123957	0.0156259	chr1:94304573:94305912
chr1	94438808	94438808	rs112710363	0.0172504	chr1:94444919:94446209
chr1	94486406	94486406	rs10493867	0.0451316	chr1:94486710:94487021
chr1	94488326	94488326	rs2282229	0.0292705	chr1:94487699:94488103
chr1	94859632	94859632	rs67554381	0.00404675	chr1:94798358:94799266
chr1	95068505	95068505	rs12407108	1.20716e-06	chr1:95067716:95068664
chr1	95096970	95096970	rs12401721	0.0100377	chr1:95098356:95098720
chr1	95203791	95203791	rs2933911	0.00266741	chr1:95205020:95206016
chr1	95438367	95438367	rs112663538	0.00115007	chr1:95452650:95452889
chr1	95469163	95469163	rs6669262	7.52404e-07	chr1:95468336:95468888
chr1	97870258	97870258	rs11165861	0.00415289	chr1:97845013:97845225
chr1	97875200	97875200	rs74106717	0.00311602	chr1:97849348:97850888
chr1	97835921	97835921	rs6701322	0.00702743	chr1:97862278:97862527
chr1	98556159	98556159	rs2660298	2.38226e-06	chr1:98556294:98556636
chr1	98854284	98854284	rs17386954	3.49071e-05	chr1:98853255:98856126
chr1	99380134	99380134	rs1031962	0.00421506	chr1:99385546:99387239
chr1	99919583	99919583	rs1891479	0.0179952	chr1:99922008:99924238
chr1	100065413	100065413	rs57850168	0.0295144	chr1:100065430:100065858
chr1	100356205	100356208	rs151135031	1.3854e-06	chr1:100352591:100353203
chr1	101848719	101848719	rs6577244	0.0491633	chr1:101109302:101109553
chr1	101388868	101388868	rs71662913	6.89365e-06	chr1:101509149:101510161
chr1	101610693	101610693	rs76089365	0.0203236	chr1:101610219:101611359
chr1	101833477	101833477	rs4908137	2.28611e-06	chr1:101828802:101830876
chr1	103600005	103600005	rs188337947	0.000613514	chr1:103573734:103575094
chr1	103713164	103713164	rs2037817	0.0418357	chr1:103731372:103732333
chr1	109264069	109264069	rs4970806	1.35726e-05	chr1:109262274:109264370
chr1	110160039	110160039	rs76912669	0.00224016	chr1:110158814:110160047
chr1	110283785	110283785	rs4970777	9.5115e-13	chr1:110282324:110283427
chr1	110633790	110633790	rs533847	0.0125594	chr1:110452739:110454782
chr1	110971268	110971268	rs10857822	0.000432442	chr1:110922831:110924478
chr1	111672694	111672694	chr1_111672694_T_TGGG	6.72775e-07	chr1:111625276:111625489
chr1	111626083	111626083	rs587653	0.000239808	chr1:111625770:111626665
chr1	111703575	111703576	chr1_111703575_TA_T	0.0456379	chr1:112250187:112251976
chr1	112298166	112298166	rs197391	1.41368e-05	chr1:112297358:112299398
chr1	112972846	112972846	rs2483353	0.00125341	chr1:112973483:112974071
chr1	112968254	112968254	rs1175629	0.00287385	chr1:112987288:112989494
chr1	113288846	113288846	rs113657519	0.00012484	chr1:113277675:113279248
chr1	114625557	114625557	rs11102727	0.000875379	chr1:114582944:114583705
chr1	115266235	115266238	rs375258344	9.43994e-05	chr1:115266433:115266890
chr1	115871354	115871354	rs11102925	0.00741561	chr1:115844894:115845545
chr1	115873351	115873356	rs67088159	7.39037e-10	chr1:115872720:115875930
chr1	115873351	115873356	rs67088159	0.000657801	chr1:115880093:115880838
chr1	115975393	115975393	rs485000	0.0247601	chr1:115971481:115973418
chr1	116298064	116298064	rs4075008	0.00444185	chr1:116290867:116291761
chr1	116525672	116525672	rs12726299	0.0407189	chr1:116518420:116520947
chr1	117520054	117520054	rs7543062	0.0141966	chr1:117514340:117514957
chr1	117567526	117567526	rs2764879	0.00592105	chr1:117549938:117550428
chr1	117633605	117633605	rs1289669	0.0255167	chr1:117635164:117637224
chr1	118165973	118165973	rs1627787	2.4662e-06	chr1:118155185:118156945
chr1	118303735	118303735	rs66683716	0.03789	chr1:118338229:118338981
chr1	118394884	118394884	rs5777325	0.00694501	chr1:118357930:118358264
chr1	120217389	120217389	rs487081	0.0165092	chr1:120215881:120217439
chr1	120211330	120211330	rs61787108	0.00182492	chr1:120217796:120218370
chr1	121153483	121153483	rs1890662	3.99614e-10	chr1:120836451:120838422
chr1	145124804	145124804	rs3927721	0.0193058	chr1:145138433:145140342
chr1	145444556	145444556	rs4636400	0.0361354	chr1:145381967:145383447
chr1	145564713	145564713	rs11582069	1.90452e-05	chr1:145713745:145714834
chr1	147140454	147140454	rs3753427	0.0150605	chr1:147148139:147148986
chr1	150046970	150046970	rs4926406	0.0222296	chr1:150038119:150040529
chr1	150135291	150135291	rs72694957	0.00563855	chr1:150158679:150160406
chr1	150416913	150416913	rs16836940	0.0190831	chr1:150185493:150186832
chr1	150510660	150510660	rs6693567	1.00833e-07	chr1:150510085:150510999
chr1	150492114	150492114	rs12129037	0.0312707	chr1:150996849:150997904
chr1	151515803	151515805	rs58937674	0.0357519	chr1:151389017:151389242
chr1	152159773	152159773	rs1496042	2.34513e-06	chr1:152161271:152162268
chr1	153476901	153476901	rs3915524	8.15216e-05	chr1:153479384:153480491
chr1	153598094	153598094	rs28754733	1.59745e-14	chr1:153589896:153590504
chr1	153748219	153748219	rs36064263	0.000356104	chr1:153747461:153748959
chr1	154055365	154055365	rs114304967	0.0374606	chr1:154126872:154127354
chr1	154586380	154586380	rs59907056	0.000384776	chr1:154589223:154589959
chr1	154577912	154577912	rs36008606	0.0420045	chr1:154599083:154601150
chr1	155198771	155198771	rs112270735	0.0313324	chr1:154739812:154740270
chr1	154862559	154862559	chr1_154862559_T_TCCCCCA	4.83191e-05	chr1:154836538:154839676
chr1	155043307	155043308	rs11331050	0.0075076	chr1:155043110:155044272
chr1	155499142	155499143	rs35984917	1.61794e-05	chr1:155425124:155426410
chr1	155319668	155319668	rs12131079	2.09211e-05	chr1:155433820:155434667
chr1	155850811	155850811	rs822509	2.05231e-13	chr1:155844069:155844285
chr1	157073239	157073239	rs61799663	0.00666374	chr1:157075336:157077274
chr1	157399162	157399162	rs11583838	0.00604667	chr1:157399799:157400210
chr1	157939784	157939784	rs2777812	1.67187e-07	chr1:157937989:157939985
chr1	159800105	159800105	rs41264824	3.52973e-06	chr1:159800026:159800386
chr1	160951832	160951832	rs11580071	8.96289e-07	chr1:161007790:161009354
chr1	161599168	161599168	rs79914165	0.000265671	chr1:161605376:161607644
chr1	162818373	162818373	chr1_162818373_T_G	0.00844666	chr1:162824458:162826849
chr1	162870113	162870113	rs71096420	5.97562e-08	chr1:162869040:162869645
chr1	162878023	162878023	rs10917636	0.0491527	chr1:162877519:162879409
chr1	162967918	162967918	rs2661326	2.36454e-13	chr1:162966946:162968431
chr1	164740405	164740405	rs2279469	0.000374812	chr1:164740521:164742607
chr1	165616963	165616964	rs10603252	0.0260169	chr1:165610689:165612027
chr1	165813720	165813720	rs6684773	1.20146e-09	chr1:165810960:165812901
chr1	165890895	165890895	rs11582998	0.00592105	chr1:165876187:165876431
chr1	165890895	165890895	rs11582998	0.00669192	chr1:165876852:165877094
chr1	168115543	168115543	rs11384539	0.00845318	chr1:168090377:168091526
chr1	168162123	168162123	rs139557353	1.28217e-08	chr1:168172106:168173069
chr1	169202364	169202364	rs5778609	2.77583e-07	chr1:169210007:169210311
chr1	169905532	169905532	rs2806386	0.021927	chr1:169842657:169844114
chr1	170627794	170627794	rs552277	6.82959e-05	chr1:170602757:170604736
chr1	171403610	171403610	rs34570864	1.15123e-08	chr1:171403436:171404865
chr1	171569506	171569506	rs235885	0.00123856	chr1:171532505:171533126
chr1	171580656	171580656	rs235904	0.0340727	chr1:171579157:171579616
chr1	172328767	172328767	rs11463354	0.00375262	chr1:172363554:172363923
chr1	172592476	172592476	rs35511612	3.28717e-06	chr1:172482286:172483265
chr1	172956193	172956193	rs4261148	0.00312659	chr1:172945283:172945580
chr1	172948860	172948860	rs6693531	0.000555429	chr1:172945878:172946115
chr1	173236716	173236716	rs34313362	0.0295157	chr1:173236309:173237960
chr1	175991879	175991879	rs34190536	1.06812e-10	chr1:175946341:175946631
chr1	176043089	176043089	rs10218714	0.000131614	chr1:176071657:176072728
chr1	178019772	178019772	rs7543930	0.033259	chr1:178026562:178027830
chr1	178971774	178971774	rs7534481	0.0110153	chr1:179097834:179099754
chr1	179168866	179168871	rs200828982	2.02235e-10	chr1:179138802:179139511
chr1	179167002	179167002	rs71804838	0.0261763	chr1:179186901:179188035
chr1	179253975	179253975	rs12038774	0.00213816	chr1:179291659:179292597
chr1	181047438	181047438	rs76448591	2.98474e-07	chr1:181046711:181049016
chr1	181394765	181394765	rs3898528	7.27924e-06	chr1:181411847:181414406
chr1	183105705	183105705	rs20561	5.28764e-05	chr1:183049145:183050390
chr1	183085210	183085210	rs34099011	0.00093535	chr1:183065840:183067414
chr1	183071024	183071024	rs10752897	9.29335e-08	chr1:183071084:183071507
chr1	183105897	183105897	rs10665057	3.66115e-12	chr1:183074397:183075966
chr1	183114956	183114956	rs10911262	0.000213517	chr1:183076273:183076576
chr1	183785892	183785892	rs10911441	0.000278194	chr1:183782241:183782471
chr1	184460644	184460644	rs6661707	3.94015e-05	chr1:184460239:184462038
chr1	184644735	184644737	rs202192270	1.09501e-08	chr1:184663967:184665096
chr1	184852813	184852813	rs234662	0.00580128	chr1:184850853:184852884
chr1	184946616	184946616	rs2748935	0.03069	chr1:184941120:184944060
chr1	185364237	185364237	rs7541985	1.60347e-05	chr1:185373569:185373865
chr1	185419587	185419587	rs7532948	7.56912e-10	chr1:185421141:185423496
chr1	185532918	185532921	rs142473719	5.98316e-10	chr1:185535435:185538407
chr1	186238506	186238506	rs596903	0.00255471	chr1:186205789:186206022
chr1	187223137	187223137	rs330723	4.34045e-06	chr1:187223513:187223734
chr1	187672247	187672247	rs3120966	0.0192086	chr1:187659756:187661260
chr1	188659554	188659554	rs28716667	0.0105521	chr1:188675108:188675902
chr1	188659554	188659554	rs28716667	0.0478251	chr1:188676186:188677240
chr1	192477815	192477815	rs10921181	0.0494777	chr1:192485158:192487884
chr1	193081493	193081494	rs71111449	7.36725e-05	chr1:193090475:193092421
chr1	193458575	193458575	rs4471246	2.92582e-08	chr1:193455717:193456460
chr1	193583816	193583816	rs61831965	2.41141e-09	chr1:193583512:193584867
chr1	193714589	193714589	rs1326854	0.00181305	chr1:193676304:193677175
chr1	195132593	195132593	rs598224	0.0136992	chr1:195573752:195574152
chr1	196163720	196163720	rs1925328	2.36897e-08	chr1:196149865:196151188
chr1	197423125	197423125	rs61829439	0.0194384	chr1:197433227:197433570
chr1	198172009	198172009	rs4415603	8.28786e-13	chr1:198188806:198190355
chr1	199824875	199824875	rs2491873	7.50089e-05	chr1:199660339:199661521
chr1	199824875	199824875	rs2491873	3.52791e-15	chr1:199825098:199827101
chr1	199846355	199846355	rs144015030	1.04021e-10	chr1:199827964:199829258
chr1	199921514	199921514	rs148047273	0.000166652	chr1:199945788:199946857
chr1	200481555	200481555	rs7549548	0.000471448	chr1:200481199:200481503
chr1	199994884	199994884	rs6427799	0.0135832	chr1:200621609:200624857
chr1	200676208	200676208	rs6427852	0.0472295	chr1:200678079:200678678
chr1	201123745	201123745	rs1010502	0.000121034	chr1:201122813:201124202
chr1	201164577	201164577	rs1852009	0.00697842	chr1:201160215:201161835
chr1	201418245	201418245	rs12092823	3.40615e-11	chr1:201423466:201423718
chr1	201410585	201410585	rs12408988	8.7553e-05	chr1:201425195:201427175
chr1	201448764	201448764	rs11579094	7.47195e-09	chr1:201449253:201450329
chr1	201732694	201732694	rs7535989	0.0146903	chr1:201735202:201735873
chr1	201742382	201742382	rs480937	0.00608188	chr1:201742338:201744932
chr1	202013757	202013757	rs12731187	0.00165296	chr1:201998692:201999116
chr1	201999670	201999670	rs4950816	1.00106e-06	chr1:202003519:202005055
chr1	201998067	201998067	rs10920311	0.0486318	chr1:202045297:202046984
chr1	202486758	202486759	rs59698189	0.000963853	chr1:202474236:202475533
chr1	203614603	203614603	rs11240649	0.0118288	chr1:203309910:203310299
chr1	203314594	203314594	rs2105309	0.0188255	chr1:203315150:203315511
chr1	203489683	203489683	rs60226453	9.22469e-09	chr1:203489169:203491007
chr1	203510048	203510048	rs6691427	0.00513719	chr1:203507568:203507795
chr1	203531107	203531107	rs2490414	0.0294019	chr1:203532706:203533276
chr1	203524820	203524820	rs2802772	2.17048e-14	chr1:203538535:203539850
chr1	203528505	203528505	rs2802775	1.72522e-05	chr1:203540938:203541254
chr1	203688368	203688375	rs200015734	0.00397696	chr1:203685375:203685750
chr1	203739500	203739501	rs201320075	2.98474e-07	chr1:203746148:203746617
chr1	203739500	203739501	rs201320075	1.57802e-07	chr1:203747029:203747813
chr1	204321018	204321018	rs10793761	0.0130349	chr1:204288880:204289961
chr1	204411942	204411942	rs1107339	0.0290592	chr1:205158146:205158861
chr1	205152210	205152210	rs12031350	1.11126e-09	chr1:205173037:205174505
chr1	205178609	205178609	rs78176224	0.0284564	chr1:205179608:205181827
chr1	205255438	205255438	rs1180734	0.0118716	chr1:205227434:205228761
chr1	205363898	205363898	rs140566229	0.0164192	chr1:205343214:205344523
chr1	205669322	205669322	rs823099	0.00606693	chr1:205818759:205819327
chr1	205891560	205891560	rs12131280	0.00248363	chr1:205886954:205887459
chr1	205891560	205891560	rs12131280	2.80805e-06	chr1:205894068:205896094
chr1	205895130	205895130	rs12133152	0.00186362	chr1:205902315:205903650
chr1	206677170	206677170	rs3849272	0.0160183	chr1:206676614:206678119
chr1	206750305	206750306	rs36057143	0.0109545	chr1:206752765:206754518
chr1	207424727	207424727	rs7545125	5.22244e-05	chr1:207481673:207483938
chr1	207820278	207820278	rs11118241	0.0123522	chr1:207817800:207818967
chr1	207854703	207854703	rs1853526	2.47652e-11	chr1:207853507:207855227
chr1	208362855	208362855	rs11397663	9.1294e-07	chr1:208348088:208348579
chr1	208777895	208777895	rs869521	1.42167e-11	chr1:208776730:208779042
chr1	209373966	209373966	rs2996687	0.00751973	chr1:209419742:209420023
chr1	209960922	209960922	rs599021	0.0012532	chr1:209979185:209980101
chr1	210028454	210028454	rs2357231	0.0132603	chr1:210009650:210010035
chr1	210181711	210181711	rs11382937	0.000344413	chr1:210099301:210099515
chr1	210181711	210181711	rs11382937	1.21943e-06	chr1:210100024:210100275
chr1	210307185	210307186	rs11341932	0.00590189	chr1:210110857:210111154
chr1	211813010	211813010	rs4951541	0.000776185	chr1:211812210:211814038
chr1	214608414	214608414	rs7519523	0.000138596	chr1:214627768:214629302
chr1	214880874	214880874	rs335580	0.000147377	chr1:214880840:214881870
chr1	214880874	214880874	rs335580	0.00432754	chr1:214882298:214882600
chr1	215073104	215073104	rs12750128	0.0188511	chr1:215074803:215077020
chr1	218475533	218475533	rs2251169	1.02747e-06	chr1:218485373:218486660
chr1	218911996	218911996	rs28562774	0.00571577	chr1:218890758:218892285
chr1	219604950	219604950	rs2085261	0.000920673	chr1:219616285:219618503
chr1	220290057	220290057	rs72747391	0.0495936	chr1:220240964:220241266
chr1	221251875	221251875	rs10746407	4.20146e-08	chr1:221261556:221261832
chr1	221258616	221258616	rs61187400	0.0299985	chr1:221339327:221341291
chr1	221954835	221954835	rs3010839	0.0197829	chr1:221966478:221969116
chr1	222019354	222019354	rs6673674	1.49778e-13	chr1:222019028:222020029
chr1	222514382	222514382	rs17447785	1.83762e-05	chr1:222504276:222505445
chr1	222497518	222497518	rs72747543	2.20281e-11	chr1:222507137:222507759
chr1	223662887	223662887	rs11586368	2.91164e-06	chr1:223673362:223673861
chr1	223662887	223662887	rs11586368	2.52722e-07	chr1:223674246:223674524
chr1	223894940	223894940	rs10695043	0.000259414	chr1:223890122:223890669
chr1	224255757	224255757	rs7513964	0.000885409	chr1:224255522:224256163
chr1	224272942	224272942	rs4653930	0.00181305	chr1:224269517:224269921
chr1	224262448	224262448	rs12029456	0.027777	chr1:224270209:224270656
chr1	224393404	224393404	rs9661659	1.9274e-05	chr1:224392014:224393909
chr1	224722765	224722765	rs712076	4.83011e-05	chr1:224711773:224712382
chr1	224722765	224722765	rs712076	1.70775e-05	chr1:224712746:224713015
chr1	224722765	224722765	rs712076	1.25958e-11	chr1:224716179:224717510
chr1	225933475	225933475	rs2615074	5.65504e-08	chr1:225934095:225935909
chr1	226067382	226067382	rs360100	0.000373577	chr1:226068801:226071102
chr1	227036179	227036180	rs34998682	1.77396e-06	chr1:227002001:227003361
chr1	227463672	227463672	rs112282634	0.0230285	chr1:227424435:227424666
chr1	228424254	228424254	rs1771460	6.85162e-14	chr1:228415465:228417286
chr1	228424254	228424254	rs1771460	0.0381893	chr1:228457263:228458596
chr1	228480964	228480964	rs10158357	0.00126598	chr1:228462983:228464314
chr1	228634078	228634082	rs147080955	4.0478e-07	chr1:228633243:228634169
chr1	228762421	228762421	rs138968350	0.0325041	chr1:228768608:228769407
chr1	228716541	228716541	rs7520211	3.38271e-05	chr1:228773059:228773853
chr1	228985451	228985451	rs78118675	1.77214e-05	chr1:228983979:228986964
chr1	229164804	229164804	rs567911	0.0432987	chr1:229162873:229164486
chr1	229253797	229253797	rs936417	0.000757584	chr1:229253738:229253992
chr1	229409796	229409797	rs11339660	0.00566473	chr1:229460948:229462523
chr1	230891248	230891248	rs2493145	1.5429e-06	chr1:230889160:230889824
chr1	231968138	231968138	rs186749806	0.0104804	chr1:231963229:231964715
chr1	231968140	231968140	rs200938501	0.0184608	chr1:231967653:231967868
chr1	233426676	233426676	rs1294327	0.00327873	chr1:233427458:233427810
chr1	234277904	234277904	rs4428956	0.00085363	chr1:234275164:234275654
chr1	234275906	234275906	rs2358209	0.000138482	chr1:234276089:234277004
chr1	234277904	234277904	rs4428956	3.92124e-06	chr1:234283773:234286083
chr1	234282843	234282843	rs1458596	0.000453414	chr1:234290210:234290488
chr1	234270438	234270438	rs4320842	0.018085	chr1:234342786:234343145
chr1	234272887	234272887	rs1458590	0.0139409	chr1:234450430:234452324
chr1	234704284	234704284	rs6663313	0.0374606	chr1:234688807:234690104
chr1	234856390	234856390	rs41419653	1.89046e-06	chr1:234845794:234846053
chr1	234858570	234858570	rs4920191	9.2342e-10	chr1:234846827:234847942
chr1	234908088	234908088	rs12067652	0.00734455	chr1:234907212:234908864
chr1	236007566	236007567	rs61224078	4.0426e-06	chr1:236021949:236022488
chr1	236066472	236066472	rs6665519	1.35239e-05	chr1:236063834:236065504
chr1	236085002	236085002	rs6429426	2.02524e-05	chr1:236080211:236081688
chr1	236265931	236265931	rs2734810	0.0140665	chr1:236260242:236261205
chr1	236387737	236387737	rs1621565	0.00963609	chr1:236380021:236380572
chr1	241084246	241084246	rs34197635	0.0215502	chr1:241694271:241697482
chr1	243262131	243262131	rs806232	2.75875e-05	chr1:243264365:243265444
chr1	243374815	243374815	rs115151779	0.0148789	chr1:243368194:243369077
chr1	243816636	243816636	rs4603115	0.0420986	chr1:243786472:243787979
chr1	244595962	244595965	chr1_244595962_CTTT_C	0.000849367	chr1:244598647:244600504
chr1	245574850	245574850	rs1069231	0.000524121	chr1:245574354:245574689
chr1	246041068	246041068	rs12119771	0.0308921	chr1:246000733:246001711
chr1	246020162	246020162	rs9726694	0.00164392	chr1:246019707:246020834
chr1	246040115	246040115	rs2153403	2.07186e-05	chr1:246021997:246025027
chr1	246035492	246035492	rs10924371	4.17116e-10	chr1:246034547:246035172
chr1	246035492	246035492	rs10924371	5.98316e-10	chr1:246035482:246036455
chr1	246035492	246035492	rs10924371	2.80124e-08	chr1:246036897:246037236
chr1	246035492	246035492	rs10924371	3.13743e-05	chr1:246037586:246038395
chr1	246034622	246034622	rs34466548	0.00734399	chr1:246038717:246039307
chr1	246048332	246048332	rs2362262	0.0106518	chr1:246164388:246165494
chr1	246035492	246035492	rs10924371	0.0018394	chr1:246166157:246166482
chr1	246319482	246319482	rs4654092	3.03603e-06	chr1:246319599:246320021
chr1	246569330	246569330	rs6669201	0.00210864	chr1:246580317:246581862
chr1	246862176	246862176	rs10924808	0.000412085	chr1:246861801:246862990
chr1	246429273	246429273	rs12131185	0.0273757	chr1:247000655:247001461
chr10	831089	831089	rs55736928	0.000653139	chr10:830368:831568
chr10	835542	835542	rs72776479	0.000146272	chr10:835144:835421
chr10	844430	844430	rs2148368	0.000594145	chr10:863782:865361
chr10	1082289	1082289	rs7079726	7.62955e-08	chr10:1081471:1082961
chr10	3186943	3186943	rs7097793	9.88222e-05	chr10:3178587:3179689
chr10	3811492	3811492	rs12780313	7.97693e-05	chr10:3806397:3808102
chr10	3858778	3858778	rs11252116	0.000364945	chr10:3852136:3854500
chr10	3928657	3928657	rs11252158	0.00459729	chr10:3919040:3919707
chr10	4242577	4242577	rs7070864	2.65237e-08	chr10:4236681:4237155
chr10	4284196	4284196	rs10904204	0.00235818	chr10:4291712:4291965
chr10	4292139	4292139	rs139488764	0.00320167	chr10:4292244:4292494
chr10	5010095	5010095	rs61854317	1.1488e-05	chr10:5045727:5045996
chr10	5591025	5591025	rs4881475	7.68238e-08	chr10:5589228:5591736
chr10	5614911	5614911	rs11253237	1.60174e-05	chr10:5617028:5617996
chr10	6227382	6227382	rs680951	1.03588e-05	chr10:6226753:6228121
chr10	8408629	8408629	rs11255659	0.00020741	chr10:8407461:8409013
chr10	10033443	10033443	rs11596774	3.47458e-10	chr10:9993228:9994596
chr10	11423549	11423549	rs7087849	0.0479359	chr10:11647011:11647987
chr10	11843409	11843418	rs55656624	0.0350635	chr10:11783902:11785047
chr10	12506212	12506212	rs7085366	0.000152645	chr10:12508498:12508830
chr10	13680771	13680771	rs4500387	0.000166248	chr10:13674858:13676674
chr10	13705676	13705676	rs2274353	0.0336852	chr10:13700925:13703473
chr10	14024487	14024502	chr10_14024487_AGGGGAGGGGAGGGGG_A	0.0418352	chr10:14011987:14012641
chr10	14029068	14029068	rs4750444	7.20216e-11	chr10:14029083:14030337
chr10	14413693	14413693	rs1475538	0.0482923	chr10:14427218:14429219
chr10	13697995	13697995	rs3814662	0.0307674	chr10:14456577:14457796
chr10	15239498	15239498	rs10906857	0.000438256	chr10:15239061:15239899
chr10	17109730	17109730	rs1907358	0.0204006	chr10:17109309:17110133
chr10	17209342	17209342	rs11254420	0.00623923	chr10:17213134:17214180
chr10	17183131	17183131	rs4642975	0.0110153	chr10:17247758:17249200
chr10	17629772	17629772	rs10128250	0.0166261	chr10:17299410:17299920
chr10	18791236	18791236	rs34086285	0.0116373	chr10:18789786:18790794
chr10	18892382	18892382	rs7077786	0.0135054	chr10:18970514:18971481
chr10	18900593	18900593	rs6482565	0.000269093	chr10:18971787:18972363
chr10	24546741	24546741	rs12782581	0.000424639	chr10:24542957:24545727
chr10	24582491	24582492	rs35475057	6.16077e-05	chr10:24582481:24582920
chr10	24677770	24677770	rs201230880	0.0135832	chr10:24671323:24673531
chr10	24780906	24780906	rs10508678	8.98488e-07	chr10:24727523:24729036
chr10	24737175	24737175	rs146926886	0.00489222	chr10:24752205:24756078
chr10	24882519	24882519	chr10_24882519_T_TGAAAGATATTCCATCAAATAC	0.0269165	chr10:24905320:24905532
chr10	25837239	25837239	rs4145858	0.000533527	chr10:25845797:25846265
chr10	27058273	27058273	rs3818409	1.66673e-07	chr10:27058376:27058761
chr10	27126220	27126220	rs10764649	1.42504e-06	chr10:27130368:27130792
chr10	28786671	28786683	rs373797749	0.0470435	chr10:28791065:28791908
chr10	28972803	28972803	rs687094	0.0350505	chr10:28858508:28859493
chr10	29273575	29273575	rs2995126	6.81898e-07	chr10:29272895:29273979
chr10	29274029	29274029	rs2783594	0.00303678	chr10:29275011:29276216
chr10	29768353	29768353	rs7096194	0.00177111	chr10:29771495:29772666
chr10	29842404	29842404	rs12573387	1.26861e-06	chr10:29844455:29845122
chr10	29842404	29842404	rs12573387	3.72491e-08	chr10:29845400:29845737
chr10	29871949	29871949	rs7079620	7.75625e-11	chr10:29870934:29871553
chr10	29871949	29871949	rs7079620	7.04705e-12	chr10:29871842:29872686
chr10	30095836	30095836	rs17567212	0.001232	chr10:30092210:30093616
chr10	30237209	30237209	rs1929244	0.0319817	chr10:30236454:30236879
chr10	30467805	30467805	rs2488003	0.0366723	chr10:30345847:30348370
chr10	30409336	30409336	rs10826768	0.017796	chr10:30350783:30352604
chr10	30471384	30471384	rs2482825	0.000952391	chr10:30404041:30404452
chr10	30467178	30467178	rs2482826	6.05752e-08	chr10:30470741:30472293
chr10	31411113	31411113	rs2793103	1.22936e-08	chr10:31410624:31411951
chr10	31430857	31430857	rs2995657	1.00771e-08	chr10:31430310:31431058
chr10	32965138	32965138	rs199639445	0.012385	chr10:32734194:32736490
chr10	32684386	32684386	rs78103311	0.0148581	chr10:33526553:33528104
chr10	33571257	33571257	rs11009333	0.00083876	chr10:33568046:33569340
chr10	35440122	35440122	rs150153374	0.0244428	chr10:35514004:35514707
chr10	35549257	35549257	rs3936503	2.46866e-08	chr10:35548211:35550032
chr10	36235883	36235883	rs201542385	0.00649739	chr10:36216282:36217784
chr10	38816085	38816085	rs11011625	0.0017734	chr10:38382698:38384291
chr10	38768655	38768655	rs72799727	0.0132697	chr10:38777929:38778309
chr10	42359820	42359820	rs11266142	0.0329388	chr10:42862866:42863398
chr10	43976983	43976983	rs12359980	0.0249534	chr10:43949946:43951964
chr10	44340783	44340783	rs113953295	0.034043	chr10:44310920:44313321
chr10	45058453	45058453	rs72795078	3.70768e-05	chr10:45064431:45065585
chr10	45087088	45087088	rs11595335	3.04143e-13	chr10:45071971:45073150
chr10	45067523	45067523	chr10_45067523_C_CGAGAGA	0.0010997	chr10:45123062:45124921
chr10	45248484	45248484	rs1771982	0.0286689	chr10:45247862:45248327
chr10	45248484	45248484	rs1771982	9.1356e-05	chr10:45248618:45248957
chr10	47755726	47755726	rs200414593	0.039765	chr10:47107423:47108531
chr10	48313059	48313059	rs57740066	0.0305518	chr10:47748187:47750601
chr10	47697667	47697667	rs4075797	6.19927e-05	chr10:47757261:47758811
chr10	48402818	48402818	rs4922511	0.00119777	chr10:48402850:48403091
chr10	48649658	48649658	rs9422356	0.00410891	chr10:48634045:48635165
chr10	48716207	48716207	rs35578984	2.79548e-07	chr10:48951620:48953084
chr10	49333147	49333147	rs200328155	0.0041531	chr10:49196367:49198609
chr10	49842655	49842655	rs3910910	0.0267933	chr10:49822045:49823838
chr10	49818441	49818441	rs10857609	0.0441085	chr10:49831589:49833953
chr10	50670257	50670257	rs4838519	0.00521341	chr10:50734430:50735235
chr10	50768596	50768596	rs7098129	0.007482	chr10:50758158:50759601
chr10	50772362	50772362	rs1917820	0.034321	chr10:50776098:50777528
chr10	51579413	51579413	rs17720205	0.000718306	chr10:51370348:51372554
chr10	51833598	51833598	chr10_51833598_C_G	4.84899e-07	chr10:51826830:51828509
chr10	52259862	52259862	rs7079881	3.72477e-07	chr10:52152844:52153575
chr10	52171981	52171981	rs10508929	7.40798e-06	chr10:52153877:52154387
chr10	52364496	52364496	rs10763590	1.27384e-09	chr10:52363243:52365343
chr10	52358285	52358285	rs4935734	0.000947459	chr10:52419486:52420366
chr10	54018881	54018881	rs57994383	2.94424e-06	chr10:54016659:54017194
chr10	54109073	54109073	rs11812118	0.00555486	chr10:54111242:54111633
chr10	54111864	54111864	rs7904997	2.14918e-06	chr10:54111917:54112381
chr10	54378561	54378563	rs202034980	0.0289659	chr10:54338458:54339497
chr10	54375591	54375591	rs10824681	0.0108332	chr10:54375398:54375849
chr10	54715433	54715433	rs11003280	0.00113996	chr10:54715988:54716909
chr10	54773063	54773063	rs1949813	2.77197e-12	chr10:54784616:54785691
chr10	54797955	54797955	rs2685140	0.0131835	chr10:54789614:54791112
chr10	60144998	60144998	rs2279339	4.80005e-06	chr10:60143224:60146012
chr10	60571435	60571435	rs4948317	0.000109609	chr10:60567004:60567602
chr10	61623802	61623802	rs10509114	2.0897e-05	chr10:61623850:61625279
chr10	61632544	61632545	rs62977560	0.00480583	chr10:61636310:61636526
chr10	61690195	61690195	rs75768999	0.000388666	chr10:61665001:61668684
chr10	62197950	62197950	rs10821765	2.98109e-05	chr10:62188766:62189444
chr10	63237835	63237835	rs10994778	6.78459e-14	chr10:63246915:63247841
chr10	64323303	64323303	rs7074979	0.000117165	chr10:64319580:64320634
chr10	64493222	64493222	rs224050	0.00755962	chr10:64492069:64494510
chr10	64532595	64532595	rs448355	2.88896e-06	chr10:64495001:64496525
chr10	64566258	64566258	rs224082	0.000279768	chr10:64502064:64503296
chr10	65145205	65145205	chr10_65145205_C_T	0.0273851	chr10:65307147:65308237
chr10	69458606	69458606	rs60228246	0.0292705	chr10:69455362:69456210
chr10	70325264	70325266	rs35768196	0.000832881	chr10:70346519:70347233
chr10	70355636	70355636	rs71019036	0.0003832	chr10:70353867:70354784
chr10	71186347	71186347	rs79875632	1.02961e-06	chr10:71185205:71186411
chr10	71206830	71206830	rs17490500	0.000771091	chr10:71206219:71207220
chr10	72331358	72331358	rs4746054	0.0151016	chr10:72318736:72320013
chr10	72409956	72409956	rs1095532	0.0060724	chr10:72409682:72409966
chr10	72511528	72511528	rs12784847	0.000212793	chr10:72501883:72502948
chr10	72648336	72648336	rs827237	0.0027106	chr10:72647182:72648850
chr10	73788533	73788533	rs1271934	0.0440111	chr10:73768912:73770171
chr10	74127853	74127853	rs4262652	5.89512e-07	chr10:74090874:74091746
chr10	74163387	74163387	chr10_74163387_T_TTGTG	0.0315896	chr10:74462628:74463923
chr10	74875212	74875212	rs113797281	0.0173109	chr10:74870005:74871877
chr10	76882920	76882930	rs60218062	1.81387e-06	chr10:76903194:76905850
chr10	78916552	78916552	rs531402	0.00262064	chr10:78916173:78917146
chr10	78987138	78987138	rs12771023	3.77123e-08	chr10:78987354:78987569
chr10	78997613	78997613	rs11592797	0.00939524	chr10:78996108:78996403
chr10	79005918	79005918	rs542007	4.62599e-05	chr10:79005071:79007599
chr10	79033959	79033959	rs1516512	2.79234e-13	chr10:79033405:79034704
chr10	79070781	79070781	rs612797	0.00845529	chr10:79165733:79166458
chr10	79312114	79312114	rs816868	6.39165e-12	chr10:79290918:79292729
chr10	79521303	79521303	rs12772529	0.0240134	chr10:79505829:79506070
chr10	79622927	79622927	rs1248644	1.11559e-08	chr10:79604462:79605581
chr10	80224729	80224729	rs10824615	4.93601e-05	chr10:80205881:80206611
chr10	80206903	80206903	rs10824609	2.25698e-06	chr10:80206914:80207563
chr10	80224729	80224729	rs10824615	0.00953637	chr10:80217300:80218577
chr10	80983425	80983425	rs9645492	0.0260153	chr10:80982586:80984148
chr10	81141525	81141525	rs72818289	0.0104154	chr10:81139946:81140790
chr10	81165209	81165209	rs10740502	0.0010994	chr10:81163698:81164104
chr10	82204575	82204575	rs115588678	0.00351105	chr10:82202498:82204073
chr10	82219066	82219066	rs12220655	0.000987162	chr10:82219037:82219740
chr10	82279270	82279270	rs5786460	3.60701e-07	chr10:82252601:82254073
chr10	85273239	85273239	rs1590414	1.92625e-05	chr10:85295926:85296183
chr10	88655923	88655923	rs72176226	0.000942028	chr10:88616727:88617952
chr10	89167975	89167975	rs12218857	0.00319751	chr10:89195631:89196464
chr10	89781890	89781890	rs12412656	0.0362841	chr10:89802340:89803125
chr10	90048149	90048149	rs4934391	3.06133e-08	chr10:90041077:90042960
chr10	90648856	90648856	rs72809311	0.015195	chr10:90686127:90686885
chr10	90759924	90759924	rs2148286	2.07186e-05	chr10:90759116:90760327
chr10	91226709	91226709	rs304429	0.0329489	chr10:91005153:91005640
chr10	91125688	91125688	rs781501	0.00729036	chr10:91151326:91153694
chr10	91187633	91187633	rs304412	4.3723e-05	chr10:91173478:91175618
chr10	91274860	91274865	rs71942300	7.36631e-09	chr10:91274685:91276705
chr10	91866699	91866699	rs9971108	1.09204e-07	chr10:91846595:91847884
chr10	93119767	93119767	rs11186543	0.00484882	chr10:93108654:93109948
chr10	93300327	93300327	rs11186608	0.000227796	chr10:93300935:93301354
chr10	93360626	93360626	rs2421615	6.42712e-12	chr10:93367803:93368846
chr10	93665266	93665267	rs113008102	0.0460366	chr10:93590466:93590754
chr10	94433461	94433463	chr10_94433461_CTT_C	0.0319692	chr10:94508155:94508367
chr10	95182614	95182614	rs3862023	1.79229e-12	chr10:95204926:95206307
chr10	95245805	95245805	rs74626616	0.0230095	chr10:95221137:95221556
chr10	95249137	95249137	rs7088617	0.00253599	chr10:95222808:95223090
chr10	95253064	95253064	rs61865302	0.000156015	chr10:95261881:95263688
chr10	95764616	95764616	rs1223585	0.000149492	chr10:95759263:95759829
chr10	95783632	95783632	rs11187768	6.69688e-05	chr10:95801998:95803047
chr10	96977103	96977103	rs71986766	0.000275674	chr10:96974542:96975471
chr10	96977553	96977553	rs695217	0.00356094	chr10:96995096:96997447
chr10	98371084	98371084	rs10882826	1.23745e-05	chr10:98320600:98321302
chr10	99154982	99154982	rs7903847	0.00211271	chr10:99159603:99161677
chr10	99293198	99293198	rs11189267	6.35503e-05	chr10:99292930:99293227
chr10	99634835	99634835	rs56354111	0.0470653	chr10:99524146:99524522
chr10	100101399	100101399	rs35537108	0.00538427	chr10:100082838:100083743
chr10	100100197	100100197	rs10883072	0.0123127	chr10:100097872:100098637
chr10	101605693	101605693	rs3740065	0.000996265	chr10:101605238:101606221
chr10	101670337	101670337	rs7089008	3.47021e-09	chr10:101665750:101667326
chr10	101662469	101662469	rs12781631	1.33461e-05	chr10:101668664:101668877
chr10	101742698	101742698	rs12778372	1.964e-09	chr10:101704355:101705900
chr10	101742698	101742698	rs12778372	2.01056e-10	chr10:101734391:101737689
chr10	101763834	101763834	rs11421662	0.0032947	chr10:101742378:101745073
chr10	101804425	101804425	rs117227223	0.0100234	chr10:101803232:101804465
chr10	101526600	101526600	rs113566808	0.0185087	chr10:101805426:101806182
chr10	102775205	102775205	rs701837	0.000273682	chr10:102775227:102775516
chr10	104465687	104465687	rs12765459	0.0110153	chr10:104433503:104434681
chr10	104432053	104432053	rs2002916	5.18368e-06	chr10:104460825:104461859
chr10	104456838	104456838	rs7904396	1.23288e-13	chr10:104464918:104465675
chr10	104623578	104623578	rs9527	0.00309183	chr10:104629015:104629818
chr10	104923595	104923595	rs66652022	0.000159716	chr10:104912788:104915483
chr10	105378932	105378932	rs7095740	0.0108076	chr10:105378505:105379543
chr10	105517162	105517162	rs743241	0.00337408	chr10:105517207:105519753
chr10	105911993	105911993	rs11191933	0.039765	chr10:105869178:105870675
chr10	109231907	109231907	rs1676790	0.014391	chr10:109185476:109186578
chr10	110119693	110119694	rs200735711	0.00136436	chr10:110118211:110119965
chr10	110316077	110316077	rs6584877	0.00018176	chr10:110315328:110316914
chr10	111659454	111659454	rs1889303	2.54056e-06	chr10:111662527:111663744
chr10	112029300	112029300	rs1935465	0.0458137	chr10:111981303:111982372
chr10	112127014	112127014	rs117169177	0.0121941	chr10:112126949:112128749
chr10	112153284	112153284	rs11195116	0.00113116	chr10:112155105:112156486
chr10	114148689	114148689	rs12255316	0.00301384	chr10:114148334:114150126
chr10	114213432	114213432	rs59637758	1.03805e-07	chr10:114215385:114215731
chr10	115381747	115381747	rs868738	0.00358974	chr10:115426994:115427301
chr10	116354640	116354640	rs2483584	0.000199135	chr10:116300112:116302097
chr10	116647977	116647977	rs11196963	0.00209382	chr10:116634181:116635314
chr10	118538784	118538784	rs2901122	0.00576709	chr10:118529970:118531515
chr10	119694962	119694962	rs7924038	1.7249e-07	chr10:119695454:119696645
chr10	120260837	120260837	rs2420480	5.7976e-06	chr10:120260871:120261213
chr10	120427959	120427959	rs1247121	0.0140665	chr10:120428243:120429664
chr10	120957680	120957680	rs10510054	1.18038e-08	chr10:120957343:120958391
chr10	121058944	121058944	rs35231977	0.0109572	chr10:121006175:121006661
chr10	121196008	121196008	rs11198923	2.754e-05	chr10:121173428:121174140
chr10	121249516	121249516	rs4752315	0.00489222	chr10:121248606:121249825
chr10	121424065	121424065	rs12358294	0.0086747	chr10:121426813:121427973
chr10	121442768	121442768	rs1984796	1.06722e-06	chr10:121445851:121447545
chr10	121713522	121713522	rs78498220	0.0329454	chr10:121699325:121700226
chr10	123856064	123856064	rs10887065	0.00449387	chr10:123871479:123873756
chr10	124060802	124060802	rs10788274	0.000109536	chr10:124060231:124061539
chr10	124060802	124060802	rs10788274	0.00726488	chr10:124066579:124068533
chr10	125561972	125561972	rs12218446	0.0348785	chr10:125567210:125569510
chr10	125756487	125756487	rs28617426	5.0443e-09	chr10:125754834:125758468
chr10	125763134	125763134	rs74365314	0.000419394	chr10:125823130:125825156
chr10	125754984	125754984	rs3934974	1.32847e-05	chr10:125851027:125854047
chr10	126711107	126711107	rs3781418	0.0016833	chr10:126723189:126724940
chr10	127732229	127732229	rs11244781	0.0311062	chr10:127670815:127672551
chr10	127738918	127738918	rs1710278	0.0150808	chr10:127737992:127739530
chr10	127749352	127749352	rs1278273	2.74355e-06	chr10:127747768:127752377
chr10	127953097	127953097	rs11244922	1.26861e-06	chr10:127910344:127912551
chr10	127916483	127916483	rs3858310	9.72076e-17	chr10:127915863:127917845
chr10	128073227	128073227	rs7901239	0.00426713	chr10:128038381:128040060
chr10	129947649	129947649	rs10829348	1.41334e-05	chr10:129945164:129946053
chr10	133981368	133981368	rs200553685	0.0308266	chr10:134000594:134001274
chr10	135079788	135079788	rs2995307	0.00200973	chr10:135071127:135073535
chr11	189861	189861	rs76949958	0.0341082	chr11:131532:132945
chr11	196606	196606	rs28416859	0.00151858	chr11:173740:175128
chr11	356606	356606	rs201112291	0.0440239	chr11:318714:321246
chr11	356080	356080	rs61876261	0.00850795	chr11:354602:356449
chr11	486414	486414	rs71487293	2.85313e-05	chr11:459816:461745
chr11	802115	802115	rs7479101	0.029093	chr11:804559:805830
chr11	2187855	2187855	rs12419447	0.00293095	chr11:1340426:1340805
chr11	1714688	1714688	rs11607954	0.0445733	chr11:1714657:1714996
chr11	1974892	1974892	rs217208	0.000351958	chr11:1974569:1974860
chr11	3027889	3027889	rs756693	8.89132e-07	chr11:2961317:2962945
chr11	3268275	3268275	rs12791356	0.000365916	chr11:3271492:3272671
chr11	5438231	5438231	rs11037377	2.09821e-06	chr11:5383064:5383369
chr11	5399662	5399662	rs9795249	0.000129419	chr11:5385847:5386348
chr11	5373738	5373738	rs5024038	1.22936e-08	chr11:5388099:5390358
chr11	5630188	5630188	rs61890858	0.00545317	chr11:5626976:5627987
chr11	5760006	5760006	rs75341493	0.000996265	chr11:5758146:5759762
chr11	6927434	6927434	rs11041085	0.00447392	chr11:6933580:6933991
chr11	9323647	9323647	rs9943598	0.0315118	chr11:9323204:9323524
chr11	9323647	9323647	rs9943598	0.00209935	chr11:9324534:9324861
chr11	9234748	9234748	rs117030806	2.46181e-05	chr11:9352181:9353420
chr11	9379316	9379316	rs4910045	0.00259866	chr11:9383929:9386701
chr11	10422641	10422641	rs10770114	7.6367e-08	chr11:10422427:10423055
chr11	10440344	10440344	rs12288723	0.00113631	chr11:10440141:10440511
chr11	10686673	10686673	rs59268703	0.0181839	chr11:10688185:10689027
chr11	10759711	10759711	rs10840481	0.0215879	chr11:10763660:10765855
chr11	11546924	11546924	rs4910370	0.00822466	chr11:11546146:11546426
chr11	11875836	11875836	rs4288751	5.6641e-06	chr11:11940257:11940883
chr11	12000778	12000778	rs7395522	0.0399673	chr11:12000451:12001951
chr11	12009819	12009819	rs6485345	1.39557e-06	chr11:12008861:12010577
chr11	12085016	12085017	rs372012167	0.0148967	chr11:12087390:12089681
chr11	12112298	12112298	rs11022166	0.000978818	chr11:12111645:12112132
chr11	12159661	12159661	rs1994318	0.000498953	chr11:12158859:12159793
chr11	12229116	12229116	rs871703	4.87097e-16	chr11:12228015:12229753
chr11	12246879	12246879	rs1552877	3.04452e-07	chr11:12234996:12237134
chr11	12293116	12293116	rs12421088	0.00032677	chr11:12290565:12290790
chr11	11563879	11563879	rs12282538	0.0367685	chr11:12454758:12456444
chr11	12868772	12868772	rs35229324	0.0294592	chr11:12875001:12876050
chr11	14289053	14289053	rs1043237	0.0331416	chr11:14309477:14310721
chr11	15803793	15803793	rs11600427	0.0168138	chr11:15764546:15764762
chr11	18474544	18474544	rs2698564	0.0225499	chr11:18404422:18406602
chr11	18473138	18473138	rs1506520	5.47268e-09	chr11:18433453:18434271
chr11	18582555	18582556	rs5790040	0.000272066	chr11:18547407:18549670
chr11	18602709	18602710	rs34170647	0.0275779	chr11:18609034:18611171
chr11	18625610	18625610	rs4369382	8.51118e-07	chr11:18654361:18656851
chr11	19956593	19956593	rs1372990	0.0019962	chr11:19956010:19957327
chr11	20384003	20384003	rs12360593	3.34867e-11	chr11:20384933:20386233
chr11	20379963	20379963	rs11025525	0.0349376	chr11:20388494:20389288
chr11	26237364	26237364	rs61448692	0.000962348	chr11:26249154:26250852
chr11	26172201	26172201	rs4073432	0.00493657	chr11:26251173:26252815
chr11	26240051	26240051	rs11603129	3.89131e-05	chr11:26253224:26253734
chr11	26237364	26237364	rs61448692	0.00140849	chr11:26256357:26256645
chr11	26253754	26253754	rs7927888	0.0246561	chr11:26265356:26266604
chr11	26172201	26172201	rs4073432	0.000707822	chr11:26266907:26267733
chr11	27246465	27246465	rs11029875	0.0257783	chr11:27234179:27235019
chr11	27233415	27233415	rs1442930	9.19308e-07	chr11:27239059:27241113
chr11	27856819	27856819	rs878799	0.00233005	chr11:27882992:27884652
chr11	29057124	29057124	rs10835466	0.00101958	chr11:29040005:29042276
chr11	29563615	29563615	rs35130456	0.000589225	chr11:29547796:29549328
chr11	30312421	30312422	rs5790809	7.14964e-06	chr11:30344041:30345687
chr11	31030985	31030985	rs139389381	0.0175048	chr11:30940077:30941962
chr11	32237912	32237912	rs11031644	0.00690863	chr11:32231838:32232250
chr11	32237912	32237912	rs11031644	0.00391754	chr11:32234293:32234928
chr11	32986315	32986315	rs10082572	0.0398639	chr11:32796946:32798286
chr11	32916005	32916005	rs2786800	0.000415928	chr11:32913442:32916507
chr11	33384046	33384046	rs11605664	0.027413	chr11:33082371:33083559
chr11	33097828	33097828	rs2273552	9.43691e-11	chr11:33084038:33086593
chr11	33342568	33342568	rs11602207	0.000112438	chr11:33341449:33343530
chr11	33416868	33416868	rs16924279	0.0407032	chr11:33393514:33394669
chr11	33473326	33473326	rs743255	1.60173e-05	chr11:33466666:33468381
chr11	33692422	33692422	rs3741020	6.32415e-06	chr11:33691287:33693114
chr11	34214878	34214878	rs2473906	0.000600873	chr11:34213719:34215231
chr11	34366783	34366783	rs11032621	0.00384902	chr11:34366488:34368533
chr11	35030684	35030684	rs2732531	0.020831	chr11:35009570:35011298
chr11	35096969	35096969	rs71457370	0.00490975	chr11:35087689:35089493
chr11	35099386	35099386	rs2553825	0.0316734	chr11:35098396:35100731
chr11	35187406	35187406	rs35796444	2.42885e-08	chr11:35186522:35189605
chr11	35268423	35268423	rs10768119	6.20337e-07	chr11:35267765:35270333
chr11	35620334	35620334	rs11033205	0.000286305	chr11:35575308:35577010
chr11	35631174	35631174	rs697321	0.00174354	chr11:35600984:35602134
chr11	35618708	35618708	rs568436	1.35472e-09	chr11:35605301:35605724
chr11	35619283	35619283	rs117025033	3.42608e-14	chr11:35619452:35621064
chr11	35631174	35631174	rs697321	0.0109559	chr11:35639051:35641973
chr11	36096853	36096853	rs138342326	0.0181233	chr11:36096148:36097344
chr11	36332689	36332689	rs61878692	0.0320897	chr11:36384106:36385398
chr11	36458307	36458307	rs11033619	0.00872781	chr11:36441804:36443468
chr11	36448823	36448823	rs750940	0.00147809	chr11:36452314:36454377
chr11	43704340	43704340	rs11425876	2.18565e-06	chr11:43851606:43852574
chr11	43925079	43925079	rs12363419	0.000437641	chr11:43889922:43891354
chr11	43961447	43961447	rs11037749	0.014911	chr11:43958630:43959670
chr11	44087989	44087989	rs2074038	5.55998e-05	chr11:44087014:44088838
chr11	43978258	43978258	rs517465	0.0395375	chr11:44586001:44586852
chr11	46309968	46309968	rs6485672	0.0259606	chr11:46320330:46321871
chr11	46378708	46378708	rs10838599	7.13267e-05	chr11:46378744:46378985
chr11	46593237	46593238	chr11_46593237_CT_C	0.000382262	chr11:46692224:46693679
chr11	47461025	47461026	rs11364389	4.72231e-06	chr11:47446772:47449020
chr11	47527052	47527052	rs10838724	0.0297544	chr11:47804800:47805426
chr11	48102478	48102478	rs10838802	1.2595e-08	chr11:48102526:48103752
chr11	57809961	57809961	rs4503568	0.000644834	chr11:57825947:57827782
chr11	58941450	58941450	rs693960	0.00818934	chr11:58939115:58941768
chr11	60924896	60924896	rs60905595	6.4659e-06	chr11:60926043:60926886
chr11	61456426	61456426	rs4963308	0.000218747	chr11:61455912:61456794
chr11	61496751	61496751	rs592931	2.91164e-06	chr11:61496170:61497066
chr11	61500487	61500487	rs198448	3.87431e-06	chr11:61500494:61500970
chr11	61599347	61599347	rs61897793	0.000999102	chr11:61594215:61597317
chr11	61742244	61742246	chr11_61742244_CAA_C	2.79234e-13	chr11:61746045:61746623
chr11	61757846	61757846	rs148058854	0.0454085	chr11:61748477:61749272
chr11	62198701	62198701	rs11231087	0.0484269	chr11:62193961:62196209
chr11	63244674	63244674	rs6591806	0.03927	chr11:63380924:63382360
chr11	63784090	63784090	rs523586	0.00399619	chr11:63774793:63775732
chr11	63279752	63279752	rs7106153	0.0254745	chr11:63992896:63994877
chr11	63997882	63997883	rs11311686	0.0428442	chr11:64158242:64159216
chr11	65936876	65936876	rs59423838	0.00753455	chr11:65892928:65895905
chr11	66441694	66441694	rs6591221	8.88215e-05	chr11:66362514:66363360
chr11	67350845	67350845	rs78050063	0.0139447	chr11:67350660:67352428
chr11	67909382	67909382	rs11228145	5.36255e-05	chr11:67887584:67889792
chr11	68085439	68085439	rs312013	0.00187296	chr11:68079731:68082534
chr11	68371658	68371658	rs12283755	0.026202	chr11:68272244:68273622
chr11	68625809	68625809	rs578791	0.0359996	chr11:68637265:68638148
chr11	68850293	68850293	rs60904925	0.00977179	chr11:68856415:68856680
chr11	69202603	69202603	rs11263639	0.00043177	chr11:69216354:69217112
chr11	69260344	69260344	rs10666552	0.0466414	chr11:69257420:69259930
chr11	69332953	69332953	rs476679	0.000962413	chr11:69331708:69334116
chr11	71481663	71481663	rs7126933	8.47942e-07	chr11:71497263:71499724
chr11	72474181	72474182	rs140735484	0.000522043	chr11:72431875:72434130
chr11	72525111	72525111	rs10898880	0.00946848	chr11:72518022:72519704
chr11	72900707	72900707	rs12365241	0.0176255	chr11:72896754:72897495
chr11	73406424	73406424	rs71469463	0.000145277	chr11:73406642:73407049
chr11	73650922	73650922	rs10160362	0.00331494	chr11:73498243:73500224
chr11	74573010	74573010	rs7128739	0.00576771	chr11:74653536:74654941
chr11	74710176	74710180	rs139955243	7.20216e-11	chr11:74724805:74725468
chr11	75024816	75024816	rs508435	0.000210706	chr11:75024284:75025511
chr11	75036757	75036757	rs533085	1.52687e-09	chr11:75036770:75038008
chr11	75292049	75292049	rs514887	6.35071e-08	chr11:75293705:75295690
chr11	75945625	75945625	rs658036	0.00379706	chr11:75945097:75947539
chr11	76334779	76334779	rs11600413	0.00572314	chr11:76334231:76335261
chr11	77864677	77864697	rs11267416	7.69026e-06	chr11:77849717:77851614
chr11	78237749	78237749	rs10899538	0.013104	chr11:78252586:78254264
chr11	78495930	78495930	rs1785822	8.12e-08	chr11:78494816:78496408
chr11	78668830	78668830	rs671097	0.000253588	chr11:78668348:78669467
chr11	78800637	78800637	rs11237716	0.000708332	chr11:78804311:78804617
chr11	78977173	78977173	rs656104	9.26921e-11	chr11:78976752:78977059
chr11	78977873	78977873	rs483154	1.41714e-10	chr11:78977364:78977691
chr11	79162622	79162622	rs2373353	3.26722e-05	chr11:79141887:79143501
chr11	79162622	79162622	rs2373353	0.0312044	chr11:79148099:79150033
chr11	79099929	79099929	rs565434	0.0277179	chr11:79150531:79150976
chr11	79088918	79088919	rs147419519	0.0228962	chr11:79151288:79152646
chr11	82690630	82690630	rs11233397	0.00370345	chr11:82706030:82709224
chr11	83314689	83314689	rs61092268	6.63298e-05	chr11:83293930:83295970
chr11	83485514	83485514	rs2040307	0.000275666	chr11:83484991:83485371
chr11	84618275	84618275	rs1940124	4.01526e-06	chr11:84617463:84618491
chr11	85526151	85526151	rs11607789	0.00352285	chr11:85429362:85430077
chr11	85526399	85526399	rs17148514	4.43646e-05	chr11:85526010:85527391
chr11	85838084	85838084	rs11234551	0.00110553	chr11:85802345:85803389
chr11	86082402	86082402	rs292101	0.0267123	chr11:86082079:86082432
chr11	86229262	86229262	rs146315125	0.0282425	chr11:86194247:86196448
chr11	86230612	86230612	rs7122928	0.0131716	chr11:86226418:86227436
chr11	86303136	86303136	rs4319536	0.0386166	chr11:86302839:86305063
chr11	86407279	86407279	rs10898526	0.0029867	chr11:86406738:86406974
chr11	86407279	86407279	rs10898526	1.37179e-05	chr11:86407313:86407683
chr11	87888184	87888184	rs80089378	0.0130522	chr11:87979784:87980643
chr11	89531540	89531540	rs12417980	0.0087082	chr11:89223878:89225038
chr11	89341049	89341049	rs72969155	1.00209e-09	chr11:89339319:89341169
chr11	90856979	90856979	rs2388788	0.0197343	chr11:90896946:90897613
chr11	91347506	91347506	rs11019577	0.000361316	chr11:91358767:91359061
chr11	91828512	91828512	rs11019807	0.0163794	chr11:91863030:91865489
chr11	92761299	92761299	rs12789570	0.0111941	chr11:92787681:92788898
chr11	92818743	92818743	rs12804245	1.4878e-15	chr11:92817878:92819072
chr11	92761299	92761299	rs12789570	0.00684774	chr11:92832595:92834023
chr11	94333720	94333720	rs556489	2.39415e-08	chr11:94334938:94337230
chr11	94542414	94542414	rs7104771	1.65054e-05	chr11:94536420:94536680
chr11	96026073	96026073	rs579807	0.000666334	chr11:96026289:96028247
chr11	96095083	96095083	rs4753748	0.00331463	chr11:96094688:96095554
chr11	97222798	97222798	rs35296705	0.0210022	chr11:97593366:97593948
chr11	99654624	99654624	rs10082631	0.0402708	chr11:99643862:99644325
chr11	100869010	100869010	rs575617	1.66693e-06	chr11:100799778:100801017
chr11	102082999	102082999	rs7110355	1.05493e-06	chr11:102091136:102092007
chr11	102673248	102673248	rs484915	0.00142111	chr11:102673463:102673704
chr11	103535766	103535766	rs374078877	0.0179952	chr11:103508414:103508699
chr11	103820517	103820517	rs10895548	0.000236384	chr11:103793818:103795340
chr11	104588628	104588628	chr11_104588628_C_A	0.000468731	chr11:104575660:104577898
chr11	104777990	104777990	rs61890794	0.012385	chr11:104777917:104779124
chr11	107210391	107210393	rs71470846	0.00990943	chr11:107240762:107241682
chr11	107449502	107449502	rs507955	0.00567774	chr11:107433936:107434415
chr11	107737386	107737386	rs10890772	3.61488e-06	chr11:107710542:107712759
chr11	107710976	107710976	rs498851	0.00157873	chr11:107728502:107730826
chr11	108247888	108247888	rs227080	0.0356302	chr11:108106367:108108625
chr11	108740947	108740947	rs2726916	2.26601e-10	chr11:108740753:108742083
chr11	108776038	108776038	rs11212807	2.39814e-06	chr11:108743248:108744556
chr11	108786184	108786184	rs199927894	7.52404e-07	chr11:108756970:108758856
chr11	108798362	108798362	rs147115643	0.000662275	chr11:108765974:108768099
chr11	109993670	109993670	rs641934	1.9858e-06	chr11:109993525:109994633
chr11	110182687	110182687	rs34494665	2.17206e-12	chr11:110182184:110183695
chr11	110249618	110249618	rs2846729	0.0356873	chr11:110300132:110302308
chr11	110315412	110315414	rs199640851	3.86199e-05	chr11:110341289:110343070
chr11	110346069	110346069	rs4754460	3.95771e-07	chr11:110344014:110344368
chr11	110204907	110204907	rs4237581	0.0473267	chr11:110361220:110362061
chr11	111112334	111112334	rs1818637	0.00145367	chr11:111100824:111102108
chr11	111226116	111226116	rs7107546	0.000582375	chr11:111202525:111202943
chr11	111214947	111214947	rs4938488	0.000565186	chr11:111214583:111215588
chr11	112473079	112473079	rs10891397	0.000135748	chr11:112475614:112475900
chr11	112480094	112480094	rs10891403	3.52365e-09	chr11:112476324:112477012
chr11	112462797	112462797	rs4937544	0.0215065	chr11:112481629:112481897
chr11	113042119	113042119	rs10789937	2.10531e-05	chr11:113054915:113055337
chr11	113043726	113043726	rs2043602	1.43993e-11	chr11:113060319:113061817
chr11	114521562	114521564	rs148168116	0.00105332	chr11:114548491:114549586
chr11	115087421	115087421	rs11215424	2.63588e-09	chr11:115091677:115094822
chr11	115524038	115524038	rs35883385	0.0441371	chr11:115524211:115524663
chr11	118530611	118530611	rs2276065	4.01526e-06	chr11:118560588:118561376
chr11	118702272	118702272	rs71048003	0.00605439	chr11:118660023:118663538
chr11	119326996	119326996	rs150964324	2.6141e-08	chr11:119291749:119294211
chr11	119255795	119255795	rs10892358	0.00201646	chr11:119303119:119304186
chr11	119281857	119281858	rs72057357	1.78133e-11	chr11:119330748:119332717
chr11	121110312	121110312	rs10437694	0.0234694	chr11:121106361:121109561
chr11	121110312	121110312	rs10437694	0.00721234	chr11:121119302:121120648
chr11	121824683	121824683	rs1219434	8.74758e-07	chr11:121806400:121807928
chr11	121807772	121807772	rs1219450	0.000106671	chr11:121808488:121808872
chr11	121832956	121832956	rs1789841	3.09074e-05	chr11:121830039:121830505
chr11	122602470	122602470	rs7943962	2.42418e-05	chr11:122602577:122602974
chr11	122615905	122615905	rs1894082	0.0331571	chr11:122613663:122617646
chr11	122980506	122980506	rs11218988	5.00551e-05	chr11:122981983:122983362
chr11	123016437	123016437	rs7131518	0.00840998	chr11:123015437:123016976
chr11	123179064	123179064	rs9888300	3.4866e-06	chr11:123178520:123178922
chr11	123338855	123338855	rs12364650	0.0418397	chr11:123323426:123323833
chr11	123338855	123338855	rs12364650	4.04757e-05	chr11:123324495:123325651
chr11	124704994	124704994	rs10893290	2.32053e-16	chr11:124706047:124707392
chr11	124824066	124824066	rs3809054	0.0267959	chr11:124823216:124824828
chr11	126733513	126733513	rs4055000	0.00265098	chr11:126704355:126704857
chr11	126733513	126733513	rs4055000	3.73e-07	chr11:126709838:126711290
chr11	126733513	126733513	rs4055000	4.90034e-12	chr11:126727203:126728915
chr11	126733513	126733513	rs4055000	0.000312402	chr11:126744383:126744595
chr11	126793529	126793529	rs111964706	0.00498842	chr11:126798773:126800531
chr11	127706400	127706400	rs12421672	0.00785524	chr11:128044105:128045100
chr11	128149065	128149065	rs722345	2.20452e-14	chr11:128149080:128150788
chr11	128149065	128149065	rs722345	0.00319082	chr11:128153134:128153410
chr11	128231995	128231995	rs1557477	0.0162143	chr11:128230749:128231971
chr11	128453023	128453023	rs117021234	0.0167618	chr11:128452039:128453629
chr11	128645070	128645070	rs600226	0.00674749	chr11:128645390:128645845
chr11	128778315	128778315	rs10790976	0.000236384	chr11:128778286:128779010
chr11	129023932	129023932	rs59278586	2.92796e-05	chr11:129012097:129014756
chr11	129026963	129026963	rs507643	2.27758e-05	chr11:129015747:129016221
chr11	130480222	130480222	rs10894225	8.48268e-12	chr11:130481432:130483198
chr11	130773076	130773076	rs3751039	0.0304116	chr11:130742538:130742960
chr11	130738568	130738568	rs4411284	1.8717e-07	chr11:130743266:130745200
chr11	130767082	130767082	rs3794138	0.0004166	chr11:130778507:130780285
chr11	131694876	131694876	rs576825	3.03223e-05	chr11:131693789:131695295
chr11	131994311	131994311	rs4561220	0.018507	chr11:131981303:131982174
chr11	133977076	133977076	rs11223691	0.00181305	chr11:133989443:133991718
chr12	752360	752360	rs55800929	0.00466065	chr12:725850:727302
chr12	773542	773544	rs3840792	9.92149e-09	chr12:775628:778313
chr12	865164	865164	rs12368423	0.0011886	chr12:914351:914660
chr12	884281	884281	rs7957885	4.05686e-08	chr12:915145:915621
chr12	887926	887926	rs7976964	1.02747e-06	chr12:916028:916692
chr12	1191124	1191130	rs72375932	7.58527e-09	chr12:1192260:1193607
chr12	2416849	2416850	rs143122649	0.00861891	chr12:2403623:2406144
chr12	2436801	2436801	rs3819531	0.000761683	chr12:2450669:2451192
chr12	3190548	3190548	rs10848785	1.67983e-08	chr12:3190540:3190832
chr12	3206254	3206254	rs6489436	4.517e-10	chr12:3206166:3207188
chr12	3241594	3241594	rs997646	9.58018e-08	chr12:3246229:3247018
chr12	3294784	3294784	rs740767	1.36234e-06	chr12:3294002:3296067
chr12	3334856	3334856	rs3782815	0.000113417	chr12:3334121:3335703
chr12	5758782	5758782	rs411575	2.28446e-06	chr12:5775308:5775574
chr12	6289762	6289762	rs797767	4.50683e-06	chr12:6292319:6293100
chr12	6572191	6572191	rs12964	0.000277355	chr12:6578855:6580779
chr12	8518601	8518601	rs35594770	0.0236183	chr12:7989871:7990692
chr12	9434852	9434852	rs1549428	3.5529e-12	chr12:9435813:9437770
chr12	9835925	9835925	rs76226393	0.000935595	chr12:9819397:9822100
chr12	9823140	9823140	rs2114870	1.25538e-05	chr12:9839940:9840211
chr12	10602077	10602077	rs2734440	0.015624	chr12:9846902:9847468
chr12	10358686	10358686	rs10772242	8.40623e-05	chr12:10358024:10358265
chr12	11203459	11203459	rs2597990	0.00490714	chr12:11237584:11238110
chr12	11335448	11335448	rs11432534	0.0156158	chr12:11238388:11238808
chr12	11827629	11827629	rs2111049	0.000125356	chr12:11826797:11827432
chr12	11876394	11876394	rs2416883	0.000189263	chr12:11857589:11858979
chr12	12456524	12456524	rs12302709	0.0163794	chr12:12199720:12200619
chr12	12592686	12592686	rs2160586	9.09353e-09	chr12:12592373:12592668
chr12	12590915	12590915	rs10845542	5.38011e-05	chr12:12593529:12596115
chr12	12663270	12663270	rs7308097	0.00937168	chr12:12662721:12663059
chr12	12663270	12663270	rs7308097	0.000886307	chr12:12663446:12663921
chr12	13330247	13330247	rs11055268	0.00114793	chr12:13332024:13333019
chr12	13375065	13375065	rs7295496	1.33324e-05	chr12:13375006:13377192
chr12	16014695	16014695	rs1918307	0.0479359	chr12:15033676:15034350
chr12	15022031	15022031	rs11056223	0.0450515	chr12:15038370:15038780
chr12	15724246	15724246	rs150410505	0.000120029	chr12:15723278:15724954
chr12	15921617	15921617	rs75279606	0.00278988	chr12:15950022:15950237
chr12	16089830	16089830	rs12298893	0.00135362	chr12:16131214:16131820
chr12	19452430	19452430	rs2163222	0.0208422	chr12:19451407:19453000
chr12	19604620	19604622	chr12_19604620_ATT_A	4.01616e-05	chr12:19592462:19594673
chr12	19781229	19781229	rs10459053	6.09388e-08	chr12:19805028:19806121
chr12	19808325	19808327	rs59909339	0.000576123	chr12:19807269:19808760
chr12	20762873	20762873	rs148560065	9.62398e-07	chr12:20754983:20756964
chr12	22440698	22440698	rs11614453	1.95908e-07	chr12:22429023:22429543
chr12	22442514	22442514	rs10841986	1.2106e-06	chr12:22435050:22436195
chr12	24846992	24846992	rs11047575	0.00090751	chr12:24848584:24849168
chr12	25084341	25084341	rs11047707	2.66924e-13	chr12:25084239:25085753
chr12	25381987	25381987	rs11047905	0.0441695	chr12:25362356:25362593
chr12	26471364	26471364	rs10842707	6.04442e-07	chr12:26470775:26473369
chr12	26787125	26787125	rs1482979	0.00106568	chr12:26794901:26795385
chr12	26795810	26795810	rs7306427	4.77638e-07	chr12:26795683:26796126
chr12	27461859	27461859	rs7304025	0.0351741	chr12:27412777:27415205
chr12	27706244	27706244	rs67235404	0.0254292	chr12:27706872:27708808
chr12	27794832	27794832	rs12422922	5.45754e-08	chr12:27793221:27794441
chr12	27795489	27795489	rs73084333	1.21274e-12	chr12:27794988:27795373
chr12	27371478	27371478	rs200038022	0.0129427	chr12:27806427:27807194
chr12	27883699	27883699	rs4931360	0.00151152	chr12:27899779:27901854
chr12	28525197	28525197	rs11049559	0.016369	chr12:28405655:28407211
chr12	29179908	29179908	rs202091942	0.0188765	chr12:29394267:29396705
chr12	30975469	30975469	rs7134911	3.38024e-07	chr12:30974957:30976291
chr12	32199346	32199346	rs35038516	5.45417e-07	chr12:32204244:32205618
chr12	32284775	32284775	rs74323802	0.00872052	chr12:32267918:32269878
chr12	32279665	32279665	rs1798609	0.0111712	chr12:32277950:32278541
chr12	33926148	33926148	rs6488182	0.0246545	chr12:33739701:33742055
chr12	40575136	40575137	rs11300948	9.74273e-05	chr12:40616571:40616818
chr12	40565683	40565683	rs3763985	0.000214256	chr12:40617236:40620010
chr12	40457264	40457264	rs11420371	0.0331219	chr12:40620356:40620962
chr12	42442452	42442452	rs10880228	0.0323048	chr12:42485547:42485852
chr12	42867886	42867886	rs61924370	2.52972e-06	chr12:42753918:42755601
chr12	42818844	42818844	rs140444172	1.97055e-06	chr12:42756310:42756829
chr12	43704578	43704578	rs7299793	1.32856e-05	chr12:43704239:43704910
chr12	44300709	44300709	rs2407787	1.21682e-08	chr12:44254905:44255773
chr12	46746106	46746106	rs11833236	0.0459056	chr12:46835873:46836708
chr12	47224089	47224089	rs61927431	0.000267492	chr12:47309088:47309632
chr12	47582724	47582724	rs10881069	3.21589e-06	chr12:47582412:47585930
chr12	47787089	47787089	rs9634311	7.59223e-07	chr12:47786467:47788075
chr12	47786575	47786575	rs11183932	0.0370745	chr12:47791283:47791495
chr12	48387052	48387052	rs1793912	1.76823e-05	chr12:48395092:48395440
chr12	50265853	50265853	rs836969	0.00864249	chr12:50261709:50263843
chr12	50296488	50296488	rs5798116	0.00751393	chr12:50297522:50298227
chr12	51127621	51127621	rs4768911	0.00140138	chr12:50943747:50944925
chr12	51197281	51197282	rs35063138	0.000362507	chr12:51007505:51008464
chr12	51406132	51406132	rs11383719	1.58218e-05	chr12:51328248:51329593
chr12	51787819	51787819	rs10747612	0.0366016	chr12:51784671:51786520
chr12	52587021	52587021	rs67386379	0.00801698	chr12:52575179:52576197
chr12	52580070	52580070	rs1574409	1.11729e-06	chr12:52579776:52581227
chr12	53449321	53449321	rs7315980	0.0141966	chr12:53440278:53442287
chr12	54512178	54512178	rs10876537	0.0138521	chr12:54519911:54521048
chr12	57337841	57337841	rs60101051	4.39052e-06	chr12:57335330:57335958
chr12	57206408	57206408	chr12_57206408_C_CATCT	0.0059659	chr12:57893933:57895161
chr12	58348609	58348610	rs34513223	0.0248359	chr12:58334373:58336159
chr12	59825113	59825113	rs436800	0.00083876	chr12:59846040:59847089
chr12	63695421	63695421	rs17099260	0.00789548	chr12:63696363:63699472
chr12	64379443	64379443	rs6581515	0.0401229	chr12:64371837:64372364
chr12	64579307	64579307	rs9788007	0.000149383	chr12:64572236:64572865
chr12	65376163	65376163	rs7970224	8.57353e-06	chr12:65362907:65363160
chr12	66694475	66694475	rs12146757	1.73878e-11	chr12:66695696:66698348
chr12	68167221	68167221	rs10492207	0.0169623	chr12:68141677:68142039
chr12	68171031	68171031	rs11176865	9.04102e-07	chr12:68142342:68142641
chr12	68715417	68715417	rs7964052	0.030141	chr12:68672586:68673277
chr12	68849580	68849580	rs9634292	0.0282037	chr12:68844341:68846204
chr12	69055788	69055790	rs67260761	0.0100944	chr12:69124920:69125226
chr12	70000236	70000236	rs11177749	0.0345384	chr12:69921310:69922909
chr12	69974705	69974705	rs557445	1.46249e-11	chr12:69962733:69964728
chr12	70060377	70060377	rs17106917	0.00597384	chr12:70082102:70083726
chr12	72660896	72660896	rs12426189	1.99908e-05	chr12:72689094:72691268
chr12	76038674	76038674	rs7297580	9.15199e-07	chr12:76034278:76036768
chr12	76050690	76050690	rs17222360	7.0119e-07	chr12:76051005:76051280
chr12	76054670	76054670	rs7397852	2.23985e-06	chr12:76052929:76055213
chr12	76360684	76360684	rs731396	0.000226821	chr12:76363707:76364304
chr12	76913352	76913352	rs11613568	0.0350359	chr12:76927237:76927647
chr12	77258421	77258422	rs59952317	0.0491438	chr12:77258446:77258767
chr12	77219459	77219460	rs11321911	0.00177028	chr12:77259171:77261043
chr12	77481430	77481430	rs310847	0.00936265	chr12:77481517:77481771
chr12	77528267	77528267	rs10776952	1.98502e-06	chr12:77513386:77517077
chr12	78603243	78603243	rs300448	0.000394371	chr12:78587609:78588131
chr12	78685115	78685115	rs7974373	0.00168283	chr12:78683471:78685410
chr12	79780090	79780091	rs34423509	0.000156209	chr12:79796296:79797021
chr12	80643601	80643601	rs11114369	0.0165828	chr12:80615545:80616817
chr12	81689804	81689804	rs71466013	0.00133131	chr12:81690414:81690721
chr12	86002362	86002362	rs11116923	0.00224072	chr12:86019526:86021727
chr12	86020845	86020846	rs36086320	0.000415928	chr12:86035431:86035908
chr12	87711861	87711861	rs12315201	8.88532e-05	chr12:87711386:87712198
chr12	89674799	89674799	rs2126606	0.013497	chr12:89674296:89675922
chr12	90152503	90152503	rs7973540	0.0179828	chr12:90125052:90126644
chr12	90442001	90442001	rs7488974	7.8447e-08	chr12:90491940:90493638
chr12	92986536	92986536	rs55654693	0.0488008	chr12:93018443:93018844
chr12	93292905	93292907	rs138666239	0.0242285	chr12:93304975:93306501
chr12	93574789	93574789	rs1865245	7.57452e-05	chr12:93585094:93586381
chr12	93603388	93603388	rs6538394	0.0225306	chr12:93643046:93643428
chr12	93721801	93721801	rs7976742	3.45727e-05	chr12:93709795:93710069
chr12	93749376	93749376	rs7487054	0.0243394	chr12:93716357:93718278
chr12	93869439	93869439	rs4761725	2.00007e-07	chr12:93860943:93862373
chr12	94169652	94169652	rs12818667	0.00366679	chr12:94167221:94167587
chr12	94704170	94704170	rs146705033	0.0151906	chr12:94720232:94720635
chr12	95076529	95076529	rs17023094	0.0196775	chr12:95076206:95077489
chr12	95221316	95221316	rs9738358	0.0171916	chr12:95223096:95227248
chr12	95380418	95380419	rs34958768	6.75946e-05	chr12:95376907:95378383
chr12	95401823	95401823	rs2436634	0.0002195	chr12:95396397:95398176
chr12	95512389	95512389	rs12817989	0.0134571	chr12:95511265:95513089
chr12	95574179	95574179	rs6419374	3.42785e-05	chr12:95570896:95571362
chr12	95730269	95730269	rs17024001	4.81794e-05	chr12:95729986:95730389
chr12	96030998	96030998	rs74771542	0.0461724	chr12:96031025:96031330
chr12	96158454	96158455	rs11326708	0.0340656	chr12:96676804:96677294
chr12	97230573	97230573	rs12316471	0.000156361	chr12:97270428:97270812
chr12	97211208	97211209	rs34215059	4.18548e-05	chr12:97272119:97273516
chr12	100366196	100366196	rs2888519	4.28021e-05	chr12:100309267:100309678
chr12	101623594	101623594	rs201356946	0.037349	chr12:101624151:101624465
chr12	104143078	104143078	rs61300396	0.0141035	chr12:104198914:104201455
chr12	104255498	104255498	rs2263954	0.00641545	chr12:104252426:104253800
chr12	104879273	104879273	rs2103391	3.23797e-05	chr12:104887715:104889311
chr12	104979907	104979907	rs1650139	0.0410235	chr12:104989624:104990979
chr12	107772117	107772117	rs11405374	0.0456471	chr12:107773065:107774591
chr12	108710323	108710323	rs10861891	0.00496124	chr12:108706646:108708493
chr12	108935557	108935557	rs4964264	1.20766e-06	chr12:108918814:108920738
chr12	109884367	109884367	rs7959663	0.00386402	chr12:109882706:109882954
chr12	110047731	110047731	rs35828772	0.0273463	chr12:109895670:109897265
chr12	110010216	110010227	chr12_110010216_ATTTTTTTTTTT_A	0.00067935	chr12:109956330:109958048
chr12	109974295	109974298	rs33995372	6.56888e-07	chr12:109976346:109976700
chr12	109924385	109924393	rs201336062	0.0452867	chr12:110778952:110779211
chr12	110881774	110881775	rs59784170	0.000173305	chr12:111015064:111016850
chr12	112408390	112408391	rs79220031	0.00368631	chr12:111834586:111835700
chr12	112042033	112042033	rs199980388	0.00204865	chr12:111836337:111837236
chr12	111862575	111862575	rs11065898	3.18066e-06	chr12:111999943:112001266
chr12	113381956	113381956	rs2269899	2.93226e-12	chr12:113375612:113378403
chr12	115111318	115111318	rs484443	0.00257146	chr12:115099536:115100505
chr12	115670852	115670852	rs12317272	0.000330465	chr12:115670216:115671506
chr12	116796936	116796936	rs12228903	1.56906e-05	chr12:116796422:116797820
chr12	116947281	116947281	rs7957286	4.11969e-05	chr12:116945991:116946765
chr12	116968379	116968379	rs10774870	0.0243694	chr12:116962888:116964288
chr12	117352557	117352557	rs10744885	6.88044e-09	chr12:117362285:117363292
chr12	120920129	120920130	rs11352199	0.010346	chr12:120875188:120876780
chr12	121743034	121743034	rs7300385	0.0428862	chr12:121789301:121791138
chr12	121857379	121857379	rs35270866	9.01336e-06	chr12:121829333:121830430
chr12	122948092	122948092	rs11058272	0.0381042	chr12:123001811:123002350
chr12	123002143	123002143	rs6416298	6.67955e-07	chr12:123009947:123010305
chr12	123921264	123921264	rs28434767	1.49748e-05	chr12:123919934:123921824
chr12	124231355	124231355	rs10744161	0.0253091	chr12:124200144:124200429
chr12	124503803	124503805	rs34248373	0.0122588	chr12:124514533:124516226
chr12	124721419	124721419	rs10773070	0.00520562	chr12:124780922:124781144
chr12	125313872	125313872	rs10846747	0.026417	chr12:125033871:125034147
chr12	125029775	125029775	rs837479	0.0483364	chr12:125035119:125037095
chr12	125140448	125140448	rs5801562	5.6735e-09	chr12:125139607:125140964
chr12	125166664	125166664	rs838491	0.0105173	chr12:125153450:125154307
chr12	125166046	125166046	rs838493	2.93513e-07	chr12:125160501:125161292
chr12	125166166	125166166	rs838492	1.15498e-17	chr12:125165712:125167187
chr12	125166046	125166046	rs838493	1.59133e-12	chr12:125169247:125171072
chr12	125163899	125163899	rs701087	0.00213816	chr12:125172221:125172738
chr12	125259562	125259566	rs149481917	4.43542e-09	chr12:125257821:125260789
chr12	125618953	125618953	rs2291247	1.60173e-05	chr12:125624995:125625971
chr12	129277250	129277250	rs12370194	3.90236e-08	chr12:129279034:129283533
chr12	129286486	129286486	rs10734964	5.25715e-13	chr12:129286621:129287058
chr12	131303132	131303132	rs7299281	0.0036911	chr12:131287876:131288279
chr12	131326284	131326284	rs4453273	0.0227822	chr12:131288590:131288802
chr12	132268241	132268241	rs2061235	0.0304005	chr12:132267381:132269775
chr12	132293118	132293118	rs202159878	0.0257696	chr12:132293112:132293982
chr12	132604134	132604136	rs59855685	4.72508e-07	chr12:132568161:132570190
chr12	132665762	132665762	rs61943878	2.46952e-06	chr12:132673631:132675055
chr12	133172099	133172099	rs7311743	0.00027689	chr12:133174330:133175645
chr12	133455595	133455596	rs374806207	0.0107407	chr12:133410626:133411292
chr12	133409584	133409584	rs1564648	0.021752	chr12:133414714:133414970
chr13	22035802	22035802	rs9506687	0.0278288	chr13:22032111:22033972
chr13	22014779	22014779	rs7994479	0.0473624	chr13:22103593:22103984
chr13	23506648	23506648	rs11616521	0.00546238	chr13:23500208:23501078
chr13	23503706	23503706	rs9580470	2.2821e-10	chr13:23503139:23503473
chr13	23503706	23503706	rs9580470	1.81522e-10	chr13:23503975:23504271
chr13	23645360	23645360	rs17078157	1.91835e-06	chr13:23643086:23644635
chr13	24081046	24081046	rs28588111	0.000185215	chr13:24079366:24079619
chr13	24081046	24081046	rs28588111	3.13618e-05	chr13:24080164:24081597
chr13	24121439	24121441	rs35946959	0.0105629	chr13:24120951:24121881
chr13	24251657	24251657	rs9510806	0.0493086	chr13:24253029:24253418
chr13	24101132	24101132	rs58264868	0.0311603	chr13:24349906:24352652
chr13	24671601	24671601	rs10444656	0.000278759	chr13:24671073:24672013
chr13	24827744	24827744	rs912143	0.00145477	chr13:24827483:24829619
chr13	24849105	24849105	rs12870498	0.00571316	chr13:24853571:24855599
chr13	26776999	26776999	rs34584161	0.00385089	chr13:26776151:26776478
chr13	26776999	26776999	rs34584161	5.00682e-09	chr13:26776786:26777687
chr13	27038040	27038040	rs12430162	5.68969e-10	chr13:27050238:27050963
chr13	27072358	27072358	rs6491132	0.01299	chr13:27071579:27073065
chr13	27080616	27080616	rs35978294	0.0444101	chr13:27359632:27360151
chr13	27908560	27908560	rs1556538	2.72446e-05	chr13:27909129:27910215
chr13	28940751	28940751	rs9513091	0.00272547	chr13:28929219:28933014
chr13	29224601	29224601	rs1161129	3.05975e-13	chr13:29224186:29225031
chr13	29150072	29150072	rs9506018	0.000667098	chr13:29254047:29254413
chr13	30256629	30256629	rs280959	3.40323e-06	chr13:30258444:30258675
chr13	30996511	30996511	rs12862192	4.09677e-06	chr13:31003675:31006465
chr13	31197683	31197683	rs6490473	0.00505896	chr13:31197279:31197529
chr13	31255630	31255630	rs3929723	0.000296275	chr13:31255338:31256765
chr13	31545988	31545988	rs61947613	4.22941e-05	chr13:31545389:31546393
chr13	32051037	32051037	rs553739	2.07328e-06	chr13:32050755:32053057
chr13	32048011	32048011	rs2605155	0.0424896	chr13:32059064:32060538
chr13	33285741	33285741	rs10467358	0.029093	chr13:33491359:33492006
chr13	33781765	33781765	rs3809382	0.00136864	chr13:33781339:33781703
chr13	33824888	33824888	rs9536885	2.37058e-07	chr13:33823702:33823952
chr13	34076241	34076241	rs9537718	0.00145461	chr13:34053639:34055408
chr13	34085449	34085449	rs34876716	1.50096e-07	chr13:34066928:34067330
chr13	34041033	34041033	rs1886477	2.43642e-11	chr13:34068031:34069810
chr13	34076241	34076241	rs9537718	7.32365e-08	chr13:34070920:34071993
chr13	34009022	34009022	rs9569516	0.000294982	chr13:34083762:34084367
chr13	34041033	34041033	rs1886477	0.0316154	chr13:34098067:34098454
chr13	35432791	35432793	rs67762770	0.048078	chr13:35321606:35323263
chr13	36510728	36510728	rs1171090	0.000105726	chr13:36500882:36501758
chr13	36510728	36510728	rs1171090	4.50884e-06	chr13:36502048:36502729
chr13	36525095	36525095	rs9531258	0.0171818	chr13:36503467:36503931
chr13	36574637	36574637	rs9546069	0.00791789	chr13:36568081:36569801
chr13	36871573	36871573	rs2281866	9.48008e-06	chr13:36849372:36850738
chr13	37667914	37667914	rs7995098	0.000426754	chr13:37588464:37589298
chr13	37871587	37871587	rs12583265	0.00347437	chr13:37841329:37841545
chr13	38118744	38118744	rs12867616	0.000188197	chr13:38107749:38109190
chr13	38223597	38223597	rs149829731	0.00930421	chr13:38289242:38291149
chr13	40350912	40350912	rs7993214	0.000259625	chr13:40350247:40352592
chr13	42184822	42184822	rs4942069	4.73204e-05	chr13:42184418:42185379
chr13	43050421	43050421	rs73172267	0.0231386	chr13:43294128:43295650
chr13	43321814	43321814	rs1535684	5.90174e-08	chr13:43320627:43322396
chr13	43378247	43378247	rs7329175	7.79815e-05	chr13:43378137:43378884
chr13	43407174	43407174	rs1535906	2.25337e-07	chr13:43405943:43407873
chr13	43407174	43407174	rs1535906	0.00161624	chr13:43410895:43411390
chr13	43406556	43406556	rs1570675	0.0294592	chr13:43449515:43451562
chr13	43571021	43571021	rs9533339	0.00389433	chr13:43544814:43546853
chr13	43571021	43571021	rs9533339	4.68603e-05	chr13:43564661:43567532
chr13	43571021	43571021	rs9533339	2.6141e-08	chr13:43570349:43570631
chr13	43571070	43571070	rs9533340	8.61582e-11	chr13:43571075:43572282
chr13	43597706	43597706	rs17553284	1.57373e-05	chr13:43597125:43598480
chr13	43601798	43601798	rs34592061	0.00175919	chr13:43617754:43620355
chr13	43571070	43571070	rs9533340	0.00182428	chr13:43628684:43630238
chr13	44466318	44466319	rs34391759	0.00101988	chr13:44452654:44454442
chr13	44711625	44711625	rs66786230	0.00253894	chr13:44715300:44716977
chr13	44788395	44788395	rs4942297	0.000163611	chr13:44793499:44795094
chr13	44817584	44817584	rs873530	0.00579703	chr13:44817109:44818438
chr13	44890187	44890187	rs35100529	0.0265672	chr13:44880003:44881554
chr13	44887242	44887242	rs1571562	6.49781e-09	chr13:44886306:44888719
chr13	44887242	44887242	rs1571562	0.0127454	chr13:45009018:45011948
chr13	46062869	46062869	rs12877513	0.0173518	chr13:46056432:46057599
chr13	46061156	46061156	rs9595328	1.46203e-08	chr13:46066242:46066780
chr13	47062765	47062765	rs34139280	6.92314e-08	chr13:47104198:47106744
chr13	47187521	47187522	rs35503529	1.67929e-06	chr13:47229324:47231637
chr13	47523941	47523941	rs58986618	0.0179952	chr13:47535206:47536852
chr13	48084579	48084579	rs73183857	0.00822585	chr13:48073264:48074489
chr13	48618170	48618170	rs9567986	1.72554e-05	chr13:48617622:48618776
chr13	49584135	49584135	rs2987528	0.00617189	chr13:49597833:49598717
chr13	49926227	49926227	rs8000300	1.10259e-11	chr13:49925481:49926023
chr13	49926227	49926227	rs8000300	1.73305e-12	chr13:49926332:49926881
chr13	49926227	49926227	rs8000300	0.00853475	chr13:49930124:49930336
chr13	49926227	49926227	rs8000300	0.00546152	chr13:49930651:49931955
chr13	50113729	50113729	rs7995006	0.0159885	chr13:50113537:50115496
chr13	50291520	50291520	rs9568312	0.000125303	chr13:50264683:50266237
chr13	51312043	51312043	rs112201862	0.00438344	chr13:51287680:51290342
chr13	52540786	52540786	rs61957455	0.0388196	chr13:52922012:52923798
chr13	53163415	53163415	rs145480681	0.000978022	chr13:53008409:53008667
chr13	53033615	53033615	rs9536082	4.85744e-16	chr13:53173098:53174960
chr13	53719847	53719847	rs2491127	0.0132278	chr13:53711702:53713369
chr13	60003521	60003521	rs9570117	0.00490714	chr13:59999185:59999434
chr13	60000534	60000534	rs9538411	0.0466975	chr13:60032863:60033722
chr13	62871828	62871828	rs599310	0.000388666	chr13:62878950:62881161
chr13	66459069	66459069	rs138735383	0.00195516	chr13:66467060:66467580
chr13	67238373	67238373	rs7987406	0.0486901	chr13:67233380:67234720
chr13	67613729	67613729	rs260156	0.0157259	chr13:67622145:67623212
chr13	73145178	73145178	rs9592839	0.00498842	chr13:73400473:73400958
chr13	73432161	73432161	chr13_73432161_T_TTGCTTTTTGTG	0.00289193	chr13:73533126:73534523
chr13	74487973	74487973	rs9543482	5.98665e-06	chr13:74486757:74487809
chr13	74689496	74689496	rs76652635	0.0102953	chr13:74688655:74690159
chr13	74815989	74815989	rs12871271	0.0479334	chr13:74816958:74820257
chr13	75336985	75336985	rs9530375	1.97045e-06	chr13:75344114:75345234
chr13	75336985	75336985	rs9530375	4.97454e-05	chr13:75345665:75346870
chr13	75799218	75799218	rs35280317	0.0121882	chr13:75800541:75801865
chr13	78121696	78121696	rs7984588	0.00424564	chr13:78090218:78091054
chr13	79233430	79233430	chr13_79233430_T_G	0.00707731	chr13:79232148:79234654
chr13	80008957	80008957	rs314690	0.0109904	chr13:80008979:80010169
chr13	80168006	80168006	rs1414154	0.0364393	chr13:80167301:80168606
chr13	80652308	80652308	rs9545320	7.35311e-05	chr13:80657247:80658772
chr13	94454310	94454310	rs9589841	0.00483523	chr13:94498908:94499622
chr13	95078000	95078000	rs11428656	0.00606283	chr13:95070960:95072662
chr13	95258944	95258944	rs6492721	0.0019411	chr13:95253622:95255438
chr13	95293574	95293574	rs2146822	0.0165565	chr13:95293191:95294028
chr13	95829328	95829328	rs4148496	0.0136498	chr13:95828581:95829654
chr13	95924302	95924302	rs34933534	0.00268068	chr13:95919649:95920855
chr13	95924302	95924302	rs34933534	1.65054e-05	chr13:95922518:95924492
chr13	95925902	95925902	rs11281779	0.00589393	chr13:95932308:95935031
chr13	98452988	98452988	rs7139731	0.0148711	chr13:98508031:98508403
chr13	98520635	98520635	rs117036235	0.019804	chr13:98531638:98533006
chr13	99002145	99002145	rs685038	0.039653	chr13:99022887:99023845
chr13	99095651	99095651	rs7993535	0.00141873	chr13:99095191:99096317
chr13	99128139	99128140	rs28364781	0.00922519	chr13:99127725:99129672
chr13	100784364	100784364	rs1415684	0.034083	chr13:100784698:100785060
chr13	101154774	101154774	rs837289	2.35767e-06	chr13:101154634:101155430
chr13	101373056	101373056	rs1283216	0.000319292	chr13:101325811:101328098
chr13	101327983	101327983	rs76424655	0.000316878	chr13:101347170:101347465
chr13	101904796	101904796	rs7338000	1.81387e-06	chr13:101910081:101911446
chr13	104661007	104661007	rs17414950	0.00182482	chr13:104660518:104661004
chr13	107518851	107518851	rs9301167	0.0283482	chr13:107124011:107125510
chr13	107782915	107782915	rs55667205	0.0285854	chr13:107569875:107570707
chr13	108016375	108016375	rs9559027	1.11795e-05	chr13:108019903:108020225
chr13	110522152	110522152	rs336257	0.0319397	chr13:110521723:110523455
chr13	110833899	110833899	rs9521634	4.04202e-05	chr13:110838402:110838961
chr13	111043100	111043120	rs67472641	0.00391038	chr13:111042544:111042901
chr13	111043100	111043120	rs67472641	0.00133617	chr13:111043299:111043781
chr13	111048635	111048635	rs9559788	0.00586198	chr13:111055444:111056464
chr13	111180880	111180880	rs11280881	0.000201754	chr13:111180284:111181629
chr13	111658067	111658067	rs2893386	0.0016106	chr13:111657996:111659778
chr13	111861523	111861523	rs3783092	1.13974e-05	chr13:111862230:111863585
chr13	114018038	114018038	rs9549753	0.00432193	chr13:114018037:114018297
chr13	114211387	114211389	rs147696909	0.0468236	chr13:114147263:114148391
chr13	114475215	114475215	rs9604525	2.55849e-05	chr13:114427493:114430037
chr13	114479871	114479871	rs9604471	0.00485417	chr13:114461359:114462996
chr13	114479871	114479871	rs9604471	0.000178484	chr13:114474137:114475636
chr13	114772933	114772933	chr13_114772933_T_TCC	0.0232552	chr13:114769972:114771268
chr13	114807960	114807960	rs9525213	1.38758e-10	chr13:114812360:114813584
chr13	114805743	114805743	rs1556126	0.0105807	chr13:114813866:114815036
chr13	114873059	114873059	rs9525262	2.00385e-06	chr13:114877367:114877705
chr13	114869762	114869762	rs34901100	0.0162804	chr13:114883680:114886443
chr14	20933999	20933999	rs1713459	1.61132e-06	chr14:20937083:20939076
chr14	21733820	21733820	rs35052312	0.00264663	chr14:21689063:21689729
chr14	21792466	21792466	rs4982442	0.0234234	chr14:21775735:21777860
chr14	23003877	23003877	rs61972371	1.43081e-05	chr14:22989066:22990672
chr14	23067931	23067931	rs8011143	2.92419e-06	chr14:23066744:23068785
chr14	25565465	25565465	rs1571465	0.00539926	chr14:25317930:25318688
chr14	25565228	25565228	rs28410566	0.000103791	chr14:25330222:25331006
chr14	25565465	25565465	rs1571465	6.16744e-05	chr14:25380450:25381613
chr14	25565465	25565465	rs1571465	9.04497e-05	chr14:25435028:25436012
chr14	25580659	25580659	rs2031938	1.82125e-12	chr14:25579283:25581273
chr14	25580659	25580659	rs2031938	5.83966e-09	chr14:25590523:25591843
chr14	31861934	31861934	rs4981842	9.4975e-07	chr14:31857453:31859170
chr14	32420605	32420605	rs35460100	0.00670206	chr14:32419780:32420881
chr14	32464716	32464716	rs4981147	0.000547915	chr14:32462494:32462990
chr14	32671106	32671106	rs1958366	0.041251	chr14:32669914:32673236
chr14	32887649	32887649	rs17486508	8.09223e-08	chr14:32886665:32888132
chr14	32898620	32898620	rs7157747	1.7904e-07	chr14:32913988:32914502
chr14	33083817	33083817	rs7159519	3.93574e-07	chr14:33073533:33076163
chr14	33126543	33126543	rs12437429	1.5497e-10	chr14:33125570:33127375
chr14	34155769	34155769	rs8019299	2.41108e-05	chr14:34155856:34156104
chr14	34982773	34982773	rs4592561	0.00142111	chr14:35073554:35075376
chr14	34965251	34965251	rs59538798	0.00153915	chr14:35090137:35090920
chr14	35312272	35312272	rs60007157	6.06187e-05	chr14:35311842:35313131
chr14	35666461	35666461	rs4981273	0.000156209	chr14:35664304:35666870
chr14	35975341	35975341	rs9322955	0.0105521	chr14:35975889:35976213
chr14	37985131	37985131	rs1956437	0.000109716	chr14:37640949:37642305
chr14	37985131	37985131	rs1956437	0.0377688	chr14:37666309:37667942
chr14	39022453	39022453	rs4144363	2.31666e-07	chr14:39016773:39017306
chr14	39022453	39022453	rs4144363	0.00258055	chr14:39023003:39023937
chr14	39706741	39706741	rs7140766	0.001677	chr14:39458954:39459927
chr14	39697978	39697978	rs35613410	4.12869e-05	chr14:39697837:39699109
chr14	40578515	40578515	rs12892129	7.60871e-06	chr14:40591776:40593197
chr14	42076070	42076070	rs3032221	0.000162262	chr14:42073299:42076328
chr14	49400717	49400717	rs12147753	0.000378291	chr14:49405346:49407454
chr14	51135384	51135386	rs139655625	0.00585513	chr14:51097968:51098701
chr14	51114717	51114717	rs12898086	0.0134962	chr14:51113641:51115007
chr14	51157614	51157614	rs12434932	0.000149974	chr14:51124253:51125599
chr14	51387554	51387554	rs946618	8.53965e-07	chr14:51387077:51387972
chr14	51388832	51388832	rs10138493	0.000168716	chr14:51393582:51395671
chr14	51761740	51761742	rs10549821	9.96753e-07	chr14:51759055:51760661
chr14	51763249	51763249	rs6572743	0.0108307	chr14:51761556:51761854
chr14	51798841	51798841	rs10498423	1.58435e-06	chr14:51798341:51798851
chr14	52059063	52059063	rs1950931	6.67884e-06	chr14:52059918:52060735
chr14	52336588	52336588	rs17252644	0.0114151	chr14:52347266:52348365
chr14	52733030	52733030	rs11157906	0.0155203	chr14:52734056:52734686
chr14	53059978	53059978	rs116498656	0.0199514	chr14:53029701:53029931
chr14	55055080	55055080	rs1187595	0.000253822	chr14:55056244:55056596
chr14	55073713	55073713	rs8021712	0.0100377	chr14:55073375:55074175
chr14	55179243	55179243	rs28707162	6.12341e-05	chr14:55178403:55180044
chr14	55905996	55905996	rs375106687	1.71856e-06	chr14:55913053:55914907
chr14	56482204	56482204	rs7143941	0.0139581	chr14:56470865:56473191
chr14	56954586	56954586	rs1890906	0.018857	chr14:56954849:56955073
chr14	59433520	59433521	rs78389470	0.00554761	chr14:59420481:59423265
chr14	59437133	59437133	rs61976968	9.01692e-05	chr14:59436151:59438066
chr14	59206943	59206943	rs12884724	0.0167282	chr14:59494822:59496277
chr14	59797002	59797002	rs112622523	0.0110824	chr14:59787148:59788520
chr14	60889928	60889928	rs377500184	0.0279631	chr14:60430849:60432732
chr14	60619317	60619317	rs414700	2.06543e-07	chr14:60617780:60619906
chr14	60606670	60606670	rs138930515	0.0147463	chr14:60630874:60633041
chr14	61979499	61979499	rs1088684	0.000185972	chr14:61977995:61980007
chr14	64266113	64266114	chr14_64266113_CT_C	0.0479575	chr14:64266238:64267185
chr14	64047654	64047654	rs112587561	0.0247601	chr14:64343614:64344249
chr14	66503138	66503138	rs80150430	0.0276553	chr14:66510281:66511674
chr14	66503138	66503138	rs80150430	0.0180059	chr14:66512028:66513362
chr14	68837800	68837800	rs2009721	9.45101e-05	chr14:68825657:68827870
chr14	69103299	69103302	chr14_69103299_CAAA_C	0.00198518	chr14:69088705:69088922
chr14	69129808	69129808	rs2145150	3.20038e-05	chr14:69129674:69131893
chr14	69170351	69170351	rs11624763	0.00714667	chr14:69169522:69170416
chr14	69493817	69493817	rs36114431	0.00232025	chr14:69509681:69511273
chr14	70170755	70170755	rs56399658	0.000259625	chr14:70182581:70184395
chr14	71281087	71281087	rs8018298	0.0155733	chr14:71274606:71277195
chr14	70607157	70607157	rs7158942	0.0306554	chr14:71386571:71387165
chr14	71633053	71633053	rs740070	2.11137e-05	chr14:71631822:71633213
chr14	71733506	71733506	rs61989259	1.43049e-09	chr14:71733400:71735062
chr14	71725605	71725605	rs10649644	1.31872e-07	chr14:72159645:72160723
chr14	73163314	73163314	rs2332909	0.000340747	chr14:73166438:73167409
chr14	73480944	73480944	rs11622549	2.94032e-06	chr14:73480321:73481858
chr14	73943681	73943681	rs12588275	0.00115708	chr14:73933900:73934588
chr14	74033594	74033594	rs11626972	0.0387236	chr14:74003540:74004654
chr14	74258691	74258691	rs71305812	0.000624953	chr14:74261631:74262243
chr14	74893821	74893821	rs372749254	0.0157049	chr14:74960380:74961173
chr14	75397764	75397764	rs12895452	0.019878	chr14:75389400:75390049
chr14	75408789	75408789	rs8185	0.000258842	chr14:75406531:75409632
chr14	75706613	75706613	rs55794035	0.039798	chr14:75778949:75780970
chr14	76669309	76669309	rs4903385	0.0165828	chr14:76657076:76658415
chr14	76669309	76669309	rs4903385	3.32856e-13	chr14:76659762:76662176
chr14	77239567	77239567	rs2075772	2.75254e-07	chr14:77239184:77239977
chr14	77278030	77278030	rs12434362	0.0339864	chr14:77277345:77279936
chr14	79539620	79539620	rs2088967	6.73363e-10	chr14:79523462:79524134
chr14	79977173	79977173	rs10130663	4.62919e-10	chr14:79977241:79977586
chr14	80444260	80444260	rs12323461	2.00007e-07	chr14:80432604:80434454
chr14	86073892	86073892	rs2753616	8.21482e-07	chr14:86073429:86074918
chr14	86478122	86478122	rs11159742	0.0359175	chr14:86481696:86482875
chr14	89783584	89783584	rs7142196	3.50906e-05	chr14:89783167:89784602
chr14	89978423	89978423	rs11622254	0.000556219	chr14:89974228:89974483
chr14	89976534	89976534	rs390345	0.0024992	chr14:89976314:89977835
chr14	90007637	90007637	rs1812755	3.30077e-06	chr14:90005977:90008208
chr14	90117111	90117111	rs1115253	9.67924e-13	chr14:90116624:90117600
chr14	90516513	90516513	rs71117310	0.00855709	chr14:90155285:90155527
chr14	90259276	90259276	rs12589309	0.0109572	chr14:90259140:90259414
chr14	90387134	90387134	rs7144794	2.9831e-07	chr14:90366219:90367997
chr14	90758891	90758891	rs2282032	0.00241672	chr14:90747354:90748361
chr14	91265601	91265601	rs12889089	0.0336706	chr14:91261554:91263402
chr14	90597274	90597274	rs4371096	0.0357769	chr14:91533444:91534134
chr14	92605747	92605747	rs11845252	0.0393594	chr14:92626596:92627777
chr14	92880655	92880655	rs12434167	0.0142611	chr14:92891838:92893967
chr14	92938391	92938391	rs11160070	0.0158085	chr14:92938107:92938363
chr14	92979226	92979226	rs66471452	0.00188494	chr14:92977434:92978303
chr14	93259431	93259431	rs1016688	0.00131245	chr14:93251752:93253171
chr14	94555673	94555673	rs73351227	0.000442567	chr14:94555178:94555898
chr14	94868365	94868368	rs200248654	0.000450157	chr14:94856279:94858860
chr14	95076617	95076617	rs7151480	1.05679e-06	chr14:95076077:95076498
chr14	95076617	95076617	rs7151480	0.000163062	chr14:95076794:95077477
chr14	95929255	95929255	rs45606936	0.0173518	chr14:95955266:95956165
chr14	96716889	96716889	rs73361631	0.00648016	chr14:96715802:96716033
chr14	97296396	97296397	rs36095072	2.11384e-15	chr14:97277996:97279223
chr14	99986780	99986780	rs61422871	0.0110776	chr14:99988956:99990029
chr14	100232157	100232157	rs10135882	0.0151721	chr14:100232759:100234006
chr14	101015380	101015380	rs4073738	0.000166193	chr14:101012312:101014908
chr14	101158882	101158882	rs7142683	0.0350359	chr14:101143513:101144835
chr14	101158882	101158882	rs7142683	1.14617e-11	chr14:101158470:101160136
chr14	102977216	102977216	rs34864500	0.000643056	chr14:102975141:102976992
chr14	103603495	103603495	rs4283165	3.92376e-06	chr14:103602630:103603578
chr14	103939344	103939344	rs35491726	3.16704e-05	chr14:103902488:103903111
chr14	105280847	105280847	rs2498782	3.59579e-09	chr14:105293427:105293976
chr14	105554626	105554626	rs4983577	3.60922e-06	chr14:105552805:105554586
chr15	22908858	22908858	rs58759374	1.63116e-06	chr15:22908260:22908677
chr15	22908858	22908858	rs58759374	1.53638e-06	chr15:22909046:22909486
chr15	23093653	23093653	rs62001121	0.0018394	chr15:23075459:23077520
chr15	26129249	26129249	rs11854349	0.0256715	chr15:26129391:26129645
chr15	26188258	26188258	rs4384585	0.00228363	chr15:26192644:26192862
chr15	28056336	28056336	rs34031304	7.2768e-05	chr15:28071731:28073004
chr15	29389354	29389354	rs11070556	0.0442551	chr15:29395651:29396166
chr15	30213184	30213184	rs2140175	1.38992e-06	chr15:30204259:30204540
chr15	32462627	32462628	rs370365725	0.0479359	chr15:31697523:31698052
chr15	31749864	31749864	rs4238555	3.52436e-15	chr15:31749577:31749892
chr15	31749972	31749972	rs4779881	0.000975207	chr15:31750345:31752366
chr15	34139292	34139292	rs891343	0.004877	chr15:34157485:34158428
chr15	34923061	34923061	rs12914547	0.00518163	chr15:34689666:34690564
chr15	34783011	34783011	rs60401588	0.0289207	chr15:34806313:34807480
chr15	35278475	35278475	rs12439825	0.0139447	chr15:35285437:35287264
chr15	36884279	36884280	rs35313314	1.03445e-06	chr15:36882612:36883106
chr15	36884279	36884280	rs35313314	1.80177e-06	chr15:36883394:36884168
chr15	37228558	37228558	rs837131	0.000356104	chr15:37243751:37244059
chr15	37244186	37244186	rs837127	4.62919e-10	chr15:37244424:37244906
chr15	38070259	38070259	rs60314287	4.46929e-14	chr15:38064850:38066337
chr15	39003585	39003585	rs3104150	1.22923e-12	chr15:39006593:39007637
chr15	39179321	39179321	rs7178596	9.13187e-13	chr15:39178056:39179840
chr15	39288601	39288601	rs11070167	6.80022e-13	chr15:39287844:39289139
chr15	39598016	39598016	rs1371964	0.0087068	chr15:39596808:39597399
chr15	40300818	40300818	rs74349021	0.00224016	chr15:40268717:40269388
chr15	40559204	40559204	rs12439947	1.86731e-05	chr15:40558715:40559636
chr15	41007555	41007563	rs373985778	0.0354757	chr15:41035638:41036622
chr15	41291639	41291639	rs78395142	0.0164736	chr15:41290822:41292703
chr15	43567506	43567506	rs35863449	0.0263414	chr15:43662512:43664142
chr15	43335793	43335793	rs7496079	0.0265384	chr15:44116030:44117436
chr15	44777942	44777942	rs7182974	0.0328469	chr15:44989172:44990032
chr15	45468626	45468626	rs1648306	0.0173518	chr15:45458505:45460072
chr15	46584040	46584040	rs12907883	0.000254272	chr15:46419041:46419774
chr15	47806012	47806012	rs1610098	0.000327282	chr15:47724136:47724381
chr15	49073916	49073916	rs17380963	0.00611114	chr15:49094861:49095512
chr15	49218507	49218507	rs17384124	0.0278579	chr15:49217712:49218665
chr15	49562926	49562926	rs7166491	0.00150573	chr15:49563172:49563455
chr15	49992862	49992862	rs28819483	0.00385932	chr15:49763080:49764791
chr15	50427140	50427148	rs59341452	3.12995e-10	chr15:50426415:50428107
chr15	51157753	51157753	rs2663556	0.00922519	chr15:51170760:51171956
chr15	51225825	51225825	rs3784301	0.000370543	chr15:51172372:51173810
chr15	51375438	51375438	rs12708425	0.00702743	chr15:51231614:51232842
chr15	52135292	52135292	rs12438686	7.36631e-09	chr15:52135223:52136025
chr15	52301206	52301206	rs17540171	0.0366016	chr15:52320572:52322522
chr15	52703734	52703735	rs201405373	0.0231972	chr15:52803078:52803611
chr15	54439986	54439986	rs56353727	3.30077e-06	chr15:54423229:54423457
chr15	54442615	54442615	rs1864421	1.05392e-11	chr15:54440618:54443069
chr15	55641037	55641037	rs2439048	0.023856	chr15:55610544:55612664
chr15	56207983	56207983	rs7174459	0.00977078	chr15:56207887:56208577
chr15	56917479	56917479	rs35414235	1.5658e-13	chr15:57010918:57012507
chr15	57768858	57768858	rs16977525	1.02773e-07	chr15:57768911:57770005
chr15	57853584	57853584	rs17820461	8.56919e-06	chr15:57853287:57854751
chr15	58663185	58663185	rs72740825	2.61119e-07	chr15:58661378:58662144
chr15	58699937	58699937	rs13329672	0.00379706	chr15:58701782:58703274
chr15	59458138	59458138	rs4775120	0.000426783	chr15:59477702:59478757
chr15	59489252	59489252	rs11633119	0.0012307	chr15:59491962:59493566
chr15	60692055	60692055	rs149800095	0.0400618	chr15:60715330:60715941
chr15	61331429	61331429	rs6494245	0.00045652	chr15:61328914:61329358
chr15	62388530	62388530	rs1881415	0.027777	chr15:62390737:62392039
chr15	62413742	62413742	rs920177	0.0338499	chr15:62404761:62405962
chr15	62772172	62772172	rs17271758	1.10696e-06	chr15:62761739:62763100
chr15	63416481	63416481	rs11071733	0.0288587	chr15:63523876:63527076
chr15	63625176	63625176	rs11632401	0.000868688	chr15:63625304:63625516
chr15	65132236	65132236	rs1719290	2.24586e-08	chr15:65127674:65128720
chr15	65172582	65172582	rs8040023	7.24508e-13	chr15:65164385:65165898
chr15	65115640	65115640	rs2414855	0.0267431	chr15:65169958:65170198
chr15	66937250	66937250	rs7164975	6.01573e-05	chr15:66936925:66937375
chr15	67011946	67011946	rs2119260	0.0427255	chr15:67006282:67007781
chr15	67476952	67476952	rs2289791	0.000133322	chr15:67492274:67493019
chr15	67897627	67897627	rs8032516	0.00115628	chr15:67812718:67815303
chr15	68883980	68883980	rs71402276	0.0339864	chr15:68877843:68879745
chr15	69597931	69597931	rs76311754	3.97893e-05	chr15:69595967:69598651
chr15	70146972	70146972	rs182510	4.51532e-07	chr15:70144770:70146852
chr15	70146972	70146972	rs182510	7.14563e-07	chr15:70147163:70148194
chr15	70146972	70146972	rs182510	0.01299	chr15:70153828:70156123
chr15	70791997	70791997	rs10735128	0.00150906	chr15:70778113:70780025
chr15	71574114	71574114	rs7182011	0.0110356	chr15:71570937:71572274
chr15	73082240	73082240	rs4777541	0.016666	chr15:73088924:73089889
chr15	73284535	73284535	rs9920548	2.86898e-09	chr15:73283581:73285884
chr15	73285420	73285421	rs5813702	0.00163558	chr15:73343651:73345861
chr15	74222028	74222028	rs8034403	0.00837492	chr15:74222512:74222735
chr15	74222028	74222028	rs8034403	1.43412e-09	chr15:74223088:74223372
chr15	75254567	75254567	rs60932332	0.0236704	chr15:75248326:75250009
chr15	75278340	75278340	rs11072519	1.14372e-05	chr15:75287869:75288419
chr15	75418170	75418170	rs8029712	4.31749e-05	chr15:75400385:75401252
chr15	76057267	76057267	rs71403508	0.000163974	chr15:76050330:76051985
chr15	77357312	77357312	rs33931897	7.09328e-07	chr15:77332849:77333675
chr15	78225362	78225362	rs28493982	0.0162228	chr15:77638860:77639825
chr15	77843365	77843365	rs7162637	0.000799509	chr15:77838695:77838914
chr15	78237515	78237515	rs4886548	0.00698224	chr15:78236311:78237606
chr15	78276200	78276200	rs116850092	0.00389734	chr15:78360770:78363030
chr15	78714008	78714008	rs4436747	0.0041407	chr15:78857131:78859076
chr15	79195530	79195530	rs74248601	0.00403246	chr15:79151898:79152793
chr15	80157583	80157583	rs16971460	0.0182019	chr15:80155888:80157135
chr15	80165143	80165143	rs9635381	0.00228208	chr15:80164485:80166450
chr15	80189058	80189081	rs71874818	6.78419e-05	chr15:80188370:80191173
chr15	80260274	80260274	rs8025805	5.70257e-06	chr15:80258688:80259923
chr15	80260014	80260014	rs8026803	2.68975e-08	chr15:80260286:80260600
chr15	80260273	80260273	rs8025803	0.000105659	chr15:80261019:80261787
chr15	82452471	82452471	rs28675984	0.0060282	chr15:82451932:82453526
chr15	82581805	82581805	rs8025353	0.000411433	chr15:82944156:82945486
chr15	82472700	82472700	rs71156028	8.65704e-05	chr15:83023155:83024481
chr15	83351871	83351871	rs28888975	0.00866728	chr15:83239367:83241078
chr15	83417841	83417842	rs35848776	0.000868075	chr15:83418432:83420596
chr15	83822842	83822842	rs112050949	0.00203778	chr15:83869230:83870224
chr15	84953883	84953883	rs3803395	5.07898e-07	chr15:84840686:84842402
chr15	84851421	84851421	rs370199253	7.05076e-05	chr15:84975933:84977105
chr15	84924308	84924308	rs74919381	2.5049e-05	chr15:85043125:85044829
chr15	85682862	85682862	chr15_85682862_C_CAGAG	4.84471e-10	chr15:85553125:85554819
chr15	85788806	85788807	rs375545738	0.00026686	chr15:85777184:85778637
chr15	85891250	85891250	rs8037757	0.000105546	chr15:85839924:85840890
chr15	86238665	86238665	rs4843094	0.00341704	chr15:86161550:86163958
chr15	86228692	86228694	rs372363877	0.0270206	chr15:86168752:86169780
chr15	87697763	87697763	rs10152144	1.82356e-12	chr15:87698358:87699109
chr15	88361102	88361102	rs5814308	0.0120985	chr15:88359106:88361177
chr15	89056040	89056040	rs13835	0.000519866	chr15:89056054:89056495
chr15	89258618	89258618	rs12594617	6.01868e-09	chr15:89251225:89252346
chr15	89635268	89635268	rs293376	1.30596e-08	chr15:89633804:89635214
chr15	89651254	89651254	rs293387	0.00939524	chr15:89660793:89661038
chr15	89857698	89857698	rs16943011	4.6476e-08	chr15:89821669:89822335
chr15	90580008	90580008	rs16943819	6.90426e-05	chr15:90580580:90582284
chr15	90785549	90785549	rs12900595	1.84378e-07	chr15:90792430:90793188
chr15	90961820	90961821	rs34470688	5.8789e-09	chr15:90955450:90958370
chr15	91053137	91053140	rs3062213	0.0128292	chr15:90961913:90963962
chr15	91497239	91497239	rs11207	0.000356104	chr15:91497741:91500504
chr15	93126341	93126341	rs142652024	0.00287596	chr15:93167566:93169661
chr15	94466604	94466604	rs80123629	0.000102232	chr15:94472709:94473007
chr15	94802762	94802762	rs8040967	2.81632e-06	chr15:94800989:94803184
chr15	96100923	96100923	rs7183500	0.000144607	chr15:96100300:96103192
chr15	96781088	96781088	rs2577015	2.97484e-07	chr15:96776734:96777928
chr15	99433376	99433376	rs1357112	0.00135362	chr15:99432147:99434376
chr15	99803359	99803360	rs201261622	0.0129427	chr15:99551727:99552028
chr15	99674750	99674750	rs3134588	0.00697842	chr15:99709031:99711038
chr15	100036738	100036738	rs7165633	0.020824	chr15:100025554:100027760
chr15	100272337	100272337	rs73466515	0.0192006	chr15:100272673:100274303
chr15	100352218	100352218	rs12902823	0.000166248	chr15:100345623:100347664
chr15	100560800	100560800	rs12911284	0.0174596	chr15:100583226:100584127
chr15	100650372	100650374	rs67651654	0.0101916	chr15:100650926:100652167
chr15	101094127	101094127	rs12904576	0.0460258	chr15:101110520:101112556
chr15	101268049	101268049	rs304130	7.05028e-05	chr15:101266886:101267987
chr15	101546698	101546698	rs8025382	0.0212951	chr15:101498203:101500110
chr15	101659409	101659409	rs111371478	0.0110434	chr15:101661737:101662504
chr15	101722525	101722525	rs8028597	2.25698e-06	chr15:101716452:101717745
chr15	101749800	101749800	rs9920291	0.000211529	chr15:101749924:101751070
chr15	101990320	101990320	rs4965869	0.00247128	chr15:101991789:101992242
chr16	420678	420678	rs3743884	2.29543e-06	chr16:419967:421447
chr16	621341	621341	rs3074438	0.0115067	chr16:629047:629292
chr16	613147	613147	rs35903260	0.0295937	chr16:729515:731336
chr16	1056709	1056709	rs237672	0.00306607	chr16:1053659:1054803
chr16	1076660	1076660	rs439731	0.0131716	chr16:1075291:1075588
chr16	2710942	2710942	rs4786310	1.35863e-08	chr16:2713237:2714680
chr16	3240921	3240921	rs78137198	0.0152271	chr16:2976770:2977519
chr16	3104818	3104818	rs56269903	0.00872136	chr16:3114852:3116408
chr16	3164280	3164280	rs125772	0.00807149	chr16:3155841:3157181
chr16	3515266	3515267	chr16_3515266_CA_C	0.00020741	chr16:3507135:3509566
chr16	4049159	4049159	rs2531973	7.7753e-12	chr16:4048789:4051384
chr16	4222512	4222512	rs1001776	0.0004045	chr16:4222385:4222761
chr16	4594503	4594503	rs1641868	1.56294e-07	chr16:4523962:4525334
chr16	5306630	5306630	rs4786016	0.0421993	chr16:4544850:4546289
chr16	4575162	4575162	rs2058811	0.0139447	chr16:4587524:4589212
chr16	4822377	4822377	rs13331569	2.03738e-07	chr16:4817984:4819177
chr16	4988946	4988946	rs2972276	2.60448e-05	chr16:4997427:4998577
chr16	9148601	9148601	rs59642482	0.0275779	chr16:9149113:9149360
chr16	8305699	8305699	rs4605143	0.0312044	chr16:9206286:9206541
chr16	9216948	9216948	rs9926522	1.29701e-06	chr16:9213254:9214381
chr16	9182440	9182440	rs111227166	6.99472e-05	chr16:9220271:9222531
chr16	9917073	9917073	rs5815549	1.12922e-09	chr16:9939535:9941143
chr16	10963857	10963857	rs7501204	0.00534551	chr16:10964197:10965766
chr16	11086416	11086416	rs12447132	3.38024e-07	chr16:11085493:11087309
chr16	11635315	11635316	chr16_11635315_AT_A	0.0269994	chr16:11644435:11645969
chr16	12628409	12628409	rs182386	0.0371189	chr16:11675292:11675998
chr16	12048960	12048960	rs62037663	1.68364e-08	chr16:12049225:12050268
chr16	12439370	12439370	rs4781207	1.08985e-06	chr16:12456756:12457200
chr16	12707523	12707523	rs4780465	0.00160721	chr16:12706568:12708277
chr16	14248851	14248851	rs1003067	0.0473501	chr16:14225958:14226632
chr16	14409502	14409502	rs30223	0.0117674	chr16:14402113:14405244
chr16	14648291	14648292	rs56118961	0.0383705	chr16:14658675:14659596
chr16	15462607	15462607	rs200418675	0.00286521	chr16:15004453:15007414
chr16	15381589	15381589	rs57338442	2.24586e-08	chr16:15187154:15188777
chr16	15398679	15398684	rs71944645	0.00452939	chr16:15246862:15249484
chr16	15813633	15813633	rs17284411	1.76065e-05	chr16:15796181:15797799
chr16	16116556	16116556	rs17264736	0.0146903	chr16:16115554:16116904
chr16	17909328	17909328	rs9933727	0.00853155	chr16:17894529:17894765
chr16	18801872	18801873	rs34349463	4.02666e-08	chr16:18815094:18816314
chr16	19606908	19606908	rs11649411	0.000296435	chr16:19600567:19601298
chr16	19610988	19610988	rs62026188	1.15648e-12	chr16:19606196:19606883
chr16	21745700	21745700	rs466190	0.0155985	chr16:21779784:21781960
chr16	21747738	21747738	rs17251310	0.00375998	chr16:21830788:21832860
chr16	22236168	22236168	rs4783445	0.000203199	chr16:22227425:22227714
chr16	21658266	21658266	rs3091404	0.00906957	chr16:22596000:22598075
chr16	23463305	23463305	rs394908	2.42345e-09	chr16:23477275:23478643
chr16	23682621	23682622	rs11288469	0.0272493	chr16:23508299:23509249
chr16	23700231	23700231	rs112964547	0.0203045	chr16:23651616:23653803
chr16	24715612	24715612	rs9938785	4.57129e-05	chr16:24712740:24713288
chr16	24742298	24742298	rs34743729	0.0381723	chr16:24780572:24782312
chr16	25198387	25198387	rs5816288	0.0163794	chr16:25169458:25169760
chr16	27188853	27188853	rs17720179	0.000565354	chr16:27188357:27189342
chr16	27681154	27681154	rs199639141	0.000405825	chr16:27770399:27772063
chr16	28823755	28823755	rs4533290	0.00165822	chr16:28393612:28396185
chr16	28953906	28953907	rs112960518	0.035087	chr16:28699857:28700360
chr16	28705687	28705687	rs79380046	0.0135054	chr16:28722666:28723821
chr16	29187654	29187654	rs11649111	7.54673e-07	chr16:29189037:29190279
chr16	29153276	29153276	rs111989734	0.0181128	chr16:29190578:29191059
chr16	29239647	29239647	rs375115223	0.0185115	chr16:29210466:29212258
chr16	29154350	29154350	rs11644622	0.0002195	chr16:29231352:29233529
chr16	29292113	29292113	rs2887714	2.75233e-06	chr16:29272528:29273934
chr16	29277531	29277531	rs58937839	0.00013134	chr16:29275533:29276696
chr16	29292113	29292113	rs2887714	0.000196313	chr16:29279657:29280555
chr16	29288675	29288675	rs7203872	5.6735e-09	chr16:29282487:29284630
chr16	29636030	29636030	rs28480378	0.0170018	chr16:29605112:29607254
chr16	30127377	30127377	chr16_30127377_C_CTT	5.56646e-05	chr16:30133494:30135180
chr16	30640185	30640185	rs7188789	0.00122211	chr16:30644974:30646765
chr16	30930006	30930006	rs56039835	0.0282037	chr16:31043707:31045694
chr16	30993823	30993823	rs11150602	0.0079821	chr16:31104048:31104414
chr16	48173821	48173824	rs141368180	0.011372	chr16:47608014:47609160
chr16	50285394	50285394	rs3915617	0.0110873	chr16:50284819:50285951
chr16	50335422	50335422	rs7186882	0.00432891	chr16:50334556:50336147
chr16	53858382	53858382	rs56897002	5.32893e-05	chr16:53856716:53857785
chr16	54131939	54131939	rs62034139	0.0122483	chr16:54060201:54062046
chr16	54131939	54131939	rs62034139	0.000142527	chr16:54111423:54111989
chr16	54131939	54131939	rs62034139	3.31984e-06	chr16:54113976:54115385
chr16	54728506	54728506	rs73623830	0.0321533	chr16:54965142:54966365
chr16	55037342	55037342	rs7192223	0.00155621	chr16:55035719:55036361
chr16	55159424	55159424	rs2397370	7.63954e-05	chr16:55096037:55097111
chr16	55159966	55159966	rs62032758	1.78423e-05	chr16:55150034:55150389
chr16	55170496	55170496	rs9941331	2.43254e-06	chr16:55150812:55151185
chr16	56415786	56415786	rs28793026	0.0284957	chr16:56484233:56486617
chr16	57005479	57005479	rs1532624	3.44479e-07	chr16:56998310:57000427
chr16	57034645	57034645	rs1991515	4.81074e-05	chr16:57033102:57035260
chr16	58615582	58615582	rs116630925	7.53214e-17	chr16:58648407:58649307
chr16	58532703	58532703	rs17241140	0.0375918	chr16:58887475:58889691
chr16	65232880	65232880	rs8045564	4.37317e-05	chr16:65262202:65263289
chr16	65232880	65232880	rs8045564	0.00439253	chr16:65263649:65263895
chr16	65286870	65286870	rs7194801	0.000863029	chr16:65283310:65284488
chr16	65232880	65232880	rs8045564	0.0304937	chr16:65345814:65347369
chr16	65874365	65874365	rs153677	0.00103757	chr16:65867726:65868018
chr16	65996588	65996588	rs7193163	0.0213437	chr16:66053112:66053351
chr16	66054207	66054207	rs13331742	3.12962e-13	chr16:66053764:66054689
chr16	66054709	66054709	rs11075613	1.04538e-12	chr16:66055078:66055465
chr16	66424827	66424827	rs3785286	6.80866e-05	chr16:66415802:66416958
chr16	66437131	66437131	rs1063438	0.00935805	chr16:66441767:66443357
chr16	66448134	66448134	rs4247350	0.00239904	chr16:66451019:66451691
chr16	68314643	68314643	rs56153233	0.00273277	chr16:67993003:67993364
chr16	68755132	68755135	chr16_68755132_CTTT_C	0.0459424	chr16:68794362:68795423
chr16	68837496	68837496	rs2011779	0.000388666	chr16:68833761:68834748
chr16	68770288	68770288	rs7194355	2.63124e-07	chr16:68835445:68836241
chr16	68791870	68791871	rs71382068	1.17184e-08	chr16:68836518:68836925
chr16	69802878	69802878	rs12448486	0.0304506	chr16:69082474:69082879
chr16	68973507	68973507	rs9922928	0.00432754	chr16:69091192:69092705
chr16	69500982	69500982	rs8055929	9.75923e-05	chr16:69477751:69479432
chr16	69977036	69977036	rs7190012	0.000106078	chr16:69998864:69999770
chr16	70302034	70302034	rs62049419	7.90598e-05	chr16:70221738:70222721
chr16	71879162	71879162	rs35209006	0.000112146	chr16:71962409:71963892
chr16	72042682	72042682	rs3213422	0.00154701	chr16:72041979:72043245
chr16	72972914	72972914	rs11283418	5.19462e-06	chr16:72972199:72973525
chr16	73024276	73024276	rs1858800	3.35641e-08	chr16:73023384:73024790
chr16	72940570	72940570	rs10163349	0.0205843	chr16:73100805:73101017
chr16	74577567	74577567	rs148026062	0.000174181	chr16:74592943:74593250
chr16	74781794	74781794	rs2057802	0.00545317	chr16:74794058:74795020
chr16	75113722	75113722	rs4888339	5.59472e-06	chr16:75044994:75047284
chr16	75225022	75225022	rs11643004	0.0267431	chr16:75232215:75232635
chr16	75457178	75457179	rs3071541	7.63954e-05	chr16:75435496:75436931
chr16	77336479	77336479	rs17769870	0.000210188	chr16:77322451:77324672
chr16	77327018	77327018	rs35296483	0.00272297	chr16:77324964:77325262
chr16	77890685	77890685	rs1080941	0.00977179	chr16:77911439:77911720
chr16	78044700	78044700	rs8053331	0.046934	chr16:78509055:78509330
chr16	80232744	80232744	rs4889119	9.20321e-05	chr16:80231486:80233326
chr16	80202969	80202969	rs11150249	3.85065e-05	chr16:80233793:80234060
chr16	80246910	80246910	rs11648758	4.69394e-05	chr16:80234342:80234586
chr16	80957357	80957357	rs7197400	0.00210693	chr16:80965506:80967170
chr16	81038766	81038766	rs11150333	3.53247e-06	chr16:81037624:81038342
chr16	81613729	81613729	rs12926649	0.000254409	chr16:81601781:81602604
chr16	82031448	82031448	rs11443	0.00862122	chr16:82028964:82031780
chr16	82174714	82174714	rs202206908	0.00114793	chr16:82185613:82187157
chr16	82671477	82671477	rs9652670	0.000153035	chr16:82671429:82673222
chr16	84209634	84209634	rs2288019	2.21082e-06	chr16:84208967:84210574
chr16	84773496	84773496	rs8061015	0.00793859	chr16:84773022:84774361
chr16	84816782	84816782	rs12596908	0.0129222	chr16:84822050:84823565
chr16	84857378	84857378	rs2131755	0.0283502	chr16:84853293:84854333
chr16	84856552	84856552	rs4238714	8.84994e-08	chr16:84855671:84855883
chr16	84856542	84856542	rs2326397	0.0359598	chr16:84859894:84861221
chr16	85051197	85051197	rs2173212	0.0361005	chr16:85010968:85012138
chr16	85394526	85394526	rs900748	0.0016833	chr16:85387774:85389295
chr16	85705072	85705072	rs72803006	0.0131716	chr16:85687012:85687492
chr16	85801998	85801998	rs410817	0.0366016	chr16:85800901:85802187
chr16	85454984	85454984	rs1552261	0.0436911	chr16:86438686:86439343
chr16	86699023	86699023	rs12922111	8.12243e-05	chr16:86704138:86704389
chr16	86699023	86699023	rs12922111	0.00136436	chr16:86709153:86710654
chr16	87984477	87984477	rs6540119	0.000123848	chr16:88000149:88000779
chr16	87986136	87986136	rs7186168	0.000374261	chr16:88004190:88004402
chr16	88033321	88033321	rs371891996	0.000369715	chr16:88016838:88018164
chr16	88057998	88057998	rs35416641	1.97811e-05	chr16:88058131:88059571
chr16	88314163	88314163	rs8059024	0.000625609	chr16:88323324:88324031
chr16	89707783	89707783	rs58290281	0.000133322	chr16:89707149:89707906
chr16	89883587	89883588	rs149318557	2.06296e-07	chr16:89882061:89883811
chr16	89886392	89886392	rs11076633	0.025195	chr16:89893844:89894648
chr17	71870	71870	rs12943724	4.90599e-08	chr17:65162:65761
chr17	66675	66675	rs8066107	4.18451e-06	chr17:66042:66285
chr17	259304	259304	rs11150881	2.93187e-07	chr17:259345:260859
chr17	286986	286987	rs370983595	0.00679466	chr17:406163:406904
chr17	464962	464962	rs12948505	0.00913803	chr17:504310:506421
chr17	738545	738545	rs9904411	7.98034e-09	chr17:738111:739768
chr17	987221	987221	rs17622751	1.49551e-07	chr17:985480:985863
chr17	987221	987221	rs17622751	1.46249e-11	chr17:986693:987195
chr17	1346278	1346278	rs34493870	2.84956e-08	chr17:1341524:1342467
chr17	1046390	1046390	rs370665960	0.0336704	chr17:1799267:1801010
chr17	1985050	1985050	rs8076897	0.000395358	chr17:1985120:1985526
chr17	2013058	2013058	rs62067978	0.0427219	chr17:2010780:2011568
chr17	2268139	2268139	rs2447099	3.82277e-06	chr17:2262668:2263035
chr17	2296014	2296014	rs2447091	0.0129552	chr17:2294660:2297672
chr17	3563339	3563339	rs222753	1.02271e-09	chr17:3562595:3563718
chr17	4056003	4056003	rs12935850	3.63526e-11	chr17:4055508:4055983
chr17	4107098	4107098	rs4500776	1.72058e-05	chr17:4107157:4108831
chr17	4035841	4035841	rs12939728	0.0197963	chr17:4110613:4110934
chr17	4107098	4107098	rs4500776	5.66698e-07	chr17:4132764:4134415
chr17	4108648	4108648	rs2053256	0.000208999	chr17:4135480:4136572
chr17	4807164	4807164	rs6502828	0.0471291	chr17:4407459:4407983
chr17	4759021	4759021	rs144403631	0.0307655	chr17:4704064:4704361
chr17	4810530	4810530	rs140995776	0.0198319	chr17:4803848:4805798
chr17	5452659	5452659	rs9896938	4.77169e-11	chr17:5458712:5459236
chr17	8314726	8314726	rs11652762	0.0027785	chr17:8315540:8317133
chr17	10031090	10031090	rs12150284	0.0427463	chr17:9915978:9917704
chr17	10031090	10031090	rs12150284	0.00013134	chr17:9953512:9956470
chr17	10033679	10033679	rs11656696	0.00224016	chr17:9989079:9989319
chr17	10031090	10031090	rs12150284	0.0122588	chr17:10009471:10011620
chr17	10031090	10031090	rs12150284	0.000601324	chr17:10017374:10019322
chr17	10031090	10031090	rs12150284	2.12321e-09	chr17:10029902:10031976
chr17	10028384	10028384	rs34878954	0.0107933	chr17:10038806:10039875
chr17	9071648	9071648	rs11657948	0.0400336	chr17:10065566:10066176
chr17	10031090	10031090	rs12150284	0.000351475	chr17:10081284:10082326
chr17	10031090	10031090	rs12150284	0.000441335	chr17:10100962:10102608
chr17	10240004	10240004	rs4791978	5.39494e-07	chr17:10240663:10241377
chr17	10240004	10240004	rs4791978	5.85409e-08	chr17:10241710:10242500
chr17	10576357	10576357	rs56363722	3.6056e-08	chr17:10599877:10602266
chr17	10633946	10633946	rs202310	6.79034e-06	chr17:10632482:10633984
chr17	12921672	12921672	rs2051973	0.000314414	chr17:12920242:12922354
chr17	13248353	13248353	rs2322875	4.78157e-06	chr17:13248689:13251870
chr17	13256311	13256311	rs11078148	0.0370485	chr17:13257000:13257594
chr17	13443972	13443972	rs35808530	3.0418e-05	chr17:13443746:13445273
chr17	13256586	13256586	rs7225341	0.0125684	chr17:13497757:13498149
chr17	15747895	15747895	rs62071034	6.44261e-06	chr17:15734121:15737478
chr17	15795350	15795350	rs859229	6.4659e-06	chr17:15786244:15788029
chr17	15784438	15784438	rs7218000	2.4281e-07	chr17:15789054:15789485
chr17	15755336	15755336	rs62071039	0.000757584	chr17:15794012:15794292
chr17	15796805	15796805	rs1613538	3.67248e-07	chr17:15817320:15818786
chr17	15833600	15833600	chr17_15833600_C_CT	0.00720657	chr17:15823423:15825219
chr17	15789202	15789202	rs11658370	0.000413035	chr17:15847781:15849761
chr17	16173073	16173073	rs34927087	7.16449e-05	chr17:16132084:16134038
chr17	16380625	16380625	rs1558244	0.00126836	chr17:16380512:16381129
chr17	16945586	16945586	rs78365041	1.70168e-05	chr17:16977494:16979548
chr17	18083104	18083104	rs854802	0.001732	chr17:18060893:18062324
chr17	18247362	18247362	rs7207306	1.57388e-05	chr17:18171529:18172583
chr17	18264449	18264449	rs681998	0.0313324	chr17:18265986:18267386
chr17	18516980	18516980	rs200468198	3.31905e-05	chr17:18423754:18425345
chr17	18586510	18586510	rs151234332	6.49774e-07	chr17:18584674:18586384
chr17	18673810	18673810	rs67338964	1.99985e-06	chr17:18697732:18699174
chr17	18677774	18677774	rs4924924	0.0389939	chr17:18761027:18764991
chr17	18865181	18865181	rs2257609	5.17576e-05	chr17:18864020:18866348
chr17	18927951	18927951	rs111811667	0.0096064	chr17:18932886:18933810
chr17	19015814	19015814	rs201301409	0.00652274	chr17:18935266:18936097
chr17	18970431	18970431	rs78811519	0.029093	chr17:18967383:18968331
chr17	19148305	19148305	rs4073003	0.0180805	chr17:18996859:18997380
chr17	18997015	18997015	rs73982623	0.0343823	chr17:19045063:19045878
chr17	19253613	19253613	rs9899649	0.0321533	chr17:19047308:19048306
chr17	19281828	19281828	rs2233072	1.93828e-05	chr17:19220252:19220680
chr17	19281828	19281828	rs2233072	0.00196405	chr17:19220961:19221182
chr17	19802247	19802247	rs9914273	9.88258e-05	chr17:19861015:19862033
chr17	19995330	19995330	rs56267204	0.00109015	chr17:20131347:20132250
chr17	20085185	20085185	rs16960715	0.000304302	chr17:20170631:20171230
chr17	27189774	27189774	rs901975	1.61392e-05	chr17:27192318:27193392
chr17	28176314	28176314	rs4795523	0.000248116	chr17:28048054:28051407
chr17	28015026	28015026	rs201740279	0.00393884	chr17:28134890:28137420
chr17	28921252	28921253	rs201000745	0.0150606	chr17:28906962:28907383
chr17	28903831	28903831	rs216410	7.53502e-05	chr17:28913624:28914656
chr17	29868140	29868140	rs4795616	0.0446754	chr17:29628468:29629230
chr17	30096105	30096105	rs220443	0.00297684	chr17:30080676:30082549
chr17	30893489	30893489	rs384257	1.63694e-05	chr17:30895506:30897806
chr17	31887973	31887973	rs4363900	0.00458686	chr17:31886696:31888006
chr17	33671740	33671740	rs4074591	0.039653	chr17:33847803:33849988
chr17	34208684	34208684	rs28914795	0.0407189	chr17:34222595:34223886
chr17	34982442	34982442	rs113410750	0.0126521	chr17:34965317:34965813
chr17	34965584	34965584	rs35767371	1.32724e-13	chr17:34967716:34968903
chr17	35968019	35968019	rs4994118	0.0239597	chr17:35923993:35924400
chr17	35924899	35924899	rs6607279	0.000177286	chr17:35924714:35925330
chr17	36904739	36904740	rs55813241	0.0302331	chr17:36902942:36904459
chr17	36904739	36904740	rs55813241	0.000795093	chr17:36904861:36905922
chr17	37000691	37000691	rs1621937	3.91745e-12	chr17:37000745:37001008
chr17	37082081	37082081	rs573556	0.000898547	chr17:37081714:37083398
chr17	37212108	37212108	rs11079074	0.000272956	chr17:37212769:37213891
chr17	38134889	38134889	rs3907022	1.11018e-11	chr17:38128380:38129136
chr17	38127112	38127112	rs4239225	2.82443e-07	chr17:38129944:38130403
chr17	38462084	38462086	rs10612236	0.01645	chr17:38459634:38460753
chr17	39534036	39534036	rs1051602	0.0151254	chr17:39602810:39604059
chr17	39796553	39796553	rs12603338	0.0122051	chr17:39804385:39805428
chr17	40107809	40107809	rs4260106	0.000471448	chr17:40066297:40067900
chr17	40474880	40474880	rs8081431	2.25143e-05	chr17:40474477:40474800
chr17	40809380	40809381	rs75028232	4.85591e-15	chr17:40807503:40808869
chr17	41225781	41225781	rs8176216	0.00365852	chr17:41419498:41420183
chr17	42086502	42086502	rs189052	0.0108352	chr17:42083450:42085422
chr17	42790943	42790943	rs77646075	0.000951887	chr17:42785096:42787042
chr17	42986286	42986286	rs370961818	0.0027244	chr17:42905788:42908104
chr17	43188117	43188117	rs12948326	0.000908547	chr17:43127585:43128923
chr17	43144211	43144211	rs71136067	0.0068491	chr17:43129431:43130111
chr17	44409787	44409787	rs376211840	0.00930419	chr17:43651025:43654014
chr17	44369420	44369420	rs7209589	0.00083479	chr17:43660441:43663800
chr17	44356433	44356433	rs2696527	1.10669e-05	chr17:43696958:43698836
chr17	44574284	44574285	rs371758411	0.000420612	chr17:44177720:44179537
chr17	43854502	43854502	rs12938031	0.0396686	chr17:44222755:44224001
chr17	44364056	44364056	chr17_44364056_T_C	0.00171625	chr17:44255517:44257611
chr17	44846681	44846682	rs372367184	0.004975	chr17:44268877:44272945
chr17	43654108	43654108	rs2693366	0.00280392	chr17:44301639:44303521
chr17	44106792	44106792	chr17_44106792_T_TA	0.000922133	chr17:44341485:44342631
chr17	44362355	44362355	chr17_44362355_A_G	2.45422e-05	chr17:44362187:44362949
chr17	44575113	44575114	chr17_44575113_CA_C	7.24314e-05	chr17:44486744:44487322
chr17	45084279	45084279	rs8080126	0.0407029	chr17:45176651:45178400
chr17	45316179	45316179	rs142899526	0.00970617	chr17:45316641:45318586
chr17	45405144	45405144	rs7221345	1.30925e-06	chr17:45400577:45402738
chr17	45766846	45766846	rs34784720	1.25889e-07	chr17:45770840:45773316
chr17	46124994	46125005	rs3834971	7.13868e-05	chr17:46078934:46081753
chr17	46080233	46080233	rs8071778	0.0101354	chr17:46082084:46082919
chr17	48583652	48583652	rs8082389	6.55108e-07	chr17:48585226:48586451
chr17	48624523	48624523	rs9890200	0.00145477	chr17:48624418:48625319
chr17	48103289	48103289	rs72840603	0.0471419	chr17:48642925:48643173
chr17	51705068	51705068	rs147014013	1.53418e-05	chr17:51704773:51705444
chr17	51679626	51679626	rs1117629	0.0110153	chr17:51799334:51799837
chr17	53696844	53696844	rs11452097	0.000626595	chr17:53653213:53655357
chr17	58214065	58214065	rs10438769	2.96437e-06	chr17:58103341:58104770
chr17	58206251	58206251	rs11867569	0.0470653	chr17:58196621:58197896
chr17	59003210	59003211	rs111334653	0.00010812	chr17:59236425:59237254
chr17	59572496	59572496	rs4968568	0.0474486	chr17:59569911:59571161
chr17	59572496	59572496	rs4968568	1.12922e-09	chr17:59571836:59573497
chr17	60882401	60882401	rs9901698	2.46131e-18	chr17:60881979:60883204
chr17	61924005	61924006	rs66739483	6.98827e-12	chr17:61903683:61905788
chr17	61731693	61731693	ALU_umary_ALU_11400	0.0435503	chr17:61918639:61921546
chr17	62102858	62102858	rs11442571	0.0440428	chr17:62079329:62079900
chr17	62699807	62699807	rs35510520	0.00280872	chr17:62735553:62736395
chr17	63118032	63118032	rs9913707	8.84496e-07	chr17:63118457:63120152
chr17	63284805	63284806	rs59897261	0.00581283	chr17:63224752:63226036
chr17	63651402	63651402	rs2015256	0.000978818	chr17:63652619:63654186
chr17	63717929	63717929	rs4377195	0.0486318	chr17:63738428:63739484
chr17	64271724	64271724	rs6504406	0.00490714	chr17:64269634:64270239
chr17	65600307	65600307	rs2570038	4.89762e-13	chr17:65604229:65605635
chr17	66036194	66036194	rs145465053	0.000103152	chr17:66097312:66098886
chr17	66197924	66197924	rs4968829	0.000114407	chr17:66201170:66203383
chr17	66224017	66224017	rs2005775	0.0223724	chr17:66231355:66231962
chr17	66258674	66258674	rs7216182	0.000363716	chr17:66254413:66256150
chr17	70012436	70012436	rs12600441	7.37236e-05	chr17:69970962:69972753
chr17	69973201	69973201	rs9901940	3.3729e-08	chr17:69991479:69991839
chr17	70011829	70011829	rs9914165	3.53247e-06	chr17:70000362:70003005
chr17	70127536	70127536	rs9915657	0.0261124	chr17:70123036:70123429
chr17	73754248	73754248	rs743554	0.0436232	chr17:73332584:73333833
chr17	74287594	74287594	rs2279054	0.0464316	chr17:73375592:73376662
chr17	73573918	73573918	rs55967823	0.000126992	chr17:73583822:73585876
chr17	73673186	73673187	rs35919373	6.11654e-09	chr17:73673732:73674889
chr17	73685235	73685236	rs11306586	0.000233741	chr17:73689959:73690441
chr17	74002769	74002769	rs111865506	0.00120776	chr17:74001132:74001672
chr17	74485809	74485809	rs36002835	0.000278194	chr17:74476351:74479554
chr17	74565041	74565041	rs2241916	7.64795e-05	chr17:74561704:74562104
chr17	74694320	74694320	rs9912009	1.24475e-05	chr17:74684111:74685503
chr17	74712310	74712310	rs2286585	5.53447e-06	chr17:74711155:74713708
chr17	74783337	74783337	rs11869765	8.23626e-05	chr17:74787005:74788253
chr17	75095242	75095242	rs2292852	1.90271e-07	chr17:75094613:75096275
chr17	75250416	75250416	rs35016185	0.00155237	chr17:75248685:75249073
chr17	75353461	75353462	rs57462542	0.00349615	chr17:75352140:75352646
chr17	76163596	76163596	rs4789545	0.00734958	chr17:76164071:76166114
chr17	76564311	76564311	rs9302881	5.82067e-07	chr17:76563804:76565200
chr17	76530274	76530274	rs9914981	0.0139082	chr17:76981841:76983515
chr17	78087109	78087109	rs1800310	0.0154856	chr17:78074692:78076184
chr17	78488710	78488710	rs145852353	0.0445866	chr17:78475256:78476255
chr17	78579213	78579213	rs7218776	0.000321442	chr17:78573240:78574276
chr17	78754340	78754340	rs9915667	0.000199508	chr17:78753635:78755494
chr17	78867906	78867906	rs55880615	2.8198e-07	chr17:78864566:78867142
chr17	79463324	79463324	rs56324203	1.44082e-06	chr17:79454642:79455829
chr17	79584820	79584820	rs62074725	0.000804301	chr17:79546439:79547583
chr17	79596280	79596280	rs9748184	0.0268796	chr17:79581467:79583051
chr17	80520457	80520457	chr17_80520457_T_TA	7.3115e-05	chr17:80493396:80495112
chr17	80922965	80922965	rs9972880	4.9475e-10	chr17:80919717:80921591
chr17	81009487	81009487	rs73360407	3.86421e-08	chr17:81005736:81007545
chr18	743918	743918	rs12956482	0.0364393	chr18:711141:713108
chr18	2536978	2536978	rs2644184	0.00160629	chr18:2536168:2537952
chr18	2875432	2875432	rs6506037	3.00886e-09	chr18:2874801:2876335
chr18	3579850	3579850	rs9966134	0.00855765	chr18:3579520:3580306
chr18	3650850	3650850	rs1639362	0.0285198	chr18:3649341:3651092
chr18	3817134	3817134	rs12607903	7.74148e-05	chr18:3815047:3817947
chr18	3982383	3982383	rs34810548	0.000196313	chr18:3972644:3972892
chr18	5214454	5214454	rs9953426	0.0146424	chr18:5236958:5239047
chr18	6009887	6009887	rs474514	2.636e-06	chr18:6009804:6010655
chr18	8961374	8961374	rs8094022	0.00148547	chr18:8960701:8961735
chr18	8987427	8987427	rs1893146	7.32674e-09	chr18:8986872:8988036
chr18	9289443	9289443	rs8086960	0.0281669	chr18:9320697:9321794
chr18	9352858	9352858	rs11876202	0.0101827	chr18:9352812:9355685
chr18	9744152	9744152	rs921837	0.00234555	chr18:9730798:9731335
chr18	9734102	9734103	rs72119140	0.0486318	chr18:9741824:9744216
chr18	9781249	9781249	rs9962736	0.00860434	chr18:9774895:9776456
chr18	9781581	9781581	rs2155530	0.00666356	chr18:9781886:9783480
chr18	9870028	9870028	rs6506712	1.01461e-05	chr18:9868928:9870893
chr18	9962296	9962296	rs515606	2.75671e-10	chr18:9952732:9953534
chr18	11842319	11842319	rs62097389	0.00184945	chr18:11856347:11858892
chr18	11858259	11858259	rs112982650	0.00691878	chr18:11859287:11859776
chr18	11842319	11842319	rs62097389	0.000149974	chr18:11860215:11860612
chr18	12034047	12034047	rs609104	0.0149738	chr18:12032883:12033572
chr18	12282345	12282345	rs4797666	0.0279889	chr18:12282120:12283064
chr18	13039309	13039309	rs61364693	0.00219534	chr18:13066520:13068214
chr18	20016089	20016089	rs4800403	0.00311724	chr18:20013919:20016091
chr18	20120569	20120584	rs146150852	0.000220904	chr18:20083301:20085794
chr18	20290113	20290113	rs299248	0.0274908	chr18:20159881:20160197
chr18	21079654	21079654	rs1367085	0.00238636	chr18:21077674:21079437
chr18	21259905	21259905	rs148274229	0.00707731	chr18:21314390:21315890
chr18	24635490	24635490	rs1352033	0.00138839	chr18:24303718:24304506
chr18	28066601	28066601	rs1442998	4.22151e-07	chr18:28066437:28067048
chr18	28916290	28916290	rs6506917	0.00425247	chr18:28904665:28904880
chr18	29034277	29034277	rs36032521	0.00145542	chr18:29034269:29035153
chr18	33048554	33048554	rs3088182	0.0267492	chr18:33038164:33039381
chr18	33553683	33553683	rs1786211	0.00737787	chr18:33759476:33760474
chr18	33791804	33791804	rs73430987	0.00174625	chr18:33791241:33791500
chr18	34823149	34823150	chr18_34823149_CT_C	0.0438943	chr18:33876344:33878581
chr18	34252749	34252749	rs8094794	0.00121889	chr18:34252218:34253619
chr18	38021903	38021903	rs1368781	0.00117541	chr18:38065026:38065392
chr18	39722032	39722032	rs558393	0.0435796	chr18:39763595:39763807
chr18	40416651	40416651	rs632168	0.00051377	chr18:40461474:40462865
chr18	42273561	42273561	rs72905594	0.021233	chr18:42273720:42274041
chr18	42229005	42229005	rs79482739	0.0122051	chr18:42406404:42407056
chr18	42585757	42585757	rs4890498	0.000218471	chr18:42593779:42594315
chr18	43694490	43694490	rs77215455	0.0238579	chr18:43683864:43685387
chr18	46080202	46080202	rs74172102	0.021532	chr18:46072133:46073132
chr18	46996404	46996404	rs80173807	0.00174821	chr18:46578858:46580381
chr18	46582286	46582286	rs16950294	0.000235208	chr18:46581726:46582951
chr18	47297753	47297753	rs7505724	0.02717	chr18:47310441:47311329
chr18	48344498	48344498	rs17663355	0.0228114	chr18:48565329:48566215
chr18	48735197	48735197	rs7228274	0.0167799	chr18:48761805:48762475
chr18	51634408	51634410	rs71935928	2.52785e-07	chr18:51666654:51667052
chr18	51687345	51687345	rs35601988	0.00491829	chr18:51734966:51737222
chr18	51964433	51964433	rs12455692	0.00845529	chr18:51914134:51915667
chr18	55209506	55209506	rs515897	1.86151e-05	chr18:55209215:55210293
chr18	55334106	55334106	rs4308033	5.9063e-06	chr18:55333053:55335058
chr18	55607180	55607180	rs113518744	0.000171011	chr18:55592763:55593674
chr18	55977905	55977905	rs3865415	0.00031693	chr18:55967765:55968142
chr18	56084054	56084054	rs4503880	0.0424976	chr18:56084259:56084813
chr18	57482265	57482265	rs1791328	0.0338099	chr18:57455224:57455838
chr18	57482265	57482265	rs1791328	0.000860501	chr18:57480904:57483095
chr18	59274977	59274977	rs11152304	0.00222732	chr18:59274561:59275517
chr18	59388403	59388403	rs1945482	0.0068651	chr18:59393893:59395137
chr18	59594265	59594265	rs7238081	0.0282592	chr18:59616925:59617584
chr18	60411681	60411681	rs10432260	0.0306313	chr18:60411099:60412310
chr18	60565892	60565892	rs487812	0.0271716	chr18:60451048:60453014
chr18	60618291	60618291	rs512617	0.00141873	chr18:60580247:60581564
chr18	60098545	60098545	rs4439854	0.0139604	chr18:60938911:60939624
chr18	61345421	61345421	rs138139897	0.00110034	chr18:61309411:61310372
chr18	63912332	63912332	rs1907414	0.00224072	chr18:63889214:63889576
chr18	66172072	66172072	rs7504977	0.00140796	chr18:66175290:66175717
chr18	66911298	66911298	rs12232708	0.0221699	chr18:66186607:66188899
chr18	67960132	67960132	rs76579705	0.0441085	chr18:67825291:67828184
chr18	68051920	68051920	rs112620438	0.000654309	chr18:68051962:68052635
chr18	71314807	71314807	rs17088042	0.000155198	chr18:71313596:71314966
chr18	71316572	71316572	rs1943885	0.0408235	chr18:71355667:71357697
chr18	71921758	71921759	rs140770769	0.0457686	chr18:72546747:72546967
chr18	74277880	74277880	rs12959893	2.03669e-07	chr18:74276528:74279693
chr18	74399199	74399199	rs55649411	0.00386601	chr18:74398598:74399794
chr18	76830457	76830457	rs4799005	0.000137135	chr18:76916217:76918266
chr18	77217455	77217455	rs2280052	2.4713e-09	chr18:77225121:77227252
chr18	77551738	77551738	rs2061566	0.0127288	chr18:77551107:77553314
chr18	77736365	77736365	rs4799115	0.000268453	chr18:77747276:77749416
chr19	282449	282449	rs113201138	0.01226	chr19:266898:267735
chr19	290947	290947	rs8111051	0.0107233	chr19:290352:291285
chr19	458181	458181	rs71335250	0.0145153	chr19:459973:460216
chr19	891948	891948	rs2965291	1.29737e-06	chr19:872009:873182
chr19	989042	989042	rs3815163	2.54056e-06	chr19:983684:985101
chr19	1387359	1387359	rs142963431	0.0376173	chr19:1414906:1416909
[truncated: 2,531 more rows]

## Sheet: H3K27ac_LCL
#chr	var.start	var.end	RsID	p.val	peak.id
chr1	759177	759177	rs147648542	5.36278e-15	chr1:713298:715240
chr1	761958	761958	rs115523412	1.99639e-15	chr1:761716:763798
chr1	802082	802082	chr1_802082_C_T	0.00361926	chr1:800590:801829
chr1	834999	834999	rs28570054	9.384e-11	chr1:839726:841030
chr1	900730	900730	rs3935066	0.00608331	chr1:895530:896550
chr1	901559	901559	rs13303160	0.00226532	chr1:901232:902726
chr1	918238	918238	rs28552711	9.12464e-09	chr1:911531:911973
chr1	963249	963249	rs2710870	4.80932e-11	chr1:973838:976195
chr1	1006172	1006172	rs112797925	0.0477385	chr1:1003899:1005850
chr1	1023310	1023310	rs11260589	7.57009e-05	chr1:1013730:1016007
chr1	1186502	1186502	rs6603785	1.13836e-19	chr1:1185185:1187073
chr1	1304143	1304143	rs36066545	0.00123957	chr1:1341762:1343615
chr1	1455843	1455843	rs193109456	2.32961e-06	chr1:1406116:1408378
chr1	1564194	1564194	rs3935032	0.000687433	chr1:1564223:1566390
chr1	1590327	1590327	rs7547516	8.79994e-40	chr1:1589689:1591510
chr1	1610524	1610524	rs7544851	0.00643954	chr1:1608763:1610896
chr1	1622285	1622285	rs201870169	9.07776e-44	chr1:1622928:1625337
chr1	1720938	1720938	rs190221568	3.1565e-05	chr1:1654988:1656683
chr1	1590291	1590291	rs111946117	8.29759e-05	chr1:1659994:1661193
chr1	1606571	1606571	rs61776787	2.66034e-12	chr1:1669324:1670562
chr1	1620885	1620885	rs3737623	4.61266e-53	chr1:1676230:1678569
chr1	1855450	1855450	rs28423370	0.021087	chr1:1709201:1713088
chr1	1843579	1843579	rs4648594	4.5828e-05	chr1:1730929:1731604
chr1	1751776	1751776	rs11260615	0.00301838	chr1:1764928:1766120
chr1	1841728	1841728	rs34560386	9.88298e-11	chr1:1788594:1789119
chr1	1788685	1788685	rs148869487	5.2949e-05	chr1:1789724:1790996
chr1	1693726	1693726	rs17162854	1.31944e-24	chr1:1820750:1823529
chr1	2036263	2036263	rs10797413	1.04664e-16	chr1:2043402:2044682
chr1	2066035	2066035	rs77334925	0.000971065	chr1:2120487:2122097
chr1	2214431	2214431	rs6677807	0.000598896	chr1:2207366:2208090
chr1	2214431	2214431	rs6677807	0.0301169	chr1:2210545:2211451
chr1	2347576	2347576	rs34647044	0.0265194	chr1:2347372:2347751
chr1	2508343	2508343	rs200553981	5.32223e-44	chr1:2507510:2510604
chr1	2588614	2588624	rs148693721	0.0355303	chr1:2515923:2518416
chr1	2570023	2570023	rs4648565	0.016121	chr1:2573541:2574802
chr1	2540345	2540345	rs111838972	0.000160892	chr1:2584432:2586473
chr1	2522392	2522392	rs2296443	5.40886e-08	chr1:2615524:2615815
chr1	3536562	3536562	rs4648399	7.61928e-10	chr1:3535753:3536055
chr1	3570883	3570883	rs6697769	1.67507e-05	chr1:3566016:3566684
chr1	3684107	3684107	rs1181872	5.55124e-06	chr1:3688211:3689806
chr1	3701491	3701491	rs2996426	0.00196203	chr1:3711980:3713758
chr1	3781096	3781096	rs10797348	0.00117179	chr1:3759364:3759974
chr1	3732253	3732254	rs35136906	3.35248e-05	chr1:3772984:3774661
chr1	3815620	3815621	rs138047880	4.21329e-09	chr1:3816017:3817986
chr1	4325569	4325569	rs9286981	3.07737e-28	chr1:4323203:4323915
chr1	4321974	4321974	rs1390137	4.18202e-37	chr1:4326957:4328437
chr1	4856478	4856479	rs146869955	2.3263e-14	chr1:4855724:4857495
chr1	6041368	6041368	rs2312049	6.00436e-13	chr1:6035415:6036546
chr1	6818530	6818530	rs112307784	0.0351213	chr1:6043193:6043494
chr1	6067640	6067640	rs806114	1.80842e-33	chr1:6067041:6067956
chr1	6266086	6266086	rs114174266	0.0105378	chr1:6264936:6266963
chr1	6552499	6552499	rs9434795	0.0344116	chr1:6550143:6552459
chr1	6695331	6695331	rs11892	7.80554e-06	chr1:6684659:6686497
chr1	6842979	6842979	rs61558289	4.63366e-15	chr1:6836791:6838000
chr1	6842979	6842979	rs61558289	3.28777e-12	chr1:6838837:6839582
chr1	6842979	6842979	rs61558289	0.00133816	chr1:6843646:6845181
chr1	8296387	8296387	chr1_8296387_C_T	0.0166509	chr1:7551350:7552088
chr1	7656625	7656625	rs149682818	0.0130727	chr1:7841435:7842716
chr1	7843711	7843711	chr1_7843711_T_C	1.31459e-10	chr1:7843023:7844748
chr1	7960229	7960231	rs112849857	0.00592734	chr1:7962631:7963031
chr1	7973343	7973343	rs148450674	1.19813e-16	chr1:7972661:7973240
chr1	7991136	7991136	rs9657998	5.05427e-07	chr1:7990394:7991718
chr1	8023634	8023634	rs161815	0.0209506	chr1:8048359:8049276
chr1	8053665	8053665	rs72634219	0.032682	chr1:8053287:8055135
chr1	8498326	8498326	rs34976449	3.27777e-11	chr1:8482136:8485108
chr1	8513868	8513868	rs59820522	1.3923e-08	chr1:8555876:8558031
chr1	8571709	8571709	rs13374834	0.0382347	chr1:8569615:8571199
chr1	8030300	8030300	rs178932	0.0159332	chr1:8631307:8632551
chr1	8693324	8693324	rs2401137	0.00203838	chr1:8647518:8648023
chr1	8735664	8735664	rs6577517	1.40912e-09	chr1:8711100:8713290
chr1	8740713	8740713	rs10746481	0.000976198	chr1:8739111:8739666
chr1	8740713	8740713	rs10746481	1.13824e-09	chr1:8740304:8742249
chr1	8841429	8841429	rs11586759	5.12717e-12	chr1:8875520:8878661
chr1	8917212	8917212	rs914994	0.000464679	chr1:8917959:8919560
chr1	8911373	8911373	rs34971118	7.00752e-05	chr1:8937025:8940483
chr1	8961344	8961344	rs12033337	1.74865e-14	chr1:8959238:8960699
chr1	9093279	9093283	rs201389784	0.000159241	chr1:9096441:9098190
chr1	9127963	9127963	rs56129826	5.54614e-06	chr1:9128419:9130679
chr1	9136140	9136140	rs55875903	0.000288052	chr1:9134877:9136998
chr1	9223160	9223160	rs797252	0.00335824	chr1:9222675:9225208
chr1	9315338	9315338	rs59531924	1.70533e-19	chr1:9293188:9295826
chr1	9336748	9336748	rs72641835	8.0388e-12	chr1:9335298:9336309
chr1	9400060	9400060	rs34942584	0.0393851	chr1:9461673:9462533
chr1	9508955	9508955	rs12034064	1.50503e-17	chr1:9508613:9509267
chr1	9710192	9710192	rs5772373	0.00904289	chr1:9717722:9718242
chr1	9958594	9958594	rs1220383	8.50634e-09	chr1:9923335:9925144
chr1	10008430	10008430	rs1220420	2.46417e-26	chr1:10002254:10004150
chr1	10027728	10027728	rs70998334	3.43737e-19	chr1:10049898:10051973
chr1	10263429	10263429	rs6680023	0.00688607	chr1:10249709:10250155
chr1	10271688	10271688	rs11121529	1.54269e-09	chr1:10269551:10272016
chr1	10271688	10271688	rs11121529	0.000313535	chr1:10276041:10276757
chr1	10271688	10271688	rs11121529	0.00345147	chr1:10296232:10297694
chr1	10442856	10442856	rs11121555	0.00640231	chr1:10358918:10360141
chr1	10426417	10426417	rs12128374	1.15036e-30	chr1:10447207:10449903
chr1	10293768	10293768	rs61200537	3.90302e-07	chr1:10458241:10461164
chr1	10487828	10487828	rs70997231	7.99211e-07	chr1:10489848:10491573
chr1	11048768	11048768	rs7543488	0.00811837	chr1:11024756:11026807
chr1	11023162	11023162	rs373458755	0.00188609	chr1:11028947:11029334
chr1	11034145	11034145	rs12081176	0.00188284	chr1:11044562:11047276
chr1	11214584	11214584	rs77270747	1.65285e-06	chr1:11132307:11133665
chr1	11289466	11289466	rs2788570	0.000758377	chr1:11321702:11323395
chr1	11714883	11714883	rs5772465	0.00414986	chr1:11714205:11715662
chr1	11724092	11724092	rs3125813	2.55993e-07	chr1:11723905:11725278
chr1	11791907	11791911	rs57315755	1.56805e-13	chr1:11790599:11792303
chr1	11791907	11791911	rs57315755	8.56505e-12	chr1:11795871:11798397
chr1	11809402	11809402	rs11121820	2.00275e-13	chr1:11808554:11809404
chr1	11837367	11837367	rs6541001	4.19357e-09	chr1:11844916:11845384
chr1	11880731	11880731	rs149764880	5.22919e-07	chr1:11862990:11863641
chr1	11931445	11931445	rs75030554	0.000323388	chr1:11865113:11867446
chr1	11865816	11865816	rs3834043	1.53791e-15	chr1:11874280:11876084
chr1	11880741	11880741	rs145724263	0.000221444	chr1:11881617:11882257
chr1	12065170	12065170	rs3766742	0.0498947	chr1:12064468:12066641
chr1	12106036	12106036	rs12738907	0.00155487	chr1:12099164:12101742
chr1	12120304	12120304	rs7545953	5.89522e-05	chr1:12116763:12117022
chr1	12209208	12209208	rs967403	0.00682944	chr1:12217238:12218748
chr1	12256941	12256941	rs17883122	0.0284659	chr1:12256385:12257860
chr1	12264355	12264355	rs235219	0.0320544	chr1:12261932:12262581
chr1	12264355	12264355	rs235219	1.16474e-07	chr1:12263912:12265222
chr1	12176031	12176031	rs11569895	0.0146567	chr1:12443582:12443904
chr1	12533468	12533468	rs12408116	0.0253993	chr1:12537889:12539216
chr1	12662182	12662182	rs57195366	6.37989e-11	chr1:12662327:12665174
chr1	14096457	14096457	rs2235523	0.0181754	chr1:14038916:14041080
chr1	14118408	14118408	rs1203644	1.56254e-08	chr1:14074960:14077333
chr1	14055151	14055152	rs36074687	7.71046e-34	chr1:14080111:14080528
chr1	14042309	14042309	rs7411176	2.19029e-34	chr1:14080901:14081336
chr1	15062626	15062626	rs2871738	1.77722e-10	chr1:15058772:15060812
chr1	15062626	15062626	rs2871738	2.54747e-05	chr1:15066342:15066558
chr1	15062626	15062626	rs2871738	1.12102e-08	chr1:15067797:15069521
chr1	15462557	15462560	rs35684472	3.40058e-10	chr1:15482553:15483578
chr1	15708557	15708557	rs35816204	0.0210708	chr1:15742203:15744487
chr1	15908486	15908486	rs6688212	4.07354e-23	chr1:15910805:15911973
chr1	15950064	15950064	rs148069235	2.19357e-05	chr1:15921886:15922982
chr1	15961727	15961727	rs113959039	3.21924e-10	chr1:15929517:15930950
chr1	15982494	15982494	rs72647139	0.00182481	chr1:15942974:15945818
chr1	15922025	15922025	rs111815467	0.0111259	chr1:16000727:16001694
chr1	16015527	16015527	rs7538149	8.30878e-06	chr1:16023062:16024895
chr1	16129320	16129320	rs2013019	8.77939e-11	chr1:16150020:16150673
chr1	16310737	16310737	rs56023803	0.0104632	chr1:16160279:16164275
chr1	16314467	16314469	rs370763511	6.77937e-07	chr1:16242208:16244232
chr1	16291470	16291470	rs3979178	3.33427e-11	chr1:16290017:16293439
chr1	16141901	16141901	rs7525608	0.00116201	chr1:16338963:16340700
chr1	16533022	16533022	rs221052	1.8524e-31	chr1:16532550:16534351
chr1	16516110	16516110	rs6671165	2.48436e-13	chr1:16562622:16564513
chr1	16835464	16835464	rs2584519	0.00924602	chr1:16661215:16661626
chr1	16608715	16608716	rs58853820	4.28189e-15	chr1:16677587:16679813
chr1	16866033	16866033	rs147443431	4.19321e-15	chr1:16839497:16841668
chr1	16741630	16741630	rs59715737	0.00118245	chr1:16847114:16847726
chr1	17059452	17059452	rs3845613	0.0133187	chr1:16866769:16867079
chr1	16867896	16867896	rs3927565	5.31642e-09	chr1:16877154:16879588
chr1	16893335	16893335	rs663405	0.0324545	chr1:16885922:16886674
chr1	16962975	16962975	rs1759194	4.55718e-05	chr1:16892012:16893848
chr1	16936052	16936052	rs849708	0.0381238	chr1:16912186:16912552
chr1	17188391	17188391	rs61768094	4.14633e-07	chr1:16938858:16940586
chr1	16869616	16869617	rs141977261	0.0354695	chr1:16947095:16948031
chr1	16851440	16851440	rs10907231	7.28834e-06	chr1:16970245:16972088
chr1	16868130	16868130	rs156888	0.0424069	chr1:16978119:16978412
chr1	16851440	16851440	rs10907231	0.0293301	chr1:17001307:17001683
chr1	17025690	17025690	rs536183	0.00999338	chr1:17012423:17013520
chr1	16971866	16971866	rs2224812	0.0333395	chr1:17053904:17054962
chr1	17289911	17289911	rs6691985	1.335e-12	chr1:17215273:17216561
chr1	17298496	17298496	rs7513616	3.01174e-28	chr1:17221623:17223643
chr1	17257302	17257302	rs6682155	6.48277e-11	chr1:17229639:17232422
chr1	17258418	17258419	rs376677756	0.000200422	chr1:17239392:17241411
chr1	17295764	17295764	rs56278097	7.51562e-05	chr1:17286760:17287945
chr1	17349830	17349830	rs2746472	8.94671e-09	chr1:17349846:17350662
chr1	17355925	17355926	rs34853585	0.00689034	chr1:17371970:17372762
chr1	17371685	17371685	rs732679	1.70638e-09	chr1:17407804:17409355
chr1	17464198	17464198	rs6677159	0.0469175	chr1:17453979:17455762
chr1	17468107	17468108	rs34156986	1.01707e-07	chr1:17466484:17469312
chr1	17517833	17517833	rs3123530	2.72684e-13	chr1:17507797:17508929
chr1	17996465	17996465	rs74320368	0.0149779	chr1:17515778:17518988
chr1	17621276	17621277	rs199825684	0.0163738	chr1:17600924:17602316
chr1	17638936	17638936	rs2501803	0.000813343	chr1:17674543:17675946
chr1	17778571	17778571	rs2526822	4.32372e-20	chr1:17778472:17779717
chr1	18143684	18143684	rs34552700	0.0158523	chr1:18609747:18612028
chr1	19289794	19289794	rs2313163	0.000453816	chr1:19276184:19279173
chr1	19446587	19446587	rs6693149	4.05495e-26	chr1:19449965:19451665
chr1	19471997	19471999	rs67987332	2.4583e-20	chr1:19492364:19492669
chr1	19640676	19640676	rs859218	0.0148399	chr1:19637977:19639711
chr1	19640676	19640676	rs859218	0.0397407	chr1:19640652:19642614
chr1	19080849	19080849	rs77246635	0.0382832	chr1:19662991:19663970
chr1	19769718	19769718	rs60052942	6.67697e-12	chr1:19716897:19718656
chr1	19727743	19727743	rs4911989	0.00178117	chr1:19737759:19738699
chr1	19678347	19678347	rs7524423	0.000428081	chr1:19761195:19763896
chr1	19769718	19769718	rs60052942	0.000438283	chr1:19774453:19776198
chr1	19788951	19788952	rs34138277	7.45022e-31	chr1:19781026:19781757
chr1	19797248	19797248	rs1002365	2.26821e-09	chr1:19794783:19796756
chr1	20038740	20038740	rs12759485	0.00132017	chr1:20036632:20038825
chr1	20209469	20209469	rs12124726	8.58148e-18	chr1:20208386:20210024
chr1	20913374	20913374	rs35463327	0.00405668	chr1:20915069:20917449
chr1	20993162	20993162	rs3818392	3.3956e-15	chr1:20942909:20943181
chr1	21285499	21285499	rs76466179	0.000174467	chr1:21377327:21378895
chr1	21403348	21403348	rs7531381	2.94729e-11	chr1:21409619:21411288
chr1	21464308	21464308	rs201685410	0.00926724	chr1:21415795:21418135
chr1	21474480	21474480	rs10218584	2.77189e-05	chr1:21492142:21492738
chr1	21620340	21620340	rs213049	1.74702e-05	chr1:21650523:21652908
chr1	21620340	21620340	rs213049	4.92227e-06	chr1:21660387:21662098
chr1	21663030	21663030	rs1067221	0.0209854	chr1:21663716:21665600
chr1	21620340	21620340	rs213049	0.00252012	chr1:21670363:21672783
chr1	21770035	21770035	rs10916993	7.87136e-67	chr1:21766116:21767703
chr1	22100963	22100963	rs10753519	0.000317422	chr1:22067002:22068137
chr1	22088841	22088841	rs6667223	1.93294e-49	chr1:22087525:22090925
chr1	22106875	22106875	rs7519675	4.19249e-12	chr1:22094694:22095545
chr1	22088841	22088841	rs6667223	1.11151e-12	chr1:22099657:22100486
chr1	22088841	22088841	rs6667223	6.91297e-13	chr1:22105995:22106309
chr1	22088841	22088841	rs6667223	8.25196e-32	chr1:22106676:22107240
chr1	22106875	22106875	rs7519675	5.25991e-22	chr1:22107732:22110429
chr1	22020567	22020567	rs829385	0.0390868	chr1:22117368:22119068
chr1	22160723	22160723	rs3767137	0.00393915	chr1:22178538:22179809
chr1	22282824	22282824	rs79932633	0.000587276	chr1:22264103:22264502
chr1	22345647	22345647	rs2501299	2.73599e-63	chr1:22345009:22346696
chr1	22344031	22344031	rs2501300	1.02106e-06	chr1:22350619:22353765
chr1	22354327	22354327	rs3768571	9.41888e-06	chr1:22357907:22358751
chr1	22369117	22369117	rs2473332	1.06225e-09	chr1:22365807:22367558
chr1	22363039	22363039	rs2038105	6.18672e-28	chr1:22371400:22371654
chr1	22357549	22357549	rs2473291	2.13223e-18	chr1:22373060:22373330
chr1	22358573	22358573	rs2473289	3.70794e-05	chr1:22378702:22380769
chr1	22424456	22424456	rs6688182	5.50613e-05	chr1:22394219:22395365
chr1	22447645	22447645	rs41420150	2.06987e-05	chr1:22427180:22428243
chr1	22455190	22455190	rs116736185	8.01148e-10	chr1:22431007:22431392
chr1	22431471	22431471	rs115384208	1.84901e-09	chr1:22431704:22432133
chr1	22356155	22356155	rs2473292	0.0254812	chr1:22432708:22433068
chr1	22442025	22442025	rs1474646	3.88702e-08	chr1:22442052:22442618
chr1	22451845	22451845	rs7526484	3.90819e-13	chr1:22443068:22443562
chr1	22451845	22451845	rs7526484	3.53314e-26	chr1:22443847:22445494
chr1	22451845	22451845	rs7526484	1.99004e-10	chr1:22445803:22446168
chr1	22491757	22491757	rs4654784	7.91272e-08	chr1:22491608:22492301
chr1	22498824	22498824	rs1014987	9.75649e-05	chr1:22501978:22503819
chr1	22498765	22498765	rs2179378	0.00415016	chr1:22504136:22504642
chr1	23551623	23551623	rs7532266	0.0454504	chr1:23425441:23425705
chr1	23552106	23552106	rs9787309	0.0207317	chr1:23426191:23430198
chr1	23547194	23547194	rs10917362	0.0316962	chr1:23440080:23441946
chr1	23471765	23471765	rs9426690	2.02266e-13	chr1:23445725:23446519
chr1	23451892	23451892	rs10489563	4.44353e-40	chr1:23450046:23452133
chr1	23286752	23286752	rs751168	0.00522066	chr1:23493818:23496770
chr1	22701924	22701924	rs4531265	0.0327829	chr1:23655056:23655372
chr1	23824703	23824703	rs2811964	0.0313707	chr1:23823756:23824492
chr1	24670429	24670429	rs12064986	0.0244936	chr1:23875102:23876011
chr1	23889725	23889725	rs6700851	0.00811837	chr1:23886201:23888847
chr1	23887205	23887205	rs1555026	0.042543	chr1:23900374:23901072
chr1	23951376	23951376	rs11588539	1.997e-07	chr1:23950776:23951165
chr1	23951376	23951376	rs11588539	0.0183373	chr1:23951641:23952397
chr1	23974838	23974838	rs4649105	0.00548579	chr1:23974474:23974977
chr1	23980818	23980820	rs141469716	0.00113913	chr1:23991501:23991836
chr1	24052590	24052590	rs71640811	0.00785806	chr1:24035837:24036993
chr1	24039706	24039706	rs1980476	6.19585e-06	chr1:24045250:24048123
chr1	24050735	24050735	rs2473378	2.64746e-58	chr1:24053327:24056079
chr1	24168587	24168587	rs61779504	0.0371357	chr1:24104092:24105834
chr1	24178307	24178308	rs35554549	0.000293474	chr1:24191694:24193033
chr1	24206753	24206753	rs12747718	0.000112477	chr1:24194175:24195866
chr1	24222029	24222029	rs2502971	5.54866e-14	chr1:24213639:24216629
chr1	24221263	24221263	rs56655698	2.51122e-18	chr1:24222547:24224560
chr1	24222771	24222771	rs2501404	6.14507e-09	chr1:24225518:24226126
chr1	24233151	24233151	rs28695556	0.000330631	chr1:24230910:24231779
chr1	24215130	24215130	rs16828926	7.76749e-05	chr1:24234929:24240322
chr1	24222771	24222771	rs2501404	0.0150531	chr1:24242431:24243468
chr1	24288528	24288533	rs199913886	5.69127e-06	chr1:24290890:24292071
chr1	23980452	23980452	rs12084240	0.0450684	chr1:24321596:24322659
chr1	24516880	24516880	rs11587500	2.0282e-05	chr1:24476065:24477594
chr1	24479457	24479457	rs12071362	6.69653e-17	chr1:24481571:24482256
chr1	24516880	24516880	rs11587500	6.37353e-08	chr1:24513334:24514563
chr1	24516880	24516880	rs11587500	1.66843e-06	chr1:24515351:24518457
chr1	24530246	24530246	rs17184658	0.0153653	chr1:24528579:24530062
chr1	24530246	24530246	rs17184658	0.00129365	chr1:24530374:24530897
chr1	24677898	24677898	rs11446442	2.99706e-07	chr1:24677150:24679062
chr1	24695749	24695749	rs35671964	0.00105427	chr1:24698902:24700734
chr1	24535294	24535294	rs11249030	0.0156303	chr1:24710274:24712533
chr1	24534167	24534168	rs11359672	0.00466368	chr1:24717489:24720559
chr1	24767745	24767745	rs2235557	3.46169e-07	chr1:24742272:24743531
chr1	24743879	24743879	rs760968	7.17455e-21	chr1:24744031:24744353
chr1	24730232	24730232	rs3951726	0.0148548	chr1:24745333:24745789
chr1	24806213	24806213	rs195737	0.000355553	chr1:24827965:24830276
chr1	24993101	24993101	rs111281328	0.00296292	chr1:24968026:24971000
chr1	25023336	25023337	rs76720616	3.44778e-13	chr1:25020396:25022568
chr1	25050549	25050549	rs2885173	0.000127852	chr1:25053278:25054745
chr1	25023630	25023630	rs4366267	0.0144907	chr1:25059174:25060471
chr1	25107800	25107800	rs373376216	5.84905e-07	chr1:25063587:25064532
chr1	25107625	25107626	rs35627731	0.00756869	chr1:25069042:25069299
chr1	25107625	25107626	rs35627731	0.0196707	chr1:25069704:25070772
chr1	25220671	25220671	rs10903114	8.78351e-05	chr1:25220462:25221137
chr1	25242576	25242576	rs1003699	0.000202409	chr1:25261797:25263067
chr1	25353235	25353235	rs311429	0.0122979	chr1:25355213:25355979
chr1	25366624	25366624	rs451171	0.00308228	chr1:25425668:25426867
chr1	25366624	25366624	rs451171	0.0276096	chr1:25427149:25427926
chr1	25583610	25583610	rs72660908	2.65521e-74	chr1:25592711:25594962
chr1	25561667	25561667	rs55794721	2.44239e-14	chr1:25635017:25636867
chr1	25561667	25561667	rs55794721	5.02988e-22	chr1:25645899:25647900
chr1	25583610	25583610	rs72660908	2.07243e-45	chr1:25655866:25657880
chr1	25879587	25879587	rs72873735	5.31203e-08	chr1:25870041:25871227
chr1	25869262	25869262	rs35341663	2.44407e-12	chr1:25875078:25877454
chr1	25878979	25878979	rs79537383	0.000944144	chr1:25887984:25889743
chr1	25943145	25943145	rs186092432	0.0431471	chr1:25942560:25943049
chr1	26098333	26098333	rs807264	0.011113	chr1:26097420:26098382
chr1	26146514	26146514	rs1127818	2.5715e-13	chr1:26145803:26148078
chr1	26138451	26138451	rs11247744	1.52205e-05	chr1:26170630:26172074
chr1	26301699	26301699	rs298442	3.89808e-17	chr1:26297106:26299128
chr1	26327825	26327825	rs4659401	3.03433e-06	chr1:26323207:26325280
chr1	26390154	26390154	rs2997445	0.0340996	chr1:26361474:26362676
chr1	26398582	26398582	rs113496569	0.000445862	chr1:26437087:26439654
chr1	26474251	26474251	rs2259849	2.88229e-18	chr1:26445741:26447373
chr1	26496370	26496370	rs2232646	0.00482446	chr1:26495820:26497278
chr1	26520292	26520292	rs12138368	2.36578e-05	chr1:26527478:26529332
chr1	26592871	26592871	rs7550127	0.00515238	chr1:26563787:26564569
chr1	26601570	26601570	rs11577318	0.000124001	chr1:26613564:26613954
chr1	26608782	26608782	rs34209692	1.6201e-10	chr1:26632245:26634560
chr1	26608782	26608782	rs34209692	0.0263836	chr1:26634850:26635345
chr1	26648838	26648838	rs11247914	8.84301e-09	chr1:26641643:26646252
chr1	26892009	26892009	rs392814	1.66604e-08	chr1:26891458:26891767
chr1	26901319	26901319	rs7726	0.00128019	chr1:26900939:26901211
chr1	27255904	27255905	rs59479684	0.00939871	chr1:27009019:27009683
chr1	27171417	27171418	rs35017323	7.00208e-05	chr1:27011020:27012605
chr1	27029264	27029264	rs6598861	0.0165969	chr1:27027924:27029152
chr1	27029264	27029264	rs6598861	0.00126894	chr1:27029501:27030099
chr1	27127353	27127353	rs150068740	0.0142412	chr1:27126032:27127997
chr1	27154470	27154470	rs76133297	1.62236e-14	chr1:27152562:27155717
chr1	27164335	27164335	rs7527776	0.0134966	chr1:27203537:27204556
chr1	27394308	27394308	rs72651589	3.09816e-07	chr1:27393386:27394640
chr1	27480227	27480227	rs6696950	0.0147146	chr1:27487675:27489008
chr1	27451206	27451206	rs79540541	0.0263203	chr1:27695803:27696495
chr1	27788152	27788152	rs77608177	0.0324182	chr1:27729062:27730811
chr1	27732910	27732910	rs11548324	3.98802e-06	chr1:27742604:27743638
chr1	26903177	26903177	rs145315875	0.0099924	chr1:27786432:27787236
chr1	27797673	27797673	rs112348739	6.47987e-12	chr1:27802588:27803960
chr1	27819493	27819493	rs116308118	3.53763e-09	chr1:27818140:27819306
chr1	27926256	27926256	rs60473349	0.00332789	chr1:27935541:27936968
chr1	27958339	27958339	rs34806307	0.00482008	chr1:27957254:27962067
chr1	27756904	27756904	rs112658973	0.0348594	chr1:28169580:28169866
chr1	28204080	28204080	rs12140012	0.0433167	chr1:28188860:28191340
chr1	28416157	28416157	rs113165163	0.00582358	chr1:28417455:28417759
chr1	28459107	28459107	rs6673554	0.000934701	chr1:28458641:28459643
chr1	28533579	28533580	rs5773213	2.64483e-14	chr1:28570450:28571915
chr1	28528300	28528300	rs143437257	2.63005e-31	chr1:28572259:28573709
chr1	28642985	28642985	rs149830877	1.61195e-12	chr1:28632914:28633314
chr1	28696091	28696091	rs11247790	3.27615e-14	chr1:28695638:28697333
chr1	28769814	28769814	rs35506828	1.49271e-13	chr1:28700276:28700798
chr1	28892965	28892965	rs7415686	8.60496e-08	chr1:28906597:28909794
chr1	28920855	28920855	rs115996155	0.00705665	chr1:28925312:28926614
chr1	29107375	29107375	rs502631	5.17019e-09	chr1:29062513:29064886
chr1	29248111	29248111	rs77632355	0.0430755	chr1:29074776:29075193
chr1	29173404	29173404	rs375167669	0.026849	chr1:29101443:29102367
chr1	29561751	29561751	rs2503007	3.42458e-29	chr1:29496324:29497978
chr1	29556158	29556158	rs2640467	0.00718075	chr1:29506589:29509291
chr1	31254273	31254273	rs12023978	6.82994e-07	chr1:31226973:31227400
chr1	31255905	31255905	rs4147103	1.49211e-56	chr1:31255393:31256918
chr1	31294939	31294939	rs4012688	0.0466569	chr1:31296332:31297660
chr1	31464327	31464327	rs1999811	0.000116892	chr1:31421480:31421922
chr1	31487097	31487097	rs6668319	4.69018e-25	chr1:31442606:31444937
chr1	31496593	31496594	rs60579360	0.00239977	chr1:31482713:31483695
chr1	31491242	31491242	rs12411142	8.37032e-09	chr1:31485733:31486420
chr1	31491242	31491242	rs12411142	1.35721e-14	chr1:31486704:31487371
chr1	31564339	31564341	rs71658411	3.03732e-19	chr1:31487721:31488010
chr1	31447078	31447078	rs78284465	0.00961842	chr1:31509374:31509632
chr1	31515170	31515170	rs200465790	0.0410191	chr1:31519790:31521113
chr1	31639120	31639120	rs7525805	8.21118e-07	chr1:31627299:31628890
chr1	31992493	31992493	rs6667261	0.00498972	chr1:31971783:31975721
chr1	32173360	32173360	rs4295917	0.000999636	chr1:32169347:32170909
chr1	32175481	32175481	rs6699968	0.00123347	chr1:32173138:32173757
chr1	32289406	32289406	rs11442289	4.54285e-19	chr1:32282183:32283136
chr1	32267747	32267747	rs4390219	0.00799308	chr1:32291845:32294306
chr1	32314400	32314400	rs1536131	5.7784e-12	chr1:32313766:32314947
chr1	32094261	32094261	rs10914457	0.0133253	chr1:32391540:32391913
chr1	32427388	32427388	rs4949486	1.07376e-10	chr1:32426981:32428044
chr1	32711938	32711938	rs140924098	1.02831e-14	chr1:32705917:32707589
chr1	32731074	32731074	rs670025	6.86885e-05	chr1:32729142:32731616
chr1	33745349	33745349	rs77194369	0.0441975	chr1:32805399:32805640
chr1	33085372	33085372	rs16835044	0.00199903	chr1:33084842:33086300
chr1	33085372	33085372	rs16835044	0.0192766	chr1:33089087:33090103
chr1	33339944	33339944	rs57219418	1.0042e-10	chr1:33313745:33315134
chr1	33441358	33441358	rs150944423	0.0244814	chr1:33399267:33400185
chr1	33384447	33384447	rs543811	0.017139	chr1:33411269:33412540
chr1	33401773	33401773	rs194637	3.49286e-05	chr1:33418591:33419919
chr1	33418349	33418351	rs36076202	7.35481e-10	chr1:33427599:33428467
chr1	33426616	33426617	rs5773391	0.00300936	chr1:33429258:33430974
chr1	33446878	33446878	rs10798922	9.94334e-06	chr1:33445857:33447929
chr1	33457879	33457879	rs77073675	0.00724737	chr1:33457087:33459556
chr1	33500050	33500052	rs71833811	2.04405e-07	chr1:33489924:33491367
chr1	33462624	33462624	rs7548117	0.00863745	chr1:33523727:33524581
chr1	33553351	33553351	rs371843671	6.54681e-14	chr1:33546028:33547466
chr1	33586199	33586199	rs2075985	1.032e-48	chr1:33585721:33586549
chr1	33586199	33586199	rs2075985	8.20754e-12	chr1:33592060:33594477
chr1	33796081	33796081	rs4653044	0.0219016	chr1:33760948:33761666
chr1	33836942	33836948	rs57579251	2.08154e-15	chr1:33814077:33816409
chr1	34996037	34996037	rs6664344	3.24616e-54	chr1:34994808:34998580
chr1	34996037	34996037	rs6664344	7.52754e-37	chr1:35003755:35005003
chr1	35612917	35612917	chr1_35612917_G_T	0.0100181	chr1:35829488:35831342
chr1	36178590	36178590	rs67906703	5.9301e-21	chr1:36183599:36185156
chr1	36314052	36314053	rs11292136	2.6815e-08	chr1:36221835:36222536
chr1	36518726	36518726	rs659761	2.35286e-30	chr1:36488374:36490132
chr1	36592367	36592367	rs172077	0.0216823	chr1:36606189:36606420
chr1	36599547	36599547	rs4653160	0.00346684	chr1:36607894:36609728
chr1	36622903	36622903	rs7521145	1.89876e-06	chr1:36614314:36617577
chr1	36634915	36634915	rs11263863	1.32219e-24	chr1:36626096:36628618
chr1	36621186	36621186	rs737381	0.00530532	chr1:36653055:36654178
chr1	36875986	36875986	rs61771042	2.2717e-09	chr1:36877257:36878447
chr1	36884366	36884366	chr1_36884366_A_C	0.00971885	chr1:36912253:36912685
chr1	36884365	36884365	rs35162213	1.17595e-17	chr1:36923173:36924692
chr1	37123263	37123263	rs6663763	5.50002e-08	chr1:37129868:37130181
chr1	37560090	37560090	rs11263973	2.02115e-10	chr1:37559274:37559879
chr1	37971037	37971037	rs61779860	2.95176e-13	chr1:37979400:37981146
chr1	38613921	38613921	chr1_38613921_C_T	0.0188916	chr1:38140721:38143279
chr1	38145715	38145715	rs61776236	1.3458e-05	chr1:38164259:38165332
chr1	38302994	38302994	rs3856139	5.94947e-46	chr1:38285708:38286382
chr1	38271873	38271873	rs35177874	9.51592e-05	chr1:38356175:38356678
chr1	38366907	38366907	rs28739509	5.16219e-12	chr1:38357522:38359536
chr1	38367404	38367404	rs28469609	1.13871e-42	chr1:38366190:38368344
chr1	38375889	38375889	rs12727148	3.39434e-13	chr1:38388267:38389526
chr1	38367404	38367404	rs28469609	4.38691e-09	chr1:38390655:38392870
chr1	38373941	38373941	rs35129114	5.19597e-11	chr1:38396034:38397870
chr1	38455891	38455891	rs4360494	0.0381225	chr1:38454477:38456315
chr1	38461821	38461821	rs67631072	1.80777e-32	chr1:38460889:38462160
chr1	38461319	38461319	rs61776719	1.41669e-06	chr1:38462577:38462855
chr1	38465315	38465315	rs4634868	3.91134e-13	chr1:38464782:38467206
chr1	38461319	38461319	rs61776719	0.000173138	chr1:38469687:38471213
chr1	38633879	38633879	rs12140275	6.41748e-10	chr1:38637980:38640387
chr1	38936584	38936584	rs1329818	3.05829e-17	chr1:38939708:38942821
chr1	38941104	38941104	rs2244181	1.25484e-06	chr1:38947242:38948514
chr1	38936584	38936584	rs1329818	5.99608e-06	chr1:38964390:38965560
chr1	39050786	39050786	rs1001450	0.00206991	chr1:39050864:39051312
chr1	39281674	39281674	rs12135242	0.00132446	chr1:39280233:39282477
chr1	39336471	39336486	chr1_39336471_CAAAAAAAAAAAAAAA_C	0.0091547	chr1:39324224:39326387
chr1	39486845	39486857	rs201893839	0.00197584	chr1:39463042:39463469
chr1	39492462	39492462	rs3768324	2.32368e-42	chr1:39491244:39493149
chr1	39457006	39457006	rs12043492	0.00243756	chr1:39512481:39514717
chr1	39844708	39844708	rs660293	0.00489491	chr1:39661127:39661463
chr1	39662654	39662654	rs6700698	3.17199e-15	chr1:39661820:39663623
chr1	39681410	39681410	rs145142843	0.000173029	chr1:39679720:39683173
chr1	39728647	39728647	rs72661940	0.000201919	chr1:39726714:39728589
chr1	39958080	39958080	rs10888798	4.7673e-12	chr1:39956674:39957575
chr1	39975408	39975408	rs879037	1.20022e-24	chr1:39974238:39976558
chr1	39999318	39999319	rs147439054	5.45511e-08	chr1:39980712:39981615
chr1	39996716	39996716	rs1180347	2.66695e-29	chr1:39990701:39992463
chr1	40132795	40132795	rs873917	4.07041e-11	chr1:40131821:40133876
chr1	40132795	40132795	rs873917	4.01473e-05	chr1:40137525:40138218
chr1	40214375	40214375	rs553057	0.00126812	chr1:40193205:40193823
chr1	40226046	40226046	rs12094291	2.17136e-14	chr1:40204007:40205451
chr1	40252569	40252569	rs230326	1.84597e-11	chr1:40235957:40236956
chr1	40214375	40214375	rs553057	9.64693e-40	chr1:40240935:40242973
chr1	40214375	40214375	rs553057	1.17284e-20	chr1:40253977:40255474
chr1	40214375	40214375	rs553057	8.46045e-30	chr1:40264318:40265694
chr1	40229297	40229297	rs71060328	0.029785	chr1:40281903:40283934
chr1	40296571	40296571	rs6672487	4.74384e-09	chr1:40308346:40309239
chr1	40346496	40346496	rs147494652	8.31988e-14	chr1:40320459:40321000
chr1	40376843	40376843	rs72666970	0.00027442	chr1:40342733:40344167
chr1	40345157	40345157	rs111409305	0.0177383	chr1:40348066:40349675
chr1	40214375	40214375	rs553057	0.0418458	chr1:40358213:40359096
chr1	40387336	40387336	rs2639458	6.12876e-06	chr1:40391236:40392568
chr1	40804946	40804946	rs7529481	0.0380042	chr1:40425604:40427104
chr1	40591812	40591812	rs34692509	0.00346686	chr1:40514832:40516088
chr1	40564553	40564553	rs6600314	5.73416e-08	chr1:40559747:40561142
chr1	40838976	40838976	rs176627	0.00030976	chr1:40846540:40847269
chr1	40840353	40840353	rs1003710	5.90254e-08	chr1:40848718:40853186
chr1	40836528	40836530	rs140832509	0.0158765	chr1:40867306:40868681
chr1	41094320	41094320	rs2076334	0.000228888	chr1:41093399:41095788
chr1	41140301	41140301	rs572777	0.000471156	chr1:41174274:41178075
chr1	41140301	41140301	rs572777	1.29642e-14	chr1:41178515:41179456
chr1	41187242	41187242	rs57312370	4.27988e-07	chr1:41215898:41216493
chr1	41265241	41265241	rs12566142	2.27282e-05	chr1:41260677:41262113
chr1	41275319	41275319	rs878043	1.34062e-07	chr1:41267429:41269188
chr1	41270163	41270163	rs12408769	2.51703e-09	chr1:41269574:41269916
chr1	41275608	41275608	rs12739281	7.17567e-28	chr1:41274438:41276059
chr1	41296642	41296642	rs78213219	3.12606e-05	chr1:41290738:41291759
chr1	41422966	41422966	rs7530304	1.04055e-11	chr1:41422499:41422887
chr1	41687258	41687259	rs34767728	0.0472495	chr1:41706111:41708647
chr1	41832187	41832187	rs77545679	8.63934e-08	chr1:41831806:41832595
chr1	41962029	41962029	rs747460	8.40802e-19	chr1:41961606:41962660
chr1	42115888	42115888	rs6703992	3.9801e-05	chr1:42119086:42119377
chr1	42259133	42259133	rs17373758	0.0222136	chr1:42347317:42349097
chr1	42465728	42465728	rs189426	0.000580979	chr1:42420559:42422368
chr1	42465728	42465728	rs189426	0.0010588	chr1:42423005:42423233
chr1	42714725	42714725	rs186911	5.45501e-32	chr1:42706524:42707238
chr1	42855207	42855207	rs10047128	0.0487024	chr1:42846195:42846885
chr1	42986438	42986438	rs139704890	0.000778518	chr1:42995092:42996333
chr1	43423685	43423685	rs3754225	0.00695519	chr1:43396604:43398657
chr1	43432741	43432741	rs2886876	1.93239e-10	chr1:43409881:43410882
chr1	43413361	43413361	rs7512565	0.043673	chr1:43415270:43415867
chr1	43409179	43409179	rs12718444	0.000312225	chr1:43432606:43433474
chr1	44052198	44052198	rs61769643	0.0361976	chr1:43947908:43948429
chr1	43970956	43970956	rs6675341	2.26333e-06	chr1:43975096:43975567
chr1	44319007	44319007	rs2906468	0.0452235	chr1:44265159:44266595
chr1	44455217	44455217	rs12738136	6.12814e-05	chr1:44456578:44458028
chr1	44535536	44535536	rs56133576	7.63026e-05	chr1:44533338:44535044
chr1	44938061	44938061	rs60962560	2.9485e-19	chr1:44938117:44938878
chr1	45129394	45129394	rs35791258	5.38648e-06	chr1:45129346:45131106
chr1	45138199	45138199	rs3889696	5.86139e-41	chr1:45137601:45138418
chr1	45138199	45138199	rs3889696	9.53086e-11	chr1:45139360:45140818
chr1	45299794	45299794	rs10695694	0.0053372	chr1:45187399:45188455
chr1	45229481	45229481	rs60452778	8.10623e-06	chr1:45251356:45252628
chr1	45417463	45417463	rs150528516	3.01892e-05	chr1:45451009:45452744
chr1	46709979	46709980	rs55652001	0.0244728	chr1:45858607:45861053
chr1	45945753	45945755	rs77634270	0.0129982	chr1:45935094:45936809
chr1	45196748	45196748	rs76973380	0.0326757	chr1:45940564:45940798
chr1	45992460	45992460	rs945179	1.1592e-14	chr1:45964951:45966843
chr1	45891758	45891758	rs1084166	5.64636e-06	chr1:46008807:46011720
chr1	46039202	46039203	rs35506410	0.00773412	chr1:46022874:46023727
chr1	46024988	46024988	rs112064318	0.000421278	chr1:46024651:46024998
chr1	46095143	46095143	rs10159068	0.00304282	chr1:46047841:46051236
chr1	46290632	46290632	rs6661910	1.34885e-05	chr1:46196331:46197205
chr1	46085241	46085241	rs77377065	2.58961e-23	chr1:46200827:46201838
chr1	46346638	46346638	rs10660375	0.011113	chr1:46285628:46286601
chr1	46405214	46405214	rs34907901	3.19773e-07	chr1:46305340:46307093
chr1	46375799	46375799	rs10789480	0.00443611	chr1:46456227:46456490
chr1	46609736	46609736	rs785475	0.0065338	chr1:46580645:46581509
chr1	46649046	46649046	rs10890384	1.05087e-14	chr1:46648584:46649988
chr1	46670259	46670259	rs953823	9.38285e-11	chr1:46668909:46670029
chr1	46701222	46701222	rs12738055	0.00239008	chr1:46813243:46814184
chr1	46898063	46898063	rs11806551	2.83528e-09	chr1:46822372:46823337
chr1	46815013	46815013	rs5013328	0.000983467	chr1:46835237:46836727
chr1	46019222	46019222	rs75598025	0.0246268	chr1:46859862:46860487
chr1	47099721	47099721	rs723334	0.00560863	chr1:47132931:47134766
chr1	47644902	47644902	rs2494248	6.54121e-07	chr1:47644582:47645401
chr1	47713950	47713950	rs35277171	0.00218218	chr1:47778545:47780740
chr1	47804270	47804270	rs35234940	0.000533672	chr1:47798682:47801112
chr1	48526339	48526339	rs11205439	1.41085e-12	chr1:48527764:48528091
chr1	49221356	49221356	rs12096331	0.00064651	chr1:49215553:49216651
chr1	49221356	49221356	rs12096331	2.94974e-15	chr1:49222269:49222590
chr1	49221356	49221356	rs12096331	0.00671724	chr1:49241257:49242700
chr1	51354950	51354950	chr1_51354950_G_T	5.98872e-09	chr1:51188360:51188973
chr1	51068657	51068657	rs57400675	0.0118055	chr1:51189310:51191185
chr1	51526194	51526194	rs75427464	0.0443563	chr1:51638426:51639217
chr1	52007622	52007622	rs10399809	0.0331794	chr1:52016707:52017738
chr1	52009908	52009908	rs12127749	0.0145575	chr1:52108028:52109203
chr1	52465941	52465941	rs11590816	0.0120255	chr1:52272162:52272457
chr1	52344414	52344414	rs736756	0.0139419	chr1:52343104:52345517
chr1	52366233	52366234	rs71063064	0.000171046	chr1:52372585:52373274
chr1	53231792	53231793	rs60885892	0.00230885	chr1:52411905:52412524
chr1	52998005	52998006	rs59071246	1.07624e-06	chr1:52703708:52705305
chr1	53079133	53079134	rs74531386	0.00111714	chr1:53067511:53069291
chr1	53200504	53200504	rs6588438	6.31262e-05	chr1:53205356:53206127
chr1	53417544	53417544	rs1242314	7.75565e-15	chr1:53386772:53387766
chr1	53392908	53392908	rs1242331	1.41184e-39	chr1:53392531:53393948
chr1	53232766	53232766	rs12040433	0.00523088	chr1:53479949:53481610
chr1	53782540	53782540	rs1288475	0.0316453	chr1:53781582:53783091
chr1	53924097	53924097	rs1288625	0.035344	chr1:53810253:53811914
chr1	54303780	54303780	rs1181201	0.000488079	chr1:54300227:54301196
chr1	54354935	54354935	rs3817871	4.41057e-14	chr1:54354698:54356456
chr1	54386271	54386271	rs6696913	5.68864e-06	chr1:54381440:54382533
chr1	54735546	54735546	rs3766424	2.48603e-12	chr1:54729262:54730196
chr1	54838116	54838116	rs56339750	0.0029705	chr1:54821620:54823366
chr1	55218636	55218636	rs1180963	1.58534e-09	chr1:55229306:55230973
chr1	55418263	55418263	rs7520033	2.99417e-05	chr1:55415961:55416514
chr1	55431016	55431016	rs6699892	0.0295687	chr1:55430865:55432812
chr1	55588142	55588142	rs79396670	0.0058345	chr1:55593556:55594310
chr1	56762971	56762971	rs2793686	1.65533e-29	chr1:56761631:56763037
chr1	56796085	56796085	rs7555594	0.00251595	chr1:56794318:56796989
chr1	56798093	56798093	rs34667518	0.00639559	chr1:56797399:56797855
chr1	56999575	56999575	rs112429198	0.000137695	chr1:56999033:57000263
chr1	57282918	57282918	rs75471648	3.38905e-11	chr1:57282277:57282588
chr1	57282918	57282918	rs75471648	1.03853e-10	chr1:57282983:57283358
chr1	57433095	57433095	rs1984266	0.0259976	chr1:57954952:57955802
chr1	58574668	58574668	rs2788712	0.00139943	chr1:58569931:58571566
chr1	58574668	58574668	rs2788712	2.0022e-16	chr1:58573381:58574498
chr1	58574668	58574668	rs2788712	3.22263e-12	chr1:58574811:58575399
chr1	58621708	58621708	rs593257	8.7779e-06	chr1:58621395:58622405
chr1	59009482	59009482	rs11207251	8.06901e-14	chr1:58856827:58858531
chr1	59038549	59038549	rs232847	1.52451e-16	chr1:58961541:58964160
chr1	59047932	59047932	rs232826	0.00197273	chr1:58997339:58998495
chr1	58986970	58986970	rs12030713	2.35373e-10	chr1:59011024:59012983
chr1	59457815	59457815	rs2764938	0.0471666	chr1:59432079:59435063
chr1	59532498	59532498	rs199651740	7.31582e-05	chr1:59536608:59538529
chr1	59732979	59732979	rs333686	9.25908e-25	chr1:59731573:59733290
chr1	59755556	59755556	rs17479539	4.77412e-09	chr1:59757640:59759091
chr1	59801818	59801818	rs835387	5.51041e-05	chr1:59805295:59807698
chr1	59875451	59875451	rs11576871	0.00203232	chr1:59841041:59842033
chr1	59858582	59858582	rs11583924	1.08377e-34	chr1:59849878:59850760
chr1	59854650	59854650	rs11586543	7.28737e-08	chr1:59855085:59855699
chr1	59854650	59854650	rs11586543	8.00273e-10	chr1:59856683:59857817
chr1	59873687	59873687	rs1039098	8.63001e-47	chr1:59874794:59876443
chr1	59858582	59858582	rs11583924	6.63448e-08	chr1:59878414:59878904
chr1	59929617	59929617	rs11207456	0.0123535	chr1:59949079:59950139
chr1	59969263	59969263	rs592484	0.00439278	chr1:59966289:59967242
chr1	60792990	60792990	rs139472117	0.0476278	chr1:59972280:59973965
chr1	59838162	59838162	rs200045929	0.0365447	chr1:59997269:59997731
chr1	60001763	60001763	rs75435256	0.00768229	chr1:60046104:60046668
chr1	60059699	60059699	rs34568925	0.0387402	chr1:60060169:60060974
chr1	62101176	62101176	rs6668107	1.91187e-26	chr1:62106482:62107839
chr1	62193871	62193871	rs1286630	5.27498e-06	chr1:62190059:62191760
chr1	62207254	62207254	rs7551399	2.60225e-18	chr1:62207428:62209028
chr1	62661505	62661505	rs2457823	5.74621e-06	chr1:62660027:62661405
chr1	62761852	62761852	rs4915606	1.08865e-15	chr1:62761370:62761659
chr1	62761852	62761852	rs4915606	1.13778e-24	chr1:62761947:62762411
chr1	62906682	62906682	rs35778797	9.81713e-06	chr1:62949810:62951378
chr1	63561445	63561445	rs2030139	0.021224	chr1:63090516:63092094
chr1	63048277	63048277	rs35194512	1.1143e-08	chr1:63153026:63154740
chr1	63199348	63199348	rs61775961	0.0435338	chr1:63155490:63155934
chr1	62683208	62683208	rs67656748	0.0398148	chr1:63275341:63277411
chr1	63234668	63234668	rs7543380	1.20099e-05	chr1:63302764:63303442
chr1	63844614	63844614	rs35337336	9.62641e-14	chr1:63844151:63844883
chr1	64069495	64069495	rs855316	2.59984e-11	chr1:63987913:63990084
chr1	64025631	64025632	rs35445895	6.70941e-25	chr1:64023285:64023694
chr1	64029606	64029606	rs217474	4.0346e-76	chr1:64028352:64030190
chr1	63880425	63880425	rs6689283	1.10941e-19	chr1:64058521:64060450
chr1	64029764	64029764	rs1740398	0.0271887	chr1:64088060:64089264
chr1	64297843	64297843	rs656301	0.0238097	chr1:64159560:64160263
chr1	64297843	64297843	rs656301	0.0331979	chr1:64169825:64170503
chr1	64294072	64294072	rs35310909	1.28854e-11	chr1:64239219:64241147
chr1	64294072	64294072	rs35310909	1.10624e-14	chr1:64279098:64280096
chr1	64296811	64296811	rs35212596	7.38881e-05	chr1:64287010:64287563
chr1	64292735	64292736	rs35245981	2.11162e-30	chr1:64292965:64294868
chr1	64295971	64295971	rs685458	5.9956e-13	chr1:64301049:64301339
chr1	64295971	64295971	rs685458	1.13824e-18	chr1:64301685:64303341
chr1	64297843	64297843	rs656301	2.79333e-14	chr1:64357200:64359402
chr1	64295685	64295685	rs71056007	0.0341192	chr1:64387712:64389648
chr1	64339801	64339801	rs7513180	0.0300614	chr1:64472069:64472890
chr1	64265539	64265539	rs645558	0.000226097	chr1:64485304:64486183
chr1	64680775	64680775	rs12081070	0.00918215	chr1:64636869:64639199
chr1	65209111	65209111	rs114695117	0.00112407	chr1:65210173:65211877
chr1	65885357	65885357	rs3806318	8.6107e-11	chr1:65885174:65885963
chr1	65885357	65885357	rs3806318	0.0140952	chr1:65886246:65887968
chr1	66170195	66170195	rs17127925	1.56036e-09	chr1:66169865:66170125
chr1	65816728	65816728	rs72679471	0.0392641	chr1:66291080:66291343
chr1	66737584	66737584	rs72679155	0.0029414	chr1:66748370:66750334
chr1	66745352	66745352	rs12060491	2.78387e-06	chr1:66766223:66767770
chr1	65874626	65874626	rs66951816	0.0483673	chr1:66800530:66802697
chr1	66915333	66915334	rs56271887	0.000678942	chr1:66837149:66841269
chr1	66861705	66861705	chr1_66861705_T_TA	9.60085e-10	chr1:66859861:66862954
chr1	66906763	66906763	rs12131013	3.44423e-23	chr1:66878052:66879482
chr1	66840886	66840886	rs58629301	0.0338844	chr1:66903571:66905803
chr1	66956685	66956685	rs9651195	1.34646e-18	chr1:66954310:66957329
chr1	67198642	67198642	rs485122	1.84454e-31	chr1:67197951:67199695
chr1	67198642	67198642	rs485122	1.61822e-21	chr1:67205068:67205801
chr1	67197944	67197944	rs512691	4.63379e-06	chr1:67217545:67218476
chr1	67110169	67110169	rs10889639	0.0136538	chr1:67223216:67224615
chr1	67518988	67518988	rs2250984	2.51582e-18	chr1:67518325:67520380
chr1	67590138	67590138	rs7535494	0.0481821	chr1:67577685:67578955
chr1	67628935	67628935	rs2863207	0.00560705	chr1:67655286:67656208
chr1	67801231	67801231	rs4655702	0.0115774	chr1:67800744:67801002
chr1	68228452	68228452	rs12084576	3.3711e-07	chr1:68224654:68226636
chr1	67515563	67515565	rs3048488	0.0398012	chr1:68354418:68356730
chr1	68368326	68368326	rs10889725	0.00406109	chr1:68363008:68364141
chr1	70881670	70881670	rs28941785	0.0490081	chr1:70156443:70156670
chr1	70315688	70315688	rs10518321	0.00743723	chr1:70848194:70849042
chr1	70859397	70859397	rs4650044	1.36268e-06	chr1:70875852:70878892
chr1	70926930	70926930	rs12029858	0.000491933	chr1:70917073:70918211
chr1	74679219	74679220	rs67800484	3.38698e-14	chr1:74663118:74665008
chr1	75140269	75140269	rs699800	0.0494193	chr1:75139273:75139992
chr1	75165020	75165020	rs7549769	0.00114167	chr1:75164408:75165042
chr1	75213463	75213463	rs28622045	0.00573485	chr1:75196627:75197827
chr1	75865589	75865589	rs115071980	5.1027e-05	chr1:75804269:75807321
chr1	75849766	75849766	rs7522549	1.3704e-13	chr1:75840964:75841911
chr1	75881814	75881814	rs1249803	9.85279e-06	chr1:75857655:75857938
chr1	76070328	76070328	rs211695	0.000872021	chr1:76049635:76049960
chr1	76238820	76238820	rs35471069	3.41085e-05	chr1:76189459:76192503
chr1	76111389	76111389	rs144714778	8.59274e-08	chr1:76210641:76211961
chr1	76125203	76125203	rs12069624	1.19964e-08	chr1:76249955:76254295
chr1	76527518	76527518	rs7545219	0.0073272	chr1:76539917:76542330
chr1	76652437	76652437	rs60164283	0.039952	chr1:76656759:76656994
chr1	76758281	76758281	rs11162116	3.62302e-13	chr1:76758496:76759039
chr1	76758281	76758281	rs11162116	0.00230126	chr1:76759670:76761132
chr1	77809250	77809250	rs60401394	0.042995	chr1:77386716:77387202
chr1	78171290	78171290	rs278840	1.35179e-11	chr1:78125545:78125906
chr1	78056847	78056848	rs35944959	9.51949e-09	chr1:78126234:78126609
chr1	78221857	78221857	rs113263617	0.015475	chr1:78224236:78226001
chr1	78600028	78600028	chr1_78600028_A_ATG	0.00384325	chr1:78235360:78237894
chr1	78495175	78495175	rs11162408	1.68941e-18	chr1:78391726:78394032
chr1	78527313	78527313	rs144863513	0.00750713	chr1:78526704:78527398
chr1	78671405	78671405	rs200371146	1.98573e-05	chr1:78608458:78609749
chr1	78833597	78833597	rs10782664	3.91085e-07	chr1:78835894:78837770
chr1	78937500	78937510	rs67016198	0.00077667	chr1:78842584:78843110
chr1	78937500	78937510	rs67016198	0.00121408	chr1:78843472:78843830
chr1	79163083	79163083	rs12081949	0.0255775	chr1:79143436:79144679
chr1	79521545	79521545	rs12033094	5.27915e-23	chr1:79518023:79519296
chr1	79647673	79647673	rs1157424	5.41917e-05	chr1:79658639:79659821
chr1	80114351	80114351	rs12240199	7.50787e-07	chr1:80132898:80134465
chr1	82561559	82561559	rs962249	0.015687	chr1:82172588:82172972
chr1	82763262	82763262	rs785585	0.0196381	chr1:82626100:82628324
chr1	82710555	82710556	rs10717836	0.0273485	chr1:82690880:82693838
chr1	83955294	83955294	rs2620325	3.98911e-25	chr1:83944647:83946738
chr1	83949246	83949246	rs2430284	1.63053e-13	chr1:83950832:83951399
chr1	83949318	83949318	rs2908642	7.73803e-11	chr1:83952749:83955176
chr1	84022929	84022929	rs4907148	4.26751e-06	chr1:84024790:84025638
chr1	84156296	84156296	rs113060838	0.00485701	chr1:84155952:84156264
chr1	84168537	84168537	rs12033533	0.0461346	chr1:84158291:84159745
chr1	83502347	83502347	rs113548337	0.0462141	chr1:84229226:84229783
chr1	84615685	84615685	rs147322175	0.00248738	chr1:84831719:84831953
chr1	85012140	85012142	chr1_85012140_CAA_C	0.00207202	chr1:84970259:84973129
chr1	85047535	85047535	rs7546947	0.022156	chr1:85038245:85040872
chr1	86058907	86058907	rs4949910	0.0298323	chr1:85177670:85177963
chr1	85421837	85421837	rs10666635	0.0489381	chr1:85410330:85412366
chr1	85421837	85421837	rs10666635	3.3917e-09	chr1:85424280:85426371
chr1	85421837	85421837	rs10666635	1.93919e-11	chr1:85434473:85434809
chr1	85431839	85431839	rs688208	2.52533e-16	chr1:85435217:85435576
chr1	85465026	85465026	rs4123223	1.38854e-11	chr1:85435919:85439412
chr1	85446122	85446122	rs10782534	7.73837e-05	chr1:85450854:85451091
chr1	85421837	85421837	rs10666635	0.000609218	chr1:85456490:85458060
chr1	85465026	85465026	rs4123223	3.76253e-20	chr1:85460157:85463956
chr1	85614461	85614461	rs75553788	1.4911e-10	chr1:85614001:85615460
chr1	85744792	85744795	rs71582951	3.39193e-26	chr1:85744498:85745232
chr1	85755925	85755925	rs6670921	3.5558e-50	chr1:85754985:85756714
chr1	85764134	85764134	rs34983308	3.66521e-06	chr1:85762978:85764633
chr1	85871012	85871012	rs6576765	0.000758737	chr1:85785635:85786776
chr1	86248972	86248973	rs10706942	1.34062e-07	chr1:86125653:86126382
chr1	86234270	86234270	rs5775869	1.9634e-14	chr1:86172680:86174794
chr1	86545174	86545174	rs113348677	0.00281242	chr1:86303359:86304548
chr1	86395814	86395814	chr1_86395814_G_C	0.0372666	chr1:86448622:86450265
chr1	86505976	86505976	rs111247711	2.05408e-08	chr1:86456531:86457535
chr1	86545174	86545174	rs113348677	1.87993e-10	chr1:86457922:86460803
chr1	86479281	86479281	rs600184	6.64131e-38	chr1:86480875:86484030
chr1	86801284	86801284	rs410807	0.000986715	chr1:86847744:86849459
chr1	86913265	86913265	rs2275001	0.022953	chr1:86885156:86885497
chr1	86968058	86968058	rs12563320	3.54543e-08	chr1:86968114:86968874
chr1	86956598	86956598	rs143479598	0.030385	chr1:86969200:86970201
chr1	87221551	87221551	rs263493	0.00167977	chr1:87221394:87221716
chr1	87289156	87289156	rs76504448	3.79472e-11	chr1:87238994:87241361
chr1	87449722	87449722	rs375774844	0.0207681	chr1:87318236:87318756
chr1	87323750	87323750	rs489967	9.79525e-17	chr1:87324003:87324315
chr1	87324075	87324075	rs492745	3.71535e-12	chr1:87326971:87327358
chr1	87333107	87333107	rs568407	4.12379e-24	chr1:87331318:87332947
chr1	87429427	87429428	rs370405012	0.0183699	chr1:87378587:87381878
chr1	87555358	87555358	rs1419132	0.00154294	chr1:87557045:87557575
chr1	88867185	88867185	rs12568997	0.00365623	chr1:88865131:88867826
chr1	89236415	89236415	rs55646230	0.0325475	chr1:89266959:89268771
chr1	89295330	89295330	rs786913	2.53859e-05	chr1:89332945:89334322
chr1	89518623	89518623	rs2624	8.5864e-08	chr1:89456865:89459468
chr1	89506982	89506982	rs7519963	2.38283e-07	chr1:89487114:89489195
chr1	89546803	89546803	rs10922563	1.08683e-37	chr1:89546187:89547567
chr1	90223400	90223400	rs519989	3.47247e-08	chr1:89989478:89991340
chr1	90223400	90223400	rs519989	0.0478691	chr1:90013677:90014000
chr1	90223400	90223400	rs519989	1.28926e-06	chr1:90017793:90019178
chr1	90234055	90234055	rs509210	0.00594451	chr1:90077703:90077923
chr1	90223400	90223400	rs519989	2.64352e-25	chr1:90097881:90100026
chr1	90223400	90223400	rs519989	1.53014e-07	chr1:90115089:90115510
chr1	90223400	90223400	rs519989	3.13076e-10	chr1:90123194:90124314
chr1	90223400	90223400	rs519989	1.37248e-12	chr1:90134823:90137081
chr1	90223400	90223400	rs519989	5.26323e-07	chr1:90146162:90147402
chr1	90223400	90223400	rs519989	1.42946e-22	chr1:90157894:90160484
chr1	90223400	90223400	rs519989	1.32043e-14	chr1:90164588:90165759
chr1	90223400	90223400	rs519989	8.63849e-10	chr1:90171227:90173406
chr1	90223400	90223400	rs519989	2.70695e-14	chr1:90184250:90185951
chr1	90223400	90223400	rs519989	5.2945e-07	chr1:90189759:90191460
chr1	90186555	90186555	rs11395137	1.40914e-10	chr1:90196774:90197163
chr1	90157457	90157457	rs7544575	0.000407713	chr1:90197551:90197956
chr1	90237494	90237495	rs11297269	2.7225e-07	chr1:90228310:90229216
chr1	90223400	90223400	rs519989	0.0116375	chr1:90285976:90288168
chr1	90821665	90821665	rs140248582	3.17139e-08	chr1:90822799:90824206
chr1	90998585	90998586	rs370868567	0.0489813	chr1:90951959:90952499
chr1	91035116	91035116	rs74571288	6.29544e-07	chr1:90974538:90976653
chr1	91521611	91521611	rs10922946	0.00180963	chr1:91520130:91521326
chr1	91800347	91800347	rs281977	1.11935e-07	chr1:91869596:91870830
chr1	91965850	91965850	rs13447450	0.00264758	chr1:91995091:91996286
chr1	92015243	92015243	rs10874785	8.5322e-16	chr1:92013604:92015184
chr1	92019984	92019985	rs74783961	0.000182564	chr1:92020647:92022766
chr1	91566457	91566457	rs164983	0.0172168	chr1:92150047:92150695
chr1	92170644	92170644	rs284874	1.62478e-10	chr1:92162598:92163992
chr1	92173796	92173796	rs284877	1.74926e-06	chr1:92177566:92179572
chr1	92234421	92234421	rs284188	0.0407727	chr1:92196577:92198459
chr1	91563033	91563033	rs164984	0.04053	chr1:92268704:92271466
chr1	92333569	92333569	rs7533784	4.54141e-06	chr1:92329099:92330722
chr1	92656790	92656791	rs35968927	8.4321e-05	chr1:92939382:92942656
chr1	93218690	93218690	rs5776155	0.0275388	chr1:93001630:93004866
chr1	93016839	93016840	rs10709857	0.00214669	chr1:93028153:93030124
chr1	93800293	93800293	rs111316517	0.0166773	chr1:93194286:93195007
chr1	93323971	93323971	rs10874746	0.0045993	chr1:93348304:93349685
chr1	92904381	92904381	rs6603971	0.00772523	chr1:93363713:93364171
chr1	93465636	93465636	rs557095	0.0187434	chr1:93425804:93428627
chr1	93507394	93507394	rs141677502	0.00130989	chr1:93498422:93500133
chr1	93508182	93508182	rs2785610	3.66376e-21	chr1:93507504:93508853
chr1	93713682	93713682	rs72959220	5.44845e-24	chr1:93716031:93717130
chr1	94056893	94056893	rs236323	0.040408	chr1:94144905:94147916
chr1	94051914	94051914	rs11579685	0.00366214	chr1:94214716:94216908
chr1	94256577	94256577	rs370101549	0.029421	chr1:94282329:94283715
chr1	94344840	94344840	rs6681078	4.91224e-05	chr1:94343704:94345537
chr1	95008655	95008655	rs3761955	0.000635045	chr1:95006628:95008532
chr1	94978040	94978040	rs644392	0.0496283	chr1:95445825:95446874
chr1	98126166	98126166	rs79415308	1.49347e-05	chr1:98126172:98126671
chr1	97604531	97604531	rs11799399	0.0202141	chr1:98551140:98551898
chr1	98876567	98876567	rs4950100	0.00212255	chr1:98869316:98872207
chr1	99214193	99214195	rs71679830	0.000449091	chr1:99126627:99128554
chr1	99186655	99186655	rs5010319	3.13105e-11	chr1:99198537:99199733
chr1	99326134	99326134	rs7547661	0.00812191	chr1:99335993:99338059
chr1	100195816	100195816	rs7528759	0.00734413	chr1:100193045:100194366
chr1	100223619	100223619	rs71660907	0.0486823	chr1:100215247:100218529
chr1	100146653	100146653	rs34314182	0.00206821	chr1:100249620:100253070
chr1	100272960	100272960	rs11166345	2.03484e-07	chr1:100259279:100260042
chr1	100512568	100512568	rs554742	1.83029e-10	chr1:100511642:100513549
chr1	100589757	100589757	rs482873	2.45732e-31	chr1:100515470:100516135
chr1	100674654	100674655	rs10707303	0.000145486	chr1:100519036:100519433
chr1	100495392	100495392	rs568089	0.0213324	chr1:100530550:100532062
chr1	100811859	100811859	rs7516666	0.000365326	chr1:100816494:100819403
chr1	100825039	100825039	rs12130612	3.11791e-06	chr1:100824706:100826660
chr1	100817384	100817384	rs28361189	5.24435e-11	chr1:100826962:100827178
chr1	100922196	100922197	rs11298645	8.35353e-08	chr1:100842778:100844675
chr1	100811859	100811859	rs7516666	0.00210065	chr1:100851704:100854257
chr1	100885419	100885419	rs7517704	3.5163e-08	chr1:100859664:100860616
chr1	102005572	102005575	rs201592940	0.0326193	chr1:101202287:101202553
chr1	101365565	101365565	rs34930575	0.0466569	chr1:101490415:101492500
chr1	101473310	101473311	rs10708264	0.000580169	chr1:101493392:101494596
chr1	100652404	100652404	rs77858678	0.00704984	chr1:101530831:101532487
chr1	101555469	101555469	rs79757462	0.000222596	chr1:101610219:101611359
chr1	101681468	101681468	rs1999134	0.0214936	chr1:101670580:101672351
chr1	101837079	101837079	rs6688602	0.0229768	chr1:101773238:101777094
chr1	101837079	101837079	rs6688602	2.37712e-05	chr1:101822055:101823935
chr1	101829625	101829625	rs6682277	3.62948e-08	chr1:101828802:101830876
chr1	101834723	101834723	rs11802191	0.00114327	chr1:101835641:101839398
chr1	101819577	101819577	rs4078120	0.000304422	chr1:101843566:101843802
chr1	101837079	101837079	rs6688602	1.71421e-06	chr1:101844111:101846457
chr1	101854602	101854602	rs55941596	0.0147771	chr1:101853042:101856455
chr1	105254568	105254568	rs72690720	1.01002e-13	chr1:105249169:105249513
chr1	105253329	105253329	rs17499356	1.35853e-06	chr1:105249839:105250392
chr1	105500671	105500671	rs74954597	2.06117e-07	chr1:105489456:105489716
chr1	107417554	107417554	rs11184997	0.00259598	chr1:107418706:107418993
chr1	107559668	107559668	rs35817131	0.00147223	chr1:107538200:107538658
chr1	107522546	107522546	rs78409645	0.0138021	chr1:107539093:107539453
chr1	107522546	107522546	rs78409645	0.00156659	chr1:107558497:107559956
chr1	107629289	107629289	rs76374975	1.19551e-06	chr1:107598867:107601388
chr1	107678268	107678268	rs115668827	1.20032e-10	chr1:107674117:107676331
chr1	107678268	107678268	rs115668827	2.16556e-11	chr1:107682835:107684741
chr1	107678268	107678268	rs115668827	9.81777e-10	chr1:107789408:107791408
chr1	109080968	109080968	rs1498398	0.0119404	chr1:109075722:109077387
chr1	109080968	109080968	rs1498398	5.98866e-11	chr1:109080230:109080571
chr1	109080968	109080968	rs1498398	4.24267e-10	chr1:109081028:109081294
chr1	109107536	109107536	rs12402630	0.000593386	chr1:109099508:109103654
chr1	109468708	109468708	rs9729098	4.64283e-16	chr1:109468422:109469160
chr1	109476363	109476363	rs839852	0.0196669	chr1:109481012:109481625
chr1	109493899	109493899	rs11102684	0.0138621	chr1:109490540:109491426
chr1	109965104	109965105	rs57967483	0.0118692	chr1:109933527:109936128
chr1	110224206	110224206	chr1_110224206_C_A	0.0145372	chr1:109947320:109947958
chr1	110043676	110043676	rs143459181	0.000876128	chr1:110036234:110037702
chr1	110197132	110197132	rs3754450	4.5148e-39	chr1:110198094:110199223
chr1	110229787	110229787	rs36209093	1.69237e-29	chr1:110229853:110231195
chr1	110230016	110230016	rs412302	5.55208e-17	chr1:110254469:110254713
chr1	110282972	110282972	rs1332018	3.22668e-10	chr1:110282324:110283427
chr1	110480787	110480787	rs2089144	2.09013e-05	chr1:110476443:110478106
chr1	109726200	109726200	rs12750630	0.0406755	chr1:110518566:110519019
chr1	110185434	110185434	rs75150285	0.0212073	chr1:110745654:110746598
chr1	111357653	111357653	rs35196585	0.042395	chr1:110850569:110853141
chr1	110914285	110914285	rs6677797	2.2754e-17	chr1:110926222:110928362
chr1	110867633	110867633	rs11395364	0.0158523	chr1:110949373:110951078
chr1	111552850	111552850	rs114277321	0.0168204	chr1:111214071:111217612
chr1	111323242	111323242	rs526295	1.83671e-05	chr1:111313590:111313818
chr1	111330007	111330007	rs343808	6.42017e-57	chr1:111328436:111331308
chr1	111330007	111330007	rs343808	8.95835e-09	chr1:111337189:111337908
chr1	111330007	111330007	rs343808	0.000389288	chr1:111371236:111371606
chr1	111329066	111329066	rs343807	7.40713e-10	chr1:111372195:111372660
chr1	111463268	111463268	rs12145754	0.000188751	chr1:111458833:111460374
chr1	111587463	111587463	rs1774780	5.23734e-05	chr1:111586453:111588618
chr1	111610402	111610402	rs1282312	1.12208e-38	chr1:111604166:111605882
chr1	111742841	111742841	rs12756391	0.0256938	chr1:111681436:111684607
chr1	111719054	111719054	rs325886	0.0228807	chr1:111690786:111691773
chr1	111736389	111736389	rs657801	0.0280724	chr1:111709416:111710378
chr1	111742841	111742841	rs12756391	1.9068e-05	chr1:111734852:111736707
chr1	111742841	111742841	rs12756391	1.59732e-07	chr1:111741855:111742718
chr1	111772261	111772261	rs6537685	5.90421e-42	chr1:111768008:111768246
chr1	111772261	111772261	rs6537685	5.23075e-62	chr1:111771092:111771994
chr1	111772261	111772261	rs6537685	1.04059e-58	chr1:111772405:111774268
chr1	111840855	111840855	rs12402658	0.00351044	chr1:111817104:111818655
chr1	111842693	111842693	rs79096750	3.32343e-40	chr1:111844695:111846064
chr1	111840855	111840855	rs12402658	1.39887e-08	chr1:111874486:111877203
chr1	111947430	111947430	rs1264878	1.07479e-05	chr1:111948118:111949979
chr1	112049889	112049889	rs74112306	0.000994396	chr1:112049714:112051526
chr1	112065217	112065217	rs12117725	3.05368e-13	chr1:112057776:112059770
chr1	111493349	111493349	rs139152955	0.0233265	chr1:112106047:112107093
chr1	112131107	112131107	rs60917168	0.0300044	chr1:112130735:112131456
chr1	112143899	112143899	rs2789546	0.0381124	chr1:112134866:112137046
chr1	112181967	112181967	rs2763850	0.00200842	chr1:112142646:112143465
chr1	112143899	112143899	rs2789546	1.29753e-08	chr1:112143800:112147094
chr1	112240897	112240897	rs2473844	0.00337932	chr1:112158283:112159905
chr1	112181967	112181967	rs2763850	3.92607e-09	chr1:112161939:112164355
chr1	112150609	112150610	rs376254454	1.16696e-21	chr1:112171033:112172621
chr1	112143035	112143035	rs2800883	0.0291757	chr1:112180766:112181515
chr1	112143899	112143899	rs2789546	5.58312e-05	chr1:112196408:112197937
chr1	112143899	112143899	rs2789546	5.46107e-06	chr1:112231728:112233297
chr1	112298166	112298166	rs197391	1.66531e-30	chr1:112297358:112299398
chr1	112943183	112943183	rs6696624	0.000276394	chr1:112933691:112934163
chr1	112936760	112936760	rs12138024	1.15329e-26	chr1:112936205:112937645
chr1	112942135	112942135	rs7541222	1.14485e-24	chr1:112938210:112939868
chr1	112952777	112952777	rs2492511	2.70279e-59	chr1:112944700:112946931
chr1	112959653	112959653	rs1177812	9.51963e-08	chr1:112973483:112974071
chr1	112945783	112945783	rs12119865	0.000288563	chr1:112987288:112989494
chr1	112943183	112943183	rs6696624	1.41374e-05	chr1:113007997:113009859
chr1	112496943	112496943	rs10857915	0.00986094	chr1:113164244:113165392
chr1	113217311	113217311	rs3748655	1.9537e-12	chr1:113216348:113218578
chr1	113312578	113312578	rs199597586	2.85354e-09	chr1:113277675:113279248
chr1	113337266	113337266	rs55989415	0.0129269	chr1:113336780:113337241
chr1	113384566	113384566	rs78907641	1.62376e-11	chr1:113383232:113384193
chr1	113499588	113499588	rs146351391	2.3136e-08	chr1:113392520:113393513
chr1	113719770	113719770	rs35386459	9.88314e-07	chr1:113572141:113572971
chr1	113626662	113626662	rs200107490	1.71683e-06	chr1:113573250:113575128
chr1	113738353	113738353	rs1216889	0.00245042	chr1:113727825:113728311
chr1	115066400	115066401	rs140041263	0.00188509	chr1:114084265:114085606
chr1	114406444	114406444	rs2476604	0.00201569	chr1:114400302:114404479
chr1	114132358	114132358	rs12723023	0.0220706	chr1:114404925:114405477
chr1	114423544	114423545	rs11354239	1.24803e-13	chr1:114421467:114424171
chr1	114481586	114481586	rs57429064	0.00109058	chr1:114429055:114430717
chr1	114515717	114515717	rs2358996	1.38422e-12	chr1:114519124:114519748
chr1	114546726	114546726	rs1553452	0.0341643	chr1:114525564:114525892
chr1	115827266	115827266	rs59980837	0.0364987	chr1:114888642:114889608
chr1	116757390	116757390	chr1_116757390_C_T	0.0464729	chr1:115782295:115782838
chr1	116192048	116192048	rs2997744	1.46752e-11	chr1:116184613:116186136
chr1	116181829	116181829	rs2997748	0.000232269	chr1:116190962:116193077
chr1	116249657	116249657	rs11407551	0.047273	chr1:116272040:116273129
chr1	116824740	116824740	rs10802179	0.0123401	chr1:116830339:116831755
chr1	117048486	117048486	rs61789220	0.0144283	chr1:117086627:117089178
chr1	117100957	117100957	rs1335532	2.76935e-05	chr1:117099543:117100741
chr1	116918385	116918385	rs757578	0.0369202	chr1:117305448:117306712
chr1	117557231	117557231	rs1555793	0.000697482	chr1:117543058:117546165
chr1	117557231	117557231	rs1555793	8.45686e-19	chr1:117551397:117552512
chr1	117557231	117557231	rs1555793	6.17792e-15	chr1:117557561:117557861
chr1	117557231	117557231	rs1555793	5.37067e-29	chr1:117558140:117558658
chr1	117558029	117558029	rs150458567	1.34933e-11	chr1:117559531:117560329
chr1	117604616	117604616	rs3767773	1.64097e-05	chr1:117601241:117604593
chr1	117604616	117604616	rs3767773	4.49791e-10	chr1:117604990:117605299
chr1	117604855	117604855	rs75261221	0.00212441	chr1:117611944:117612639
chr1	117604616	117604616	rs3767773	7.94723e-05	chr1:117613010:117614113
chr1	117644599	117644599	rs41276574	0.0242286	chr1:118368339:118371039
chr1	119463691	119463693	rs10535421	0.0342933	chr1:119457321:119459560
chr1	119463691	119463693	rs10535421	0.00329362	chr1:119460470:119462247
chr1	119483349	119483350	rs67341502	0.00409245	chr1:119501565:119503807
chr1	119466275	119466275	rs4659129	0.0475424	chr1:119521867:119522317
chr1	119608732	119608732	rs17185996	1.98699e-06	chr1:119589070:119590676
chr1	119590420	119590420	rs2645301	0.00994883	chr1:119682122:119684084
chr1	119765192	119765192	rs80032050	3.92622e-08	chr1:119770029:119770360
chr1	119890766	119890766	rs838536	0.0107337	chr1:119889664:119891395
chr1	119916426	119916426	rs7514283	1.38416e-07	chr1:119916487:119917976
chr1	120197545	120197545	rs141279424	0.0404438	chr1:120106932:120108994
chr1	120211330	120211330	rs61787108	8.55236e-07	chr1:120215881:120217439
chr1	120254506	120254506	rs561931	4.7165e-12	chr1:120217796:120218370
chr1	121185473	121185474	rs55910928	0.000756033	chr1:120586116:120588546
chr1	120923235	120923235	rs140543819	3.09693e-09	chr1:120610387:120612946
chr1	120747256	120747256	rs369008026	1.07366e-06	chr1:120797734:120798197
chr1	120857413	120857413	rs200565024	6.70333e-46	chr1:120836451:120838422
chr1	121358774	121358774	rs111242131	0.0231317	chr1:121257837:121258712
chr1	121361036	121361036	rs1259864	0.00819386	chr1:121260294:121261910
chr1	145060794	145060794	rs6676119	0.0475902	chr1:144069850:144070130
chr1	145094147	145094147	rs72701826	0.0237062	chr1:144338486:144341731
chr1	144860493	144860497	rs10563767	0.000177051	chr1:144907313:144910221
chr1	145112002	145112003	chr1_145112002_TG_T	0.00995486	chr1:145029731:145030395
chr1	145326590	145326590	chr1_145326590_A_T	0.000826499	chr1:145208470:145211160
chr1	145195645	145195645	rs861335	2.099e-08	chr1:145381967:145383447
chr1	145187838	145187838	rs3969648	0.0046814	chr1:145398848:145399119
chr1	145326590	145326590	chr1_145326590_A_T	0.00238746	chr1:145427125:145428704
chr1	145573536	145573536	rs144778858	0.0106052	chr1:145743711:145744964
chr1	145614482	145614482	rs61816195	9.95717e-12	chr1:146008492:146009751
chr1	146399149	146399149	rs373785315	6.48022e-09	chr1:146369228:146370531
chr1	146398935	146398935	rs144789047	0.00142685	chr1:146373150:146375070
chr1	146509933	146509933	rs12066741	1.41271e-11	chr1:146517261:146519336
chr1	146512899	146512899	rs6661540	4.7018e-07	chr1:146555609:146557107
chr1	146789538	146789538	chr1_146789538_A_ATGAT	3.77888e-07	chr1:146763225:146765497
chr1	147540170	147540170	rs143442182	0.00227596	chr1:147532594:147533978
chr1	147540170	147540170	rs143442182	2.70822e-08	chr1:147540550:147541375
chr1	147712397	147712397	rs146742475	3.27144e-11	chr1:147550204:147551442
chr1	147715300	147715300	rs374765875	1.06306e-06	chr1:147735180:147736621
chr1	147807110	147807110	rs539114	2.78317e-16	chr1:147806068:147807695
chr1	148561587	148561587	rs367649603	0.0310612	chr1:148604080:148605888
chr1	149819233	149819233	rs144949291	0.0034049	chr1:148928059:148929632
chr1	149715834	149715834	rs1355239	0.0150358	chr1:149294061:149294800
chr1	150257933	150257933	rs1815302	0.0368307	chr1:149379260:149379686
chr1	149702697	149702697	rs149339998	0.000534127	chr1:149513240:149515082
chr1	149706175	149706175	rs148361587	1.13472e-06	chr1:149575549:149578608
chr1	149674792	149674792	rs55803744	2.27445e-15	chr1:149604739:149606247
chr1	149721011	149721011	rs145737868	3.23333e-06	chr1:149711676:149712419
chr1	149768506	149768506	rs112869437	0.000717093	chr1:149764124:149764809
chr1	149981884	149981884	rs67450539	0.034228	chr1:149783066:149786196
chr1	149854148	149854148	rs72708150	7.93428e-07	chr1:149967507:149970832
chr1	149998923	149998923	rs72692854	0.000331441	chr1:150023516:150024616
chr1	150029936	150029936	rs55647342	8.46583e-07	chr1:150025635:150026657
chr1	150152860	150152860	rs1105209	3.42055e-06	chr1:150038119:150040529
chr1	150467096	150467096	rs141935877	0.0333586	chr1:150132912:150135371
chr1	150159700	150159700	rs113970015	7.33045e-11	chr1:150158679:150160406
chr1	150186091	150186091	rs956796	1.88401e-06	chr1:150185493:150186832
chr1	150164069	150164069	rs112850955	0.0431007	chr1:150244680:150246497
chr1	150398119	150398120	chr1_150398119_CA_C	0.0410191	chr1:150359150:150360527
chr1	150584103	150584103	rs4970966	2.96698e-29	chr1:150583083:150587108
chr1	150584103	150584103	rs4970966	0.0124577	chr1:150592147:150595338
chr1	150636481	150636481	rs143298898	4.63703e-26	chr1:150736252:150738911
chr1	150026632	150026632	rs140441527	0.0279028	chr1:150763554:150764743
chr1	150937329	150937329	rs4451553	5.96059e-14	chr1:150791868:150793806
chr1	150981266	150981266	rs112822759	1.74701e-10	chr1:150861921:150863602
chr1	150944707	150944707	rs3849279	5.4302e-07	chr1:150897646:150899634
chr1	150947293	150947293	chr1_150947293_T_A	7.31049e-07	chr1:150945951:150947887
chr1	150948340	150948341	rs35125742	0.00987023	chr1:150951613:150952087
chr1	150614218	150614218	rs113445644	0.0129358	chr1:150980009:150981735
chr1	151559447	151559447	rs6679183	0.00538714	chr1:151558337:151558724
chr1	151780728	151780728	rs11588258	0.0422925	chr1:151735093:151736831
chr1	151197951	151197951	rs34557865	0.0275296	chr1:151745919:151746190
chr1	151753108	151753108	rs6673917	0.00434517	chr1:151762422:151764205
chr1	151847870	151847870	rs11394830	0.000133113	chr1:151893700:151894900
chr1	152056305	152056305	rs80247038	0.0288601	chr1:152006813:152010136
chr1	152210468	152210468	chr1_152210468_G_GTA	1.44884e-07	chr1:152161271:152162268
chr1	153220849	153220849	rs10494297	0.00793061	chr1:153233766:153236425
chr1	152907785	152907785	rs1999885	0.0133001	chr1:153357581:153360007
chr1	153462804	153462804	rs6667320	0.00117388	chr1:153462614:153463961
chr1	153538449	153538449	rs2071576	0.00223988	chr1:153537804:153541054
chr1	153602861	153602861	rs3790411	0.00195579	chr1:153544613:153546128
chr1	153587256	153587256	rs11548102	3.51078e-22	chr1:153589896:153590504
chr1	153600124	153600124	rs999418	2.02794e-18	chr1:153598947:153600362
chr1	153685603	153685603	rs112219455	0.0147389	chr1:153670287:153671569
chr1	153717878	153717878	rs6687602	4.29042e-05	chr1:153747461:153748959
chr1	153856364	153856364	rs12042562	1.9992e-10	chr1:153859687:153861732
chr1	153900980	153900980	rs10127484	2.0024e-80	chr1:153900606:153901734
chr1	154046493	154046493	rs58739231	0.000321782	chr1:153939132:153940829
chr1	154121510	154121510	rs60633748	2.42336e-22	chr1:154120860:154122209
chr1	154259275	154259275	rs1760802	0.0017384	chr1:154236461:154237997
chr1	154254377	154254377	rs34428542	1.30617e-05	chr1:154238309:154238783
chr1	154292499	154292499	rs1760798	3.24208e-06	chr1:154324772:154326485
chr1	154369981	154369981	rs73026617	4.25562e-17	chr1:154357468:154360269
chr1	154292499	154292499	rs1760798	0.000987132	chr1:154377120:154381188
chr1	154436920	154436920	rs4291493	8.86919e-05	chr1:154438412:154439753
chr1	154434850	154434850	rs34351697	0.0128491	chr1:154468354:154470192
chr1	154592201	154592201	rs9426829	1.5792e-13	chr1:154579386:154582592
chr1	154693504	154693504	rs115384920	1.06909e-10	chr1:154693240:154694297
chr1	154699134	154699134	rs7528919	2.88966e-19	chr1:154698759:154699511
chr1	154744937	154744937	rs11589471	4.31134e-06	chr1:154745958:154747479
chr1	154779685	154779685	rs2798601	3.46508e-17	chr1:154778705:154780482
chr1	154779685	154779685	rs2798601	0.0453124	chr1:154781104:154783095
chr1	154918352	154918352	rs41264253	0.000858783	chr1:154795031:154795250
chr1	154977929	154977929	rs4845402	0.00379682	chr1:154831537:154833529
chr1	154837796	154837796	rs7553195	1.23392e-09	chr1:154836538:154839676
chr1	154892339	154892340	rs113275210	0.000529604	chr1:154913569:154916992
chr1	155149718	155149718	rs3814316	5.74346e-05	chr1:155157211:155158630
chr1	155162067	155162067	rs4072037	0.00284626	chr1:155162905:155165531
chr1	155197602	155197602	rs2990246	1.61961e-05	chr1:155195891:155198109
chr1	155758040	155758041	rs145144324	0.0241134	chr1:155777931:155779123
chr1	156085375	156085375	rs547915	2.64021e-21	chr1:156098179:156100170
chr1	156022802	156022802	rs11264431	0.0137521	chr1:156116054:156119275
chr1	156137266	156137269	rs59818594	0.000839798	chr1:156123485:156124998
chr1	156127368	156127368	rs12128066	2.96056e-14	chr1:156125493:156126004
chr1	156181530	156181530	rs2495270	0.00494661	chr1:156163008:156164638
chr1	156197293	156197293	rs146193866	0.0224988	chr1:156168122:156169493
chr1	156459699	156459699	rs3790458	3.57933e-08	chr1:156450726:156452056
chr1	156551848	156551848	rs6682716	4.2486e-10	chr1:156551508:156553550
chr1	156688152	156688152	rs11264531	0.0280004	chr1:156716561:156716900
chr1	156737969	156737969	rs11264542	6.45792e-07	chr1:156735913:156738771
chr1	156806576	156806576	rs79055171	0.00395573	chr1:156806137:156806986
chr1	157152123	157152123	rs111936938	0.0124637	chr1:157150855:157152992
chr1	157203631	157203631	rs35781704	0.00100876	chr1:157205600:157205853
chr1	157475001	157475001	rs6669676	1.70298e-09	chr1:157474678:157476013
chr1	157816397	157816397	rs74121555	0.00695805	chr1:157509901:157510187
chr1	157540623	157540623	rs703158	0.000172485	chr1:157551161:157551581
chr1	157671288	157671288	rs2225828	1.2232e-08	chr1:157669420:157670456
chr1	157671288	157671288	rs2225828	0.00248989	chr1:157670883:157671100
chr1	157718979	157718979	rs113696690	0.000100946	chr1:157799839:157803029
chr1	157970000	157970000	rs77617709	0.0207224	chr1:158293463:158295055
chr1	158366125	158366125	rs1321642	1.18471e-05	chr1:158364003:158365224
chr1	158902276	158902276	rs1476438	0.0188836	chr1:158899959:158902732
chr1	158889401	158889401	rs2325702	0.00322362	chr1:158903210:158904075
chr1	158921546	158921547	rs147364224	4.39054e-11	chr1:158921326:158922782
chr1	158957421	158957421	rs11583269	1.48282e-36	chr1:158960595:158961249
chr1	159808243	159808243	rs17365054	2.01344e-20	chr1:159808091:159810043
chr1	159891917	159891917	rs6427499	7.0494e-11	chr1:159891285:159895663
chr1	160123556	160123556	rs6697199	0.0311917	chr1:160071088:160071450
chr1	160225596	160225596	rs9660289	3.54526e-24	chr1:160230617:160233476
chr1	160345305	160345305	rs2369606	0.00139405	chr1:160344614:160346469
chr1	160393905	160393905	rs12086448	2.17074e-21	chr1:160398652:160403072
chr1	160407840	160407840	rs10908780	2.91398e-15	chr1:160406770:160408897
chr1	160162959	160162959	rs617599	0.014589	chr1:160429040:160431348
chr1	159874824	159874824	rs2501315	0.0310793	chr1:160443138:160445072
chr1	160142300	160142300	rs147716264	0.0327562	chr1:160457099:160460192
chr1	160399586	160399586	rs6688100	0.000405378	chr1:160489084:160493330
chr1	160516262	160516262	rs11585738	4.32548e-06	chr1:160517027:160520189
chr1	160584181	160584181	rs140238095	2.10236e-05	chr1:160529769:160531396
chr1	160530427	160530427	rs2083128	0.0429606	chr1:160537032:160539154
chr1	160495610	160495610	rs9726326	5.15315e-05	chr1:160544760:160546147
chr1	160577156	160577156	rs17385878	0.00272406	chr1:160546840:160549739
chr1	160402584	160402584	rs6658093	0.00996136	chr1:160575192:160577903
chr1	160599010	160599010	rs1503854	0.000480396	chr1:160598686:160599053
chr1	160649926	160649926	rs3766366	0.0137176	chr1:160626009:160628212
chr1	160643111	160643111	rs3795324	0.000349397	chr1:160641954:160645874
chr1	160715091	160715091	rs549103	0.0236581	chr1:160676401:160678674
chr1	160681775	160681775	rs352684	0.0301085	chr1:160679132:160683344
chr1	160711804	160711804	rs35967351	1.85187e-11	chr1:160708384:160712203
chr1	160714724	160714724	rs3766373	2.06454e-07	chr1:160713976:160715087
chr1	160725854	160725854	rs569932	0.000888579	chr1:160736584:160738697
chr1	160782731	160782731	rs506263	0.000735297	chr1:160770560:160770801
chr1	160802643	160802643	rs10643819	0.00068848	chr1:160800088:160800722
chr1	160823812	160823812	rs11582719	5.50712e-15	chr1:160806252:160808790
chr1	160825706	160825706	rs60755678	3.09604e-22	chr1:160824648:160826266
chr1	160832799	160832799	rs7410867	2.26766e-09	chr1:160831779:160833998
chr1	161806215	161806215	rs141640132	0.00550718	chr1:160959790:160960473
chr1	160997994	160997994	rs61803672	1.01223e-09	chr1:160989523:160991650
chr1	160997994	160997994	rs61803672	2.75811e-08	chr1:160996616:160996837
chr1	161003874	161003874	rs11576837	1.93552e-17	chr1:161002147:161003050
chr1	161008535	161008535	rs10908821	2.31721e-34	chr1:161007790:161009354
chr1	161231221	161231221	rs77515554	0.0227265	chr1:161231238:161231485
chr1	161234965	161234965	rs2501879	0.0472647	chr1:161237629:161237952
chr1	161323094	161323094	rs74127656	0.0431139	chr1:161320755:161321994
chr1	161293308	161293308	rs4255403	0.00079558	chr1:161368448:161370381
chr1	161286813	161286813	rs200121894	0.00223455	chr1:161379015:161380555
chr1	161452474	161452474	rs141710057	0.000551126	chr1:161409606:161410691
chr1	161559078	161559078	rs145879454	0.0420115	chr1:161482428:161482702
chr1	161665165	161665165	rs4656328	0.0109974	chr1:161483361:161483861
chr1	161583568	161583571	rs200841852	2.09282e-07	chr1:161523924:161525798
chr1	161509273	161509274	rs67738775	3.39856e-05	chr1:161530623:161533162
chr1	161537846	161537846	rs79985403	0.000367424	chr1:161535984:161536498
chr1	161617497	161617497	rs1771575	6.42048e-11	chr1:161541012:161542315
chr1	161569030	161569030	rs2085696	1.81547e-07	chr1:161549222:161552414
chr1	161513406	161513406	rs56150752	2.65755e-09	chr1:161575468:161576425
chr1	161612476	161612476	rs2878011	7.47807e-17	chr1:161605376:161607644
chr1	161587294	161587294	rs75207605	0.000285932	chr1:161611959:161614571
chr1	161608819	161608819	rs149244576	2.30448e-23	chr1:161631037:161634209
chr1	161660696	161660696	rs6697139	1.41338e-05	chr1:161658538:161659263
chr1	161676394	161676394	rs1538971	2.6193e-53	chr1:161675092:161678810
chr1	161677350	161677350	rs1340979	0.000110706	chr1:161687527:161689562
chr1	161679269	161679269	rs7535647	0.00426063	chr1:161695558:161697964
chr1	161703812	161703812	chr1_161703812_T_TAGG	1.03667e-06	chr1:161699983:161700630
chr1	161709317	161709317	rs17415059	0.0322658	chr1:161705933:161706793
chr1	161744827	161744827	rs10436881	0.0441413	chr1:161708237:161710450
chr1	161941306	161941306	rs2490430	0.0207613	chr1:161713551:161715075
chr1	162669792	162669792	rs76837664	0.00936247	chr1:161916611:161917118
chr1	162196708	162196708	rs34269221	8.63128e-05	chr1:162199251:162200518
chr1	162330927	162330927	rs7521206	2.11515e-09	chr1:162331140:162331556
chr1	162445136	162445136	rs12757408	0.000533979	chr1:162499610:162501358
chr1	162543258	162543258	rs12131179	2.13183e-19	chr1:162540290:162542342
chr1	162587181	162587181	rs12130115	0.00437427	chr1:162596209:162597191
chr1	162594923	162594923	rs1567450	0.0123438	chr1:162599844:162603948
chr1	163583243	163583243	rs10799938	0.0227089	chr1:162824458:162826849
chr1	163200707	163200707	rs11584089	4.89e-06	chr1:163233052:163234548
chr1	163249370	163249370	rs12752203	0.0101805	chr1:163277114:163278287
chr1	165396192	165396192	rs6689518	3.85919e-06	chr1:165393296:165394358
chr1	165561970	165561970	rs2138351	3.16601e-09	chr1:165562425:165562725
chr1	165559225	165559225	rs952375	0.000889525	chr1:165566725:165568345
chr1	165600146	165600146	rs4147592	7.91134e-33	chr1:165599522:165601763
chr1	165656104	165656104	rs7546215	5.76538e-20	chr1:165655164:165656756
chr1	165701676	165701676	rs10800152	0.0286696	chr1:165706501:165708951
chr1	165811052	165811052	rs2185268	1.84687e-49	chr1:165810960:165812901
chr1	165831093	165831093	rs12075898	3.91856e-15	chr1:165831478:165832833
chr1	165858388	165858388	rs16852447	0.0271872	chr1:165864822:165868089
chr1	165898652	165898652	rs10800168	2.69292e-30	chr1:165896719:165897336
chr1	166459285	166459285	rs72689841	0.00986077	chr1:166458385:166460091
chr1	166899261	166899261	rs4657614	4.54727e-06	chr1:166879831:166880344
chr1	166899261	166899261	rs4657614	4.68018e-33	chr1:166894336:166895119
chr1	166899261	166899261	rs4657614	0.00162554	chr1:166938226:166939790
chr1	166834348	166834348	rs35622400	0.000301858	chr1:166943912:166945513
chr1	166824580	166824580	rs12117020	0.00203323	chr1:166968131:166969904
chr1	166822929	166822929	rs3830715	0.0464729	chr1:167012761:167014040
chr1	166624775	166624775	rs369633274	0.00282183	chr1:167027949:167028561
chr1	166774303	166774303	rs12131167	0.0400348	chr1:167074597:167075161
chr1	167355435	167355435	rs2091248	8.33954e-06	chr1:167232850:167234013
chr1	167233449	167233450	rs199768054	0.00570471	chr1:167328922:167329157
chr1	167461873	167461873	rs704848	0.0232493	chr1:167461486:167462159
chr1	167468864	167468864	rs704853	0.000132882	chr1:167468291:167471273
chr1	167601020	167601020	rs72695390	0.0221069	chr1:167569421:167572518
chr1	167600842	167600842	rs11579633	4.60724e-10	chr1:167585522:167588195
chr1	167632271	167632271	rs1229373	0.000255846	chr1:167631059:167632183
chr1	167632271	167632271	rs1229373	6.02169e-06	chr1:167632523:167632865
chr1	167688335	167688335	rs1933073	9.93437e-07	chr1:167688660:167689459
chr1	167688459	167688459	rs1933074	0.000162068	chr1:167690120:167692302
chr1	168066659	168066659	rs7515429	0.000337229	chr1:167878807:167879019
chr1	168074145	168074145	rs6427119	1.00291e-05	chr1:167879365:167879803
chr1	167848229	167848229	rs203843	0.00986406	chr1:167893163:167893664
chr1	168109501	168109501	rs6668186	9.81985e-09	chr1:168105220:168107408
chr1	168126289	168126289	rs12742613	2.40033e-19	chr1:168114726:168115700
chr1	168117311	168117311	rs66937201	1.38829e-35	chr1:168117465:168119111
chr1	168137725	168137725	rs7552213	6.60725e-06	chr1:168139740:168140616
chr1	168147635	168147635	rs7522216	0.00436257	chr1:168147475:168149785
chr1	168317903	168317903	rs10918873	1.52555e-06	chr1:168317216:168318115
chr1	168826804	168826804	rs57223856	0.0183565	chr1:168835111:168835438
chr1	168979010	168979010	rs10699521	3.6104e-15	chr1:168978503:168980048
chr1	168979010	168979010	rs10699521	0.000162687	chr1:168980475:168982737
chr1	169014875	169014875	rs10157960	1.55397e-10	chr1:169012763:169015396
chr1	169016604	169016604	rs1320972	2.92574e-05	chr1:169016039:169017197
chr1	169048328	169048328	rs732203	0.0319294	chr1:169059157:169061545
chr1	169068156	169068156	rs1200121	0.000529149	chr1:169067322:169068034
chr1	168979010	168979010	rs10699521	9.83697e-06	chr1:169075112:169080163
chr1	169311814	169311814	chr1_169311814_G_GTA	8.18445e-08	chr1:169171732:169172615
chr1	169197279	169197283	rs72257273	5.74153e-37	chr1:169240490:169240922
chr1	169337638	169337638	rs3818844	6.64806e-06	chr1:169336391:169338413
chr1	169469621	169469621	rs10800450	3.35157e-30	chr1:169496836:169498872
chr1	169624201	169624201	rs17524349	3.13696e-11	chr1:169636186:169637774
chr1	169650747	169650747	rs7543304	0.000586317	chr1:169648897:169651610
chr1	169705127	169705127	rs10919229	0.000226405	chr1:169660696:169661992
chr1	169664867	169664867	rs4987360	0.0482893	chr1:169662395:169663449
chr1	169665632	169665632	rs2223286	1.41398e-37	chr1:169665716:169666272
chr1	169666871	169666871	rs4987354	1.05677e-05	chr1:169666594:169668800
chr1	169843884	169843884	rs2038119	0.00120182	chr1:169676049:169676618
chr1	170139508	170139508	rs532141	0.02275	chr1:169763157:169765909
chr1	169835401	169835401	rs10800484	3.42626e-15	chr1:169848044:169849340
chr1	169860473	169860473	rs3753311	2.46614e-15	chr1:169860048:169861176
chr1	169860473	169860473	rs3753311	0.0303744	chr1:169861774:169863962
chr1	170050462	170050462	rs12142459	2.06772e-15	chr1:170036523:170038663
chr1	170213924	170213924	rs7547644	8.66676e-10	chr1:170209359:170210442
chr1	170346690	170346690	rs78830533	9.58274e-06	chr1:170346225:170347756
chr1	170501521	170501522	rs112197426	0.000966444	chr1:170500208:170502550
chr1	170603810	170603810	rs4656792	0.0270186	chr1:170602757:170604736
chr1	170811730	170811730	rs111638334	0.000435955	chr1:170822746:170823087
chr1	171192818	171192818	rs10158051	0.00982827	chr1:171220159:171221771
chr1	171221917	171221917	rs4073692	0.000254236	chr1:171222085:171222539
chr1	171168681	171168681	rs28369876	0.0281726	chr1:171532505:171533126
chr1	170853975	170853975	rs114398062	0.0168176	chr1:171684955:171685486
chr1	171728983	171728983	rs2421911	2.49705e-12	chr1:171710312:171712971
chr1	172087319	172087319	rs17350586	0.000375935	chr1:172086291:172087631
chr1	172333248	172333248	rs2001129	0.0215179	chr1:172103509:172104076
chr1	172362744	172362744	rs10688277	0.037241	chr1:172123297:172124996
chr1	172362744	172362744	rs10688277	1.90555e-07	chr1:172149466:172152092
chr1	172350207	172350207	rs768019	0.0026799	chr1:172154054:172154326
chr1	172351809	172351809	rs9425587	0.000851426	chr1:172154694:172155997
chr1	172155522	172155522	rs202132172	7.56997e-25	chr1:172175178:172176766
chr1	172366806	172366806	rs9286854	0.0164668	chr1:172239205:172241018
chr1	172316593	172316593	rs9425568	2.57644e-12	chr1:172307504:172308403
chr1	172351809	172351809	rs9425587	1.1112e-12	chr1:172311245:172314980
chr1	172351809	172351809	rs9425587	2.82547e-15	chr1:172326695:172329467
chr1	172354017	172354017	rs4916252	4.22308e-08	chr1:172329822:172330225
chr1	172359100	172359100	rs9425299	0.0338026	chr1:172345542:172346203
chr1	172351809	172351809	rs9425587	1.90397e-12	chr1:172348914:172351545
chr1	172351809	172351809	rs9425587	3.33427e-11	chr1:172358948:172361479
chr1	172351809	172351809	rs9425587	0.000108225	chr1:172362608:172363167
chr1	172351809	172351809	rs9425587	3.7289e-08	chr1:172363554:172363923
chr1	172346366	172346366	rs66917927	0.00012412	chr1:172366126:172366387
chr1	172363524	172363524	rs10752944	3.7847e-09	chr1:172367053:172368804
chr1	172351809	172351809	rs9425587	0.000216315	chr1:172369096:172369543
chr1	172610589	172610589	rs141836019	0.00818555	chr1:172606466:172609109
chr1	171862613	171862613	rs34051140	0.0274811	chr1:172844320:172844532
chr1	173006224	173006224	rs66917032	1.49829e-08	chr1:172989077:172990417
chr1	173095020	173095020	rs34374363	7.54355e-12	chr1:173091470:173093066
chr1	172871384	172871384	rs7539319	0.0420064	chr1:173159417:173160325
chr1	172852913	172852913	rs6672265	0.000390875	chr1:173164427:173165884
chr1	172851231	172851231	rs6665826	0.0147828	chr1:173174077:173176882
chr1	173035456	173035456	rs114855879	0.00310498	chr1:173266434:173268499
chr1	173284682	173284682	rs56301218	0.0301098	chr1:173361980:173363422
chr1	173389048	173389048	rs7556003	3.34513e-13	chr1:173413415:173414907
chr1	174898890	174898890	rs61539169	0.00622319	chr1:173929957:173930588
chr1	174269961	174269961	rs144638128	0.0158611	chr1:173973779:173975212
chr1	174802510	174802510	rs139438199	0.0042782	chr1:174078796:174079430
chr1	173894150	173894150	rs61827957	0.00166855	chr1:174293526:174294184
chr1	174841701	174841702	rs11321142	0.000842135	chr1:174388651:174389476
chr1	174803564	174803564	rs67502774	4.02341e-05	chr1:174998239:174999370
chr1	175145920	175145920	rs3766691	5.7835e-14	chr1:175143190:175144390
chr1	175244190	175244190	rs12757729	0.0344071	chr1:175157610:175159380
chr1	175200186	175200186	rs7546653	9.02134e-05	chr1:175160107:175162353
chr1	175200844	175200844	rs115943891	2.45177e-05	chr1:175198981:175200060
chr1	175361887	175361887	rs2859040	3.33232e-09	chr1:175382057:175382437
chr1	175381926	175381926	rs859468	9.06493e-08	chr1:175382839:175383167
chr1	176096760	176096760	rs12117748	1.44466e-08	chr1:175986465:175987632
chr1	177768807	177768807	rs4433348	2.05605e-09	chr1:177762825:177764282
chr1	177764706	177764706	rs6664268	4.32643e-29	chr1:177768042:177770650
chr1	177768807	177768807	rs4433348	5.91695e-05	chr1:177778753:177779068
chr1	177769026	177769026	rs4360486	5.32552e-10	chr1:177786902:177788310
chr1	177768807	177768807	rs4433348	0.000261155	chr1:177794217:177794464
chr1	177764706	177764706	rs6664268	0.00788262	chr1:177816886:177818324
chr1	178786427	178786427	rs36143607	9.44974e-06	chr1:178885211:178886205
chr1	178671750	178671750	rs16853281	0.0372913	chr1:178911777:178912550
chr1	178995500	178995500	rs67498652	5.46596e-05	chr1:178994488:178996387
chr1	179171173	179171173	rs72709483	1.46284e-05	chr1:179197732:179199557
chr1	179269079	179269079	rs2247061	7.98596e-07	chr1:179262429:179264776
chr1	179336996	179336996	rs16854003	4.97428e-05	chr1:179286948:179288119
chr1	179435593	179435593	rs6669967	0.00865965	chr1:179334274:179335850
chr1	179769066	179769066	rs6701652	5.94526e-07	chr1:179783503:179784970
chr1	179832638	179832638	rs55706288	0.000587164	chr1:179841454:179842384
chr1	179896355	179896355	rs141732352	8.20453e-14	chr1:179892479:179892848
chr1	179906965	179906965	rs1297205	9.06744e-14	chr1:179904869:179906599
chr1	179906965	179906965	rs1297205	2.05958e-14	chr1:179907280:179907798
chr1	179906178	179906178	rs533795	3.59527e-05	chr1:179921091:179921820
chr1	180094529	180094529	rs10798730	1.03647e-08	chr1:179938074:179939538
chr1	180116283	180116283	rs12027335	0.01631	chr1:179969362:179969849
chr1	179920391	179920391	rs7556630	0.00976158	chr1:180026732:180028098
chr1	180139626	180139626	rs79466164	1.7095e-16	chr1:180123168:180125152
chr1	180349749	180349749	rs35481382	4.35988e-08	chr1:180259533:180261443
chr1	180605392	180605392	rs12075718	0.010934	chr1:180636645:180636899
chr1	180634944	180634944	rs11487432	0.0352383	chr1:180637285:180637718
chr1	180662783	180662783	rs7514404	0.0289878	chr1:180761004:180762019
chr1	180827267	180827267	rs4108558	0.000128236	chr1:180762490:180762706
chr1	180835947	180835948	rs71121055	3.9424e-09	chr1:180817633:180819860
chr1	180820444	180820444	rs112287160	0.000198359	chr1:180895595:180896060
chr1	180923595	180923595	rs76014269	0.000303312	chr1:180922464:180923859
chr1	180955460	180955462	rs58040967	3.49334e-10	chr1:180950514:180952150
chr1	180976091	180976091	rs2331992	1.01271e-12	chr1:180990175:180992634
chr1	181013077	181013078	rs5779078	0.000864837	chr1:181011865:181013022
chr1	181051859	181051859	rs4652559	9.99924e-38	chr1:181046711:181049016
chr1	181032603	181032603	rs66477852	0.000265922	chr1:181068130:181070635
chr1	181097704	181097704	rs10752834	0.00159031	chr1:181109269:181111699
chr1	181399643	181399643	rs4287139	2.75818e-57	chr1:181398240:181400963
chr1	181393943	181393943	rs11799947	1.86122e-12	chr1:181406475:181407816
chr1	181393943	181393943	rs11799947	2.25085e-19	chr1:181411847:181414406
chr1	181393943	181393943	rs11799947	1.11527e-05	chr1:181419930:181420448
chr1	181397906	181397906	rs67286802	0.000397802	chr1:181421663:181422109
chr1	181393943	181393943	rs11799947	8.40796e-05	chr1:181427381:181428182
chr1	181393943	181393943	rs11799947	4.52142e-05	chr1:181435843:181436493
chr1	181397906	181397906	rs67286802	1.38392e-08	chr1:181451396:181452633
chr1	181397906	181397906	rs67286802	2.70768e-06	chr1:181453553:181454257
chr1	181397906	181397906	rs67286802	2.4731e-06	chr1:181454628:181455795
chr1	181409563	181409563	rs56201717	5.62832e-16	chr1:181904947:181907008
chr1	181395887	181395887	rs67563505	0.0219286	chr1:181998059:181999688
chr1	182161829	182161829	rs1689803	1.17432e-10	chr1:182139629:182141056
chr1	182359578	182359578	rs3895340	0.0182446	chr1:182349552:182350181
chr1	182383564	182383564	rs10752871	1.83334e-16	chr1:182366225:182367680
chr1	182577811	182577811	rs606796	5.78072e-14	chr1:182578088:182579321
chr1	183842242	183842242	rs12121117	0.00913709	chr1:182924927:182925450
chr1	183024123	183024124	rs35853177	1.33181e-15	chr1:182991148:182994900
chr1	183022555	183022555	rs59609827	9.05121e-06	chr1:182995262:182995489
chr1	183024123	183024124	rs35853177	0.00117531	chr1:182996553:182996784
chr1	183100563	183100563	rs4997370	4.21296e-05	chr1:183008700:183010014
chr1	182998377	182998377	rs10911200	0.00180786	chr1:183012932:183013439
chr1	183022555	183022555	rs59609827	2.57448e-07	chr1:183013728:183014504
chr1	182966336	182966337	rs35278448	1.06562e-07	chr1:183017192:183018590
chr1	183024123	183024124	rs35853177	1.72792e-07	chr1:183028320:183030914
chr1	182970698	182970698	rs4651136	1.38701e-31	chr1:183039274:183041509
chr1	183053480	183053481	chr1_183053480_GA_G	8.94141e-15	chr1:183049145:183050390
chr1	182986808	182986808	rs11460729	0.00912518	chr1:183061159:183061443
chr1	182970296	182970297	rs5779148	0.000567392	chr1:183071084:183071507
chr1	183008065	183008066	rs66985134	0.00278925	chr1:183074397:183075966
chr1	183164473	183164473	rs3768610	8.24496e-08	chr1:183163689:183165143
chr1	182227294	182227294	rs191606702	0.0292967	chr1:183218420:183218637
chr1	183584443	183584447	rs57926010	0.022464	chr1:183241278:183242782
chr1	183404343	183404344	rs34617822	7.78427e-07	chr1:183439133:183442571
chr1	183471295	183471295	rs789193	3.94358e-10	chr1:183447084:183451169
chr1	183440720	183440720	rs4047761	0.0136203	chr1:183466991:183468221
chr1	183444064	183444064	rs75958659	0.00250525	chr1:183474542:183475398
chr1	183550475	183550475	rs35734725	0.0212304	chr1:183549043:183550163
chr1	183561517	183561517	rs10911367	1.6902e-24	chr1:183561934:183563382
chr1	183701011	183701011	rs12726055	5.85578e-23	chr1:183699268:183701180
chr1	183806536	183806546	rs374796028	1.70936e-06	chr1:183773965:183777739
chr1	183818217	183818218	rs66545332	0.00657022	chr1:183786101:183787209
chr1	183806536	183806546	rs374796028	0.0115489	chr1:183790672:183791987
chr1	183830781	183830781	rs3010065	0.0498869	chr1:183804320:183804836
chr1	183815675	183815675	rs4279820	0.00208724	chr1:183810480:183815027
chr1	183843045	183843045	rs10911456	0.0438688	chr1:183842640:183843684
chr1	183880299	183880299	rs12083450	0.00063844	chr1:183870578:183872434
chr1	183830781	183830781	rs3010065	0.0388903	chr1:183884555:183885281
chr1	183163127	183163127	rs513398	0.0329384	chr1:183901257:183901613
chr1	184656801	184656801	rs6677073	0.00463978	chr1:184711656:184713085
chr1	184715417	184715417	rs35478695	9.73149e-16	chr1:184714478:184717175
chr1	184727790	184727790	rs35699050	0.000215933	chr1:184722496:184725109
chr1	184912737	184912737	rs11403698	0.00124156	chr1:184793712:184795408
chr1	184803508	184803508	rs630030	6.64206e-20	chr1:184812343:184813825
chr1	184912737	184912737	rs11403698	6.2096e-06	chr1:184835303:184837576
chr1	184837020	184837020	rs34039006	0.000631423	chr1:184850853:184852884
chr1	184912737	184912737	rs11403698	0.00173308	chr1:184873754:184875135
chr1	184886478	184886478	rs12728551	0.0326887	chr1:184886558:184887608
chr1	184953041	184953041	rs234121	0.0105064	chr1:184913753:184915971
chr1	184912737	184912737	rs11403698	6.56704e-09	chr1:184941120:184944060
chr1	185225705	185225705	rs147772141	0.000136069	chr1:185284716:185287644
chr1	186160860	186160860	rs75433882	0.0228362	chr1:185296822:185299129
chr1	185336295	185336295	rs7548599	8.48482e-07	chr1:185306717:185309504
chr1	185340748	185340748	rs7544902	0.0120338	chr1:185314677:185316529
chr1	185353741	185353741	rs10798010	2.20266e-12	chr1:185367476:185368749
chr1	185375148	185375148	rs10911720	2.79006e-15	chr1:185373569:185373865
chr1	185353741	185353741	rs10798010	1.4907e-24	chr1:185375438:185375851
chr1	185353087	185353087	rs6668982	1.20001e-19	chr1:185377718:185378496
chr1	185353741	185353741	rs10798010	4.02527e-16	chr1:185378774:185379629
chr1	185409061	185409061	rs10732976	2.10315e-13	chr1:185408077:185409886
chr1	185504620	185504620	rs34233966	5.97604e-07	chr1:185503980:185504835
chr1	185529105	185529105	rs491134	4.64977e-16	chr1:185535435:185538407
chr1	185667655	185667655	rs199798925	0.0320182	chr1:185662714:185664080
chr1	185214358	185214358	rs78607113	0.0153348	chr1:186152730:186153512
chr1	186931504	186931504	rs76405099	4.94909e-07	chr1:186868280:186869339
chr1	186964935	186964935	rs10911977	1.65639e-09	chr1:186947395:186948314
chr1	191143583	191143583	rs76787510	9.22392e-05	chr1:191142676:191144901
chr1	192574395	192574395	rs75622299	0.00394742	chr1:192577559:192579261
chr1	192604314	192604314	rs10921224	0.0122939	chr1:192671734:192673086
chr1	192777564	192777564	rs2746071	0.000602309	chr1:192775436:192779693
chr1	193230748	193230748	rs142235561	1.29384e-08	chr1:193073221:193075226
chr1	193283608	193283608	rs2370264	7.99624e-07	chr1:193090475:193092421
chr1	193337630	193337631	rs35006205	6.44572e-18	chr1:193337066:193338321
chr1	193461282	193461282	rs12729450	1.47931e-23	chr1:193455717:193456460
chr1	193583816	193583816	rs61831965	0.00193874	chr1:193583512:193584867
chr1	193985906	193985906	rs190499596	0.0326013	chr1:193982897:193983168
chr1	195157535	195157535	rs626093	0.0019691	chr1:195164896:195165824
chr1	196015648	196015648	rs11809275	0.00312585	chr1:196436170:196436382
chr1	196167988	196167988	rs140207890	0.0193543	chr1:197069702:197070049
chr1	197151246	197151246	rs1415217	1.73907e-25	chr1:197150400:197152436
chr1	198146240	198146240	rs1938378	0.00680642	chr1:198144509:198145671
chr1	198140808	198140808	chr1_198140808_G_GA	0.00252198	chr1:198157100:198157712
chr1	198618707	198618707	rs6686725	1.02064e-13	chr1:198602575:198603528
chr1	198619686	198619686	rs1326270	0.00990316	chr1:198624280:198627959
chr1	199010721	199010721	rs1434282	1.82478e-09	chr1:199009590:199011925
chr1	199010721	199010721	rs1434282	0.0344428	chr1:199035210:199037560
chr1	199012478	199012478	rs1036332	0.0470684	chr1:199057855:199059850
chr1	199109802	199109802	rs13374545	0.000568732	chr1:199119927:199122146
chr1	198994696	198994697	rs35481188	0.000221103	chr1:199141295:199144105
chr1	199252292	199252292	rs17631471	0.000120152	chr1:199194648:199196485
chr1	199243228	199243228	rs1325190	6.70171e-41	chr1:199241173:199243756
chr1	199243228	199243228	rs1325190	2.75529e-12	chr1:199248148:199249719
chr1	199243228	199243228	rs1325190	9.2534e-06	chr1:199251589:199253024
chr1	199243228	199243228	rs1325190	1.54935e-06	chr1:199276970:199277798
chr1	199243228	199243228	rs1325190	0.00341081	chr1:199278181:199278467
chr1	199244189	199244189	rs1325191	2.84856e-07	chr1:199368890:199370192
chr1	199456716	199456716	rs12089509	8.37648e-06	chr1:199458962:199459604
chr1	199250270	199250270	rs2060581	0.0259614	chr1:199467680:199468627
chr1	200263870	200263870	rs2185277	2.64087e-07	chr1:200270858:200272175
chr1	200517444	200517444	rs111995547	0.00980487	chr1:200529915:200531985
chr1	200593274	200593274	rs11801179	7.89804e-05	chr1:200593926:200594502
chr1	200593274	200593274	rs11801179	5.8073e-11	chr1:200594893:200595284
chr1	200593274	200593274	rs11801179	7.22012e-23	chr1:200595991:200598209
chr1	200593274	200593274	rs11801179	8.73568e-08	chr1:200602737:200603946
chr1	200658172	200658172	rs75333843	0.000447331	chr1:200637757:200640272
chr1	200696953	200696953	rs7516036	0.000534015	chr1:200678079:200678678
chr1	200593274	200593274	rs11801179	0.00445818	chr1:200707308:200710305
chr1	200593174	200593174	rs11804350	0.0182503	chr1:200743098:200744819
chr1	200636346	200636346	rs6427836	0.014099	chr1:200800293:200801091
chr1	200720116	200720116	rs59324679	1.31904e-12	chr1:200835172:200835652
chr1	200820610	200820610	rs10920052	0.00156578	chr1:200836004:200836981
chr1	200820610	200820610	rs10920052	0.0186541	chr1:200838120:200839655
chr1	200874375	200874375	rs2134757	0.00579954	chr1:200856797:200858199
chr1	200928448	200928448	rs12045164	0.00795003	chr1:200859819:200861645
chr1	200865768	200865768	rs296533	4.26966e-07	chr1:200864737:200865226
chr1	200877786	200877786	rs2279837	4.89809e-07	chr1:200876245:200879777
chr1	200060568	200060568	rs34615585	0.00235676	chr1:200953224:200953575
chr1	200880262	200880263	rs66499924	0.0021998	chr1:200988175:200990927
chr1	200996189	200996189	rs6427870	0.0295639	chr1:200994884:200996483
chr1	201110963	201110963	rs4915486	8.91927e-09	chr1:201122813:201124202
chr1	201374677	201374677	rs2799680	5.81708e-11	chr1:201373509:201375203
chr1	201448764	201448764	rs11579094	3.69001e-05	chr1:201449253:201450329
chr1	201451853	201451853	rs1932020	0.00126961	chr1:201451123:201453032
chr1	200786311	200786311	chr1_200786311_C_T	0.03471	chr1:201742338:201744932
chr1	201430546	201430546	rs11589121	0.0452064	chr1:201914624:201916554
chr1	201994404	201994405	rs11358180	1.00781e-05	chr1:202003519:202005055
chr1	202143474	202143474	rs12410520	2.27403e-34	chr1:202148707:202149418
chr1	202486758	202486759	rs59698189	0.0185747	chr1:202515270:202517283
chr1	202931839	202931839	rs2232854	0.0423774	chr1:202935820:202938874
chr1	203347210	203347210	rs6697045	2.28097e-11	chr1:203349067:203351752
chr1	203643273	203643273	rs12118835	1.36834e-05	chr1:203642538:203643830
chr1	203687154	203687154	rs4951107	7.58485e-05	chr1:203685375:203685750
chr1	204418889	204418889	rs2999492	3.26653e-05	chr1:204418022:204418242
chr1	204450482	204450482	rs938125	2.40168e-12	chr1:204449429:204451693
chr1	204457336	204457336	rs7556371	0.0257855	chr1:204462436:204465077
chr1	204472009	204472009	rs56334721	0.00666913	chr1:204481707:204483305
chr1	204489500	204489501	rs11290909	8.81952e-07	chr1:204484779:204486595
chr1	204452779	204452779	rs12402641	2.11323e-07	chr1:204493332:204494357
chr1	204505487	204505487	rs10458588	8.01193e-10	chr1:204494652:204494989
chr1	204703869	204703869	rs9887960	0.0286065	chr1:204706469:204707086
chr1	204947702	204947702	rs3892248	2.59661e-15	chr1:204960225:204963073
chr1	204979692	204979692	rs59924587	0.00199617	chr1:204983153:204984554
chr1	205186206	205186206	rs73083129	0.000606468	chr1:205179608:205181827
chr1	205562524	205562524	rs11805661	1.12381e-07	chr1:205560875:205564027
chr1	205561372	205561372	rs7529077	9.53682e-06	chr1:205568194:205569865
chr1	205600653	205600653	rs6593957	0.00463864	chr1:205598869:205601793
chr1	205757800	205757800	rs12747475	0.0358943	chr1:205742211:205742543
chr1	205679887	205679887	rs823096	9.40523e-08	chr1:205742980:205744988
chr1	205792680	205792680	rs844004	0.0366824	chr1:205781423:205783128
chr1	205792680	205792680	rs844004	1.30336e-15	chr1:205792800:205793125
chr1	205789282	205789282	rs823080	0.000697183	chr1:205818759:205819327
chr1	205889329	205889329	rs16856470	0.00879406	chr1:205886954:205887459
chr1	206650852	206650852	rs5780344	0.000507095	chr1:206643029:206645874
chr1	206648769	206648769	rs4845107	0.010317	chr1:206646172:206646404
chr1	206654738	206654738	rs12724769	5.93142e-24	chr1:206654081:206655106
chr1	206669958	206669958	rs15672	2.62747e-08	chr1:206668481:206671425
chr1	206677170	206677170	rs3849272	1.66926e-25	chr1:206676614:206678119
chr1	206683095	206683095	rs868937	1.63341e-06	chr1:206680047:206681115
chr1	206749181	206749181	rs6660116	2.15542e-08	chr1:206728994:206733702
chr1	206746125	206746125	rs58579536	1.01123e-06	chr1:206748288:206749827
chr1	206844632	206844632	rs4845127	0.00236369	chr1:206852211:206854651
chr1	206911253	206911253	rs77157682	1.03029e-07	chr1:206910773:206911409
chr1	206855800	206855800	rs17014160	0.00586629	chr1:206911945:206912795
chr1	206956116	206956116	rs61815643	0.00516744	chr1:206955496:206959153
chr1	206997892	206997892	rs2056226	2.59768e-31	chr1:206997264:206998337
chr1	206997892	206997892	rs2056226	0.0108892	chr1:207002422:207003577
chr1	206321590	206321590	rs114377062	0.0234553	chr1:207152480:207153406
chr1	207529576	207529576	rs1546431	2.83263e-11	chr1:207471709:207472206
chr1	207466752	207466752	rs2782848	3.97745e-08	chr1:207481673:207483938
chr1	207632796	207632796	rs17044525	1.83079e-05	chr1:207580836:207581872
chr1	207570177	207570177	rs6667140	0.0349124	chr1:207601940:207602167
chr1	207408969	207408969	rs61821051	0.0218618	chr1:207668882:207671582
chr1	207361011	207361011	rs1429907	0.0191668	chr1:207746247:207746800
chr1	207824133	207824135	rs147416376	0.013327	chr1:207817800:207818967
chr1	207822767	207822767	rs6540436	0.0344895	chr1:207823559:207823793
chr1	208000018	208000018	rs2488249	0.00044888	chr1:208004776:208006382
chr1	208045433	208045433	rs201719677	0.00255613	chr1:208034783:208035677
chr1	208069877	208069877	rs2488250	8.99975e-08	chr1:208063431:208064423
chr1	208119012	208119016	rs149107697	0.00602704	chr1:208107732:208109195
chr1	208362758	208362758	rs4844414	1.55386e-10	chr1:208360405:208362564
chr1	208362758	208362758	rs4844414	0.000202009	chr1:208362868:208363360
chr1	208326212	208326212	rs4844411	0.00824619	chr1:208376329:208378002
chr1	208349087	208349087	rs1545341	0.000107643	chr1:208386629:208387696
chr1	208777895	208777895	rs869521	3.08947e-19	chr1:208760039:208760458
chr1	208777895	208777895	rs869521	8.38856e-42	chr1:208776730:208779042
chr1	208779592	208779592	rs2282358	3.89011e-05	chr1:208814662:208815261
chr1	208800500	208800500	rs1856721	0.0156574	chr1:208815724:208816265
chr1	209277749	209277749	rs12405410	1.25531e-09	chr1:209161628:209162901
chr1	209276472	209276472	rs1174556	1.16492e-06	chr1:209212109:209213376
chr1	209279543	209279543	rs12407215	4.22408e-09	chr1:209235649:209237054
chr1	209280976	209280976	rs2970568	1.03256e-18	chr1:209259587:209261048
chr1	209277749	209277749	rs12405410	1.34944e-11	chr1:209268923:209270062
chr1	209276472	209276472	rs1174556	3.94648e-22	chr1:209276797:209277078
chr1	209280976	209280976	rs2970568	2.71515e-29	chr1:209279928:209280917
chr1	209280976	209280976	rs2970568	1.42095e-25	chr1:209281204:209282550
chr1	209269627	209269627	rs6540507	0.0324447	chr1:209307024:209307301
chr1	209276472	209276472	rs1174556	0.0113891	chr1:209307707:209308186
chr1	209833446	209833446	rs7542165	0.000135227	chr1:209832168:209834031
chr1	209919564	209919566	rs74264700	0.000342902	chr1:209941054:209943584
chr1	209994012	209994012	rs597673	3.39908e-46	chr1:209979185:209980101
chr1	210001048	210001048	rs660975	2.05856e-26	chr1:210000722:210002073
chr1	211689772	211689772	rs1812117	0.0232798	chr1:211544865:211545094
chr1	211556131	211556131	rs41303051	9.138e-11	chr1:211555141:211557213
chr1	211698153	211698153	rs6664769	0.00176367	chr1:211691472:211693178
chr1	211728293	211728293	rs73073202	4.84685e-21	chr1:211744258:211744523
chr1	211751025	211751025	rs2278652	0.000151181	chr1:211744836:211746191
chr1	211762997	211762997	rs115121577	0.00399325	chr1:211755211:211755584
chr1	211770133	211770133	rs17640020	0.000816648	chr1:211779222:211781540
chr1	211786086	211786086	rs11583462	0.000204159	chr1:211786060:211787549
chr1	211851059	211851059	rs785317	5.77966e-09	chr1:211851340:211851571
chr1	211869417	211869417	rs2587488	0.00499663	chr1:211868247:211869281
chr1	211871846	211871846	rs12742934	3.92805e-06	chr1:211869606:211872616
chr1	212067856	212067856	rs12126358	0.0447955	chr1:212107762:212109588
chr1	212091396	212091396	chr1_212091396_C_T	0.0201453	chr1:212111360:212113245
chr1	212357301	212357301	rs12041554	0.00764064	chr1:212334488:212337319
chr1	212360204	212360204	rs58574450	6.84278e-08	chr1:212359667:212361700
chr1	212392953	212392953	rs6540733	0.00866941	chr1:212399016:212399930
chr1	212365800	212365800	rs10863953	0.000156688	chr1:212407568:212408776
chr1	212422567	212422567	rs145038793	0.00126928	chr1:212428225:212430870
chr1	212388607	212388607	rs7548606	0.0329058	chr1:212465853:212466810
chr1	212669575	212669575	rs11385306	0.00937667	chr1:212664640:212664913
chr1	212877247	212877247	rs7549091	7.34723e-12	chr1:212871492:212874532
chr1	213658675	213658675	rs75514978	0.0477972	chr1:212900568:212901903
chr1	213067648	213067648	rs148803018	0.00181424	chr1:212942318:212944163
chr1	212906775	212906779	rs140675222	0.0220239	chr1:212964422:212966377
chr1	212920526	212920526	rs72758435	2.96412e-06	chr1:212979446:212979870
chr1	213031948	213031948	rs11120047	0.00319671	chr1:212992413:212994876
chr1	212884450	212884450	rs116534069	1.18243e-13	chr1:213004860:213008056
chr1	213052330	213052331	rs35604707	8.74441e-07	chr1:213030512:213032675
chr1	213031473	213031473	rs2201602	8.55391e-70	chr1:213045303:213048027
chr1	213093388	213093388	rs1284862	3.40086e-22	chr1:213093265:213094370
chr1	213099788	213099788	rs3121158	2.61091e-08	chr1:213101495:213102943
chr1	213081945	213081945	rs113316014	0.00763534	chr1:213116743:213119148
chr1	213063767	213063767	rs2047287	3.93129e-05	chr1:213119502:213120207
chr1	213047985	213047985	rs4951646	0.00557042	chr1:213123462:213123721
chr1	213064645	213064677	rs57185946	0.000335735	chr1:213124011:213124592
chr1	213136363	213136363	rs78602021	0.000407843	chr1:213132864:213133888
chr1	214142434	214142434	rs76860980	0.0311155	chr1:213365715:213366020
chr1	214544092	214544092	rs78540620	0.0425835	chr1:214453697:214455716
chr1	214601327	214601327	rs61819573	6.129e-06	chr1:214599812:214603086
chr1	214398058	214398058	rs7539006	0.0123243	chr1:215287062:215288730
chr1	216183898	216183898	rs11120713	7.20323e-05	chr1:216179571:216180104
chr1	217536365	217536365	rs111242175	1.7273e-06	chr1:217542221:217543542
chr1	219230934	219230934	rs78972091	2.25877e-06	chr1:219239623:219240901
chr1	219652467	219652467	rs34927463	0.0184243	chr1:219633014:219635905
chr1	220187143	220187143	rs76523895	0.0195985	chr1:219649164:219650900
chr1	219743462	219743462	chr1_219743462_G_GA	0.000118174	chr1:219754859:219755713
chr1	219961399	219961399	rs368871940	3.73187e-06	chr1:219971084:219972437
chr1	220159706	220159706	rs2647460	8.36643e-07	chr1:220158389:220159135
chr1	220201082	220201082	rs2647457	3.18665e-06	chr1:220161148:220162624
chr1	220189734	220189735	rs34626963	0.00385722	chr1:220185424:220187224
chr1	220256672	220256672	rs111361334	0.0112309	chr1:220262471:220264064
chr1	220392638	220392638	rs5781168	0.00126735	chr1:220392284:220393243
chr1	220418466	220418466	rs60329512	0.00033834	chr1:220444292:220446523
chr1	220922777	220922777	rs76363804	0.0464318	chr1:220829088:220829611
chr1	220865733	220865733	rs415273	1.99015e-10	chr1:220863623:220864299
chr1	220868627	220868627	rs437078	1.23993e-12	chr1:220884410:220885210
chr1	220889928	220889928	rs2994531	8.19964e-11	chr1:220890911:220891327
chr1	220889928	220889928	rs2994531	1.50322e-11	chr1:220891612:220893430
chr1	220868627	220868627	rs437078	1.90293e-10	chr1:220905935:220907160
chr1	220868627	220868627	rs437078	0.000183864	chr1:220921144:220922627
chr1	220914861	220914861	rs11118595	0.0105635	chr1:220940753:220942308
chr1	220891416	220891416	rs337180	0.00202977	chr1:220943406:220944569
chr1	220941444	220941444	rs11118598	0.0241559	chr1:220959609:220960996
chr1	222249550	222249550	rs184794035	0.0326155	chr1:221717092:221717742
chr1	221817165	221817165	rs2378461	4.20759e-16	chr1:221816517:221818987
chr1	221857359	221857359	rs6685165	8.79285e-09	chr1:221840309:221841709
chr1	221927143	221927143	rs4603139	0.0131776	chr1:221906637:221908695
chr1	221952958	221952958	rs11118858	0.0303706	chr1:221951442:221952813
chr1	221948869	221948869	rs12029988	0.0112364	chr1:221966478:221969116
chr1	221518256	221518256	rs151049317	0.015003	chr1:221984134:221984430
chr1	221996648	221996648	rs12116426	2.89643e-12	chr1:221995619:221996499
chr1	221992803	221992803	rs4506459	5.90585e-22	chr1:221996842:221998143
chr1	222032928	222032928	chr1_222032928_T_TAC	0.00617864	chr1:222011051:222014543
chr1	222048876	222048876	rs4846357	0.00775892	chr1:222050580:222052559
chr1	222165909	222165909	rs12126292	0.00811087	chr1:222161599:222162059
chr1	222165909	222165909	rs12126292	8.78606e-19	chr1:222166987:222169035
chr1	222088216	222088216	rs111428027	0.0411372	chr1:222182133:222182983
chr1	222578295	222578295	rs1108869	5.7523e-05	chr1:222577910:222578766
chr1	222762709	222762709	rs17464857	7.84052e-07	chr1:222745419:222746611
chr1	222762709	222762709	rs17464857	3.28107e-23	chr1:222754755:222757517
chr1	222722330	222722330	rs34630232	1.17248e-05	chr1:222762368:222764021
chr1	222832295	222832295	rs2291834	0.0365621	chr1:222790424:222792581
chr1	222811869	222811869	chr1_222811869_A_AACAC	1.6506e-11	chr1:222806773:222808343
chr1	222862992	222862992	rs71524942	6.02275e-07	chr1:222827526:222829287
chr1	222825761	222825761	rs2936019	0.00712774	chr1:222867861:222868618
chr1	222948933	222948933	rs61837144	7.06707e-24	chr1:222945032:222947163
chr1	222971968	222971968	rs4846778	0.00611918	chr1:223254433:223254983
chr1	223881443	223881443	rs61823962	2.59029e-12	chr1:223893786:223895984
chr1	224018930	224018932	rs369546806	0.00394131	chr1:224032441:224034780
chr1	224177397	224177397	rs9728309	1.83718e-09	chr1:224179694:224181699
chr1	224423114	224423114	rs140472214	5.10975e-29	chr1:224423325:224424096
chr1	224423635	224423635	rs35435356	0.0403017	chr1:224432362:224434075
chr1	224543093	224543093	rs10799568	0.0459712	chr1:224517058:224518765
chr1	224530195	224530195	chr1_224530195_G_C	1.74822e-05	chr1:224521334:224522253
chr1	224648475	224648476	rs11322243	1.91107e-06	chr1:224544396:224546410
chr1	224651116	224651116	rs35920703	1.15504e-07	chr1:224552773:224553887
chr1	224690834	224690834	rs6665956	0.00139852	chr1:224690394:224692023
chr1	225493668	225493668	rs12035153	0.0170276	chr1:224932918:224934695
chr1	225549559	225549559	rs34468361	0.00265279	chr1:225550267:225550975
chr1	225660069	225660069	rs12737942	1.13699e-15	chr1:225665435:225666028
chr1	225316226	225316226	rs4641280	0.0463621	chr1:225760491:225761597
chr1	226027201	226027201	rs4149225	0.0194321	chr1:226035242:226037622
chr1	226612299	226612299	rs116835061	0.0387892	chr1:226084049:226086741
chr1	226111945	226111945	rs77157663	0.0182965	chr1:226110993:226112691
chr1	226187129	226187129	rs73100512	0.000273924	chr1:226178058:226179540
chr1	226187899	226187899	rs2755093	6.45578e-15	chr1:226186270:226188795
chr1	226187899	226187899	rs2755093	3.3383e-06	chr1:226189496:226190898
chr1	226217993	226217993	rs35446977	1.87415e-10	chr1:226216154:226218253
chr1	226294620	226294621	rs34588026	0.029458	chr1:226314664:226316702
chr1	226303344	226303344	rs145481440	4.03229e-08	chr1:226319823:226321529
chr1	226327526	226327528	rs72115007	9.31269e-16	chr1:226335362:226335942
chr1	226383649	226383649	rs9662709	1.99639e-15	chr1:226336276:226336922
chr1	226371939	226371939	rs9660924	6.33674e-07	chr1:226345084:226346429
chr1	226371439	226371439	rs9660696	2.17826e-18	chr1:226347168:226348661
chr1	226486887	226486887	rs2254723	8.84448e-05	chr1:226411117:226412097
chr1	226532848	226532848	rs6426538	9.60194e-08	chr1:226532139:226533001
chr1	226537868	226537868	rs878366	1.45051e-06	chr1:226536641:226538683
chr1	226602397	226602397	rs28407557	0.00559406	chr1:226592998:226596394
chr1	226614072	226614072	rs7550686	3.4135e-30	chr1:226612542:226613823
chr1	226912891	226912891	rs708772	0.000482229	chr1:226904427:226905747
chr1	226877270	226877270	chr1_226877270_T_G	0.0102883	chr1:226951079:226954092
chr1	227071048	227071048	rs1295642	0.0159054	chr1:227071784:227072803
chr1	227175489	227175490	rs3841722	0.000143647	chr1:227176760:227178521
chr1	227214745	227214745	rs61834039	0.0445799	chr1:227182787:227184395
chr1	227104977	227104977	rs4653777	0.0160946	chr1:227231224:227231532
chr1	227355262	227355262	rs4653801	3.8114e-18	chr1:227354477:227355828
chr1	227376624	227376624	rs115302983	0.00539559	chr1:227379062:227380505
chr1	227562721	227562721	rs77487289	9.09734e-05	chr1:227504073:227504534
chr1	227471650	227471650	rs11803651	6.54121e-07	chr1:227504880:227506925
chr1	227471650	227471650	rs11803651	8.8548e-06	chr1:227507977:227508774
chr1	227591896	227591896	rs145851120	3.6104e-06	chr1:227509075:227509481
chr1	227113982	227113982	rs144478150	0.0114538	chr1:227915761:227917029
chr1	227920962	227920962	rs41270161	8.60863e-10	chr1:227947426:227948728
chr1	227931720	227931720	rs80044619	5.2206e-13	chr1:227949196:227949496
chr1	227931720	227931720	rs80044619	4.62825e-08	chr1:227949833:227950247
chr1	228634078	228634082	rs147080955	0.000267166	chr1:228633243:228634169
chr1	228940701	228940701	rs77206352	0.0489465	chr1:228644401:228647393
chr1	228666890	228666890	rs56026869	0.002042	chr1:228666122:228667504
chr1	228771681	228771681	rs201827705	6.16554e-06	chr1:228757488:228758263
chr1	228685780	228685780	rs114270204	0.0257326	chr1:228768608:228769407
chr1	228782866	228782866	rs6426508	1.48814e-06	chr1:228773059:228773853
chr1	229277059	229277059	rs3923210	9.45735e-08	chr1:229274348:229275968
chr1	229461801	229461801	rs237802	5.129e-33	chr1:229460948:229462523
chr1	229616599	229616600	rs5781543	0.00676017	chr1:229692862:229695425
chr1	229714892	229714892	rs116265206	1.73826e-06	chr1:229714392:229715447
chr1	229828563	229828563	rs55705983	1.23201e-05	chr1:229828560:229829129
chr1	229823398	229823398	rs61824021	0.000214499	chr1:229829486:229830192
chr1	230560518	230560518	rs111713276	0.0196381	chr1:230139404:230140769
chr1	230321019	230321019	rs674256	0.00601416	chr1:230281062:230282480
chr1	230286220	230286220	rs115126145	4.45011e-12	chr1:230285307:230286696
chr1	230324801	230324801	rs641038	0.00797039	chr1:230304554:230306826
chr1	230317940	230317941	rs146436525	1.05547e-11	chr1:230312568:230313324
chr1	230324801	230324801	rs641038	1.07932e-05	chr1:230321295:230321981
chr1	230317940	230317941	rs146436525	0.0175451	chr1:230345730:230346498
chr1	230410162	230410162	rs12091838	0.00233352	chr1:230410082:230410323
chr1	231099588	231099588	rs12136256	2.36534e-39	chr1:231092287:231094631
chr1	231099588	231099588	rs12136256	0.000143673	chr1:231107949:231109488
chr1	231401596	231401596	rs532226	0.0303647	chr1:231376022:231378221
chr1	231754879	231754879	rs6541280	0.00439969	chr1:231739341:231739997
chr1	231768539	231768539	rs751229	2.19644e-11	chr1:231761877:231763581
chr1	232752437	232752437	rs61823267	0.0333006	chr1:232713556:232715945
chr1	232728542	232728542	rs10495330	5.56078e-05	chr1:232725276:232727467
chr1	232728542	232728542	rs10495330	6.15826e-09	chr1:232732240:232734518
chr1	232754412	232754412	rs112094460	9.38316e-11	chr1:232735064:232736563
chr1	232729462	232729462	rs147305364	0.0168763	chr1:232765115:232766613
chr1	232941153	232941153	rs12409898	2.89216e-17	chr1:232940577:232942021
chr1	233059755	233059755	rs41417151	7.10424e-10	chr1:233059074:233060456
chr1	233080954	233080954	rs6678880	0.000117956	chr1:233079023:233080727
chr1	233737019	233737019	rs1773952	0.0345097	chr1:233733587:233736590
chr1	234451159	234451159	rs508186	9.63867e-27	chr1:234450430:234452324
chr1	234462088	234462088	rs568614	0.000134276	chr1:234461835:234462826
chr1	234534763	234534763	rs12078194	1.80046e-33	chr1:234533732:234535329
chr1	234534763	234534763	rs12078194	0.0148339	chr1:234535911:234537856
chr1	234563556	234563556	rs10910434	9.9381e-05	chr1:234569023:234570229
chr1	234625607	234625607	rs271743	5.70624e-11	chr1:234608313:234609604
chr1	234623253	234623253	rs271744	4.09732e-05	chr1:234613325:234615248
chr1	234631187	234631187	rs12085070	0.00394522	chr1:234630083:234631761
chr1	234734956	234734956	rs10910476	2.73146e-08	chr1:234734536:234736637
chr1	234764966	234764966	rs643342	0.00947521	chr1:234765072:234765350
chr1	234660129	234660129	rs587929	0.0270654	chr1:234904222:234904702
chr1	234908600	234908600	rs56665506	0.000435941	chr1:234907212:234908864
chr1	235035331	235035331	rs2803001	1.4275e-17	chr1:235029192:235030415
chr1	235035709	235035709	rs2802998	0.0110148	chr1:235061181:235063613
chr1	235142233	235142233	rs28654124	1.61898e-07	chr1:235140130:235140724
chr1	235144605	235144605	rs28821551	2.08024e-40	chr1:235141011:235142029
chr1	234915656	234915656	rs2501745	0.00401942	chr1:235166067:235166488
chr1	235257838	235257838	rs4269828	0.00175875	chr1:235267382:235269325
chr1	235514455	235514455	rs1806603	1.95937e-06	chr1:235432283:235432729
chr1	235371991	235371991	rs35443364	2.31169e-05	chr1:235438113:235439989
chr1	235378896	235378896	rs7531921	1.71707e-09	chr1:235500013:235501387
chr1	235653025	235653025	rs291397	9.73629e-10	chr1:235666193:235669132
chr1	235805449	235805450	rs10710527	0.0402121	chr1:235804926:235806470
chr1	235927137	235927137	rs2799442	1.26384e-06	chr1:236028932:236032156
chr1	236102226	236102226	rs10803159	2.60984e-19	chr1:236101634:236103721
chr1	236135496	236135496	rs766889	0.000480184	chr1:236134447:236136419
chr1	236296987	236296987	rs77610102	0.000863826	chr1:236229465:236230959
chr1	236264749	236264749	rs146938366	1.2232e-08	chr1:236260242:236261205
chr1	236307360	236307360	rs10924341	6.24768e-10	chr1:236304792:236307156
chr1	236377687	236377687	rs1405626	0.00548218	chr1:236380021:236380572
chr1	236413230	236413230	rs2477599	1.91639e-06	chr1:236386647:236387211
chr1	236413937	236413937	rs199794022	0.000436648	chr1:236422628:236423352
chr1	236466620	236466620	rs2590572	0.000203398	chr1:236534026:236534332
chr1	236541624	236541624	rs582408	2.22256e-06	chr1:236541280:236541921
chr1	236475622	236475622	rs10754565	0.0107277	chr1:236556936:236559374
chr1	236578848	236578848	rs649992	7.00921e-08	chr1:236592755:236594077
chr1	236687887	236687887	rs146975800	3.02154e-06	chr1:236686765:236688643
chr1	236766868	236766868	rs17585446	0.00405526	chr1:236695018:236695710
chr1	236803402	236803402	rs531997	0.00585663	chr1:236766740:236768466
chr1	236999656	236999656	rs2385504	0.0107928	chr1:236999107:237000167
chr1	238214574	238214575	rs201327713	0.000616215	chr1:238222863:238223934
chr1	238173571	238173571	rs7516081	0.000192755	chr1:238224438:238226601
chr1	239622939	239622939	rs58463672	3.02166e-07	chr1:239620341:239622322
chr1	241494578	241494578	rs7512603	1.33772e-08	chr1:241493524:241494449
chr1	241710324	241710324	rs10926515	1.13587e-05	chr1:241705278:241706419
chr1	241801396	241801396	rs186606764	0.000426977	chr1:241801800:241804213
chr1	241956436	241956436	rs4548421	1.87354e-13	chr1:241973928:241975276
chr1	241928489	241928490	rs61516761	0.0228237	chr1:241980351:241981942
chr1	242002481	242002481	rs6698254	2.08157e-30	chr1:242001528:242003423
chr1	242010574	242010574	rs1635518	2.19195e-12	chr1:242010593:242012582
chr1	242062780	242062780	rs851787	0.00666779	chr1:242062081:242063154
chr1	242354013	242354013	rs178428	2.78735e-05	chr1:242342641:242344316
chr1	242952253	242952253	rs76303688	3.13054e-09	chr1:242946921:242948849
chr1	242952253	242952253	rs76303688	4.56165e-12	chr1:242951775:242953488
chr1	242929551	242929551	rs115636515	0.0269973	chr1:242976057:242977909
chr1	243049643	243049643	rs12028291	0.000353627	chr1:243048701:243050215
chr1	243262131	243262131	rs806232	1.44206e-19	chr1:243264365:243265444
chr1	243265174	243265174	rs151175848	0.0278014	chr1:243268760:243269690
chr1	243271453	243271453	rs4658536	2.86213e-07	chr1:243277059:243278499
chr1	243396326	243396326	rs10926974	1.9144e-05	chr1:243407193:243408681
chr1	243428152	243428152	rs12741781	3.23418e-28	chr1:243427091:243428686
chr1	243518151	243518151	rs2802728	7.14542e-24	chr1:243517234:243518637
chr1	243979078	243979078	chr1_243979078_A_AGTTGTTGTTGTTGTTGTTGTT	0.00590325	chr1:243750709:243753569
chr1	243979078	243979078	chr1_243979078_A_AGTTGTTGTTGTTGTTGTTGTT	0.0430102	chr1:243876349:243877197
chr1	243911655	243911656	rs34770085	3.26764e-08	chr1:243890025:243892336
chr1	242937070	242937073	rs74399919	0.00732841	chr1:243894952:243895224
chr1	244487737	244487737	rs61577594	8.61984e-07	chr1:244461897:244463683
chr1	244487759	244487759	rs59119547	5.59855e-18	chr1:244482007:244483987
chr1	244487737	244487737	rs61577594	3.52525e-29	chr1:244485975:244486393
chr1	244487737	244487737	rs61577594	2.39563e-27	chr1:244487611:244489291
chr1	244489874	244489874	rs35393593	0.00120833	chr1:244504721:244505658
chr1	244520627	244520627	rs77916054	3.58511e-06	chr1:244509615:244509898
chr1	244517238	244517238	rs4658633	2.70237e-13	chr1:244512221:244513403
chr1	244517238	244517238	rs4658633	2.53085e-49	chr1:244516494:244518193
chr1	244520627	244520627	rs77916054	0.00232742	chr1:244569238:244570575
chr1	244597892	244597892	rs3127462	0.00741898	chr1:244613388:244616028
chr1	244823720	244823720	rs12126457	2.67269e-09	chr1:244825857:244826386
chr1	244979071	244979071	rs67064196	0.000127159	chr1:244978065:244980433
chr1	245080511	245080511	rs72769484	3.51014e-15	chr1:245081685:245085222
chr1	245101022	245101022	rs12082984	2.53139e-07	chr1:245103494:245104567
chr1	245206459	245206459	rs2065959	0.00171653	chr1:245132324:245135652
chr1	245186734	245186734	rs648282	4.9685e-05	chr1:245181930:245182305
chr1	246117848	246117848	rs12404624	4.29627e-11	chr1:246116162:246118272
chr1	246117848	246117848	rs12404624	0.00635454	chr1:246119421:246120143
chr1	246231155	246231155	rs61841876	1.00699e-15	chr1:246230791:246231054
chr1	246231155	246231155	rs61841876	5.34703e-12	chr1:246231336:246231565
chr1	246277639	246277639	rs34553016	7.53306e-09	chr1:246279750:246281450
chr1	246319057	246319057	rs12737899	1.08307e-06	chr1:246319599:246320021
chr1	246401072	246401072	rs12140733	1.19381e-05	chr1:246377553:246379310
chr1	246455584	246455584	rs75656144	2.45858e-07	chr1:246492913:246494339
chr1	246495276	246495277	rs11316452	0.000352053	chr1:246527221:246529866
chr1	246602482	246602482	rs55637336	2.25568e-15	chr1:246580317:246581862
chr1	246624399	246624399	rs7553210	0.000517628	chr1:246645813:246647239
chr1	246670481	246670481	rs7520453	0.000118539	chr1:246669666:246671211
chr1	246862588	246862588	rs10924809	6.74567e-33	chr1:246861801:246862990
chr1	246874377	246874377	rs12142368	0.0240833	chr1:246886934:246888621
chr1	246950800	246950800	rs28703972	0.0115688	chr1:246936016:246937229
chr1	247171390	247171390	rs61373194	3.76253e-20	chr1:247170429:247171769
chr1	247242032	247242032	rs3806269	6.46865e-13	chr1:247241082:247242698
chr1	247285224	247285224	rs4925703	9.98132e-10	chr1:247289636:247291465
chr1	247491143	247491143	rs10924987	2.71383e-13	chr1:247485568:247487044
chr1	247513049	247513049	rs6702432	1.57607e-05	chr1:247520561:247522270
chr1	247611313	247611314	rs112008153	0.0369415	chr1:247611262:247611546
chr1	247635213	247635213	rs4489599	6.92345e-29	chr1:247639003:247640618
chr1	247939112	247939112	rs79329865	0.026498	chr1:248100452:248100772
chr1	248577589	248577589	rs11436211	7.44437e-10	chr1:248567501:248568648
chr1	248593614	248593614	rs4462183	1.45278e-23	chr1:248570050:248571446
chr1	248379240	248379241	rs140728547	0.00567391	chr1:248577230:248577595
chr1	248587500	248587500	rs28750306	9.23147e-10	chr1:248590997:248592827
chr1	248587500	248587500	rs28750306	1.99378e-38	chr1:248595390:248596089
chr1	248578660	248578660	rs28687248	1.73294e-14	chr1:248597786:248598172
chr1	248577589	248577589	rs11436211	1.68471e-12	chr1:248598473:248598783
chr1	248577182	248577182	rs28692673	0.00696749	chr1:248599126:248600471
chr1	248598531	248598534	rs33985195	0.00176028	chr1:248601743:248601961
chr1	248621405	248621405	rs11488140	2.54885e-23	chr1:248611174:248615347
chr1	248591813	248591813	rs28758598	2.42723e-07	chr1:248615668:248615946
chr1	248607355	248607355	rs56379588	7.9825e-12	chr1:248634727:248635484
chr1	248630590	248630590	rs28608889	1.00698e-21	chr1:248638504:248638934
chr1	248642066	248642066	rs74227770	3.54998e-26	chr1:248644596:248646716
chr1	248737511	248737511	rs150608839	1.70635e-10	chr1:248728054:248730089
chr1	248712445	248712445	rs146187345	4.45999e-15	chr1:248735821:248736304
chr1	248807209	248807209	rs201703083	0.00489491	chr1:248739090:248739878
chr1	248807209	248807209	rs201703083	4.30358e-11	chr1:248759823:248760381
chr1	248815250	248815252	rs60008261	0.000598474	chr1:248775171:248775494
chr1	248807209	248807209	rs201703083	4.23215e-06	chr1:248776626:248777505
chr1	248807209	248807209	rs201703083	5.70415e-13	chr1:248785384:248786752
chr1	248807209	248807209	rs201703083	8.83197e-16	chr1:248791118:248792564
chr1	248626114	248626114	rs28769004	4.42688e-38	chr1:248802643:248807371
chr1	248868454	248868454	rs60734501	0.0364873	chr1:249098477:249100637
chr1	249113251	249113251	rs35877082	1.20517e-07	chr1:249119357:249121413
chr1	248713244	248713244	rs202036338	0.0159547	chr1:249218692:249221656
chr10	319570	319570	rs58995378	0.000463236	chr10:306736:307470
chr10	354301	354301	rs35198327	1.00299e-17	chr10:352503:354985
chr10	363275	363275	rs10903945	0.00120881	chr10:357918:358253
chr10	1061420	1061420	rs7900647	0.0351007	chr10:440330:440928
chr10	1005381	1005381	rs71494943	0.0310578	chr10:734580:735600
chr10	834736	834736	rs4881530	4.86588e-17	chr10:835144:835421
chr10	899071	899071	rs80282103	2.74398e-13	chr10:897259:899508
chr10	991208	991208	rs12354914	3.13424e-05	chr10:988857:991082
chr10	1080393	1080393	rs35405102	5.09921e-20	chr10:1081471:1082961
chr10	1282530	1282530	rs3793739	3.31988e-27	chr10:1281443:1282996
chr10	1470059	1470059	rs55971690	0.00192834	chr10:1467695:1468777
chr10	1511674	1511674	rs12761602	0.00321911	chr10:1507378:1507707
chr10	1690003	1690003	rs11595006	1.35588e-12	chr10:1690179:1690837
chr10	1714006	1714006	rs72766750	1.16638e-12	chr10:1691179:1691635
chr10	1980728	1980728	rs72770677	4.89706e-17	chr10:1980397:1982299
chr10	3084553	3084553	rs10794993	1.19159e-13	chr10:3089888:3091153
chr10	3139284	3139284	rs113496784	8.46907e-07	chr10:3132864:3133654
chr10	3139264	3139264	rs111354685	4.79366e-19	chr10:3136656:3138996
chr10	2195864	2195865	rs34226141	0.0447936	chr10:3173463:3173972
chr10	3698059	3698059	rs1872753	2.47345e-05	chr10:3697133:3698784
chr10	3784363	3784363	rs2894868	1.94993e-06	chr10:3782073:3784751
chr10	3806700	3806700	rs11252075	5.88651e-12	chr10:3806397:3808102
chr10	3917602	3917602	rs6601773	0.00243739	chr10:3852136:3854500
chr10	3916878	3916879	rs58419931	0.0198185	chr10:3877406:3879344
chr10	3917602	3917602	rs6601773	0.00785806	chr10:3892717:3895492
chr10	3917602	3917602	rs6601773	0.000206426	chr10:3907523:3909219
chr10	3917602	3917602	rs6601773	0.00338173	chr10:3910863:3911361
chr10	3917602	3917602	rs6601773	4.21601e-14	chr10:3915375:3918609
chr10	3925238	3925238	rs10904120	4.96251e-12	chr10:3919040:3919707
chr10	3918174	3918174	rs10904115	0.00491758	chr10:3928572:3930963
chr10	3909917	3909917	rs35709315	0.0241468	chr10:3935002:3935255
chr10	3918174	3918174	rs10904115	0.0175609	chr10:3936191:3937379
chr10	3918174	3918174	rs10904115	2.44528e-06	chr10:3943478:3945567
chr10	3918174	3918174	rs10904115	0.000349685	chr10:3976305:3978200
chr10	4003527	4003527	rs12219083	0.0182662	chr10:4002841:4003609
chr10	3074686	3074686	rs4881061	0.0404727	chr10:4014662:4015546
chr10	4074792	4074793	rs34070810	0.0122649	chr10:4075105:4076400
chr10	4075404	4075405	rs57511409	1.65411e-10	chr10:4076707:4078041
chr10	3883275	3883275	rs12765804	0.0216125	chr10:4087910:4088685
chr10	3201072	3201072	rs3814593	0.0389374	chr10:4093156:4094282
chr10	4208414	4208414	rs117118999	3.4614e-05	chr10:4162707:4164510
chr10	4208687	4208687	rs112520906	0.0281002	chr10:4172716:4174824
chr10	4286880	4286880	rs10904206	0.00275788	chr10:4292244:4292494
chr10	4076637	4076637	rs11252287	0.0461907	chr10:4296107:4297828
chr10	5150557	5150557	rs59800838	0.0489361	chr10:4493301:4494055
chr10	4850173	4850173	rs2924286	3.04476e-09	chr10:4849627:4850989
chr10	4944816	4944816	rs7090237	0.000789619	chr10:4944166:4944738
chr10	5476619	5476619	rs7090709	2.01901e-07	chr10:5475584:5476889
chr10	5425422	5425422	rs7919883	8.08432e-09	chr10:5484583:5486102
chr10	5426825	5426825	rs58734432	0.00971795	chr10:5488286:5490629
chr10	5690023	5690023	rs61832710	0.00214921	chr10:5670276:5671556
chr10	5688085	5688085	rs10905791	3.51947e-16	chr10:5687043:5688706
chr10	5688139	5688139	rs10905796	0.000276548	chr10:5698675:5699253
chr10	5688139	5688139	rs10905796	0.00638011	chr10:5707652:5708832
chr10	5885171	5885171	rs74948105	3.75539e-25	chr10:5886093:5887388
chr10	5885199	5885199	rs6602284	6.3553e-26	chr10:5887851:5888802
chr10	5900973	5900973	rs907689	4.06224e-63	chr10:5893834:5895512
chr10	5898882	5898882	rs11255581	0.000840277	chr10:5945597:5947712
chr10	5995458	5995458	rs8177742	0.0281574	chr10:6012851:6013994
chr10	6253349	6253351	rs201470692	0.0168153	chr10:6029634:6030379
chr10	6062937	6062937	rs12722584	0.0149778	chr10:6085924:6088168
chr10	6031354	6031358	rs111982787	0.000218442	chr10:6093926:6095308
chr10	6161781	6161781	rs4749997	0.00221506	chr10:6142559:6143992
chr10	6176166	6176166	rs4747886	6.93859e-05	chr10:6177621:6179071
chr10	6175372	6175375	rs61145415	0.000798473	chr10:6182719:6183085
chr10	6153297	6153297	rs6602450	1.20007e-05	chr10:6183379:6184353
chr10	6212428	6212428	rs3763699	4.32861e-08	chr10:6205065:6207005
chr10	6315062	6315062	rs11257747	0.000335732	chr10:6309048:6310226
chr10	6390192	6390192	rs2387397	0.00291561	chr10:6389088:6391068
chr10	6424224	6424224	rs7099474	2.27522e-13	chr10:6423631:6425382
chr10	6518057	6518057	rs532159	1.19312e-12	chr10:6514610:6516709
chr10	6954627	6954627	rs4748520	0.00230671	chr10:6968156:6971273
chr10	7430027	7430027	rs72775565	1.7657e-09	chr10:7430681:7432392
chr10	7514022	7514022	rs2243630	2.068e-06	chr10:7449763:7453448
chr10	7513248	7513248	rs2265046	3.76191e-06	chr10:7459242:7460665
chr10	7501362	7501362	rs2248304	1.8603e-06	chr10:7477290:7479368
chr10	7514022	7514022	rs2243630	7.73429e-08	chr10:7486226:7488484
chr10	7500906	7500906	rs2248286	2.86322e-20	chr10:7498899:7501033
chr10	7514583	7514583	rs2255576	6.99307e-10	chr10:7511932:7515240
chr10	7524923	7524923	rs2025572	3.00184e-12	chr10:7520439:7521703
chr10	7523191	7523191	rs2025574	2.51385e-15	chr10:7522584:7523038
chr10	7514698	7514698	rs4748943	0.0436172	chr10:7525567:7527693
chr10	7519977	7519977	rs2256188	0.000561405	chr10:7533333:7535516
chr10	7513532	7513533	rs61578050	0.0129432	chr10:7566991:7567498
chr10	8096199	8096199	rs1269486	0.0304543	chr10:7914262:7914560
chr10	8091065	8091103	rs142819107	0.0107962	chr10:8087382:8087838
chr10	8091065	8091103	rs142819107	0.000213998	chr10:8090112:8090617
chr10	8091065	8091103	rs142819107	8.45467e-06	chr10:8091076:8091710
chr10	8096199	8096199	rs1269486	3.40116e-06	chr10:8096736:8099038
chr10	8104208	8104208	rs3824662	1.25569e-14	chr10:8101813:8104024
chr10	10251910	10251910	rs1885740	7.96784e-07	chr10:10251510:10251761
chr10	10460276	10460276	rs2181850	1.51522e-09	chr10:10460069:10461400
chr10	11300652	11300652	rs7917675	0.0319528	chr10:10727101:10727533
chr10	11130082	11130082	rs2068692	0.000367787	chr10:11059132:11060500
chr10	11149873	11149873	rs12778206	5.56975e-10	chr10:11115930:11117508
chr10	11121713	11121713	rs71477268	3.59313e-33	chr10:11121969:11123715
chr10	11164443	11164443	rs10905901	1.99939e-08	chr10:11132944:11133615
chr10	11153246	11153246	rs1747708	5.20037e-09	chr10:11133924:11134239
chr10	11165027	11165027	rs1621239	0.0496382	chr10:11155082:11156062
chr10	11168827	11168827	rs145027931	0.0268902	chr10:11190995:11193942
chr10	11207166	11207166	rs57761011	0.0465311	chr10:11204708:11205139
chr10	11200406	11200406	rs61832285	0.0106976	chr10:11217519:11217813
chr10	11200406	11200406	rs61832285	0.00828242	chr10:11218155:11219692
chr10	11235865	11235865	rs7924165	2.82389e-06	chr10:11238411:11240547
chr10	11285301	11285301	rs2765977	6.87649e-13	chr10:11283722:11286356
chr10	11491077	11491077	rs1530375	8.00908e-17	chr10:11489809:11492584
chr10	11494666	11494666	rs7070337	0.00948708	chr10:11647011:11647987
chr10	11698490	11698490	rs11257216	1.38304e-07	chr10:11704016:11707158
chr10	11716429	11716429	rs10795875	1.39624e-14	chr10:11715394:11715919
chr10	11719593	11719593	rs10905989	1.75431e-20	chr10:11718969:11720187
chr10	11718713	11718713	rs7912495	0.0498617	chr10:11724986:11728444
chr10	11746836	11746836	rs61846194	3.03829e-10	chr10:11739273:11742160
chr10	11757321	11757321	rs4750086	0.00104287	chr10:11759551:11760713
chr10	11779137	11779137	rs144531205	1.17935e-18	chr10:11779505:11779755
chr10	11780578	11780578	rs11257291	1.41985e-13	chr10:11783902:11785047
chr10	11905880	11905880	rs11257367	5.67433e-10	chr10:11904911:11906326
chr10	12085290	12085290	chr10_12085290_C_CG	1.14315e-07	chr10:12035346:12036892
chr10	12076330	12076330	rs141111309	2.15067e-06	chr10:12060749:12062027
chr10	12072710	12072710	rs4750152	1.93355e-31	chr10:12063678:12065191
chr10	12073190	12073190	rs1290196	9.81671e-05	chr10:12069857:12070492
chr10	12039008	12039008	rs12569703	1.2753e-08	chr10:12090767:12091364
chr10	12095729	12095729	rs12782067	9.79127e-08	chr10:12092679:12093670
chr10	12095729	12095729	rs12782067	3.60106e-24	chr10:12095064:12096640
chr10	12121581	12121581	rs10906065	3.7135e-06	chr10:12110244:12112070
chr10	12117364	12117364	rs2399769	0.0029168	chr10:12115683:12115939
chr10	12117364	12117364	rs2399769	2.00043e-24	chr10:12116592:12118053
chr10	12124332	12124332	rs10906067	4.03917e-23	chr10:12119326:12120267
chr10	12104242	12104242	rs10795927	0.0420035	chr10:12125310:12127229
chr10	11909491	11909491	rs72775912	0.00870255	chr10:12153772:12155913
chr10	12299503	12299503	rs12098287	3.40345e-28	chr10:12283247:12286883
chr10	12250861	12250861	rs7100710	2.30488e-05	chr10:12294792:12295438
chr10	12311465	12311465	rs33932777	8.36325e-05	chr10:12305263:12308241
chr10	12314997	12314997	rs10906115	0.0121339	chr10:12312196:12313696
chr10	12320114	12320114	rs4498869	4.85899e-19	chr10:12319491:12320398
chr10	12383182	12383182	rs78714806	0.0443744	chr10:12382304:12384696
chr10	12408247	12408247	rs77561060	0.0105612	chr10:12407575:12408985
chr10	12449295	12449295	rs3902810	1.47424e-11	chr10:12446429:12447719
chr10	12455196	12455196	rs61847406	6.94023e-23	chr10:12454916:12455408
chr10	12466554	12466554	rs76987186	0.000675527	chr10:12466482:12468234
chr10	12482777	12482777	rs17151691	1.32634e-05	chr10:12490150:12491560
chr10	12505925	12505925	rs7081583	0.00132917	chr10:12504608:12506213
chr10	12515364	12515364	rs12264883	0.00140593	chr10:12515458:12516187
chr10	12527783	12527783	rs12774729	0.00462052	chr10:12524144:12524877
chr10	12566870	12566870	rs10906160	0.0224902	chr10:12549202:12550051
chr10	12608676	12608676	rs1409961	0.00604569	chr10:12605890:12606725
chr10	12616418	12616418	rs12573132	1.50949e-08	chr10:12621484:12623230
chr10	12724812	12724812	rs4520494	0.00223791	chr10:12741057:12741594
chr10	13075960	13075960	rs138309647	0.0254537	chr10:12772496:12773669
chr10	13159080	13159080	rs35137271	0.00184457	chr10:13141134:13143279
chr10	13159197	13159197	rs599557	2.80546e-21	chr10:13157754:13158983
chr10	13160103	13160103	rs10752286	4.59119e-58	chr10:13159586:13160920
chr10	13330402	13330402	rs473407	7.0762e-12	chr10:13329506:13331036
chr10	13338848	13338848	rs10796053	1.01212e-06	chr10:13341248:13342616
chr10	13340896	13340896	rs189379749	0.0169938	chr10:13377573:13378813
chr10	13751683	13751683	rs10082442	0.0355833	chr10:13753986:13755792
chr10	13760776	13760776	rs1571008	0.000736786	chr10:13759881:13761029
chr10	13785604	13785604	rs78616541	7.76231e-09	chr10:13784667:13786095
chr10	13826242	13826242	rs10796127	0.00314225	chr10:13828342:13831336
chr10	13958652	13958652	rs2698114	0.0141609	chr10:13837377:13838604
chr10	13958652	13958652	rs2698114	6.65555e-05	chr10:13851613:13852771
chr10	13958652	13958652	rs2698114	0.0102105	chr10:13857462:13858485
chr10	13970567	13970567	rs1406468	9.63568e-05	chr10:13862085:13862405
chr10	13958652	13958652	rs2698114	7.44454e-07	chr10:13862817:13863316
chr10	13873000	13873000	rs1970581	3.31456e-18	chr10:13873272:13874451
chr10	13957766	13957766	rs79082574	0.00143154	chr10:13876308:13877194
chr10	13958652	13958652	rs2698114	3.56347e-07	chr10:13895702:13896418
chr10	13957766	13957766	rs79082574	2.20734e-11	chr10:13914879:13916698
chr10	13958652	13958652	rs2698114	1.53041e-11	chr10:13923369:13925206
chr10	13958652	13958652	rs2698114	5.54384e-26	chr10:13932487:13934495
chr10	13957766	13957766	rs79082574	1.11593e-15	chr10:13935960:13936939
chr10	13958964	13958964	rs2698115	0.00195732	chr10:13947007:13948337
chr10	13958964	13958964	rs2698115	1.3762e-08	chr10:13951731:13952505
chr10	13958964	13958964	rs2698115	3.02855e-43	chr10:13958045:13959794
chr10	13958964	13958964	rs2698115	9.5207e-18	chr10:13965399:13967398
chr10	13958652	13958652	rs2698114	1.39386e-16	chr10:13967790:13968634
chr10	13958652	13958652	rs2698114	0.00413885	chr10:14035013:14035819
chr10	13958652	13958652	rs2698114	2.70778e-05	chr10:14036682:14037441
chr10	14063684	14063684	rs11596719	1.40195e-05	chr10:14049379:14052762
chr10	14433414	14433414	rs6602725	0.00854292	chr10:14427218:14429219
chr10	14573709	14573709	rs7071301	0.00847536	chr10:14587987:14588386
chr10	14562793	14562793	rs11259151	2.78031e-09	chr10:14595543:14597062
chr10	14613741	14613741	rs56353815	9.65693e-12	chr10:14601833:14603534
chr10	14632972	14632985	rs11275505	0.000269871	chr10:14628492:14628990
chr10	14701477	14701477	rs72770512	0.00222618	chr10:14629277:14631272
chr10	14701678	14701678	rs17155703	2.34375e-06	chr10:14644317:14647368
chr10	14701477	14701477	rs72770512	0.0021259	chr10:14650433:14650955
chr10	14717099	14717099	rs9665534	0.0273506	chr10:14659081:14661150
chr10	14687485	14687486	rs56679536	1.68676e-06	chr10:14686880:14688095
chr10	14701477	14701477	rs72770512	9.7838e-07	chr10:14689164:14691320
chr10	14701678	14701678	rs17155703	3.95667e-17	chr10:14700364:14703060
chr10	14732273	14732273	rs74122919	0.0407301	chr10:14728429:14728851
chr10	14701477	14701477	rs72770512	0.0144328	chr10:14782422:14783629
chr10	14701438	14701438	rs147706912	0.0444654	chr10:14784051:14785811
chr10	14980344	14980345	rs5783425	0.000382995	chr10:14980830:14981676
chr10	14601572	14601572	rs113934155	0.0326916	chr10:15001029:15002877
chr10	15109544	15109544	rs10082455	7.74406e-16	chr10:15109561:15109987
chr10	15251137	15251137	rs10796266	6.35265e-29	chr10:15249718:15251435
chr10	16240517	16240517	rs11253847	0.000698127	chr10:16236739:16237200
chr10	16561353	16561353	rs10904763	0.012754	chr10:16608401:16609182
chr10	16838908	16838908	rs59998916	2.1755e-06	chr10:16807206:16807902
chr10	16828763	16828763	rs10904809	0.000299431	chr10:16828946:16831111
chr10	16934034	16934034	rs2669150	4.61081e-14	chr10:16933061:16933999
chr10	17245483	17245483	rs7095801	0.00427969	chr10:17241355:17244146
chr10	17246767	17246767	rs78142782	0.0123588	chr10:17247758:17249200
chr10	17518761	17518761	rs4126703	1.52529e-05	chr10:17517671:17518704
chr10	17627252	17627252	rs2154256	9.26643e-33	chr10:17626650:17627833
chr10	17627252	17627252	rs2154256	2.63169e-38	chr10:17628115:17629526
chr10	17726573	17726573	rs34875696	0.00205367	chr10:17658386:17660210
chr10	17698279	17698279	rs12766551	9.48387e-05	chr10:17710513:17712641
chr10	17686234	17686234	rs45579031	0.0195067	chr10:17724538:17725318
chr10	17725409	17725409	rs12782461	3.08091e-09	chr10:17725664:17728099
chr10	18781163	18781163	rs10828771	0.00865659	chr10:18270894:18271181
chr10	18278825	18278825	rs1926737	2.36541e-06	chr10:18278126:18280054
chr10	18332363	18332363	rs79831892	0.00508579	chr10:18629544:18630302
chr10	18653986	18653986	rs11013859	5.90523e-21	chr10:18653411:18654971
chr10	18746965	18746965	rs10741073	0.038229	chr10:18744932:18745860
chr10	18656963	18656963	rs7920123	0.0154691	chr10:18746205:18746909
chr10	18658961	18658961	rs7099729	0.028999	chr10:18760358:18761913
chr10	18859992	18859992	rs116283256	8.59218e-06	chr10:18896228:18897625
chr10	18947800	18947800	rs117263453	0.0164787	chr10:18915794:18916999
chr10	18959794	18959794	rs7072624	4.74391e-07	chr10:18938956:18941256
chr10	18916398	18916398	rs61663155	6.79439e-34	chr10:18946758:18949690
chr10	20236731	20236731	rs12217898	9.00742e-10	chr10:20104432:20107097
chr10	20236731	20236731	rs12217898	0.00357856	chr10:20114395:20116476
chr10	20236731	20236731	rs12217898	0.000277743	chr10:20128136:20129399
chr10	20236731	20236731	rs12217898	0.00376495	chr10:20178510:20178742
chr10	20236731	20236731	rs12217898	3.49839e-05	chr10:20192363:20194343
chr10	20236731	20236731	rs12217898	0.00288908	chr10:20220034:20221374
chr10	20236731	20236731	rs12217898	0.00671724	chr10:20230073:20231072
[truncated: 17,379 more rows]

## Sheet: H3K27ac_Monocytes
#chr	var.start	var.end	RsID	p.val	peak.id
chr1	724324	724324	rs28692873	3.74525e-07	chr1:713298:715240
chr1	772755	772755	rs2905039	4.38234e-09	chr1:752005:753708
chr1	751756	751756	rs143225517	2.51111e-12	chr1:761716:763798
chr1	948692	948692	rs2341365	1.30169e-05	chr1:947803:950355
chr1	1511104	1511104	rs7556282	7.8034e-05	chr1:1508914:1511095
chr1	1538518	1538518	rs28503729	2.51052e-05	chr1:1549491:1552073
chr1	1590575	1590575	rs9661285	3.93817e-31	chr1:1589689:1591510
chr1	1596500	1596500	rs72634819	0.00282061	chr1:1594168:1594763
chr1	1638005	1638005	rs17162876	7.13128e-22	chr1:1622928:1625337
chr1	1783232	1783232	rs148796517	9.07199e-06	chr1:1654988:1656683
chr1	1590521	1590521	rs79113395	1.74286e-22	chr1:1659994:1661193
chr1	1620860	1620860	rs3737622	8.95446e-26	chr1:1676230:1678569
chr1	2041461	2041461	rs12059660	2.99245e-10	chr1:2043402:2044682
chr1	2128660	2128660	rs142571156	2.09208e-08	chr1:2073863:2074462
chr1	2111030	2111030	rs2460001	1.42287e-19	chr1:2079829:2081221
chr1	2111030	2111030	rs2460001	4.20562e-33	chr1:2081613:2083532
chr1	2094532	2094532	rs12132341	1.79903e-05	chr1:2120487:2122097
chr1	2170231	2170231	rs698696	1.49909e-10	chr1:2177280:2179177
chr1	2254910	2254910	rs2645075	0.011635	chr1:2343251:2345192
chr1	2506229	2506229	rs55658746	2.09607e-08	chr1:2507510:2510604
chr1	2529097	2529097	rs2843403	2.00438e-05	chr1:2524096:2524477
chr1	2567421	2567421	rs12756665	4.46064e-08	chr1:2583674:2584019
chr1	2573903	2573903	rs12726651	7.83734e-05	chr1:2584432:2586473
chr1	2573903	2573903	rs12726651	4.08587e-05	chr1:2615524:2615815
chr1	2573903	2573903	rs12726651	0.00379698	chr1:2628926:2629421
chr1	4015040	4015040	rs12730895	0.0450356	chr1:3229297:3231109
chr1	3535464	3535464	rs7538707	1.15484e-07	chr1:3535753:3536055
chr1	3570883	3570883	rs6697769	2.18739e-18	chr1:3566016:3566684
chr1	3594491	3594491	rs1122638	9.60016e-09	chr1:3580548:3584783
chr1	3594105	3594105	rs1122723	0.000296639	chr1:3592657:3595560
chr1	3725442	3725442	rs7530315	2.81417e-18	chr1:3759364:3759974
chr1	6073850	6073850	rs905463	0.013455	chr1:6035415:6036546
chr1	6053630	6053630	rs806111	1.60922e-06	chr1:6051535:6055299
chr1	6589641	6589641	rs6657495	0.005486	chr1:6604705:6607431
chr1	6777273	6777273	rs550806	0.00728189	chr1:6672610:6675783
chr1	6689177	6689177	rs1974075	0.00121303	chr1:6684659:6686497
chr1	6818673	6818673	rs11122136	0.00223557	chr1:6813234:6814258
chr1	7970092	7970092	rs664689	0.00650822	chr1:7972661:7973240
chr1	8053665	8053665	rs72634219	3.98179e-16	chr1:8053287:8055135
chr1	8022171	8022171	rs226250	0.000841228	chr1:8064070:8066019
chr1	8284862	8284862	rs371782	0.00481975	chr1:8271451:8272540
chr1	8284862	8284862	rs371782	9.55113e-12	chr1:8284439:8285832
chr1	8614926	8614926	rs6577501	0.00363336	chr1:8555876:8558031
chr1	8772845	8772845	rs11121223	6.79573e-09	chr1:8771556:8774001
chr1	9224079	9224079	rs11121332	4.20662e-07	chr1:9222675:9225208
chr1	9241839	9241839	rs79412885	6.52118e-13	chr1:9241097:9243375
chr1	9330740	9330740	rs12144045	0.000317198	chr1:9335298:9336309
chr1	9747770	9747770	rs41278008	0.00284728	chr1:9746825:9748548
chr1	10316761	10316761	rs11121536	0.0134624	chr1:10211144:10212054
chr1	10442856	10442856	rs11121555	2.50934e-09	chr1:10269551:10272016
chr1	10479635	10479635	rs2298570	4.51917e-07	chr1:10447207:10449903
chr1	10508136	10508136	rs3828044	0.0472904	chr1:10489848:10491573
chr1	10556485	10556485	rs648399	0.00103962	chr1:10541002:10541412
chr1	10556485	10556485	rs648399	1.54436e-12	chr1:10543867:10545144
chr1	11877266	11877266	rs72640258	2.36026e-14	chr1:11874280:11876084
chr1	12046334	12046334	rs873457	6.47303e-34	chr1:12044714:12047213
chr1	12210686	12210686	rs1148462	0.00599758	chr1:12208821:12209319
chr1	12209208	12209208	rs386624221	4.75087e-06	chr1:12209647:12213952
chr1	12657814	12657814	rs11121945	6.57645e-08	chr1:12662327:12665174
chr1	13920807	13920807	rs1261026	6.29507e-15	chr1:13919479:13921123
chr1	14849750	14849750	rs111746393	0.0110447	chr1:14869578:14869986
chr1	15469612	15469612	rs7535492	8.41991e-13	chr1:15479051:15481138
chr1	15471923	15471923	rs72640773	0.0429063	chr1:15484773:15485946
chr1	15542968	15542968	rs10803365	9.58776e-14	chr1:15539516:15540308
chr1	15541412	15541412	rs3753315	1.99485e-14	chr1:15540693:15541178
chr1	15744174	15744174	rs12737425	0.0295181	chr1:15742203:15744487
chr1	15763340	15763340	rs6693417	0.0431867	chr1:15761490:15761785
chr1	15845867	15845867	rs4646004	0.000768141	chr1:15840974:15842424
chr1	15911847	15911847	rs6692814	9.16612e-09	chr1:15850103:15854022
chr1	16141635	16141635	rs10927858	7.41761e-05	chr1:16155867:16157088
chr1	16143630	16143630	rs1976401	7.9851e-12	chr1:16160279:16164275
chr1	16286522	16286522	rs848195	1.49524e-10	chr1:16290017:16293439
chr1	16533022	16533022	rs221052	7.02569e-15	chr1:16532550:16534351
chr1	16561028	16561028	rs2863844	0.00481877	chr1:16562622:16564513
chr1	16694774	16694774	rs566724	0.000485542	chr1:16619810:16621333
chr1	17602542	17602542	rs79270532	0.0394015	chr1:16819061:16819886
chr1	16824337	16824337	rs156858	0.00223219	chr1:16839497:16841668
chr1	16847832	16847832	rs277462	5.12482e-05	chr1:16892012:16893848
chr1	17005428	17005428	rs2610597	3.92079e-06	chr1:16938858:16940586
chr1	16776868	16776868	rs279780	0.0110125	chr1:16958392:16958644
chr1	16811071	16811071	rs10907229	0.00014114	chr1:16970245:16972088
chr1	17303589	17303589	rs2235932	0.0204266	chr1:16978119:16978412
chr1	16797485	16797485	rs149561	0.0224312	chr1:17215273:17216561
chr1	17287414	17287414	rs2273113	5.16304e-09	chr1:17221623:17223643
chr1	16797588	16797588	rs157251	1.07959e-09	chr1:17229639:17232422
chr1	17250311	17250311	rs58756551	0.0319661	chr1:17239392:17241411
chr1	17527269	17527269	rs72895704	0.0255321	chr1:17330672:17331120
chr1	17424845	17424845	rs2235914	0.00108411	chr1:17407804:17409355
chr1	17424640	17424640	rs2235915	5.01994e-32	chr1:17423049:17426788
chr1	17424845	17424845	rs2235914	6.17642e-12	chr1:17433509:17434155
chr1	17424640	17424640	rs2235915	1.95525e-10	chr1:17438746:17439394
chr1	17425829	17425829	rs2235910	6.87211e-08	chr1:17440071:17440322
chr1	17424640	17424640	rs2235915	4.15131e-12	chr1:17445146:17446865
chr1	17467506	17467506	rs6664792	3.39175e-12	chr1:17453979:17455762
chr1	17467506	17467506	rs6664792	7.29425e-37	chr1:17466484:17469312
chr1	17613809	17613809	rs12568771	9.24465e-15	chr1:17613215:17614393
chr1	17630857	17630857	rs2985376	2.19664e-08	chr1:17630028:17631673
chr1	17677046	17677046	rs74632628	0.0118883	chr1:17634264:17635547
chr1	17599467	17599467	rs74705609	0.00905147	chr1:17682358:17683507
chr1	17794205	17794205	rs4920609	1.95389e-30	chr1:17791975:17792482
chr1	17907505	17907505	rs11203423	3.50878e-07	chr1:17907152:17908350
chr1	17969921	17969921	rs72648446	0.00277882	chr1:17966276:17966938
chr1	19213811	19213811	rs116032049	0.0325333	chr1:19228452:19229957
chr1	19230891	19230891	rs79838092	0.019167	chr1:19233786:19235384
chr1	19276935	19276935	rs4912117	1.60939e-18	chr1:19276184:19279173
chr1	19499560	19499560	rs16862578	7.70084e-05	chr1:19449965:19451665
chr1	19781533	19781533	rs74056893	0.0188954	chr1:19696482:19697656
chr1	19925934	19925934	rs12747334	7.35991e-11	chr1:19922569:19924877
chr1	20633829	20633829	rs6676380	0.0467067	chr1:20195735:20197111
chr1	20211101	20211101	rs4654737	9.96897e-05	chr1:20208386:20210024
chr1	20788642	20788642	rs12729605	0.0414886	chr1:20833733:20835148
chr1	20927176	20927176	rs72649200	0.00172377	chr1:20921721:20922228
chr1	20977221	20977221	rs686658	6.19465e-06	chr1:20922787:20924842
chr1	21005316	21005316	rs56267558	0.00404039	chr1:21022887:21023973
chr1	21066634	21066634	rs6679753	1.46082e-06	chr1:21111975:21114799
chr1	21274671	21274671	rs10799673	4.87346e-27	chr1:21163575:21165506
chr1	21251717	21251717	rs6692677	1.07419e-30	chr1:21177838:21178911
chr1	21155195	21155195	rs2320590	0.0189514	chr1:21186206:21187144
chr1	21241432	21241432	rs6699704	8.01679e-27	chr1:21198950:21200097
chr1	21057011	21057011	rs531044	0.000461287	chr1:21290153:21292802
chr1	21534844	21534844	rs59950774	0.0109375	chr1:21409619:21411288
chr1	21525228	21525228	rs1609558	0.00277341	chr1:21415795:21418135
chr1	21663030	21663030	rs1067221	0.0034642	chr1:21616133:21617653
chr1	21040151	21040151	rs10916851	0.0292013	chr1:21619100:21622571
chr1	21674373	21674373	rs213007	6.02454e-05	chr1:21650523:21652908
chr1	21660762	21660762	rs3026820	5.61134e-08	chr1:21660387:21662098
chr1	21673851	21673851	rs3026799	1.19893e-06	chr1:21663716:21665600
chr1	21759020	21759020	rs10916988	0.000471213	chr1:21766116:21767703
chr1	21784093	21784093	rs4515756	0.00101714	chr1:21780273:21781097
chr1	22160723	22160723	rs3767137	0.00102671	chr1:22178538:22179809
chr1	22345647	22345647	rs2501299	1.87183e-37	chr1:22345009:22346696
chr1	22450487	22450487	rs2235529	3.34677e-07	chr1:22350619:22353765
chr1	22792895	22792895	rs7549394	5.1977e-19	chr1:22813525:22815344
chr1	22802728	22802728	rs1267000	1.34643e-06	chr1:22820528:22821837
chr1	23061551	23061551	rs6687487	0.0033043	chr1:23036935:23037336
chr1	23061551	23061551	rs6687487	8.07588e-12	chr1:23061394:23062503
chr1	23484031	23484031	rs9426808	2.81403e-05	chr1:23445725:23446519
chr1	23880912	23880912	rs34671368	3.13089e-06	chr1:23880718:23882306
chr1	24075876	24075876	rs2294495	0.046414	chr1:24027872:24028646
chr1	24043445	24043445	rs658387	1.00171e-13	chr1:24053327:24056079
chr1	24200969	24200969	rs2229584	0.000230743	chr1:24104092:24105834
chr1	24161266	24161266	rs35256235	8.00514e-15	chr1:24164595:24165695
chr1	24218814	24218814	rs3003324	1.5364e-09	chr1:24194175:24195866
chr1	24072355	24072355	rs550850	3.02018e-07	chr1:24196211:24196495
chr1	24215796	24215796	rs2501390	7.29353e-09	chr1:24213639:24216629
chr1	24220407	24220407	rs2501402	4.33476e-21	chr1:24221754:24222159
chr1	24228618	24228618	rs6669556	5.91802e-24	chr1:24222547:24224560
chr1	24228618	24228618	rs6669556	0.00299253	chr1:24225518:24226126
chr1	24228618	24228618	rs6669556	2.28738e-11	chr1:24234929:24240322
chr1	24237962	24237962	rs9424339	1.88e-06	chr1:24242431:24243468
chr1	24626155	24626155	rs10903069	6.32836e-17	chr1:24620593:24621821
chr1	24713833	24713833	rs497071	0.0281442	chr1:24739623:24740575
chr1	24799552	24799552	rs195730	3.36011e-05	chr1:24827965:24830276
chr1	25023923	25023923	rs12067856	7.53476e-06	chr1:25020396:25022568
chr1	25050829	25050829	rs55965563	5.2003e-08	chr1:25053278:25054745
chr1	25051225	25051225	rs1316829	5.09942e-05	chr1:25071896:25073665
chr1	25262022	25262022	rs1005734	0.000507662	chr1:25254325:25257398
chr1	25331793	25331793	rs11249233	0.00663453	chr1:25333804:25334313
chr1	25758134	25758134	rs11249249	3.88771e-11	chr1:25585987:25587409
chr1	25561667	25561667	rs55794721	4.79053e-39	chr1:25592711:25594962
chr1	25561667	25561667	rs55794721	2.53212e-26	chr1:25635017:25636867
chr1	25561667	25561667	rs55794721	1.73714e-17	chr1:25645899:25647900
chr1	25583610	25583610	rs386429203	4.06715e-34	chr1:25655866:25657880
chr1	25583610	25583610	rs386429203	3.9342e-17	chr1:25663141:25666281
chr1	26249835	26249835	rs2992073	0.000239777	chr1:26248861:26250109
chr1	26290169	26290169	rs298449	0.0367708	chr1:26297106:26299128
chr1	26563105	26563105	rs6656716	0.0041715	chr1:26560133:26561990
chr1	26545247	26545247	rs34533129	2.29184e-06	chr1:26585474:26587106
chr1	26533811	26533811	rs115228767	2.201e-05	chr1:26614245:26618559
chr1	26646730	26646730	rs17645	0.00023301	chr1:26632245:26634560
chr1	26646730	26646730	rs17645	1.11275e-12	chr1:26641643:26646252
chr1	26880989	26880989	rs873151	1.35318e-21	chr1:26880324:26881040
chr1	26865922	26865922	rs1002488	7.60906e-11	chr1:26881543:26882264
chr1	27397604	27397604	rs12410656	0.0188735	chr1:27136752:27137170
chr1	27056643	27056643	rs56932185	2.48514e-05	chr1:27152562:27155717
chr1	27445018	27445018	rs35304971	1.68557e-08	chr1:27425164:27426944
chr1	27652132	27652132	rs79070316	0.00557674	chr1:27601114:27602953
chr1	27877418	27877418	rs113173951	0.0272981	chr1:27840241:27840765
chr1	28211384	28211384	rs2236074	0.0019136	chr1:28209912:28212965
chr1	28214281	28214281	rs6660899	2.82589e-07	chr1:28213335:28213658
chr1	28242447	28242447	rs11247718	3.50581e-12	chr1:28217301:28219440
chr1	28241083	28241083	rs17185052	0.00147931	chr1:28240135:28241800
chr1	28295970	28295970	rs6658970	1.50974e-10	chr1:28413731:28415751
chr1	28533616	28533616	rs4243822	2.28411e-34	chr1:28558794:28559777
chr1	28573835	28573835	rs492554	9.97446e-07	chr1:28561756:28563664
chr1	28555579	28555579	rs3753863	4.2195e-23	chr1:28572259:28573709
chr1	28578995	28578995	rs386597538	0.00481877	chr1:28584945:28587165
chr1	28565942	28565942	rs75021965	1.98316e-11	chr1:28632914:28633314
chr1	28645533	28645533	rs10902695	1.00125e-12	chr1:28639952:28642335
chr1	28724380	28724380	rs7526211	0.0303717	chr1:28680353:28681754
chr1	28905649	28905649	rs9426360	3.84717e-15	chr1:28906597:28909794
chr1	29205901	29205901	rs157200	1.76825e-08	chr1:29212662:29214678
chr1	28913004	28913004	rs113917058	0.0398832	chr1:29252546:29255595
chr1	31230010	31230010	rs12744988	5.51044e-08	chr1:31229660:31230954
chr1	31234304	31234304	rs142546386	0.0212689	chr1:31233967:31235245
chr1	31297519	31297519	rs746700	2.55727e-06	chr1:31296332:31297660
chr1	31393417	31393417	rs56249331	0.00124775	chr1:31442606:31444937
chr1	31527043	31527043	rs7532483	0.000105033	chr1:31486704:31487371
chr1	31577388	31577388	rs12410371	3.96853e-10	chr1:31573550:31574403
chr1	31577196	31577196	rs6425705	7.54349e-07	chr1:31575386:31575863
chr1	31578658	31578658	rs72659235	0.0104974	chr1:31627299:31628890
chr1	30992846	30992846	rs425593	0.0204251	chr1:31944782:31945649
chr1	32086912	32086912	rs2280386	0.0201094	chr1:32103307:32105866
chr1	31265682	31265682	rs112611368	0.023024	chr1:32109532:32111396
chr1	33079503	33079503	rs114363956	7.62735e-05	chr1:33102391:33103665
chr1	36349560	36349560	rs116757422	2.66173e-14	chr1:36183599:36185156
chr1	36627191	36627191	rs272827	5.34002e-07	chr1:36626096:36628618
chr1	37196039	37196039	rs55810743	0.0169299	chr1:36756248:36756774
chr1	36789356	36789356	rs56310351	0.00160097	chr1:36788279:36789849
chr1	36855957	36855957	rs1339767	0.0269072	chr1:36855300:36856982
chr1	36860707	36860707	rs59196275	0.00152368	chr1:36866298:36867374
chr1	36871850	36871850	rs4652913	0.0294967	chr1:36871886:36872675
chr1	37119987	37119987	rs7540064	4.69985e-16	chr1:37129868:37130181
chr1	37943089	37943089	rs12408993	0.025094	chr1:37941776:37946043
chr1	38025103	38025103	rs41267309	5.77606e-08	chr1:37979400:37981146
chr1	38061706	38061706	rs10908362	0.00782372	chr1:38060282:38062142
chr1	38352849	38352849	rs2279261	6.72973e-20	chr1:38285708:38286382
chr1	38373941	38373941	rs35129114	1.40122e-07	chr1:38366190:38368344
chr1	38461319	38461319	rs61776719	1.63281e-07	chr1:38460889:38462160
chr1	38465315	38465315	rs386594152	8.61674e-19	chr1:38464782:38467206
chr1	38465315	38465315	rs386594152	4.50985e-11	chr1:38469687:38471213
chr1	39530005	39530005	rs11205621	4.00878e-34	chr1:39491244:39493149
chr1	39661593	39661593	rs12566054	0.000287718	chr1:39679720:39683173
chr1	40226046	40226046	rs12094291	1.69137e-11	chr1:40204007:40205451
chr1	40259548	40259548	rs58906541	0.000105172	chr1:40264318:40265694
chr1	40302797	40302797	rs6659978	2.10525e-06	chr1:40298819:40299379
chr1	40294097	40294097	rs11800318	0.00682002	chr1:40348066:40349675
chr1	40564085	40564085	rs34805060	0.00257234	chr1:40562276:40563392
chr1	40808079	40808079	rs718223	2.03283e-21	chr1:40807269:40808767
chr1	40808079	40808079	rs718223	4.50574e-16	chr1:40809929:40810952
chr1	40808079	40808079	rs718223	8.13263e-06	chr1:40815750:40817067
chr1	40814528	40814528	rs7522271	1.95786e-06	chr1:40817535:40819496
chr1	40852821	40852821	rs209584	0.0450643	chr1:40839333:40841493
chr1	41029853	41029853	rs12034264	0.0139105	chr1:41004468:41005765
chr1	41212170	41212170	rs7542349	4.75006e-05	chr1:41178515:41179456
chr1	41422196	41422196	rs28570583	1.64845e-06	chr1:41326227:41328622
chr1	41358654	41358654	rs4660482	0.000679734	chr1:41340851:41342398
chr1	41358654	41358654	rs4660482	5.43334e-06	chr1:41363101:41365082
chr1	41424861	41424861	rs7529969	0.000114541	chr1:41444672:41446765
chr1	41421733	41421733	rs11580558	0.00172053	chr1:41468789:41470260
chr1	42202114	42202114	rs57287386	4.64085e-08	chr1:42230289:42231554
chr1	42248167	42248167	rs7553534	0.000695545	chr1:42248517:42249418
chr1	42365326	42365326	rs783626	0.000213422	chr1:42363480:42364500
chr1	42749333	42749333	rs1125792	0.000320021	chr1:42748059:42749367
chr1	42919506	42919506	rs12040652	0.025166	chr1:42995092:42996333
chr1	43214683	43214683	rs1006518	0.000832772	chr1:43214642:43215171
chr1	44424714	44424714	rs12045544	3.35043e-12	chr1:44429227:44429725
chr1	44937974	44937974	rs11211006	0.00336872	chr1:44938117:44938878
chr1	45161553	45161553	rs12022097	0.0323825	chr1:45137601:45138418
chr1	45746828	45746828	rs3121736	1.07411e-24	chr1:45738190:45739733
chr1	46005832	46005832	rs7526665	0.00529743	chr1:46008807:46011720
chr1	46163733	46163733	rs3014247	2.34778e-05	chr1:46113098:46113972
chr1	46598903	46598903	rs1355642	3.29337e-19	chr1:46596357:46600442
chr1	46806242	46806242	rs67545510	7.59876e-15	chr1:46805291:46807518
chr1	47661564	47661564	rs4926718	0.0413548	chr1:46835237:46836727
chr1	46810304	46810304	rs41294458	3.8518e-08	chr1:46838871:46840302
chr1	46877180	46877180	rs6662982	0.0397868	chr1:46859862:46860487
chr1	46908631	46908631	rs61729656	0.000323481	chr1:46908109:46908890
chr1	47035990	47035990	rs3766240	1.0933e-15	chr1:47045344:47048590
chr1	47187073	47187073	rs4097354	1.93393e-06	chr1:47183737:47185522
chr1	52220976	52220976	rs56144892	0.000668358	chr1:52041282:52042194
chr1	52045450	52045450	rs72663116	1.24992e-08	chr1:52043288:52044869
chr1	52290984	52290984	rs11205896	0.0427745	chr1:52343104:52345517
chr1	53513437	53513437	rs1288362	0.0320083	chr1:53097818:53099407
chr1	53179205	53179205	rs439811	0.00102981	chr1:53191575:53193405
chr1	53327330	53327330	rs506166	1.69606e-21	chr1:53392531:53393948
chr1	54359033	54359033	rs1883454	0.0313281	chr1:54354698:54356456
chr1	54562444	54562444	rs7524477	0.0247411	chr1:54561242:54562218
chr1	54688516	54688516	rs642990	1.73346e-07	chr1:54684783:54686547
chr1	54690954	54690954	rs3088379	0.000205573	chr1:54704083:54704923
chr1	55241940	55241940	rs1180957	7.87476e-06	chr1:55229306:55230973
chr1	55416974	55416974	rs111170289	0.0267751	chr1:55415961:55416514
chr1	56794965	56794965	rs3005911	1.02531e-16	chr1:56794318:56796989
chr1	56965664	56965664	rs9970807	3.49862e-05	chr1:56971765:56973474
chr1	57448623	57448623	rs72917455	3.44663e-17	chr1:57439866:57440110
chr1	58909388	58909388	rs78199004	0.000110129	chr1:58898232:58899057
chr1	58952246	58952246	rs6687324	2.23056e-08	chr1:58961541:58964160
chr1	59022248	59022248	rs628623	3.70282e-07	chr1:58997339:58998495
chr1	59053083	59053083	rs12092564	0.00029532	chr1:59011024:59012983
chr1	58989695	58989695	rs11207248	0.000119435	chr1:59038122:59040258
chr1	59050578	59050578	rs12068196	4.87593e-28	chr1:59041966:59042965
chr1	59050578	59050578	rs12068196	1.73497e-17	chr1:59043382:59043827
chr1	59050578	59050578	rs12068196	5.25708e-28	chr1:59049049:59051513
chr1	59050578	59050578	rs12068196	1.62627e-07	chr1:59063830:59064100
chr1	59053083	59053083	rs12092564	1.19683e-23	chr1:59083576:59085360
chr1	59050611	59050611	rs12068201	0.00380153	chr1:59175781:59177126
chr1	59204825	59204825	rs2760482	1.92972e-07	chr1:59204450:59205207
chr1	59537214	59537214	rs7536474	3.17426e-12	chr1:59536608:59538529
chr1	59703982	59703982	rs6690993	4.10176e-21	chr1:59731573:59733290
chr1	59881428	59881428	rs960829	2.25419e-09	chr1:59874794:59876443
chr1	60095916	60095916	rs61788914	0.000129867	chr1:60015172:60017015
chr1	60147341	60147341	rs4912220	0.0130374	chr1:60148203:60148828
chr1	61351733	61351733	rs17121201	2.16024e-05	chr1:61332581:61333320
chr1	61804585	61804585	rs11207724	9.13517e-08	chr1:61803375:61804784
chr1	62107021	62107021	rs1933295	1.20661e-32	chr1:62106482:62107839
chr1	63078222	63078222	rs10889348	1.1231e-10	chr1:62980424:62981102
chr1	64068020	64068020	rs855320	5.84562e-17	chr1:63987913:63990084
chr1	64032284	64032284	rs1740396	0.0173864	chr1:64028352:64030190
chr1	64071414	64071414	rs11582264	7.28331e-13	chr1:64058521:64060450
chr1	64986799	64986799	rs9326061	2.73157e-06	chr1:64970841:64972092
chr1	65314212	65314212	rs114269697	5.40893e-05	chr1:65210173:65211877
chr1	65182611	65182611	rs34439343	0.0451941	chr1:65421789:65423236
chr1	65467547	65467547	rs17127211	0.000247467	chr1:65466852:65469333
chr1	65629111	65629111	rs4916025	1.01173e-17	chr1:65628672:65629631
chr1	65887508	65887508	rs9436737	8.40806e-17	chr1:65886246:65887968
chr1	66759821	66759821	rs6668516	1.26397e-06	chr1:66766223:66767770
chr1	66956685	66956685	rs9651195	1.91584e-22	chr1:66954310:66957329
chr1	67209818	67209818	rs657808	2.30811e-30	chr1:67197951:67199695
chr1	67200269	67200269	rs538659	7.87678e-15	chr1:67217545:67218476
chr1	67222378	67222378	rs480060	0.010649	chr1:67223216:67224615
chr1	67529243	67529243	rs2755263	4.68459e-10	chr1:67518325:67520380
chr1	68152388	68152388	rs681673	0.00247095	chr1:68150960:68153110
chr1	68178227	68178227	rs535754	0.0120027	chr1:68199532:68200382
chr1	68363490	68363490	rs12073947	5.83286e-08	chr1:68354418:68356730
chr1	68734758	68734758	rs12036327	0.0324926	chr1:68734517:68735614
chr1	68809630	68809630	rs6672500	1.37309e-06	chr1:68804842:68805904
chr1	70872380	70872380	rs482843	1.06649e-33	chr1:70875852:70878892
chr1	70977039	70977039	rs539268	1.0116e-11	chr1:70975306:70975763
chr1	71904253	71904253	rs6424429	0.0196878	chr1:71830987:71832235
chr1	71880016	71880016	rs1506457	4.14061e-11	chr1:71879328:71880000
chr1	72812324	72812324	rs2815753	4.28371e-13	chr1:72748071:72748307
chr1	72812324	72812324	rs2815753	2.74609e-27	chr1:72748693:72750472
chr1	72750500	72750500	rs11209943	1.44987e-09	chr1:72750780:72751434
chr1	72750500	72750500	rs11209943	0.00328963	chr1:72903748:72905732
chr1	74113031	74113031	rs4367755	0.00018025	chr1:74059167:74059910
chr1	74672323	74672323	rs489941	1.56738e-30	chr1:74663118:74665008
chr1	75217752	75217752	rs11485298	0.00422836	chr1:75178637:75181310
chr1	76424440	76424440	rs1251584	0.0203791	chr1:76210641:76211961
chr1	76709965	76709965	rs1093559	0.00615582	chr1:76720081:76720782
chr1	76512161	76512161	rs17607383	0.00728717	chr1:76734259:76736844
chr1	77906233	77906233	rs12037848	7.26971e-09	chr1:77878335:77880766
chr1	77906233	77906233	rs12037848	0.00720163	chr1:77895538:77898109
chr1	77904625	77904625	rs72681655	4.68112e-06	chr1:77941467:77942320
chr1	78470506	78470506	rs41311176	0.000134336	chr1:78469209:78472380
chr1	78839926	78839926	rs6424770	0.00332198	chr1:78941512:78941934
chr1	79508908	79508908	rs61768992	7.71896e-19	chr1:79518023:79519296
chr1	81591310	81591310	rs1768399	1.6307e-05	chr1:81104988:81107436
chr1	81394644	81394644	rs6665450	3.24714e-19	chr1:81390598:81391792
chr1	81601888	81601888	rs1146417	1.82436e-12	chr1:81587268:81587495
chr1	81591415	81591415	rs1768397	1.85148e-29	chr1:81591304:81591815
chr1	81579180	81579180	rs824124	1.90499e-08	chr1:81702632:81704648
chr1	82662727	82662727	rs10493710	4.88838e-07	chr1:82626100:82628324
chr1	84534503	84534503	rs35452337	1.93235e-06	chr1:84556005:84557372
chr1	85082985	85082985	rs2994435	0.000121525	chr1:85038245:85040872
chr1	84772918	84772918	rs61766444	0.0247619	chr1:85051508:85052009
chr1	85327615	85327615	rs79409940	1.35843e-06	chr1:85319266:85321092
chr1	85465793	85465793	rs3904965	0.00611066	chr1:85439776:85441280
chr1	85447659	85447659	rs4907017	0.0407909	chr1:85527153:85528477
chr1	85741921	85741921	rs2735594	1.95879e-07	chr1:85740560:85743071
chr1	86589703	86589703	rs12118936	1.55512e-10	chr1:86602526:86604418
chr1	86895314	86895314	rs1413429	0.00402102	chr1:86894671:86896433
chr1	87948523	87948523	rs17423694	0.0495885	chr1:87889060:87890089
chr1	87977648	87977648	rs78356998	0.015344	chr1:87963352:87963657
chr1	89525679	89525679	rs1328227	1.15905e-06	chr1:89546187:89547567
chr1	89817783	89817783	rs6672564	3.1583e-14	chr1:89816748:89818342
chr1	89837591	89837591	rs137961874	0.000253217	chr1:89872812:89874041
chr1	90043236	90043236	rs10922668	4.69167e-41	chr1:89989478:89991340
chr1	90032940	90032940	rs10922664	3.45485e-05	chr1:90003646:90004283
chr1	90042745	90042745	rs2031119	1.20579e-05	chr1:90010720:90011198
chr1	90032893	90032893	rs10922663	7.94251e-06	chr1:90011752:90013150
chr1	90053563	90053563	rs12125224	1.07107e-21	chr1:90017793:90019178
chr1	90053563	90053563	rs12125224	1.23345e-44	chr1:90022348:90022656
chr1	90045973	90045973	rs35176344	1.45635e-45	chr1:90022976:90023800
chr1	90046593	90046593	rs12729983	6.04999e-26	chr1:90032157:90033027
chr1	89964002	89964002	rs10922656	0.0221762	chr1:90033425:90033926
chr1	90044165	90044165	rs2061479	0.000728538	chr1:90058604:90058937
chr1	90106697	90106697	rs2185195	0.000565778	chr1:90097881:90100026
chr1	90281199	90281199	rs1744665	2.02626e-35	chr1:90278344:90278691
chr1	90281199	90281199	rs1744665	0.00441769	chr1:90280502:90281796
chr1	90006286	90006286	rs114274423	0.0351807	chr1:90492750:90493374
chr1	91966406	91966406	rs13447454	0.0147078	chr1:91965806:91968416
chr1	92179402	92179402	rs11165309	2.18034e-22	chr1:92177566:92179572
chr1	93229909	93229909	rs116631966	0.0217063	chr1:92924935:92927819
chr1	92842367	92842367	rs139795227	0.0211703	chr1:92939382:92942656
chr1	93121580	93121580	rs114319457	0.000955231	chr1:93409147:93411299
chr1	93463001	93463001	rs594527	0.000389388	chr1:93416098:93419156
chr1	93426167	93426167	rs386622713	1.4009e-09	chr1:93425804:93428627
chr1	93479824	93479824	rs572131	9.23106e-05	chr1:93479298:93480646
chr1	93512806	93512806	rs966038	8.828e-21	chr1:93507504:93508853
chr1	94197793	94197793	rs871854	2.28672e-07	chr1:94304573:94305912
chr1	94455420	94455420	rs11165057	2.31806e-06	chr1:94453916:94457458
chr1	94611300	94611300	rs2774920	0.0470781	chr1:94701845:94703145
chr1	94877801	94877801	rs10399785	1.85926e-14	chr1:94882918:94884859
chr1	95044444	95044444	rs114131039	0.0464041	chr1:94928272:94929067
chr1	95054666	95054666	rs1475253	4.56298e-09	chr1:95006628:95008532
chr1	95054666	95054666	rs1475253	9.75722e-24	chr1:95067716:95068664
chr1	95186387	95186387	rs1532251	3.94971e-10	chr1:95185493:95187402
chr1	95201044	95201044	rs2068090	8.81659e-10	chr1:95200677:95201515
chr1	96995960	96995960	rs7541109	5.85408e-11	chr1:97024902:97026638
chr1	98771360	98771360	rs12132847	9.49188e-07	chr1:98781337:98781956
chr1	100196208	100196208	rs11166311	0.024053	chr1:100222810:100225361
chr1	100859992	100859992	rs1007081	6.42004e-22	chr1:100859664:100860616
chr1	100883188	100883188	rs12564838	0.000119769	chr1:100880395:100881088
chr1	101086816	101086816	rs6697310	7.77605e-26	chr1:101092479:101094509
chr1	101107725	101107725	rs12409832	0.0236031	chr1:101149163:101150046
chr1	101697270	101697270	rs144577824	0.0168925	chr1:101586640:101588677
chr1	107605611	107605611	rs1730865	3.33825e-11	chr1:107598867:107601388
chr1	108320304	108320304	rs17235983	0.0370249	chr1:108404279:108404917
chr1	108451703	108451703	rs6702443	0.000141092	chr1:108456331:108458008
chr1	108592549	108592549	rs17020764	2.12711e-10	chr1:108592549:108594593
chr1	108592961	108592961	rs17020766	0.000573675	chr1:108600200:108601111
chr1	108742123	108742123	rs547364	0.000104506	chr1:108741650:108743705
chr1	109505835	109505835	rs144654804	3.05128e-06	chr1:109504928:109506751
chr1	109705022	109705022	rs386604956	3.66469e-24	chr1:109704226:109706799
chr1	109717951	109717951	rs12078949	1.37418e-07	chr1:109726852:109728653
chr1	109826136	109826136	rs657420	0.00182248	chr1:109824297:109826775
chr1	110109955	110109955	rs10857792	2.85981e-07	chr1:110098735:110099647
chr1	110198727	110198727	rs1010167	3.98293e-14	chr1:110198094:110199223
chr1	110279602	110279602	rs2234696	6.25519e-06	chr1:110229853:110231195
chr1	110251559	110251559	rs78430119	0.0380174	chr1:110254469:110254713
chr1	110361682	110361682	rs499345	5.01537e-06	chr1:110363711:110365644
chr1	110752139	110752139	rs2761438	4.85782e-07	chr1:110752105:110754176
chr1	110930730	110930730	rs4454547	0.00369427	chr1:110879949:110883113
chr1	110914285	110914285	rs6677797	1.04889e-09	chr1:110926222:110928362
chr1	110950277	110950277	rs6698159	6.17083e-11	chr1:110949373:110951078
chr1	111198184	111198184	rs12084550	5.22439e-17	chr1:111183010:111183257
chr1	111195302	111195302	rs11102143	0.00458457	chr1:111186347:111186615
chr1	111206036	111206036	rs11102146	4.88119e-05	chr1:111214071:111217612
chr1	111737398	111737398	rs9970286	7.67209e-10	chr1:111734852:111736707
chr1	111738116	111738116	rs629608	0.0439022	chr1:111762815:111763549
chr1	112036975	112036975	rs7512445	0.0349054	chr1:112031730:112033484
chr1	112050944	112050944	rs12083507	2.14641e-05	chr1:112049714:112051526
chr1	112249883	112249883	rs579008	0.000353003	chr1:112171033:112172621
chr1	112297883	112297883	rs197389	1.28795e-17	chr1:112297358:112299398
chr1	113546123	113546123	rs773439	2.62408e-06	chr1:113424470:113425953
chr1	114306388	114306388	rs12132784	0.0359465	chr1:114094592:114095133
chr1	114437060	114437060	rs11102695	0.00114142	chr1:114421467:114424171
chr1	114608194	114608194	rs146369605	0.0106454	chr1:114436410:114436869
chr1	115603902	115603902	rs4478805	0.0217012	chr1:115604784:115606526
chr1	116372710	116372710	rs12031681	9.57064e-11	chr1:116370905:116372614
chr1	117040622	117040622	rs956184	0.00146387	chr1:117038474:117040651
chr1	117070524	117070524	rs115676929	0.000481641	chr1:117045754:117047977
chr1	117544184	117544184	rs3818446	6.43959e-07	chr1:117543058:117546165
chr1	117563582	117563582	rs755854	0.00979287	chr1:117549938:117550428
chr1	118133002	118133002	rs320350	0.0439347	chr1:118155185:118156945
chr1	118560816	118560816	rs61810463	0.000694131	chr1:118580555:118582444
chr1	120191044	120191044	rs12129705	0.0260129	chr1:120188164:120191622
chr1	120254506	120254506	rs561931	1.03043e-08	chr1:120217796:120218370
chr1	120923449	120923449	rs139127276	2.63109e-15	chr1:120557438:120560012
chr1	120933207	120933207	rs78878271	1.66088e-09	chr1:120561302:120562186
chr1	120923449	120923449	rs139127276	5.32171e-05	chr1:120566630:120568793
chr1	120933207	120933207	rs78878271	0.00138706	chr1:120573337:120574331
chr1	120923449	120923449	rs139127276	7.7503e-09	chr1:120593900:120596123
chr1	120404614	120404614	rs3850866	0.045911	chr1:120674094:120675259
chr1	121374420	121374420	rs141107226	0.0143869	chr1:120751435:120754113
chr1	120804559	120804559	rs151225678	5.75143e-16	chr1:120797734:120798197
chr1	120804559	120804559	rs151225678	6.5463e-24	chr1:120836451:120838422
chr1	120923449	120923449	rs139127276	0.0323052	chr1:120925515:120926385
chr1	121341029	121341029	rs138475639	0.0150663	chr1:121357825:121358189
chr1	142684369	142684369	rs2841724	6.38178e-10	chr1:142535523:142539305
chr1	143220787	143220787	rs139494781	5.94311e-05	chr1:144009690:144011480
chr1	144544725	144544725	rs112977187	1.7249e-06	chr1:144338486:144341731
chr1	144563149	144563149	rs184023012	2.16544e-09	chr1:144491500:144492311
chr1	144548484	144548484	rs148925961	4.53458e-08	chr1:144518795:144521893
chr1	144548484	144548484	rs148925961	6.22561e-05	chr1:144533257:144534561
chr1	144607401	144607401	rs12086328	0.00102488	chr1:144593129:144595077
chr1	144570551	144570551	rs74412626	7.46182e-10	chr1:144679158:144680220
chr1	144565816	144565816	rs79830158	1.56998e-07	chr1:144988746:144990460
chr1	144565816	144565816	rs79830158	2.3078e-06	chr1:144998672:144999517
chr1	144565816	144565816	rs79830158	3.35499e-10	chr1:145000006:145000949
chr1	144558196	144558196	rs149940732	2.92004e-11	chr1:145008794:145010383
chr1	144565816	144565816	rs79830158	0.0042181	chr1:145014614:145016029
chr1	144565816	144565816	rs79830158	0.000399115	chr1:145021008:145022178
chr1	144570551	144570551	rs74412626	0.012585	chr1:145032073:145033295
chr1	145387092	145387092	rs3010130	5.18636e-08	chr1:145261885:145263708
chr1	145569396	145569396	rs4970848	2.61595e-12	chr1:145562372:145563316
chr1	146472966	146472966	rs57103524	1.21475e-13	chr1:146373150:146375070
chr1	146518713	146518713	rs511131	2.55783e-05	chr1:146517261:146519336
chr1	146520738	146520738	rs590354	3.03279e-08	chr1:146555609:146557107
chr1	146598683	146598683	rs112057010	7.73746e-08	chr1:146713743:146715952
chr1	147383637	147383637	rs147928765	0.00332726	chr1:147400078:147401765
chr1	147821725	147821725	rs506833	1.77797e-17	chr1:147806068:147807695
chr1	148546082	148546082	rs115989705	0.0188859	chr1:149194474:149194875
chr1	149186834	149186834	rs116029751	0.0423533	chr1:149222505:149225227
chr1	149662945	149662945	rs61809779	7.05777e-10	chr1:149513240:149515082
chr1	149704744	149704744	rs149755396	3.71889e-19	chr1:149604739:149606247
chr1	149243321	149243321	rs12564214	0.0367708	chr1:149711676:149712419
chr1	149768506	149768506	rs112869437	0.0168997	chr1:149764124:149764809
chr1	150111980	150111980	rs72694943	7.56722e-05	chr1:150038119:150040529
chr1	150407723	150407723	rs11580810	0.00682113	chr1:150383812:150384490
chr1	150524878	150524878	rs72700822	0.000538274	chr1:150521168:150522237
chr1	150584103	150584103	rs4970966	0.000209688	chr1:150583083:150587108
chr1	150860471	150860471	rs7412746	0.00185892	chr1:150743187:150744816
chr1	150539867	150539867	rs932054	0.000232591	chr1:150761767:150762454
chr1	151131091	151131091	rs41305062	3.25082e-06	chr1:151128794:151132251
chr1	151322337	151322337	rs1621016	0.0297669	chr1:151334597:151334833
chr1	151521933	151521933	rs17640579	3.39306e-05	chr1:151511756:151513776
chr1	151626396	151626396	rs149199808	2.68592e-05	chr1:151664302:151665356
chr1	152480654	152480654	rs1415432	9.70798e-06	chr1:152491990:152493128
chr1	153337943	153337943	rs3014874	1.49224e-26	chr1:153338033:153338875
chr1	153787279	153787279	rs113422987	0.0173296	chr1:153866508:153867661
chr1	154074299	154074299	rs11265076	0.000492805	chr1:154120860:154122209
chr1	154127549	154127549	rs114697636	7.75872e-10	chr1:154126872:154127354
chr1	154432877	154432877	rs6690230	0.0406208	chr1:154390901:154393550
chr1	154432042	154432042	rs10752641	0.0340501	chr1:154402827:154404003
chr1	154406656	154406656	rs4845620	0.000201127	chr1:154404346:154406112
chr1	154585480	154585480	rs9426826	5.52063e-12	chr1:154599083:154601150
chr1	154693538	154693538	rs11264251	1.09305e-33	chr1:154686643:154689537
chr1	154693538	154693538	rs11264251	5.57112e-19	chr1:154693240:154694297
chr1	154693538	154693538	rs11264251	3.0118e-07	chr1:154719987:154721353
chr1	155607007	155607007	rs192129764	0.0415449	chr1:154781104:154783095
chr1	154257452	154257452	rs149144680	0.0207741	chr1:154815549:154817082
chr1	154832711	154832711	rs141615642	0.000172249	chr1:154831537:154833529
chr1	154537505	154537505	rs61811371	0.0492223	chr1:154843672:154843945
chr1	156206181	156206181	rs11540816	0.0440796	chr1:155909973:155911275
chr1	155940948	155940948	rs11264426	5.15441e-09	chr1:155958935:155961048
chr1	156049538	156049538	rs386485048	1.97483e-08	chr1:156060247:156060587
chr1	156095413	156095413	rs544627	5.3621e-05	chr1:156065616:156068385
chr1	156095413	156095413	rs544627	2.15094e-08	chr1:156073555:156077393
chr1	156095413	156095413	rs544627	1.52238e-11	chr1:156083545:156086428
chr1	156105028	156105028	.	0.00102033	chr1:156092450:156094094
chr1	156095413	156095413	rs544627	1.9451e-05	chr1:156095885:156097046
chr1	156089609	156089609	rs503815	4.39581e-08	chr1:156098179:156100170
chr1	156095413	156095413	rs544627	0.000399333	chr1:156116054:156119275
chr1	156159721	156159721	rs2842866	4.56848e-06	chr1:156163008:156164638
chr1	156246473	156246473	rs7542045	1.80467e-10	chr1:156246279:156247155
chr1	156267480	156267480	rs12072638	9.1057e-10	chr1:156260760:156261893
chr1	156272271	156272271	rs949464	4.04921e-20	chr1:156264926:156265942
chr1	157016165	157016165	rs138737536	0.041531	chr1:156493613:156495639
chr1	156698265	156698265	rs3806415	0.0211199	chr1:156697312:156699465
chr1	156737969	156737969	rs11264542	8.24301e-07	chr1:156735913:156738771
chr1	157051744	157051744	rs2766079	8.64245e-17	chr1:157014482:157016376
chr1	158072061	158072061	rs116102333	0.0374171	chr1:157117754:157118854
chr1	157202651	157202651	rs6673923	0.00185892	chr1:157208938:157211339
chr1	157364988	157364988	rs4282810	7.78038e-11	chr1:157373049:157374389
chr1	157539385	157539385	rs1831680	7.78786e-08	chr1:157535818:157536275
chr1	158022116	158022116	rs11576726	0.0480432	chr1:157666671:157667217
chr1	158497964	158497964	rs77773125	0.00479365	chr1:158533571:158535017
chr1	159039841	159039841	rs77197757	4.41294e-07	chr1:159045542:159048224
chr1	158911336	158911336	rs11265121	0.0231024	chr1:159798187:159799054
chr1	159898913	159898913	rs7543462	0.0131264	chr1:159905949:159907191
chr1	159979745	159979745	rs72702800	0.00102674	chr1:159907468:159908498
chr1	159909242	159909242	rs6658042	0.00013321	chr1:159923514:159923986
chr1	159982551	159982551	rs6670382	4.17291e-12	chr1:160000656:160002495
chr1	160046151	160046151	rs6683605	5.54763e-16	chr1:160045211:160045596
chr1	160030862	160030862	rs1884997	1.02943e-11	chr1:160046001:160046239
chr1	160136208	160136208	rs10797062	5.47315e-23	chr1:160131578:160132689
chr1	160136208	160136208	rs10797062	2.55789e-13	chr1:160139273:160140256
chr1	160317619	160317619	rs2038780	6.64068e-11	chr1:160316454:160317481
chr1	160580015	160580015	rs1061217	2.29304e-06	chr1:160544760:160546147
chr1	160640680	160640680	rs72708882	0.00276589	chr1:160641954:160645874
chr1	160675269	160675269	rs12124234	0.0235143	chr1:160652592:160656013
chr1	160845489	160845489	rs11578752	0.00215243	chr1:160844670:160846418
chr1	161008535	161008535	rs10908821	0.0430298	chr1:161007790:161009354
chr1	161316415	161316415	rs61326870	0.000182079	chr1:161274732:161277527
chr1	161597177	161597177	rs35139848	4.60933e-10	chr1:161523924:161525798
chr1	161478169	161478169	rs60574804	6.23916e-05	chr1:161541012:161542315
chr1	161591324	161591324	rs74127055	4.16477e-09	chr1:161581409:161583303
chr1	161607391	161607391	rs1629019	2.12318e-16	chr1:161605376:161607644
chr1	161525633	161525633	rs61804323	0.0250878	chr1:161631037:161634209
chr1	161695381	161695381	rs1847382	2.73691e-06	chr1:161695558:161697964
chr1	161593831	161593831	rs72702127	0.00619709	chr1:161708237:161710450
chr1	161812920	161812920	rs1394069	0.000563293	chr1:161734799:161736956
chr1	162304085	162304085	rs78622283	0.0402892	chr1:161903566:161904889
chr1	161931538	161931538	rs2499850	0.000368445	chr1:161931454:161933278
chr1	162193219	162193219	rs12124745	2.9357e-18	chr1:162199251:162200518
chr1	162204907	162204907	rs6664702	6.76209e-06	chr1:162204448:162207115
chr1	162214473	162214473	rs6427664	0.00102488	chr1:162224032:162226482
chr1	162374666	162374666	rs351449	1.64741e-11	chr1:162382332:162383048
chr1	165159753	165159753	rs75106127	0.0444262	chr1:164527740:164528018
chr1	165396192	165396192	rs6689518	1.24948e-10	chr1:165393296:165394358
chr1	165567620	165567620	rs72696027	4.49654e-15	chr1:165566725:165568345
chr1	165599460	165599460	rs10737515	0.000117255	chr1:165599522:165601763
chr1	165656232	165656232	rs7546322	1.97054e-08	chr1:165655164:165656756
chr1	165667781	165667781	rs12408101	0.0316681	chr1:165665927:165668403
chr1	165832983	165832983	rs7549754	0.000593269	chr1:165831478:165832833
chr1	165469641	165469641	rs1409414	0.0324855	chr1:165853278:165854653
chr1	167060080	167060080	rs35777372	7.43067e-10	chr1:167058271:167060574
chr1	167250039	167250039	rs4656535	4.53648e-12	chr1:167198280:167200106
chr1	167345218	167345218	rs2273963	1.85845e-08	chr1:167252497:167253091
chr1	167517829	167517829	rs78452229	3.0235e-06	chr1:167517313:167518633
chr1	167532878	167532878	rs12145204	0.00651203	chr1:167533040:167534458
chr1	167741372	167741372	rs79359480	0.0153272	chr1:167765581:167767181
chr1	168144185	168144185	rs6690057	0.000555486	chr1:168114726:168115700
chr1	168129833	168129833	rs4417043	2.18329e-12	chr1:168117465:168119111
chr1	168151760	168151760	rs2038033	0.00233086	chr1:168172106:168173069
chr1	168256222	168256222	rs10047145	0.002665	chr1:168194640:168197089
chr1	168453149	168453149	rs72703783	1.42621e-07	chr1:168452167:168453805
chr1	168473129	168473129	rs78666229	8.14361e-06	chr1:168472310:168474435
chr1	168497741	168497741	rs78663305	0.000279425	chr1:168504108:168506170
chr1	169079419	169079419	rs1358714	4.43538e-08	chr1:169075112:169080163
chr1	169129563	169129563	rs12724812	1.18087e-22	chr1:169240490:169240922
chr1	169123592	169123592	rs12758208	2.08274e-08	chr1:169278407:169279456
chr1	169217827	169217827	rs61808871	5.22176e-06	chr1:169295311:169297310
chr1	169384437	169384437	rs10919164	6.78914e-15	chr1:169336391:169338413
chr1	169514006	169514006	rs1018827	0.00760708	chr1:169454037:169456502
chr1	169637078	169637078	rs35979431	1.30538e-13	chr1:169636186:169637774
chr1	169665632	169665632	rs2223286	1.08459e-05	chr1:169660696:169661992
chr1	169666987	169666987	rs4987353	5.82265e-10	chr1:169665716:169666272
chr1	169884386	169884386	rs16862751	0.00672895	chr1:169763157:169765909
chr1	170354223	170354223	rs1095096	2.33852e-25	chr1:170346225:170347756
chr1	170536797	170536797	rs12744632	0.00678147	chr1:170500208:170502550
chr1	171403985	171403985	rs36067827	1.16512e-25	chr1:171403436:171404865
chr1	171645703	171645703	rs76567182	0.00305383	chr1:171710312:171712971
chr1	171805448	171805448	rs6687624	0.0108503	chr1:171741805:171742057
chr1	172152202	172152202	rs484686	0.00245295	chr1:172149466:172152092
chr1	172338909	172338909	rs10911654	0.0274225	chr1:172363554:172363923
chr1	172501643	172501643	rs2239816	4.15594e-10	chr1:172500865:172503615
chr1	172585656	172585656	rs9425646	6.29756e-21	chr1:172585511:172586286
chr1	172522891	172522891	rs2516064	7.72557e-05	chr1:172594695:172594907
chr1	172664442	172664442	rs859665	5.65968e-05	chr1:172666369:172669088
chr1	172700798	172700798	rs12136885	2.25737e-10	chr1:172693297:172695154
chr1	173081404	173081404	rs17372073	0.0144573	chr1:173080779:173082574
chr1	173092191	173092191	rs12034497	6.69882e-08	chr1:173091470:173093066
chr1	173837306	173837306	rs55829688	0.000382435	chr1:173835644:173839413
chr1	174663101	174663101	rs77028783	0.00114193	chr1:173929957:173930588
chr1	174015259	174015259	rs6701877	0.0370091	chr1:174126662:174129463
chr1	174925192	174925192	rs75018600	4.78884e-06	chr1:174173186:174176249
chr1	175153843	175153843	rs10798341	2.47043e-05	chr1:175160107:175162353
chr1	176389716	176389716	rs115335142	0.045974	chr1:176625270:176626575
chr1	177918821	177918821	rs10159282	2.72313e-07	chr1:177919541:177919872
chr1	178494428	178494428	rs6664493	4.25116e-05	chr1:178511080:178514462
chr1	178638319	178638319	rs10913597	0.0224333	chr1:178693727:178696620
chr1	178996413	178996413	rs10913673	0.000194532	chr1:178994488:178996387
chr1	179022075	179022075	rs72709405	3.77881e-08	chr1:179021887:179022681
chr1	180366483	180366483	rs10798759	1.34587e-31	chr1:180365624:180367411
chr1	180250160	180250160	rs716760	9.45201e-11	chr1:180397465:180398832
chr1	180662783	180662783	rs7514404	0.00260508	chr1:180762490:180762706
chr1	181031783	181031783	rs386589827	3.46567e-14	chr1:181030517:181032994
chr1	181060618	181060618	rs4287133	4.60061e-12	chr1:181056367:181060097
chr1	181101506	181101506	rs9729781	4.25969e-08	chr1:181103845:181105695
chr1	181130394	181130394	rs73044273	0.0462486	chr1:181129956:181130860
chr1	182115787	182115787	rs1281340	0.00639588	chr1:182112893:182114116
chr1	182136401	182136401	rs61805075	1.40748e-12	chr1:182138504:182138943
chr1	182136401	182136401	rs61805075	1.37957e-31	chr1:182139629:182141056
chr1	182171433	182171433	rs1779824	0.0209535	chr1:182161961:182163771
chr1	182358196	182358196	rs4652704	0.0475484	chr1:182358923:182361756
chr1	182452329	182452329	rs561579	8.56494e-06	chr1:182454014:182454361
chr1	182538395	182538395	rs476796	0.0219645	chr1:182538012:182540192
chr1	182970296	182970297	rs5779148	3.40266e-16	chr1:182991148:182994900
chr1	183009277	183009277	rs10911205	0.00163828	chr1:183008700:183010014
chr1	183096952	183096952	rs4651140	3.93207e-11	chr1:183071084:183071507
chr1	182999136	182999136	rs10797817	0.0154089	chr1:183074397:183075966
chr1	183027432	183027432	rs3934579	4.96212e-08	chr1:183108303:183109622
chr1	183516985	183516985	rs2702181	0.000122032	chr1:183429876:183431471
chr1	183457396	183457396	rs2702204	1.04429e-20	chr1:183439133:183442571
chr1	183558174	183558174	rs12094036	0.00292706	chr1:183557943:183561156
chr1	183601331	183601331	rs17436125	0.000210635	chr1:183576179:183579297
chr1	184762603	184762603	rs526024	2.25104e-17	chr1:184755612:184756387
chr1	185543071	185543071	rs4651272	0.000199098	chr1:185284716:185287644
chr1	185375148	185375148	rs10911720	2.33859e-09	chr1:185373569:185373865
chr1	185409061	185409061	rs10732976	7.15235e-24	chr1:185408077:185409886
chr1	185618093	185618093	rs78550500	0.0191429	chr1:185503980:185504835
chr1	185520600	185520600	rs534817	0.000695938	chr1:185528606:185530914
chr1	185543071	185543071	rs4651272	4.31083e-25	chr1:185535435:185538407
chr1	185543071	185543071	rs4651272	9.71699e-10	chr1:185542774:185543481
chr1	186149032	186149032	rs1407434	0.012103	chr1:186151851:186152386
chr1	186947729	186947729	rs10737277	3.51562e-09	chr1:186947395:186948314
chr1	186947729	186947729	rs10737277	7.45321e-07	chr1:186952224:186953402
chr1	186954285	186954285	rs10752988	8.29061e-09	chr1:186963696:186964873
chr1	188516891	188516891	rs28885382	0.0284264	chr1:188394388:188395999
chr1	192510030	192510030	rs1323299	0.0146983	chr1:192519386:192521838
chr1	192541021	192541021	rs1323292	5.23993e-16	chr1:192544246:192544604
chr1	192543837	192543837	rs1547624	4.05994e-20	chr1:192544891:192546274
chr1	192582646	192582646	rs75891400	0.00235813	chr1:192577559:192579261
chr1	193364169	193364169	rs10801195	7.01521e-14	chr1:193337066:193338321
chr1	193538739	193538739	rs73069669	2.38814e-05	chr1:193537517:193539542
chr1	197443910	197443910	rs10922236	0.000559321	chr1:197433227:197433570
chr1	198587244	198587244	rs34364874	0.00192854	chr1:198588908:198592799
chr1	199366251	199366251	rs17686234	6.42378e-20	chr1:199368890:199370192
chr1	200153626	200153626	rs11576498	4.0742e-08	chr1:200152813:200154569
chr1	200335575	200335575	rs2808508	4.24973e-06	chr1:200329257:200329591
chr1	200594005	200594005	rs2808257	0.0012104	chr1:200593926:200594502
chr1	200639683	200639683	rs3806358	1.18656e-28	chr1:200637757:200640272
chr1	201123745	201123745	rs1010502	2.05667e-24	chr1:201122813:201124202
chr1	201412661	201412666	rs143568201	0.00319478	chr1:201425195:201427175
chr1	201447061	201447061	rs12117517	7.67415e-06	chr1:201449253:201450329
chr1	201516454	201516454	rs35747893	2.27769e-09	chr1:201504481:201505678
chr1	201507911	201507911	rs11582434	1.20617e-08	chr1:201511017:201512464
chr1	201516454	201516454	rs35747893	0.000522881	chr1:201520210:201522683
chr1	201953881	201953881	rs11590348	7.69766e-11	chr1:201951416:201953012
chr1	202129205	202129205	rs147176673	6.42747e-09	chr1:202128215:202131582
chr1	202952336	202952336	rs72754714	0.0169606	chr1:202951963:202952756
chr1	203740803	203740803	rs3737975	0.030469	chr1:202994907:202996171
chr1	203034309	203034309	rs7538696	1.45685e-12	chr1:203027282:203029348
chr1	203051890	203051890	rs12092391	4.00202e-06	chr1:203044608:203045359
chr1	203051890	203051890	rs12092391	2.23038e-05	chr1:203069246:203070351
chr1	203051890	203051890	rs12092391	0.0356028	chr1:203168575:203170295
chr1	203093201	203093201	rs12023876	2.15656e-08	chr1:203171079:203172628
chr1	203087657	203087657	rs722915	0.0130268	chr1:203184010:203185195
chr1	203263044	203263044	rs4246550	0.0037259	chr1:203242358:203244192
chr1	203247959	203247959	rs2486933	0.00277926	chr1:203255533:203260643
chr1	203345793	203345793	rs199828391	0.0276098	chr1:203318815:203321037
chr1	203371989	203371989	rs10920636	3.15091e-18	chr1:203371220:203372728
chr1	203388457	203388457	rs10920647	0.0304545	chr1:203379109:203380619
chr1	203689936	203689936	rs4951112	2.91952e-12	chr1:203685375:203685750
chr1	203130853	203130853	rs12025716	0.0268214	chr1:204098014:204098683
chr1	204391371	204391371	rs56174638	0.00229189	chr1:204395348:204397217
chr1	204512100	204512100	rs4252717	1.86735e-05	chr1:204481707:204483305
chr1	204970495	204970495	rs4951152	9.05682e-07	chr1:204971040:204971845
chr1	205195231	205195231	rs11578022	8.24958e-06	chr1:205179608:205181827
chr1	205292964	205292964	rs13374813	0.0472425	chr1:205270112:205271594
chr1	205282979	205282979	rs4950989	4.4554e-10	chr1:205282299:205283823
chr1	205894096	205894096	rs11452281	0.0255991	chr1:205894068:205896094
chr1	206080686	206080686	rs61815474	0.00230763	chr1:206097258:206098468
chr1	206323262	206323262	rs28772641	0.0314003	chr1:206328408:206329461
chr1	206784756	206784756	rs75794324	0.0152802	chr1:206523675:206524929
chr1	206944645	206944645	rs1518111	3.74502e-11	chr1:206941979:206946444
chr1	206997892	206997892	rs2056226	0.00480498	chr1:206997264:206998337
chr1	207421048	207421048	rs7535029	4.98043e-11	chr1:207508588:207511243
chr1	208018219	208018219	rs2745979	0.00505035	chr1:208004776:208006382
chr1	208037821	208037821	rs12145290	0.0146277	chr1:208040399:208042881
chr1	208050676	208050676	rs1204675	0.0377855	chr1:208046374:208047239
chr1	208063808	208063808	rs2745954	0.0249774	chr1:208063431:208064423
chr1	208140828	208140828	rs11118964	1.59462e-08	chr1:208136302:208137738
chr1	208947629	208947629	rs6669200	0.0342479	chr1:208905787:208906349
chr1	208858179	208858179	rs4844432	0.0165489	chr1:209584539:209586042
chr1	209823970	209823970	rs2076359	0.00379234	chr1:209832168:209834031
chr1	209820954	209820954	rs2236901	0.00317251	chr1:209845457:209849476
chr1	209925058	209925058	rs9430017	4.01213e-09	chr1:209924456:209925978
chr1	209980757	209980757	rs1005287	7.02081e-23	chr1:209979185:209980101
chr1	210000148	210000148	rs646596	6.81787e-18	chr1:210000722:210002073
chr1	210559048	210559048	rs17016068	0.0441988	chr1:210501736:210503133
chr1	210559048	210559048	rs17016068	6.81341e-20	chr1:210547465:210548453
chr1	211497091	211497091	rs1533217	4.94778e-09	chr1:211431319:211434680
chr1	211556131	211556131	rs41303051	6.00856e-11	chr1:211555141:211557213
chr1	211779524	211779524	rs676520	0.000857917	chr1:211779222:211781540
chr1	212217287	212217287	rs75872790	0.00220594	chr1:212111360:212113245
chr1	212201731	212201731	rs12126761	0.00142339	chr1:212148571:212149910
chr1	212402994	212402994	rs10779575	0.0044403	chr1:212359667:212361700
chr1	212426172	212426172	rs351376	1.12505e-09	chr1:212422673:212423026
chr1	212510700	212510700	rs1470390	2.5731e-10	chr1:212457707:212460825
chr1	212683285	212683285	rs12046220	0.035271	chr1:212719534:212719936
chr1	212804153	212804153	rs61830698	2.15258e-06	chr1:212808164:212810841
chr1	213840614	213840614	rs1509864	0.0108963	chr1:212900568:212901903
chr1	212951452	212951452	rs112032885	9.43036e-05	chr1:213004860:213008056
chr1	213045521	213045521	rs2047293	0.000116023	chr1:213030512:213032675
chr1	214536061	214536061	rs3002297	1.44954e-09	chr1:214535094:214537376
chr1	214601233	214601233	rs61819572	0.0125251	chr1:214599812:214603086
chr1	218215890	218215890	rs6672639	0.0409507	chr1:218599443:218599866
chr1	219417156	219417156	rs2378201	0.0196878	chr1:219293485:219295128
chr1	219640763	219640763	rs2605094	2.81519e-06	chr1:219633014:219635905
chr1	220285817	220285817	rs115752807	0.000588552	chr1:220262471:220264064
chr1	220941824	220941824	rs12145544	3.87412e-06	chr1:220940753:220942308
chr1	221234485	221234485	rs4626892	7.80999e-08	chr1:221247770:221248533
chr1	222113940	222113940	rs949618	1.59818e-05	chr1:222166987:222169035
chr1	222986816	222986816	rs9441847	0.0408386	chr1:222987619:222989246
chr1	223360161	223360161	rs975089	8.55236e-11	chr1:223348328:223349608
chr1	224309996	224309996	rs6659234	0.00477074	chr1:224301253:224303054
chr1	224357620	224357620	rs6692443	5.03573e-07	chr1:224356297:224359031
chr1	224421166	224421166	rs1401318	5.10216e-09	chr1:224392014:224393909
chr1	224423738	224423738	rs72755941	1.27627e-07	chr1:224423325:224424096
chr1	224473294	224473294	rs4654017	1.04198e-12	chr1:224517058:224518765
chr1	224635958	224635958	rs75417300	0.000996415	chr1:224544396:224546410
chr1	226071603	226071604	rs111647574	0.0054856	chr1:226068801:226071102
chr1	226111945	226111945	rs77157663	8.57802e-08	chr1:226110993:226112691
chr1	227174145	227174145	rs7552783	1.32478e-22	chr1:227176760:227178521
chr1	228057761	228057761	rs6690903	7.01048e-27	chr1:228073387:228076093
chr1	228417532	228417532	rs1757142	1.31131e-37	chr1:228415465:228417286
chr1	228458973	228458973	rs533738	0.00143635	chr1:228462983:228464314
chr1	228931695	228931695	rs35814314	3.18121e-08	chr1:228935626:228936009
chr1	228975976	228975976	rs1845161	2.03937e-10	chr1:228983979:228986964
chr1	229291590	229291590	rs77061225	0.0167113	chr1:229269403:229269713
chr1	229391708	229391708	rs10495289	1.08618e-31	chr1:229386392:229386799
chr1	229408995	229408995	rs419478	1.72597e-14	chr1:229460948:229462523
chr1	229714892	229714892	rs116265206	0.0141212	chr1:229714392:229715447
chr1	230281156	230281156	rs4846835	4.39099e-06	chr1:230281062:230282480
chr1	230286220	230286220	rs115126145	0.0243604	chr1:230285307:230286696
chr1	230705924	230705924	rs10159064	0.00212265	chr1:230645125:230646225
chr1	231020575	231020575	rs9432233	0.0214254	chr1:230883547:230883866
chr1	230891248	230891248	rs2493145	1.20579e-05	chr1:230889160:230889824
chr1	231001233	231001233	rs1202582	0.0172359	chr1:230960415:230961540
chr1	231174431	231174431	rs4543780	0.0371888	chr1:231174905:231176922
chr1	231189818	231189818	rs6679453	2.65022e-12	chr1:231189339:231190133
chr1	231541579	231541579	rs6702297	1.20065e-08	chr1:231543348:231546702
chr1	231739113	231739113	rs11430106	2.76113e-08	chr1:231739341:231739997
chr1	231768539	231768539	rs386610862	8.08162e-14	chr1:231761877:231763581
chr1	231919586	231919586	rs11122334	0.0252577	chr1:231911088:231911369
chr1	231925041	231925041	rs4325116	3.66451e-05	chr1:231938624:231939817
chr1	231965965	231965965	rs112179555	0.0174919	chr1:231967653:231967868
chr1	232719431	232719431	rs3855982	0.000615942	chr1:232725276:232727467
chr1	232735448	232735448	rs10752794	0.00427688	chr1:232735064:232736563
chr1	232941153	232941153	rs12409898	2.07288e-14	chr1:232940577:232942021
chr1	233430787	233430787	rs10752752	0.0122869	chr1:233430502:233431975
chr1	233597310	233597310	rs77410761	0.0461323	chr1:233463407:233464605
chr1	234451159	234451159	rs508186	6.07308e-07	chr1:234349390:234350545
chr1	234450375	234450375	rs7515623	5.64407e-35	chr1:234450430:234452324
chr1	234509259	234509259	rs10910420	1.92621e-07	chr1:234508278:234510256
chr1	234534763	234534763	rs12078194	2.48251e-30	chr1:234533732:234535329
chr1	234634340	234634340	rs79021860	0.00903353	chr1:234630083:234631761
chr1	234648266	234648266	rs10910446	0.00315222	chr1:234648133:234648869
chr1	234666251	234666251	rs271741	2.83082e-11	chr1:234667008:234669872
chr1	234734956	234734956	rs10910476	0.0279529	chr1:234734536:234736637
chr1	234799296	234799296	rs657349	2.19358e-24	chr1:234799471:234799871
chr1	235053737	235053737	rs61837267	0.0476846	chr1:235051709:235053171
chr1	235494235	235494235	rs1987092	1.08479e-10	chr1:235500013:235501387
chr1	235667236	235667236	rs381674	3.49701e-14	chr1:235666193:235669132
chr1	236075564	236075564	rs12129097	0.0430784	chr1:236080211:236081688
chr1	236109928	236109928	rs9803700	2.25663e-11	chr1:236101634:236103721
chr1	236155470	236155470	rs12566555	1.67857e-06	chr1:236149868:236150948
chr1	236262373	236262373	rs17554536	0.000283359	chr1:236260242:236261205
chr1	236301301	236301301	rs4006577	2.60008e-06	chr1:236304792:236307156
chr1	236300352	236300352	rs10802266	0.0151475	chr1:236319573:236319963
chr1	239995754	239995767	rs149901361	0.0190546	chr1:240421510:240423310
chr1	241705773	241705773	rs34554438	3.96202e-11	chr1:241705278:241706419
chr1	241755925	241755925	rs640718	0.00644875	chr1:241754239:241756575
chr1	241776133	241776133	rs669996	0.00108828	chr1:241775355:241776639
chr1	241974553	241974553	rs72755251	2.37609e-27	chr1:241973928:241975276
chr1	241979773	241979773	rs12130656	0.000211962	chr1:241980351:241981942
chr1	242005669	242005669	rs72755278	3.19137e-13	chr1:242001528:242003423
chr1	242026344	242026344	rs1629051	4.32362e-12	chr1:242010593:242012582
chr1	242310972	242310973	rs58326354	0.000136034	chr1:242302392:242302895
chr1	242310972	242310973	rs58326354	6.82637e-24	chr1:242309551:242311482
chr1	242313559	242313559	rs2840605	3.88771e-11	chr1:242350235:242351678
chr1	243270214	243270214	rs116319135	3.44233e-15	chr1:243264365:243265444
chr1	243428152	243428152	rs12741781	8.22947e-15	chr1:243427091:243428686
chr1	243428152	243428152	rs12741781	0.00999476	chr1:243457311:243459117
chr1	244496636	244496636	rs595773	0.0463958	chr1:243669083:243672307
chr1	243722892	243722892	rs3753549	1.9485e-11	chr1:243890025:243892336
chr1	243722892	243722892	rs3753549	0.000182973	chr1:243893918:243894436
chr1	243722892	243722892	rs3753549	1.19396e-06	chr1:243894952:243895224
chr1	243856018	243856018	rs6429431	0.0006197	chr1:244012131:244014950
chr1	244485789	244485789	rs1413837	0.027203	chr1:244461897:244463683
chr1	244517238	244517238	rs4658633	2.1865e-11	chr1:244516494:244518193
chr1	244979071	244979071	rs67064196	4.60173e-25	chr1:244978065:244980433
chr1	244979071	244979071	rs67064196	7.031e-12	chr1:244996683:245000058
chr1	244979045	244979045	rs113623234	0.000408094	chr1:245025631:245028796
chr1	245083443	245083443	rs56149600	0.00607768	chr1:245081685:245085222
chr1	245183883	245183883	rs901665	0.000187529	chr1:245214957:245216012
chr1	245206459	245206459	rs2065959	0.0161906	chr1:245217108:245218325
chr1	245363423	245363423	rs6428904	0.00889467	chr1:246119421:246120143
chr1	246411781	246411781	rs10924619	2.1206e-20	chr1:246377553:246379310
chr1	246688156	246688156	rs3124092	4.6415e-06	chr1:246690190:246691517
chr1	246722561	246722561	rs3124072	0.00685844	chr1:246728970:246731349
chr1	246725180	246725180	rs3129581	3.42095e-08	chr1:246732700:246733721
chr1	246862588	246862588	rs10924809	3.44584e-10	chr1:246861801:246862990
chr1	247192182	247192182	rs10924892	0.00154474	chr1:247241082:247242698
chr1	247320868	247320868	rs11806327	0.0341142	chr1:247289636:247291465
chr1	246547870	246547870	rs11591023	0.0392767	chr1:247520561:247522270
chr1	247523784	247523784	rs74154617	1.19486e-05	chr1:247523689:247524707
chr1	247560587	247560587	rs12127158	0.000155028	chr1:247572907:247573998
chr1	247615595	247615595	rs386498319	0.0356605	chr1:247603727:247604932
chr1	247808553	247808553	rs28535274	0.000185059	chr1:247802883:247803146
chr1	247994141	247994141	rs6587380	0.00680409	chr1:248020498:248020710
chr1	248027609	248027609	rs7516536	0.0319593	chr1:248069679:248070409
chr1	248535899	248535899	rs28848937	5.11244e-05	chr1:248567501:248568648
chr1	248682768	248682768	rs111897011	4.39474e-09	chr1:248728054:248730089
chr1	248625144	248625144	rs28799698	1.55083e-10	chr1:248739090:248739878
chr1	248866338	248866338	rs4353130	9.60448e-07	chr1:248759823:248760381
chr1	248901933	248901933	rs61840347	0.00585795	chr1:248775171:248775494
chr1	248701084	248701084	rs56209709	1.03297e-05	chr1:248776626:248777505
chr1	248856365	248856365	rs28729849	0.000398152	chr1:248785384:248786752
chr1	248844959	248844959	rs55871516	1.62703e-09	chr1:248791118:248792564
chr1	249094128	249094128	rs4512688	0.00142575	chr1:249116353:249116740
chr1	249126105	249126105	rs11205417	8.21344e-05	chr1:249119357:249121413
chr1	249167042	249167042	rs10158816	2.95564e-08	chr1:249166366:249168459
chr10	888240	888240	rs1341742	0.015639	chr10:975509:978505
chr10	3077750	3077750	rs10903942	7.50852e-09	chr10:3077611:3079538
chr10	3138009	3138009	rs2388595	1.24164e-25	chr10:3136656:3138996
chr10	3224809	3224809	rs4881123	2.75196e-06	chr10:3213886:3215636
chr10	3711794	3711794	rs12256130	8.18702e-08	chr10:3708593:3712353
chr10	3783487	3783487	rs4881217	6.04901e-05	chr10:3782073:3784751
chr10	3791884	3791884	rs12263723	5.16577e-07	chr10:3791387:3792954
chr10	3910816	3910816	rs11252145	1.38365e-28	chr10:3919040:3919707
chr10	3935402	3935402	rs11252168	1.01579e-06	chr10:3935002:3935255
chr10	3931878	3931878	rs11252162	1.12555e-06	chr10:3936191:3937379
chr10	4075392	4075392	rs2765649	2.63278e-12	chr10:4076707:4078041
chr10	4172732	4172732	rs10795138	0.0127409	chr10:4162707:4164510
chr10	4241572	4241572	rs11252395	0.0399537	chr10:4540379:4541666
chr10	4747974	4747974	rs7091473	1.11594e-20	chr10:4745613:4747280
chr10	4852556	4852556	rs4881352	0.0287651	chr10:4849627:4850989
chr10	4928483	4928483	rs74111794	0.00018013	chr10:4868065:4869291
chr10	5041296	5041296	rs35767584	6.28066e-05	chr10:5005006:5005836
chr10	5019320	5019320	rs6650153	4.95954e-08	chr10:5045727:5045996
chr10	5331445	5331445	rs12765968	0.0442079	chr10:5332969:5334716
chr10	5708360	5708360	rs75474563	6.03649e-05	chr10:5707652:5708832
chr10	5883308	5883308	rs1106038	0.000564061	chr10:5860704:5860969
chr10	5888961	5888961	rs11255527	1.49067e-34	chr10:5893834:5895512
chr10	6019248	6019248	rs2274034	0.00103928	chr10:6017634:6020365
chr10	6167106	6167106	rs35272567	1.78871e-06	chr10:6165157:6167347
chr10	6309175	6309175	rs10795949	0.000321998	chr10:6309048:6310226
chr10	6390192	6390192	rs2387397	1.84487e-06	chr10:6389088:6391068
chr10	6422788	6422788	rs10906373	5.5726e-08	chr10:6423631:6425382
chr10	6457950	6457950	rs686333	0.0168111	chr10:6440519:6442790
chr10	6516327	6516327	rs7089504	0.0338498	chr10:6514610:6516709
chr10	7220834	7220834	rs59678170	1.3459e-10	chr10:7225719:7228231
chr10	7220834	7220834	rs59678170	3.37784e-05	chr10:7248119:7249216
chr10	7321242	7321242	rs61834650	1.20177e-06	chr10:7347765:7348924
chr10	8204772	8204772	rs72784674	0.0462636	chr10:8178409:8180047
chr10	8223518	8223518	rs2789623	9.62444e-07	chr10:8224738:8226232
chr10	8445316	8445316	rs7903618	0.0212867	chr10:8438462:8438776
chr10	9996579	9996579	rs11256403	2.71535e-06	chr10:9993228:9994596
chr10	10460655	10460655	rs2252368	1.35601e-31	chr10:10460069:10461400
chr10	10707200	10707200	rs17148604	2.04007e-11	chr10:10704032:10705761
chr10	11217026	11217026	rs11402658	0.0387124	chr10:11220110:11222725
chr10	12580664	12580664	rs11257872	0.0214482	chr10:11673599:11674981
chr10	11752865	11752865	rs74230465	2.03794e-07	chr10:11752334:11753398
chr10	11783873	11783873	rs3814627	6.29912e-16	chr10:11783902:11785047
chr10	11834647	11834647	rs12220411	0.0178238	chr10:11799010:11800592
chr10	11892162	11892162	rs10906026	1.22493e-16	chr10:11865102:11866126
chr10	11911372	11911372	rs11257368	0.00963464	chr10:11904911:11906326
chr10	12309139	12309139	rs11257657	3.38407e-17	chr10:12305263:12308241
chr10	12307894	12307894	rs11257655	3.88285e-10	chr10:12312196:12313696
chr10	12323464	12323464	rs7069060	0.000275598	chr10:12390378:12393210
chr10	13153363	13153363	rs12573716	0.00554684	chr10:13202773:13204509
chr10	13159362	13159362	rs58505537	6.3065e-14	chr10:13341248:13342616
chr10	13160212	13160212	rs57199113	2.47572e-15	chr10:13343465:13344740
chr10	13271834	13271834	rs4750320	0.0323976	chr10:13569920:13571486
chr10	13874533	13874533	rs10906507	1.40409e-11	chr10:13873272:13874451
chr10	14632092	14632092	rs7907299	0.0232862	chr10:14595543:14597062
chr10	14587707	14587707	rs11259174	3.92079e-06	chr10:14601833:14603534
chr10	14633723	14633723	rs11259210	4.35077e-06	chr10:14629277:14631272
chr10	14686487	14686487	rs61842739	8.57419e-20	chr10:14689164:14691320
chr10	14695089	14695089	rs3740114	1.18152e-11	chr10:14695432:14696150
chr10	15139697	15139697	rs193115974	0.0476171	chr10:15138675:15140473
chr10	15248452	15248452	rs6602823	1.19987e-23	chr10:15249718:15251435
chr10	16479251	16479251	rs7894216	0.000353806	chr10:16478422:16480128
chr10	16756261	16756261	rs4747282	0.00169391	chr10:16929327:16929628
chr10	17009650	17009650	rs1707279	0.0180307	chr10:16951177:16953156
chr10	17064992	17064992	rs7897550	8.83592e-25	chr10:17064678:17067536
chr10	17015144	17015144	rs2932908	5.4268e-10	chr10:17067848:17069327
chr10	17015144	17015144	rs2932908	3.51906e-05	chr10:17071124:17072124
chr10	16993472	16993472	rs7893507	0.000428303	chr10:17074052:17074368
chr10	17008961	17008961	rs1707274	1.38539e-06	chr10:17116686:17118848
chr10	17248287	17248287	rs7084637	2.57603e-32	chr10:17247758:17249200
chr10	16909589	16909589	rs17139378	0.0462486	chr10:17496424:17496933
chr10	17516766	17516766	rs7086483	2.42705e-07	chr10:17517671:17518704
chr10	17627338	17627338	rs72780753	2.22923e-11	chr10:17628115:17629526
chr10	18802554	18802554	rs12777508	0.0310448	chr10:18899119:18900179
chr10	18937722	18937722	rs3740104	1.40444e-12	chr10:18946758:18949690
chr10	21499877	21499877	rs10764310	0.00067065	chr10:21258957:21261572
chr10	21499877	21499877	rs10764310	4.26414e-09	chr10:21389565:21390470
chr10	21499877	21499877	rs10764310	6.05212e-19	chr10:21462110:21463617
chr10	21499877	21499877	rs10764310	1.31751e-18	chr10:21500224:21500713
chr10	21496814	21496814	rs10764309	3.88733e-19	chr10:21501167:21502728
chr10	22724646	22724646	rs55927891	7.45747e-05	chr10:22725395:22727347
chr10	22847787	22847787	rs7097972	0.0104937	chr10:22852838:22854083
chr10	22864209	22864209	rs11013053	0.000657415	chr10:22870108:22871178
chr10	22887951	22887951	rs2913108	4.56971e-06	chr10:22904355:22905645
chr10	24039128	24039128	rs11013696	0.031693	chr10:23114436:23115262
chr10	23364127	23364127	rs77819795	0.0261548	chr10:23361103:23362015
chr10	23727956	23727956	rs145722665	0.0286871	chr10:23727352:23729767
chr10	25198222	25198222	rs10828721	0.0359892	chr10:25197717:25198135
chr10	26711491	26711491	rs2992325	0.00111264	chr10:26725510:26729418
chr10	26839487	26839487	rs10829024	0.00353391	chr10:26844345:26846565
chr10	27608687	27608687	rs237603	1.41312e-07	chr10:26862560:26864638
chr10	26911176	26911176	rs117464823	2.08588e-10	chr10:26910877:26911938
chr10	27603358	27603358	rs7913734	5.77033e-11	chr10:26916778:26918061
chr10	26991067	26991068	rs71403882	3.01658e-07	chr10:26978318:26980550
chr10	26991604	26991604	rs1748352	0.00584409	chr10:27010720:27011079
chr10	27368126	27368126	rs3737055	1.77355e-10	chr10:27423240:27423754
chr10	27594607	27594607	rs11015680	0.0160253	chr10:27541143:27542365
chr10	27606954	27606954	rs237599	6.4572e-30	chr10:27608189:27609447
chr10	27607185	27607185	rs17476860	0.00482268	chr10:27633072:27635559
chr10	27626774	27626774	rs35757401	9.99554e-11	chr10:27642692:27644581
chr10	27753268	27753268	rs2505325	0.00377581	chr10:27746563:27748109
chr10	27747074	27747074	rs2505321	0.00259924	chr10:27752285:27754637
chr10	27739063	27739063	rs2478251	1.46427e-06	chr10:27770045:27772391
chr10	27860019	27860019	rs2808284	2.27265e-24	chr10:27856626:27858695
chr10	28628148	28628148	rs1249342	4.16986e-25	chr10:28621564:28624440
chr10	28622203	28622203	rs703019	1.72026e-31	chr10:28632979:28634056
chr10	28693399	28693399	rs34882676	1.03245e-15	chr10:28689734:28692519
chr10	28702905	28702905	rs138824325	1.36215e-10	chr10:28700082:28701328
chr10	28784483	28784483	rs2807740	2.62684e-22	chr10:28780030:28782676
chr10	29202418	29202418	rs117280645	0.0309568	chr10:28858508:28859493
chr10	29099056	29099056	rs1761989	0.000839152	chr10:29099491:29099740
chr10	29273575	29273575	rs2995126	2.69886e-07	chr10:29272895:29273979
chr10	29562611	29562611	rs76467110	0.00898759	chr10:29275011:29276216
chr10	28515496	28515496	rs1840877	0.0332468	chr10:29353269:29353692
chr10	29448767	29448767	rs544532	0.0346399	chr10:29543691:29544191
chr10	29726040	29726040	rs11007580	0.0444434	chr10:29698033:29699525
chr10	29844546	29844546	rs11007649	3.70282e-19	chr10:29843243:29844133
chr10	29844588	29844588	rs10826655	6.94251e-08	chr10:29844455:29845122
chr10	29882538	29882538	rs4749467	0.00508131	chr10:29877216:29879760
chr10	30094198	30094198	rs4376805	0.0295593	chr10:30040030:30041414
chr10	30092686	30092686	rs2986966	0.00027686	chr10:30072189:30074578
chr10	30092300	30092300	rs3006562	1.89295e-36	chr10:30092210:30093616
chr10	30092300	30092300	rs3006562	1.39525e-21	chr10:30100524:30101585
chr10	30619462	30619462	rs11007990	0.0233222	chr10:30636989:30638751
chr10	30748498	30748498	rs111186234	1.23644e-05	chr10:30748019:30748420
chr10	30781570	30781570	rs638750	1.26444e-10	chr10:30776818:30777903
chr10	30761051	30761051	rs34930615	1.56233e-20	chr10:30778632:30780236
chr10	30778738	30778738	rs386611086	2.14983e-06	chr10:30782126:30783952
chr10	30798039	30798039	rs11008079	0.0200216	chr10:30786906:30787487
chr10	30799819	30799819	rs12762446	2.30529e-21	chr10:30793919:30795271
chr10	30813903	30813903	rs7080478	0.00283738	chr10:30814344:30815157
chr10	30952481	30952481	rs3122351	1.18647e-05	chr10:30951953:30953026
chr10	31218414	31218414	rs2934646	7.21102e-14	chr10:31248567:31249351
chr10	31281250	31281250	rs3006584	0.000100603	chr10:31273739:31275410
chr10	31328126	31328126	rs2994679	1.94116e-05	chr10:31327585:31328654
chr10	32239764	32239764	rs3858253	0.000640824	chr10:32125469:32125945
chr10	32215569	32215569	rs72778378	0.00323057	chr10:32216353:32219584
chr10	32266216	32266216	rs10827003	2.39284e-11	chr10:32250172:32251699
chr10	33236901	33236901	rs1009002	0.00118187	chr10:32734194:32736490
chr10	34161131	34161131	rs34297165	1.31747e-06	chr10:33653874:33655819
chr10	33697422	33697422	rs2804467	6.63381e-12	chr10:33700885:33702738
chr10	34161131	34161131	rs34297165	2.8797e-05	chr10:33795433:33798915
chr10	34160764	34160764	rs17296943	1.00779e-07	chr10:33901067:33902138
chr10	34161131	34161131	rs34297165	0.000482224	chr10:33950410:33951716
chr10	34666864	34666864	rs10740890	8.56581e-08	chr10:34684952:34686960
chr10	35514327	35514327	rs111671353	0.0100991	chr10:35514004:35514707
chr10	37933358	37933358	rs12412221	6.13686e-06	chr10:38240590:38241582
chr10	38487552	38487552	rs2749611	0.0323052	chr10:38264317:38266233
chr10	38452054	38452054	rs1854562	0.0350214	chr10:38321367:38322140
chr10	38442419	38442419	rs2505240	2.19053e-20	chr10:38382698:38384291
chr10	39131256	39131256	rs11146797	0.00803785	chr10:38643743:38646358
chr10	38166498	38166498	rs1779073	5.05771e-05	chr10:38684984:38686068
chr10	39131256	39131256	rs11146797	8.20935e-05	chr10:38690776:38692839
chr10	38368445	38368445	rs2472170	6.43319e-07	chr10:38815712:38818779
chr10	42434977	42434977	rs9731663	1.76948e-05	chr10:42355031:42357185
chr10	42444226	42444226	rs78558570	0.000553391	chr10:42357839:42359316
chr10	42456692	42456692	rs1851490	0.0135855	chr10:42390855:42391736
chr10	42477206	42477206	rs79870407	0.00202836	chr10:42529177:42530747
chr10	43224933	43224933	rs7898033	0.00452436	chr10:42536762:42537064
chr10	42521592	42521592	rs10160100	0.00901417	chr10:42538470:42538739
chr10	42682133	42682133	rs11239843	0.0486807	chr10:42539104:42539428
chr10	42682133	42682133	rs11239843	0.00323639	chr10:42539741:42540128
chr10	42478709	42478709	rs12243934	0.00871839	chr10:42544444:42545271
chr10	43091683	43091683	rs210278	5.12024e-08	chr10:43132869:43134917
chr10	43617104	43617104	rs2565202	0.0105362	chr10:43615802:43617928
chr10	43695484	43695484	rs1272142	2.19718e-22	chr10:43622445:43622945
chr10	43695484	43695484	rs1272142	2.91251e-13	chr10:43624282:43625337
chr10	43857793	43857793	rs11238520	2.09821e-08	chr10:43856994:43858471
chr10	43869097	43869097	rs10899795	0.0451819	chr10:43891361:43893831
chr10	43895874	43895874	rs116387925	0.04986	chr10:43912768:43914366
chr10	43857793	43857793	rs11238520	0.000145566	chr10:43947075:43948981
chr10	43894339	43894339	rs7084706	4.11947e-15	chr10:43949946:43951964
chr10	44541565	44541565	rs10508881	7.25399e-05	chr10:44473072:44473789
chr10	44656147	44656147	rs117928666	0.028555	chr10:44475860:44476786
chr10	44941990	44941990	rs1577179	0.00385009	chr10:44933335:44934672
chr10	45412410	45412410	rs111687407	1.58542e-05	chr10:45408787:45410602
chr10	45440813	45440813	rs952956	0.000425546	chr10:45442947:45445889
chr10	46264395	46264395	rs186665809	0.0240547	chr10:45748437:45749362
chr10	45797143	45797143	rs11239429	4.2438e-09	chr10:45793627:45794352
chr10	45863913	45863913	rs59224742	4.78148e-08	chr10:45868891:45870647
chr10	45878382	45878382	rs2303885	1.67623e-05	chr10:45874343:45876256
chr10	45961422	45961422	rs10900218	2.28961e-07	chr10:46087935:46090757
chr10	46122794	46122794	rs10793621	1.03901e-10	chr10:46167158:46168864
chr10	46103238	46103238	rs4576771	0.00141094	chr10:46205139:46206888
chr10	46220568	46220568	rs1993004	5.46241e-08	chr10:46221816:46223566
chr10	46140770	46140770	rs112909171	0.0430936	chr10:46256523:46257818
chr10	47357520	47357520	rs188081480	0.018461	chr10:47112864:47113287
chr10	47626538	47626538	rs2999434	0.0347987	chr10:47639249:47641574
chr10	47540020	47540020	rs7905059	0.000223947	chr10:47653962:47654392
chr10	47156353	47156353	rs59339297	6.60033e-05	chr10:47655544:47656761
chr10	48495559	48495559	rs9421822	0.0219435	chr10:47745386:47745608
chr10	47738963	47738963	rs11259801	0.000177382	chr10:47748187:47750601
chr10	47156353	47156353	rs59339297	4.23116e-05	chr10:47757261:47758811
chr10	48495559	48495559	rs9421822	0.0300928	chr10:47917776:47918199
chr10	48495559	48495559	rs9421822	0.0211227	chr10:47918490:47918867
chr10	48495559	48495559	rs9421822	0.0229244	chr10:48180263:48182023
chr10	48495559	48495559	rs9421822	0.0182884	chr10:48185238:48186832
chr10	48495559	48495559	rs9421822	0.0209896	chr10:48252688:48252922
chr10	48495559	48495559	rs9421822	0.0277812	chr10:48256462:48258867
chr10	48495559	48495559	rs9421822	0.0216364	chr10:48265593:48267149
chr10	48495559	48495559	rs9421822	0.0198279	chr10:48275863:48276435
chr10	48495559	48495559	rs9421822	0.0236576	chr10:48276715:48278618
chr10	48482508	48482508	rs4922555	0.00294379	chr10:48480795:48482314
chr10	48587748	48587748	rs72790377	6.28797e-07	chr10:48571453:48574148
chr10	48495559	48495559	rs9421822	0.0304761	chr10:48956326:48957934
chr10	49727220	49727220	rs11819511	1.70021e-05	chr10:49725619:49726514
chr10	49782417	49782417	rs10491040	0.00361626	chr10:49782611:49782900
chr10	49822507	49822507	rs4114457	2.47449e-05	chr10:49812187:49816183
chr10	49824141	49824141	rs10857612	4.68086e-09	chr10:49831589:49833953
chr10	49822957	49822957	rs3844493	3.56268e-27	chr10:49841621:49843543
chr10	49842655	49842655	rs3910910	1.56033e-15	chr10:49847489:49848573
chr10	49865727	49865727	rs11101416	2.20666e-10	chr10:49863359:49865021
chr10	49933974	49933974	rs7072606	0.0129488	chr10:49921384:49923500
chr10	49933974	49933974	rs7072606	4.76823e-13	chr10:49931031:49934168
chr10	49992689	49992689	rs4838648	0.00619421	chr10:49997524:49999112
chr10	49992689	49992689	rs4838648	0.000105464	chr10:50007075:50009575
chr10	51586514	51586514	rs11597667	6.81395e-13	chr10:51370348:51372554
chr10	51496796	51496796	rs2843562	6.56252e-28	chr10:51488609:51489868
chr10	51506284	51506284	rs4448631	2.19353e-15	chr10:51514939:51516043
chr10	51516252	51516252	rs2611509	8.51437e-19	chr10:51517134:51519173
chr10	51591402	51591402	rs61847076	6.69849e-05	chr10:51622253:51624410
chr10	51823801	51823801	rs60539478	6.21481e-15	chr10:51811257:51812799
chr10	51832971	51832971	rs61856713	1.84248e-13	chr10:51826830:51828509
chr10	51815107	51815107	rs10762973	4.9354e-05	chr10:51861386:51862891
chr10	52067350	52067350	rs1865746	0.0136423	chr10:52082798:52083617
chr10	52178587	52178587	rs1203418	3.81814e-12	chr10:52153877:52154387
chr10	52171498	52171498	rs1203413	5.41377e-05	chr10:52154716:52155194
chr10	52237288	52237288	rs3011771	1.41192e-09	chr10:52155474:52157650
chr10	52358285	52358285	rs4935734	3.31967e-06	chr10:52419486:52420366
chr10	54033639	54033639	rs7905077	1.56093e-05	chr10:54016659:54017194
chr10	54795931	54795931	rs10824860	7.88326e-16	chr10:54784616:54785691
chr10	54790331	54790331	rs75309330	0.000386305	chr10:54789614:54791112
chr10	59934064	59934064	rs954952	4.8644e-16	chr10:60040840:60043523
chr10	60144207	60144207	rs4390300	2.9339e-12	chr10:60094460:60095941
chr10	60141537	60141537	rs10826176	1.66886e-25	chr10:60143224:60146012
chr10	60365975	60365975	rs12258523	7.65173e-05	chr10:60352426:60352889
chr10	60365975	60365975	rs12258523	5.2807e-09	chr10:60420433:60422818
chr10	60374898	60374898	rs2393455	0.00283981	chr10:60425714:60426114
chr10	60144039	60144039	rs10826177	0.0331007	chr10:60795599:60797526
chr10	61573983	61573983	rs10761417	4.12612e-17	chr10:61563170:61563754
chr10	61655754	61655754	rs12572828	0.000167539	chr10:61644859:61647089
chr10	61627722	61627722	rs61848728	0.001168	chr10:61651271:61652740
chr10	61627722	61627722	rs61848728	2.61359e-06	chr10:61665001:61668684
chr10	62013424	62013424	rs10821708	0.000607475	chr10:62042492:62043119
chr10	63725942	63725942	rs4245597	6.94662e-18	chr10:63721386:63726341
chr10	65302699	65302699	rs12257409	1.24368e-08	chr10:65224481:65226595
chr10	65010626	65010626	rs9415676	0.0202444	chr10:65332613:65334327
chr10	65474912	65474912	rs7068032	0.00145413	chr10:65387702:65391224
chr10	67409915	67409915	rs74791658	2.39085e-06	chr10:67329789:67331933
chr10	69212734	69212734	rs12416557	1.10389e-07	chr10:69231152:69231415
chr10	69843307	69843307	rs577222	3.17999e-09	chr10:69624355:69624860
chr10	69846726	69846726	rs471962	7.22635e-12	chr10:69643565:69646147
chr10	70287303	70287303	rs3740591	0.0173179	chr10:70286397:70287971
chr10	69975989	69975989	rs2394457	0.0434178	chr10:70346519:70347233
chr10	70584231	70584231	rs1163154	8.88799e-07	chr10:70512340:70512739
chr10	70508874	70508874	rs34521154	0.00693809	chr10:70586687:70587475
chr10	70814710	70814710	rs2894077	0.000435865	chr10:70811387:70812359
chr10	70822574	70822574	rs10823287	0.0149312	chr10:70815728:70818031
chr10	70811852	70811852	rs10823282	6.83053e-11	chr10:70824576:70826477
chr10	70845816	70845816	rs5030905	0.00391537	chr10:70845977:70846192
chr10	70860848	70860848	rs35935154	0.00109341	chr10:70846596:70851269
chr10	71118888	71118888	rs72807722	1.02407e-09	chr10:71118709:71120592
chr10	71170443	71170443	rs10740320	1.23112e-14	chr10:71167927:71169453
chr10	71209768	71209768	rs12414198	0.000206264	chr10:71198081:71200419
chr10	72002909	72002909	rs75835358	0.0212207	chr10:71904956:71907144
chr10	72006891	72006891	rs2184335	5.05365e-06	chr10:71991494:71994106
chr10	72115305	72115305	rs10740339	5.1351e-24	chr10:72114231:72116389
chr10	72117588	72117588	rs4747012	4.91878e-20	chr10:72116994:72117919
chr10	72114553	72114553	rs10823524	3.81395e-06	chr10:72123231:72124399
chr10	72466930	72466930	rs4747082	0.0196657	chr10:72252738:72255247
chr10	72405504	72405504	rs826463	0.043619	chr10:72346525:72348660
chr10	72553092	72553092	rs10999540	1.85701e-05	chr10:72647182:72648850
chr10	72857396	72857396	rs7900537	0.000187852	chr10:72867317:72868479
chr10	72137257	72137257	rs7084009	0.0367351	chr10:72976593:72977725
chr10	72995213	72995213	rs1124397	0.00138449	chr10:72994505:72995713
chr10	73094197	73094197	rs12252139	2.56007e-05	chr10:73092423:73094002
chr10	73119233	73119233	rs386490273	3.06925e-11	chr10:73117282:73119982
chr10	73136645	73136645	rs12773816	0.0217145	chr10:73138247:73138876
chr10	73408544	73408544	rs956734	0.0134041	chr10:73395554:73399134
chr10	73450049	73450049	rs2290026	3.74665e-24	chr10:73448145:73448987
chr10	73454256	73454256	rs1227077	2.8974e-05	chr10:73453316:73455643
chr10	73529341	73529341	rs4747187	1.77578e-13	chr10:73528320:73530626
chr10	73653372	73653372	rs11000062	0.0266038	chr10:73655739:73656249
chr10	74058511	74058511	rs10762508	6.75517e-12	chr10:74055169:74058734
chr10	74089364	74089364	rs9415064	4.36288e-05	chr10:74090874:74091746
chr10	74165198	74165198	rs7909498	4.0115e-07	chr10:74229769:74231887
chr10	75162924	75162924	rs7074613	4.53805e-08	chr10:74836042:74837475
chr10	74975056	74975056	rs7901429	0.00514724	chr10:74870005:74871877
chr10	75479125	75479125	rs201763343	1.2234e-06	chr10:75489291:75491184
chr10	75558867	75558867	rs2271271	0.0499177	chr10:75544827:75546499
chr10	75470355	75470355	rs11000752	5.92624e-12	chr10:75578548:75579729
chr10	75604972	75604972	rs12221230	5.29678e-07	chr10:75602830:75603881
chr10	75739214	75739214	rs17742846	0.0248151	chr10:75738725:75740249
chr10	75793175	75793175	rs12413620	2.81737e-07	chr10:75792906:75795064
chr10	75792805	75792805	rs10824059	0.000136373	chr10:75909720:75912380
chr10	76427188	76427188	rs61862566	0.0276225	chr10:75916242:75917235
chr10	76248814	76248814	rs35273093	3.98567e-11	chr10:75923098:75923912
chr10	76248814	76248814	rs35273093	2.02669e-11	chr10:75924425:75927555
chr10	76248814	76248814	rs35273093	7.98619e-13	chr10:75928476:75929599
chr10	75792805	75792805	rs10824059	3.12262e-12	chr10:75935488:75937535
chr10	75847891	75847891	rs76974852	0.0236591	chr10:75966148:75966433
chr10	76248814	76248814	rs35273093	0.0101065	chr10:76014412:76016171
chr10	76079256	76079256	rs35503260	2.5871e-15	chr10:76049350:76050621
chr10	75700272	75700272	rs12257213	0.028393	chr10:76059754:76060984
chr10	75793175	75793175	rs12413620	0.00429948	chr10:76261928:76263683
chr10	76823164	76823164	rs11001272	1.31778e-08	chr10:76821772:76822247
chr10	77135956	77135956	rs1259598	2.2159e-12	chr10:77135781:77136296
chr10	77197170	77197170	rs17769639	2.96618e-08	chr10:77159960:77163184
chr10	77185310	77185310	rs10824307	2.13298e-05	chr10:77168363:77169465
chr10	77280912	77280912	rs3012048	2.96506e-05	chr10:77190478:77191952
chr10	77233813	77233813	rs2043089	1.5204e-09	chr10:77228554:77229316
chr10	77273076	77273076	rs2915028	0.00112471	chr10:77265234:77267182
chr10	79005918	79005918	rs386598629	4.38187e-14	chr10:79005071:79007599
chr10	79336294	79336295	rs35276091	0.000598172	chr10:79264658:79266665
chr10	79247104	79247104	rs866865	0.00101714	chr10:79272449:79274266
chr10	79336294	79336295	rs35276091	3.86859e-13	chr10:79290918:79292729
chr10	79291868	79291868	rs816828	2.16597e-34	chr10:79311633:79312055
chr10	79318838	79318838	rs2670107	7.34785e-45	chr10:79313156:79316153
chr10	79336294	79336295	rs35276091	2.75257e-08	chr10:79346341:79347731
chr10	79336294	79336295	rs35276091	1.02525e-17	chr10:79352224:79354418
chr10	79530263	79530263	rs78464275	0.00017039	chr10:79595459:79597285
chr10	80909508	80909508	rs12359427	2.46685e-05	chr10:80908035:80912309
chr10	81058611	81058611	rs149420140	0.0333356	chr10:81001529:81004724
chr10	81026514	81026514	rs151184786	0.0196692	chr10:81025474:81028165
chr10	81042475	81042475	rs1250573	0.0133871	chr10:81044001:81047274
chr10	81132851	81132851	rs1923366	1.06934e-14	chr10:81114069:81114453
chr10	81148433	81148433	rs7080954	0.000318092	chr10:81163698:81164104
chr10	81945626	81945626	rs118108308	1.56287e-05	chr10:81937335:81938385
chr10	81926702	81926702	rs1049550	3.52467e-18	chr10:81946112:81949171
chr10	82191643	82191643	rs6585994	0.00538862	chr10:81955634:81957018
chr10	81936547	81936547	rs11591611	0.00740318	chr10:81959280:81960297
chr10	81906269	81906269	rs2819872	0.000185059	chr10:81963054:81963621
chr10	81907884	81907884	rs2789679	0.000589919	chr10:81963949:81966018
chr10	82299847	82299847	rs7900957	0.00143291	chr10:82287828:82290544
chr10	82342587	82342587	rs79470528	0.0222394	chr10:82339054:82341750
chr10	85674842	85674842	rs1892019	0.0148084	chr10:85749630:85749953
chr10	86069897	86069897	rs7071646	0.0435735	chr10:86076563:86076883
chr10	86658855	86658855	rs4934051	0.0457197	chr10:86166468:86166886
chr10	88732476	88732476	rs4934282	0.00779874	chr10:88730117:88732012
chr10	88948045	88948045	rs4934312	1.13121e-06	chr10:88946026:88946356
chr10	90041834	90041834	rs4934390	0.00317251	chr10:90041077:90042960
chr10	90168074	90168074	rs10509544	0.00452349	chr10:90167608:90170026
chr10	90465628	90465628	rs303508	1.77046e-05	chr10:90485278:90486101
chr10	90596859	90596859	rs1214554	1.59345e-06	chr10:90592646:90596143
chr10	90607042	90607043	rs57755704	1.18294e-06	chr10:90600385:90601723
chr10	90752018	90752018	rs6586163	8.88934e-07	chr10:90734225:90735647
chr10	90754607	90754607	rs7897395	6.00856e-11	chr10:90749907:90752203
chr10	90748602	90748602	rs36206197	0.00214005	chr10:90752904:90754456
chr10	90753758	90753758	rs1926195	8.33057e-17	chr10:90759116:90760327
chr10	90802924	90802924	rs2105436	4.73963e-26	chr10:90789873:90792807
chr10	90876340	90876340	rs10887913	4.01955e-07	chr10:90843697:90845561
chr10	90834280	90834280	rs17378702	7.37837e-09	chr10:90881801:90883805
chr10	91010157	91010157	rs2250398	1.11385e-09	chr10:90994695:90995643
chr10	91002845	91002845	rs1320496	2.30336e-20	chr10:91000871:91004217
chr10	91002927	91002927	rs1412444	0.0134615	chr10:91005153:91005640
chr10	91002845	91002845	rs1320496	3.17969e-15	chr10:91010527:91012352
chr10	91014061	91014061	rs2266008	0.000736957	chr10:91015856:91016086
chr10	91186842	91186842	rs304410	2.53911e-10	chr10:91173478:91175618
chr10	91617383	91617383	rs118199654	0.000838654	chr10:91620042:91621796
chr10	91941755	91941755	rs10785943	2.6235e-06	chr10:92048574:92049361
chr10	93077075	93077075	rs10748559	0.0494748	chr10:92079693:92080094
chr10	93159077	93159077	rs57996677	6.67472e-07	chr10:93168947:93170889
chr10	93668408	93668408	rs10881994	0.000532129	chr10:93667747:93669433
chr10	93847722	93847722	rs12256118	1.42217e-10	chr10:93842507:93842908
chr10	93988790	93988790	rs72807264	0.000634993	chr10:94043808:94044994
chr10	94507612	94507612	rs2488066	2.20264e-14	chr10:94507041:94507842
chr10	94846093	94846093	rs7080494	0.0463468	chr10:94661416:94661752
chr10	95197609	95197609	rs72819020	0.0033594	chr10:95186750:95188063
chr10	95226749	95226749	rs12254006	0.011352	chr10:95195242:95198510
chr10	95244024	95244024	rs1965509	0.00188813	chr10:95230456:95231918
chr10	95274972	95274972	rs10882259	0.0128212	chr10:95274398:95276235
chr10	95275894	95275894	rs10882260	0.0136761	chr10:95314719:95315375
chr10	95468573	95468573	rs10732241	0.000626114	chr10:95461257:95463384
chr10	96327533	96327533	rs4918403	0.000133239	chr10:96304423:96306709
chr10	97574655	97574655	rs4075311	0.0260211	chr10:97035155:97036262
chr10	97554351	97554351	rs114811515	0.0275966	chr10:97541539:97543547
chr10	97496548	97496548	rs2861148	1.92013e-25	chr10:97543885:97545173
chr10	97683481	97683481	rs75466035	2.45312e-07	chr10:97578739:97581694
chr10	97504093	97504093	rs117246566	3.88306e-07	chr10:97590622:97593296
chr10	97736266	97736266	rs11188541	4.28726e-26	chr10:97736076:97736723
chr10	98404928	98404928	rs72819000	0.00948302	chr10:98404646:98407970
chr10	98508724	98508724	rs67353574	0.000714664	chr10:98507287:98509077
chr10	99112901	99112901	rs148117001	7.22622e-06	chr10:99043643:99044553
chr10	99086917	99086917	rs10882897	4.00101e-08	chr10:99078235:99081000
chr10	99167757	99167757	rs80081048	0.0018639	chr10:99103571:99103936
chr10	99125722	99125722	rs11189167	4.83543e-17	chr10:99113126:99116309
chr10	99149403	99149403	rs11189192	2.15333e-21	chr10:99159603:99161677
chr10	99173441	99173441	rs11812581	0.0244113	chr10:99185149:99185683
chr10	101445591	101445591	rs3740078	0.000119264	chr10:101418200:101420102
chr10	101603781	101603781	rs3740067	3.04985e-05	chr10:101603842:101604646
chr10	101520941	101520941	rs2804414	0.0295162	chr10:101680383:101681334
chr10	102585914	102585914	rs80158280	0.010676	chr10:101722902:101723225
chr10	101734954	101734954	rs1962581	1.17601e-07	chr10:101752971:101755420
chr10	101764893	101764893	rs7078766	0.0101889	chr10:101765573:101766664
chr10	103551522	103551522	rs148739338	0.0253652	chr10:103589624:103591398
chr10	104413385	104413385	rs12764388	0.033843	chr10:103603162:103603709
chr10	103583726	103583726	rs4919597	7.43591e-19	chr10:103607840:103609641
chr10	105324170	105324170	rs7084783	0.0239301	chr10:104394930:104395744
chr10	104555651	104555651	rs7073114	6.04811e-07	chr10:104555178:104557175
chr10	104637864	104637864	rs11191438	0.000158757	chr10:104940737:104942243
chr10	104741583	104741583	rs55833108	0.000522881	chr10:104951202:104953547
chr10	105043964	105043964	rs1163089	0.00282689	chr10:104999917:105002366
chr10	105223999	105223999	rs2094119	7.22084e-08	chr10:105226369:105228014
chr10	105221433	105221433	rs7921066	9.88441e-05	chr10:105230316:105232923
chr10	105324242	105324242	rs61871257	2.52496e-18	chr10:105435975:105439656
chr10	105522037	105522037	rs10883907	4.17954e-06	chr10:105517207:105519753
chr10	105614452	105614452	rs11191829	0.0125689	chr10:105609081:105610944
chr10	106342161	106342161	rs111454902	0.0480974	chr10:105879782:105882644
chr10	106095598	106095598	rs3740464	6.08044e-05	chr10:106108937:106112178
chr10	109375969	109375969	rs2099803	1.52178e-05	chr10:109375768:109377657
chr10	109441858	109441858	rs2249367	0.000287666	chr10:109413351:109414853
chr10	109434583	109434583	rs10884511	5.88287e-10	chr10:109445648:109446788
chr10	109449293	109449293	rs1870181	0.0199815	chr10:109448967:109449837
chr10	110116616	110116616	rs10787095	0.00337644	chr10:109500429:109501699
chr10	111658925	111658925	rs10884916	5.15648e-18	chr10:111662527:111663744
chr10	111960458	111960458	rs10736206	0.00923891	chr10:111967378:111972357
chr10	112077180	112077180	rs1673668	0.00935057	chr10:111981303:111982372
chr10	112180476	112180476	rs10787234	2.82981e-07	chr10:112180082:112181558
chr10	112213751	112213751	rs12772530	0.0449591	chr10:112185113:112187296
chr10	112207328	112207328	rs10787237	2.94973e-18	chr10:112206569:112208096
chr10	112431320	112431320	rs12359907	3.08405e-24	chr10:112431676:112432708
chr10	112629911	112629911	rs1322995	1.35209e-09	chr10:112611623:112613243
chr10	114144062	114144064	rs76989317	1.93612e-33	chr10:114134653:114136885
chr10	114149305	114149305	rs10885342	9.30019e-41	chr10:114148334:114150126
chr10	114144062	114144064	rs76989317	4.72512e-17	chr10:114205850:114207738
chr10	114683977	114683977	rs12255439	0.00387896	chr10:114710003:114712839
chr10	115081001	115081001	rs112947069	0.0137531	chr10:115080416:115081563
chr10	115414911	115414911	rs12775876	0.00323639	chr10:115438943:115442616
chr10	115786838	115786838	rs12412523	0.00454699	chr10:115783539:115786460
chr10	115795225	115795225	rs72823017	2.66397e-20	chr10:115794358:115795864
chr10	115786236	115786236	rs72823014	6.5589e-17	chr10:115802654:115804027
chr10	115786236	115786236	rs72823014	0.000837073	chr10:115805144:115805413
chr10	115830718	115830718	rs4918889	4.69248e-05	chr10:115829909:115830875
chr10	116627910	116627910	rs1966384	2.75891e-21	chr10:116634181:116635314
chr10	118209689	118209689	rs1594483	0.0241215	chr10:118225090:118225511
chr10	118718210	118718210	rs4092881	1.64967e-26	chr10:118763684:118765134
chr10	119199039	119199039	rs421892	1.27047e-06	chr10:119198553:119199342
chr10	119200307	119200307	rs380003	4.72737e-05	chr10:119201185:119203223
chr10	120284329	120284329	rs656280	3.67141e-05	chr10:120260871:120261213
chr10	120284329	120284329	rs656280	5.85446e-12	chr10:120290583:120291268
chr10	120432792	120432792	rs10886283	0.000175676	chr10:120428243:120429664
chr10	120486027	120486027	rs4752191	8.75828e-06	chr10:120496918:120497970
chr10	120892585	120892585	rs3824831	8.6722e-05	chr10:120890124:120892040
chr10	120887989	120887989	rs34887065	5.97281e-09	chr10:120898392:120898741
chr10	121030668	121030668	rs7090417	8.74434e-07	chr10:121030091:121031826
chr10	121218081	121218081	rs79345645	3.90221e-06	chr10:121141592:121141818
chr10	121142850	121142850	rs77291540	3.20018e-10	chr10:121142161:121143877
chr10	121191679	121191679	rs78902404	0.000219854	chr10:121154379:121156622
chr10	121175524	121175524	rs10886477	0.0104974	chr10:121445851:121447545
chr10	121538372	121538372	rs11199089	0.000332822	chr10:121459699:121460720
chr10	121427518	121427518	rs196322	0.0333558	chr10:121690655:121691199
chr10	122601203	122601203	rs1254167	1.92804e-11	chr10:122610114:122612179
chr10	122801652	122801652	rs11199729	0.0114416	chr10:122746295:122747762
chr10	123212302	123212302	rs2901293	1.24136e-11	chr10:122917860:122918141
chr10	123447175	123447175	rs7897200	4.82772e-14	chr10:123468940:123470285
chr10	124480120	124480120	rs79225871	0.0449557	chr10:123551530:123551825
chr10	123907150	123907150	rs11200432	0.00024037	chr10:123907957:123908681
chr10	124758693	124758693	rs9423245	7.81429e-07	chr10:124766945:124769266
chr10	125944772	125944772	rs6597799	0.0026835	chr10:125939505:125941928
chr10	125976314	125976314	rs4962408	1.68037e-08	chr10:125973686:125975429
chr10	126030984	126030984	rs7911288	3.4628e-12	chr10:126028743:126030543
chr10	126107506	126107506	rs4144117	2.37663e-09	chr10:126106260:126108066
chr10	126182752	126182752	rs11245200	1.85097e-09	chr10:126182146:126183011
chr10	126417181	126417181	rs17635335	1.38203e-07	chr10:126416754:126418062
chr10	126363020	126363020	rs72842384	0.00783966	chr10:126479634:126481414
chr10	126843661	126843661	rs1693655	3.7831e-05	chr10:126835256:126838384
chr10	127671958	127671958	rs2366346	6.60251e-07	chr10:127729758:127731494
chr10	127823779	127823779	rs10901531	0.0128334	chr10:127823165:127825132
chr10	129051428	129051428	rs36078995	4.94679e-17	chr10:129051329:129053518
chr10	129332889	129332889	rs72845519	1.98933e-14	chr10:129331655:129333357
chr10	129677256	129677256	rs12356114	2.38857e-11	chr10:129676933:129677401
chr10	129997672	129997672	rs12765226	0.0479036	chr10:130008536:130009490
chr10	130261936	130261936	rs10829410	1.90499e-08	chr10:130262637:130263003
chr10	132428432	132428432	rs72846280	4.78143e-10	chr10:132428411:132430336
chr10	134045287	134045287	rs4880351	0.0192481	chr10:134036953:134037252
chr10	134045287	134045287	rs4880351	1.2149e-13	chr10:134045574:134046690
chr10	134069131	134069131	rs2818400	4.92224e-12	chr10:134068605:134069514
chr10	134045394	134045394	rs4880242	5.2965e-10	chr10:134120774:134122539
chr10	134049333	134049333	rs7910485	7.61107e-05	chr10:134132924:134134530
chr10	134045394	134045394	rs4880242	0.000974937	chr10:134150203:134151188
chr10	134188874	134188874	rs1054038	0.00152709	chr10:134177753:134178339
chr10	134194756	134194756	rs113753369	0.0112002	chr10:134200890:134201597
chr10	134222433	134222433	rs77066477	5.09689e-05	chr10:134220714:134222357
chr10	133966727	133966727	rs55673235	0.0394697	chr10:134384267:134386594
chr10	134753572	134753572	rs7096772	2.5337e-19	chr10:134743457:134746095
chr10	134834173	134834173	rs35513684	2.16598e-13	chr10:134822500:134823811
chr10	134834173	134834173	rs35513684	4.10229e-18	chr10:134825902:134828052
chr10	135049088	135049088	rs1578970	1.29988e-10	chr10:135048592:135050208
chr10	135084322	135084322	rs3008321	2.16276e-10	chr10:135071127:135073535
chr10	135094287	135094287	rs111715984	0.0203744	chr10:135106082:135108321
chr11	199256	199256	rs3741411	1.88535e-10	chr11:206405:209489
chr11	256978	256978	rs741736	1.13562e-15	chr11:267597:270864
chr11	316299	316299	rs7947900	2.46169e-13	chr11:307168:309241
chr11	305406	305406	rs4758639	4.05781e-10	chr11:318714:321246
chr11	327334	327334	rs11246068	0.0012456	chr11:326011:327887
chr11	593453	593453	rs936472	0.0110072	chr11:614381:616878
chr11	650836	650836	rs75163677	9.86047e-09	chr11:642571:642924
chr11	679380	679380	rs11246261	2.10962e-10	chr11:694677:698031
chr11	831122	831122	rs7114218	1.30771e-25	chr11:832558:835164
chr11	837661	837662	rs56265615	9.62945e-11	chr11:841883:844584
chr11	973577	973577	rs10902257	9.86824e-05	chr11:961968:962238
chr11	1391532	1391532	rs6421033	5.30595e-16	chr11:1403827:1405100
chr11	1305739	1305739	rs5743988	0.0401314	chr11:1507074:1507697
chr11	1725765	1725765	rs7942522	0.00496161	chr11:1767782:1768455
chr11	1874221	1874221	rs907612	0.00175288	chr11:1860154:1862052
chr11	1866012	1866012	rs34156488	3.21628e-27	chr11:1865073:1867030
chr11	1874221	1874221	rs907612	5.40218e-06	chr11:1870899:1876156
chr11	1874221	1874221	rs907612	0.00608574	chr11:1901719:1903816
chr11	1875067	1875067	rs11041476	3.37743e-07	chr11:1968060:1970198
chr11	2018374	2018374	rs11564733	0.0196082	chr11:2007581:2008531
chr11	1831436	1831436	rs11041226	0.0277602	chr11:2327562:2327920
chr11	2327587	2327587	rs2188659	0.00726635	chr11:2328353:2328802
chr11	2501653	2501653	rs10832131	3.98995e-19	chr11:2501746:2503391
chr11	2582525	2582525	rs7926356	1.47118e-06	chr11:2582641:2582866
chr11	2929659	2929659	rs424663	3.52796e-05	chr11:2919525:2921148
chr11	2923826	2923826	rs367035	7.74086e-32	chr11:2922897:2924286
chr11	3017377	3017377	rs3759025	1.63024e-06	chr11:2949738:2952079
chr11	2961945	2961945	rs2583424	2.23767e-17	chr11:2961317:2962945
chr11	3026692	3026692	rs4758458	0.00792581	chr11:2972468:2973499
chr11	3178064	3178064	rs1009638	0.00721034	chr11:3174900:3175834
chr11	3178402	3178402	rs4237785	1.11525e-21	chr11:3176910:3178357
chr11	3178064	3178064	rs1009638	5.35236e-07	chr11:3185242:3186903
chr11	3445928	3445928	rs1812031	0.00296246	chr11:3442506:3444982
chr11	3806036	3806036	rs61508984	3.86471e-05	chr11:3802900:3803498
chr11	3862075	3862075	rs11030021	0.0497137	chr11:3859329:3863446
chr11	3938345	3938345	rs7120938	0.0497139	chr11:4115203:4117449
chr11	5053790	5053790	rs111188433	0.0073039	chr11:4488505:4490544
chr11	5706523	5706523	rs3802981	5.81398e-05	chr11:5705231:5706867
chr11	5722646	5722646	rs4604919	2.02036e-28	chr11:5721371:5722875
chr11	5834329	5834329	rs10838668	2.04295e-15	chr11:5829038:5830845
chr11	5837141	5837141	rs12226188	6.94962e-19	chr11:5836039:5837503
chr11	5838060	5838060	rs73394348	0.0176715	chr11:5839310:5840347
chr11	6000645	6000645	rs118122103	0.0163253	chr11:5943917:5945136
chr11	6086071	6086071	rs11040487	0.000214261	chr11:6032917:6033504
chr11	6121865	6121865	rs5005643	9.81431e-11	chr11:6061139:6062623
chr11	6145633	6145633	rs72900422	0.0301417	chr11:6144836:6145061
chr11	6216271	6216271	rs72910116	1.46363e-06	chr11:6254911:6257040
chr11	6343486	6343486	rs34131947	2.21762e-16	chr11:6340036:6343421
chr11	6502727	6502727	rs11604726	7.67415e-06	chr11:6501757:6503781
chr11	6939184	6939184	rs11041101	5.19837e-09	chr11:6947076:6949399
chr11	6948139	6948139	rs1491823	0.0275281	chr11:7025338:7026158
chr11	7542298	7542298	rs386590848	1.53997e-15	chr11:7540888:7543955
chr11	7611822	7611822	rs12223163	4.3273e-05	chr11:7598653:7599929
chr11	7615418	7615418	rs11041468	6.34273e-08	chr11:7600318:7601654
chr11	7613349	7613349	rs4472926	7.3732e-19	chr11:7612891:7614950
chr11	7618033	7618033	rs4312055	7.00537e-07	chr11:7621405:7622173
chr11	8223683	8223683	rs61230330	0.00461359	chr11:8223063:8224734
chr11	7880295	7880295	rs150735440	0.00546173	chr11:8227682:8228994
chr11	8349506	8349506	rs1026347	0.000862883	chr11:8349670:8350411
chr11	8530218	8530218	rs67257872	7e-06	chr11:8533872:8535098
chr11	8714275	8714275	rs35104495	7.48942e-13	chr11:8703268:8705850
chr11	8756856	8756856	rs11042055	0.00472991	chr11:8753510:8755190
chr11	8969309	8969309	rs10279	5.32057e-07	chr11:8984912:8987039
chr11	9028766	9028766	rs118131587	0.000465632	chr11:9059470:9061316
chr11	9160766	9160766	rs16906742	8.73354e-05	chr11:9181075:9182813
chr11	9493991	9493991	rs12363816	1.72078e-05	chr11:9438824:9439960
chr11	9594690	9594690	rs6486433	1.46354e-35	chr11:9594311:9594942
chr11	9782421	9782421	rs181434307	0.0107475	chr11:9737646:9739922
chr11	10477127	10477127	rs899010	1.76272e-05	chr11:10471716:10473129
chr11	10575635	10575635	rs7939044	0.042035	chr11:10476692:10478538
chr11	10524606	10524606	rs10840431	6.54866e-05	chr11:10522847:10523238
chr11	10527052	10527053	rs5789638	0.0249831	chr11:10523703:10526328
chr11	10629465	10629465	rs11042894	4.71711e-27	chr11:10627355:10630180
chr11	10700281	10700281	rs12420672	0.000878793	chr11:10660915:10664333
chr11	10939058	10939058	rs644787	0.000193649	chr11:10919875:10922764
chr11	10941918	10941918	rs10500734	0.0408583	chr11:10941638:10942187
chr11	10829106	10829106	rs16908327	0.00313536	chr11:10952110:10953590
chr11	11332877	11332877	rs7936357	5.76229e-05	chr11:11334566:11335788
chr11	11342464	11342464	rs79727416	0.00189179	chr11:11340001:11340958
chr11	11375574	11375574	rs386478047	3.72407e-06	chr11:11391738:11392050
chr11	12245450	12245450	rs7103040	0.0172	chr11:11862761:11865974
chr11	13305263	13305263	rs34862781	1.25154e-10	chr11:13298442:13300500
chr11	13771041	13771041	rs7123394	0.0228459	chr11:13461282:13462713
chr11	13890529	13890529	rs10734219	0.0429574	chr11:13695964:13697391
chr11	12964882	12964882	rs17412726	0.0127517	chr11:13961482:13962266
chr11	15187165	15187165	rs76342534	0.000167127	chr11:15184749:15186130
chr11	15187057	15187057	rs78378784	2.58466e-10	chr11:15187032:15188129
chr11	15187057	15187057	rs78378784	0.0365832	chr11:15240491:15243057
chr11	15821753	15821753	rs16932092	0.000143279	chr11:15821009:15822795
chr11	17405333	17405333	rs10832785	0.000826335	chr11:17405004:17405511
chr11	17944246	17944246	rs379388	0.00274712	chr11:17943578:17944550
chr11	18126491	18126491	rs11024491	0.00322733	chr11:18126802:18128024
chr11	17901623	17901623	rs505871	0.00382893	chr11:18288912:18290853
chr11	18307575	18307575	rs4757637	0.0120006	chr11:18331816:18333630
chr11	18432754	18432754	rs7938267	5.15615e-09	chr11:18404422:18406602
chr11	18417583	18417583	rs4757651	1.22326e-25	chr11:18433453:18434271
chr11	18529336	18529336	rs16935488	3.27599e-09	chr11:18547407:18549670
chr11	18719929	18719929	rs12282271	0.00152973	chr11:18719669:18721103
chr11	20681439	20681439	rs10466424	0.0469437	chr11:19940158:19941802
chr11	20379276	20379276	rs11025524	8.51225e-05	chr11:20384933:20386233
chr11	21656862	21656862	rs4400803	6.80587e-24	chr11:21656741:21658031
chr11	22217447	22217447	rs4589299	3.36775e-06	chr11:22211896:22215980
chr11	24848472	24848472	rs59163549	0.0378445	chr11:24782088:24782796
chr11	24872088	24872089	rs150708422	9.01723e-08	chr11:24841675:24842058
chr11	29576724	29576724	rs1144577	9.38039e-27	chr11:29539598:29540354
chr11	29543927	29543927	rs1234720	4.03017e-29	chr11:29547796:29549328
chr11	30354707	30354707	rs1879671	1.78651e-32	chr11:30344041:30345687
chr11	30335654	30335654	rs11031046	4.17613e-10	chr11:30347523:30348471
chr11	30918425	30918425	rs273565	0.00115022	chr11:30940077:30941962
chr11	32055285	32055285	rs4140451	0.0447306	chr11:32053710:32056885
chr11	32551861	32551862	rs35925346	1.13806e-11	chr11:32550864:32553096
chr11	32888232	32888232	rs12788253	0.000764699	chr11:32871389:32872156
chr11	32914123	32914123	rs141886676	0.0183226	chr11:32913442:32916507
chr11	33088727	33088727	rs10742291	0.000473563	chr11:33060297:33062818
chr11	33064438	33064438	rs11032113	2.27231e-36	chr11:33073456:33074807
chr11	33057988	33057988	rs10836011	0.00382956	chr11:33082371:33083559
chr11	33035034	33035034	rs12360686	1.30574e-18	chr11:33084038:33086593
chr11	33166240	33166240	rs10836027	0.0145966	chr11:33181591:33183790
chr11	33201858	33201862	rs36045686	0.0215301	chr11:33216469:33217711
chr11	33201858	33201862	rs36045686	7.70737e-11	chr11:33219356:33220260
chr11	33339593	33339593	rs266457	0.0496369	chr11:33287994:33288737
chr11	33403425	33403425	rs12278760	4.86234e-10	chr11:33408646:33411973
chr11	33725052	33725052	rs386482020	0.00969492	chr11:33743376:33746527
chr11	34272688	34272688	rs57240681	6.14471e-08	chr11:34272281:34273503
chr11	34328931	34328931	rs1271113	0.0486419	chr11:34329640:34331579
chr11	34434074	34434076	rs10549131	0.0244625	chr11:34426170:34427036
chr11	34434761	34434761	rs12294378	0.00574062	chr11:34437738:34439127
chr11	34460769	34460769	rs11604331	1.29636e-14	chr11:34443673:34444001
chr11	34461568	34461568	rs11032699	1.35433e-14	chr11:34459737:34461944
chr11	34607151	34607151	rs7939331	0.0157718	chr11:34606854:34608679
chr11	34650764	34650764	rs10768085	0.00296037	chr11:34642794:34643516
chr11	34934741	34934741	rs7952624	3.3571e-07	chr11:34936878:34939490
chr11	35028511	35028511	rs57795451	1.02265e-05	chr11:35027758:35029912
chr11	35036759	35036759	rs2732529	6.12006e-06	chr11:35051142:35053306
chr11	35053622	35053622	rs2785159	5.74264e-06	chr11:35061171:35062926
chr11	35052312	35052312	rs2553797	0.000637055	chr11:35068565:35069563
chr11	35249670	35249670	rs12419062	5.33895e-20	chr11:35248200:35250621
chr11	35266191	35266191	rs7104693	2.78224e-05	chr11:35267765:35270333
chr11	35277088	35277088	rs10742338	1.72039e-32	chr11:35278189:35279934
chr11	35354714	35354714	rs3930590	0.0386606	chr11:35358186:35360064
chr11	35409341	35409341	rs7108848	0.000234799	chr11:35411312:35414296
chr11	35682458	35682458	rs621682	4.3938e-06	chr11:35703855:35706306
chr11	35560298	35560298	rs644814	0.04986	chr11:36310177:36311435
chr11	36318661	36318661	rs10836528	4.78895e-26	chr11:36319133:36319600
chr11	36413934	36413934	rs111917851	0.00483052	chr11:36412359:36413232
chr11	40121410	40121410	rs1462182	2.16714e-05	chr11:40107762:40108647
chr11	43890633	43890633	rs12364347	7.05713e-24	chr11:43889922:43891354
chr11	44087989	44087989	rs2074038	1.37343e-17	chr11:44087014:44088838
chr11	44372806	44372806	rs117892641	0.0389146	chr11:44372764:44373277
chr11	45120830	45120830	rs7935386	0.00342485	chr11:45122315:45122845
chr11	45120830	45120830	rs7935386	0.00452479	chr11:45123764:45124911
chr11	45540603	45540603	rs1873059	1.50231e-12	chr11:45540346:45540716
chr11	45540603	45540603	rs1873059	0.00268147	chr11:45548742:45550273
chr11	45858584	45858584	rs12419690	1.78659e-25	chr11:45868146:45869975
chr11	45879739	45879739	rs1401419	1.66941e-06	chr11:45873821:45874784
chr11	45864142	45864142	rs7121611	1.55451e-43	chr11:45878923:45882083
chr11	46378708	46378708	rs10838599	1.36029e-09	chr11:46378744:46378985
chr11	46692870	46692870	rs4752926	0.0157809	chr11:46692224:46693679
chr11	47311367	47311367	rs10838686	1.57958e-08	chr11:47246375:47247985
chr11	47350287	47350287	rs2305280	0.000102628	chr11:47338299:47340249
chr11	47672605	47672605	rs7945911	0.000323455	chr11:47409885:47411447
chr11	47468545	47468545	rs12419342	0.00327267	chr11:47446772:47449020
chr11	47428565	47428565	rs4752999	0.013258	chr11:47632727:47633844
chr11	47676170	47676170	rs7107356	0.029614	chr11:47869203:47870789
chr11	51236363	51236363	rs56152523	5.46619e-08	chr11:51576798:51577010
chr11	50738763	50738763	rs4463839	3.23691e-07	chr11:51579300:51579740
chr11	50738763	50738763	rs4463839	1.54579e-05	chr11:51580169:51581036
chr11	50738763	50738763	rs4463839	0.000836543	chr11:51582587:51583102
chr11	51374810	51374810	rs111514322	0.0150657	chr11:51584706:51585102
chr11	50671438	50671438	rs8175655	0.00280823	chr11:51590382:51591360
chr11	55309525	55309525	rs1944857	6.68336e-16	chr11:55424811:55427755
chr11	57432057	57432057	rs1798173	1.83444e-06	chr11:57416730:57417849
chr11	57432057	57432057	rs1798173	1.08203e-31	chr11:57420066:57420715
chr11	57402964	57402964	rs1783826	0.00441933	chr11:57424325:57426012
chr11	57988395	57988395	rs34082089	0.0393571	chr11:58291507:58294033
chr11	57453231	57453231	rs117933565	0.0318271	chr11:58306611:58306956
chr11	58765335	58765335	rs10896888	8.39456e-22	chr11:58779174:58780947
chr11	59958380	59958380	rs2081545	0.00812978	chr11:59960767:59962785
chr11	60140165	60140165	rs60334615	8.81037e-13	chr11:60131162:60132936
chr11	60144781	60144781	rs4290252	1.83243e-33	chr11:60144418:60146836
chr11	60159708	60159708	rs8181557	3.82578e-07	chr11:60156271:60158441
chr11	60236272	60236272	rs1051756	2.26415e-08	chr11:60265469:60267148
chr11	60698732	60698732	rs11230521	1.28384e-07	chr11:60718297:60722392
chr11	60829634	60829634	rs175121	1.20116e-21	chr11:60827609:60829841
chr11	60924920	60924920	rs483398	0.00194494	chr11:60930507:60930831
chr11	61432824	61432824	rs11230773	1.19114e-06	chr11:61447411:61448309
chr11	61432824	61432824	rs11230773	0.00126739	chr11:61462926:61464620
chr11	61595564	61595564	rs968567	2.06104e-23	chr11:61594215:61597317
chr11	61581764	61581764	rs174560	7.09575e-20	chr11:61601540:61603984
chr11	61712242	61712242	rs2727260	0.0419241	chr11:61721902:61723781
chr11	61791418	61791418	rs35148106	0.00773298	chr11:61771689:61773465
chr11	62171627	62171627	rs7104149	2.13793e-05	chr11:62104648:62105679
chr11	62194412	62194412	rs2509957	2.84968e-10	chr11:62193961:62196209
chr11	62225120	62225120	rs2958540	9.22498e-27	chr11:62224928:62225374
chr11	62225120	62225120	rs2958540	1.42287e-19	chr11:62225748:62226074
chr11	62225120	62225120	rs2958540	5.12479e-16	chr11:62226353:62226597
chr11	62312786	62312786	rs2509967	2.73282e-07	chr11:62334090:62335422
chr11	62477339	62477339	rs551162	0.000380212	chr11:62472964:62474179
chr11	63275563	63275563	rs10897430	1.20232e-05	chr11:63269634:63271729
chr11	63275563	63275563	rs10897430	9.16758e-17	chr11:63272901:63274864
chr11	63380642	63380642	rs627194	8.5122e-07	chr11:63380924:63382360
chr11	63380642	63380642	rs627194	1.64647e-09	chr11:63388051:63389178
chr11	63374325	63374325	rs11600655	0.0416034	chr11:63398461:63399818
chr11	64016935	64016935	rs604203	0.00180269	chr11:64035981:64038483
chr11	64085063	64085063	rs4930698	7.01818e-07	chr11:64084281:64086942
chr11	64170438	64170438	rs7936395	1.55611e-05	chr11:64127817:64128185
chr11	64159945	64159945	rs7124943	0.0179455	chr11:64140790:64141140
chr11	64161345	64161345	rs7936992	1.91492e-10	chr11:64152537:64153911
chr11	64174759	64174759	rs10897494	9.17733e-21	chr11:64158242:64159216
chr11	65255304	65255304	rs115495487	1.18092e-07	chr11:65254454:65256466
chr11	65493992	65493992	rs480989	0.00813568	chr11:65547050:65549148
chr11	65559266	65559266	rs10791824	0.000485542	chr11:65558762:65559988
chr11	65640562	65640562	rs2303385	1.30902e-14	chr11:65639255:65641787
chr11	65657093	65657093	rs55715348	3.41204e-08	chr11:65655317:65659437
chr11	64925690	64925690	rs1195975	0.0337067	chr11:65685721:65686552
chr11	66099135	66099135	rs57004348	7.85974e-12	chr11:66102504:66105531
chr11	66414818	66414818	rs474602	4.81301e-30	chr11:66362514:66363360
chr11	66645254	66645254	rs4930391	0.000422957	chr11:66623104:66625209
chr11	67018632	67018632	rs72930739	0.00363656	chr11:67123584:67124912
chr11	67124992	67124992	rs3909167	0.00498522	chr11:67139645:67142483
chr11	67804605	67804605	rs4147778	1.20689e-17	chr11:67803678:67805051
chr11	67851778	67851778	rs11824199	0.00238627	chr11:67887584:67889792
chr11	67620968	67620968	rs140476976	0.040388	chr11:68038306:68041167
chr11	68870396	68870396	rs11228499	4.46064e-05	chr11:68846250:68846737
chr11	68855595	68855595	rs1060435	0.000229165	chr11:68847015:68848522
chr11	67908192	67908192	rs2511474	0.00261493	chr11:68902024:68902587
chr11	69345469	69345469	rs624894	6.91707e-06	chr11:69345382:69345740
chr11	71851199	71851199	rs11235449	2.95923e-12	chr11:71846808:71848083
chr11	71851567	71851567	rs386602025	2.15656e-08	chr11:71852569:71852975
chr11	71872071	71872071	rs11235458	4.34783e-08	chr11:71854336:71855202
chr11	71852106	71852106	rs4245407	6.61485e-08	chr11:71891923:71893055
chr11	72640739	72640739	rs115665885	0.0393429	chr11:72129579:72130916
chr11	72152175	72152175	rs76362573	0.000446199	chr11:72151239:72153091
chr11	72194420	72194420	rs73534668	8.87695e-23	chr11:72194475:72195429
chr11	72194420	72194420	rs73534668	1.56626e-05	chr11:72280086:72282192
chr11	72527018	72527018	rs10898881	0.0416829	chr11:72498031:72499520
chr11	72648085	72648085	rs11607217	0.0189893	chr11:72545311:72546790
chr11	72904396	72904396	rs72968122	0.00659487	chr11:72896754:72897495
chr11	72998247	72998247	rs2027764	6.54913e-11	chr11:72998689:73001010
chr11	73059341	73059341	rs7105681	5.55458e-18	chr11:73017823:73020873
chr11	73654735	73654735	rs11534587	0.0398181	chr11:73498243:73500224
chr11	74394878	74394878	rs7117568	0.00118265	chr11:74394339:74394889
chr11	74560117	74560117	rs10899045	6.88836e-05	chr11:74619624:74622045
chr11	74626366	74626366	rs61894839	8.05066e-07	chr11:74635995:74637461
chr11	74781124	74781124	rs4456280	3.89071e-06	chr11:74642838:74644585
chr11	74569939	74569939	rs7105085	2.32412e-05	chr11:74649184:74649900
chr11	74604767	74604767	rs12225387	1.58073e-11	chr11:74653536:74654941
chr11	74626366	74626366	rs61894839	1.67865e-27	chr11:74659504:74662662
chr11	75401105	75401105	rs632786	0.0416332	chr11:74985965:74988692
chr11	75084919	75084919	rs12794577	1.05263e-21	chr11:75076830:75077578
chr11	75084919	75084919	rs12794577	0.00033552	chr11:75080815:75081304
chr11	75133765	75133765	rs11539810	0.000915086	chr11:75110462:75112485
chr11	75213174	75213174	rs61897419	0.00398266	chr11:75191385:75191788
chr11	75268603	75268603	rs673482	0.000751655	chr11:75287369:75288191
chr11	75293939	75293939	rs629753	1.73599e-26	chr11:75293705:75295690
chr11	75535522	75535522	rs10899136	5.16384e-10	chr11:75521294:75522727
chr11	75945625	75945625	rs658036	1.61501e-14	chr11:75945097:75947539
chr11	75962755	75962755	rs10899186	2.17354e-05	chr11:75963051:75963352
chr11	76036053	76036053	rs2851153	0.00877832	chr11:76046368:76048148
chr11	76050597	76050597	rs17749447	5.89066e-14	chr11:76049905:76051241
chr11	76661542	76661542	rs12222780	3.53108e-12	chr11:76571340:76572710
chr11	76794752	76794752	rs11237081	0.00164318	chr11:76777007:76778688
chr11	77161696	77161696	rs11237189	4.38534e-05	chr11:77128912:77130968
chr11	77209966	77209966	rs35449255	1.22982e-22	chr11:77184011:77185900
chr11	77209966	77209966	rs35449255	2.46792e-21	chr11:77212324:77213817
chr11	77823791	77823791	rs61995925	0.0276312	chr11:77849717:77851614
chr11	78278567	78278567	rs10751297	7.25066e-08	chr11:78284750:78286593
chr11	78512485	78512485	rs618085	1.55905e-27	chr11:78511661:78513203
chr11	78513306	78513306	rs552831	7.80525e-17	chr11:78539859:78540323
chr11	78517216	78517216	rs612339	0.000658174	chr11:78646345:78647156
chr11	79092486	79092486	rs12269882	0.00256176	chr11:79117103:79118271
chr11	79119239	79119239	rs61882555	0.00170503	chr11:79150531:79150976
chr11	79119239	79119239	rs61882555	1.15388e-19	chr11:79151288:79152646
chr11	79119239	79119239	rs61882555	8.33183e-06	chr11:79192373:79194651
chr11	80455059	80455059	rs145516882	0.000893123	chr11:80526019:80528733
chr11	80611477	80611477	rs1391532	1.13378e-05	chr11:80610338:80611548
chr11	82619377	82619377	rs75885816	0.0102385	chr11:82610886:82613237
chr11	82828365	82828365	rs10898080	4.28256e-08	chr11:82827797:82830227
chr11	85266793	85266793	rs4943923	0.00394029	chr11:85027475:85029137
chr11	85746744	85746744	rs478711	1.73815e-10	chr11:85732046:85733555
chr11	85850243	85850243	rs3844143	3.28162e-17	chr11:85849495:85851053
chr11	85850243	85850243	rs3844143	3.90729e-06	chr11:85851889:85853141
chr11	85850243	85850243	rs3844143	1.54577e-06	chr11:85854274:85855864
chr11	85627108	85627108	rs7927222	0.0004313	chr11:85861993:85863776
chr11	85868640	85868640	rs3851179	3.95036e-20	chr11:85867351:85867923
chr11	85900244	85900244	rs35035977	0.00109109	chr11:85893915:85895065
chr11	86373368	86373368	rs10160338	0.00966688	chr11:86262154:86263329
chr11	86302767	86302767	rs7945260	9.51055e-06	chr11:86268739:86271402
chr11	86342460	86342460	rs10219173	4.46101e-17	chr11:86302839:86305063
chr11	88094134	88094134	rs7927824	4.85445e-11	chr11:88069717:88072213
chr11	88094134	88094134	rs7927824	7.49326e-23	chr11:88086557:88089537
chr11	88094134	88094134	rs7927824	0.00088066	chr11:88090901:88091964
chr11	92818166	92818166	rs35356261	1.10354e-24	chr11:92817878:92819072
chr11	93175245	93175245	rs7118980	0.0144132	chr11:93021650:93021994
chr11	93289678	93289678	rs72966993	0.0361947	chr11:93275245:93277071
chr11	93345679	93345679	rs7940754	1.41476e-06	chr11:93345257:93345499
chr11	92967386	92967386	rs17550450	0.0303651	chr11:93489552:93490819
chr11	93862020	93862020	rs4753126	2.83122e-35	chr11:93861129:93863885
chr11	93884343	93884343	rs57562692	0.00241192	chr11:93883891:93886407
chr11	94336130	94336130	rs608972	8.97764e-10	chr11:94276507:94278865
chr11	94337220	94337220	rs593690	1.78784e-34	chr11:94334938:94337230
chr11	94463044	94463044	rs2245871	1.31758e-09	chr11:94458586:94460356
chr11	94992089	94992089	rs11021102	5.69875e-07	chr11:95001041:95002033
chr11	95311422	95311422	rs4409785	0.0114897	chr11:95310613:95311697
chr11	95375546	95375546	rs7931430	0.00333064	chr11:95374269:95375670
chr11	95523123	95523123	rs11021319	5.64591e-05	chr11:95521748:95524888
chr11	96029771	96029771	rs496791	0.00220892	chr11:96026289:96028247
chr11	101402079	101402079	rs4254048	8.31509e-05	chr11:101424246:101424712
chr11	102591994	102591994	rs1892886	5.08236e-09	chr11:102579745:102581296
chr11	102592590	102592590	rs17099443	4.84587e-12	chr11:102598172:102599485
chr11	103081163	103081163	rs590712	0.000499306	chr11:102948180:102948488
chr11	103012263	103012263	rs141887775	0.0181365	chr11:102950252:102950766
chr11	104581122	104581122	rs11226473	0.000143008	chr11:104575660:104577898
chr11	104904570	104904570	rs386599431	0.000746401	chr11:104893246:104894041
chr11	104894617	104894617	rs548785	0.0195864	chr11:104914286:104916873
chr11	104991105	104991105	rs386607504	7.61969e-07	chr11:104970707:104972535
chr11	107194539	107194539	rs12274982	1.27274e-16	chr11:107240762:107241682
chr11	107722297	107722297	rs593673	0.000158026	chr11:107710542:107712759
chr11	107874113	107874113	rs12577263	0.00106188	chr11:108091980:108096735
chr11	108045956	108045956	rs11212538	1.60802e-34	chr11:108106367:108108625
chr11	108360306	108360306	rs7947933	8.92804e-08	chr11:108337098:108339064
chr11	108379981	108379981	rs3741060	0.00379967	chr11:108367381:108369642
chr11	108759755	108759755	rs4754359	1.52672e-15	chr11:108765974:108768099
chr11	109963745	109963745	rs4356188	7.42801e-37	chr11:109962946:109965906
chr11	110244228	110244228	rs1443120	1.54477e-19	chr11:110243146:110245175
chr11	110244228	110244228	rs1443120	6.4066e-05	chr11:110245461:110245748
[truncated: 7,600 more rows]

## Sheet: H3K27ac_Neutrophils
#chr	var.start	var.end	RsID	p.val	peak.id
[truncated: 8,144 more rows]

[truncated: 6 more sheets: H3K27ac_Tcells, H3K4me1_FIB, H3K4me1_LCL, H3K4me1_Monocytes, H3K4me1_Neutrophils, H3K4me1_Tcells]
