# Supplementary material for: Non-coding variants impact cis-regulatory coordination in a cell type-specific manner
Source: Genome Biol. 2024 Jul 18;25:190. doi: 10.1186/s13059-024-03333-4 (PMC11256678; doi:10.1186/s13059-024-03333-4)
Supplement: Supplementary file 8 — Additional file 8: Table S7. cmQTLs for chromatin modules in five cell types. [file 13059_2024_3333_MOESM8_ESM.xlsx]

## Sheet: file description
Table S7. cmQTLs identified for each cell type
Column	Description
#chr	chromosome of variant
var.start	Start position of variant
var.end	End position of variant
RsID	Variant ID
p.val	Adjusted p-value of the association between the variant and the aCM score
CM	CM ID (corresponding to Table S4)

## Sheet: LCL
#chr	var.start	var.end	RsID	p.val	CM
chr1	834753	834753	rs4411088	0.00904198	CM5
chr1	948421	948421	rs113047134	0.0484578	CM9
chr1	1540727	1540727	rs78689470	0.00706079	CM15
chr1	1610524	1610524	rs7544851	0.0031482	CM16
chr1	1720938	1720938	rs190221568	3.00721e-05	CM17
chr1	1749744	1749751	rs70937197	2.21544e-19	CM18
chr1	1690793	1690793	rs2235538	0.0267456	CM19
chr1	1386578	1386578	rs142472854	0.0230827	CM20
chr1	2050195	2050195	rs3107149	1.4912e-09	CM23
chr1	2508343	2508343	rs200553981	7.43015e-05	CM29
chr1	2745883	2745883	rs4609377	1.26341e-08	CM30
chr1	2630975	2630975	rs187708054	2.51105e-08	CM31
chr1	2622489	2622489	rs56814247	0.0444985	CM32
chr1	3818871	3818871	rs10797356	3.66332e-43	CM39
chr1	4327635	4327635	rs2101576	2.56741e-34	CM40
chr1	6054055	6054055	rs11578208	6.66127e-13	CM43
chr1	6067640	6067640	rs806114	1.8453e-28	CM44
chr1	6552499	6552499	rs9434795	0.0108407	CM46
chr1	6842979	6842979	rs61558289	1.471e-21	CM48
chr1	7962954	7962954	rs77615777	2.00543e-14	CM54
chr1	7991136	7991136	rs9657998	0.0483269	CM55
chr1	8017651	8017651	rs225116	0.0350862	CM56
chr1	8662449	8662450	rs34191037	2.18641e-12	CM71
chr1	8864486	8864486	rs74918616	0.0389917	CM76
chr1	8913656	8913656	rs12752838	1.29805e-23	CM78
chr1	9239067	9239067	rs111970621	0.0107829	CM80
chr1	9127963	9127963	rs56129826	0.00160287	CM81
chr1	9223160	9223160	rs797252	0.000521349	CM83
chr1	9335745	9335745	rs6688233	7.40745e-40	CM88
chr1	9958594	9958594	rs1220383	5.62892e-09	CM100
chr1	10037468	10037468	rs6661806	1.17503e-20	CM103
chr1	10266329	10266331	rs112285788	4.40846e-06	CM105
chr1	10312444	10312444	rs151178549	0.00205272	CM107
chr1	11050962	11050962	rs77922821	0.000650606	CM111
chr1	11150053	11150054	rs70977545	0.0298346	CM112
chr1	11791907	11791911	rs57315755	1.7653e-16	CM116
chr1	11880731	11880731	rs149764880	5.06169e-08	CM117
chr1	11865816	11865816	rs3834043	0.00596926	CM118
chr1	12470019	12470019	rs41279470	0.000387317	CM127
chr1	12662182	12662182	rs57195366	4.60054e-34	CM129
chr1	14124110	14124110	rs2281169	0.00690678	CM131
chr1	14055151	14055152	rs36074687	1.16218e-42	CM133
chr1	15062626	15062626	rs2871738	0.000509577	CM137
chr1	15462557	15462560	rs35684472	0.0192285	CM140
chr1	15488007	15488007	rs35399200	1.06841e-07	CM141
chr1	15708557	15708557	rs35816204	0.000724366	CM143
chr1	15772933	15772933	rs555015	8.88195e-20	CM144
chr1	15961727	15961727	rs113959039	7.85728e-13	CM147
chr1	16315262	16315262	rs848301	3.20667e-07	CM151
chr1	16291470	16291470	rs3979178	7.41901e-09	CM153
chr1	16292742	16292742	rs848199	6.14258e-05	CM154
chr1	16533022	16533022	rs221052	1.48917e-33	CM156
chr1	16761195	16761195	rs56367910	0.00957927	CM157
chr1	16821365	16821365	rs277452	2.7564e-14	CM159
chr1	17032404	17032406	chr1_17032404_ATT_A	0.000563294	CM162
chr1	17054766	17054766	rs2610581	7.3575e-08	CM163
chr1	17518323	17518323	rs201803465	0.0249801	CM165
chr1	17217757	17217757	rs7416818	2.51413e-16	CM166
chr1	17255789	17255789	rs9435709	0.00400242	CM167
chr1	17349830	17349830	rs2746472	9.61065e-12	CM168
chr1	17385655	17385657	rs374367872	0.0212964	CM169
chr1	17433273	17433273	rs61517496	0.00252065	CM170
chr1	17466730	17466730	rs11406732	7.89866e-05	CM171
chr1	17639188	17639188	rs2501804	6.72443e-11	CM173
chr1	17784441	17784441	rs201159900	5.61682e-43	CM174
chr1	18143684	18143684	rs34552700	0.0121152	CM177
chr1	19255754	19255754	rs6674337	0.00213307	CM178
chr1	19289794	19289794	rs2313163	0.000603255	CM179
chr1	19437185	19437185	rs10916957	6.43936e-36	CM181
chr1	19471997	19471999	rs67987332	4.62058e-17	CM182
chr1	19640676	19640676	rs859218	0.000185314	CM183
chr1	19769718	19769718	rs60052942	2.02202e-23	CM184
chr1	19986010	19986010	rs34076055	0.0314557	CM185
chr1	20037489	20037489	rs35721361	0.000558743	CM188
chr1	20919470	20919470	rs6665553	0.0027245	CM194
chr1	20949307	20949307	rs55665119	1.21089e-33	CM195
chr1	21009586	21009586	rs669410	9.0281e-11	CM196
chr1	21620340	21620340	rs213049	0.00183034	CM199
chr1	21766605	21766611	rs66732917	3.38877e-36	CM201
chr1	21845550	21845550	rs10917003	9.99109e-05	CM202
chr1	22058762	22058764	rs34332923	1.39787e-44	CM204
chr1	22445616	22445618	rs55866536	1.20901e-42	CM207
chr1	22501846	22501846	rs742356	3.88904e-10	CM209
chr1	23485179	23485179	rs9426809	9.21244e-50	CM217
chr1	24050735	24050735	rs2473378	3.2085e-47	CM224
chr1	24222771	24222771	rs2501404	2.35204e-21	CM226
chr1	24307980	24307982	rs140748141	0.0279541	CM227
chr1	24516880	24516880	rs11587500	3.37791e-11	CM229
chr1	24525102	24525102	rs10903049	0.00414955	CM230
chr1	24530246	24530246	rs17184658	4.78914e-06	CM231
chr1	24552218	24552218	rs11409310	3.52278e-05	CM232
chr1	24723768	24723768	rs544094	0.000131606	CM235
chr1	24868003	24868003	rs169053	1.59255e-13	CM236
chr1	25173894	25173894	rs5773110	2.4306e-08	CM237
chr1	25220671	25220671	rs10903114	2.91401e-08	CM242
chr1	25341750	25341750	rs11249240	1.00024e-05	CM249
chr1	25353192	25353192	rs311428	0.00129925	CM251
chr1	25455525	25455525	rs803301	0.00176206	CM255
chr1	25561667	25561667	rs55794721	7.51491e-80	CM256
chr1	25883842	25883842	rs111288517	0.0411316	CM259
chr1	25879587	25879587	rs72873735	2.19527e-11	CM260
chr1	26120317	26120317	rs10902675	0.0102744	CM263
chr1	26301699	26301699	rs298442	1.54933e-19	CM265
chr1	26466189	26466189	rs2802329	1.72501e-14	CM267
chr1	26665991	26665991	rs6675432	1.6793e-09	CM270
chr1	27173449	27173449	rs6686271	0.00342847	CM277
chr1	27029264	27029264	rs6598861	0.000195447	CM278
chr1	27394308	27394308	rs72651589	1.92432e-07	CM284
chr1	27459719	27459719	rs11247608	8.64694e-06	CM286
chr1	27688814	27688814	rs41309280	0.00258463	CM288
chr1	28528300	28528300	rs143437257	4.54745e-29	CM294
chr1	28625302	28625302	rs11280947	3.06925e-22	CM296
chr1	29560249	29560249	rs148960660	0.00647555	CM297
chr1	28705090	28705093	rs199563080	2.6965e-30	CM298
chr1	28705090	28705093	rs199563080	0.0386203	CM299
chr1	29561751	29561751	rs2503007	5.66348e-32	CM306
chr1	29584478	29584478	rs5773239	0.0364857	CM307
chr1	31225678	31225678	rs34854980	2.44549e-06	CM311
chr1	31487097	31487097	rs6668319	1.26434e-17	CM313
chr1	31394332	31394332	rs76572548	0.00729627	CM315
chr1	31491242	31491242	rs12411142	6.311e-18	CM316
chr1	31405643	31405643	rs1803848	2.23485e-14	CM318
chr1	31383200	31383200	rs4998238	0.042654	CM319
chr1	31687659	31687659	rs6680246	0.00312445	CM323
chr1	32164206	32164206	rs2228550	0.0425944	CM328
chr1	32267747	32267747	rs4390219	5.33099e-13	CM331
chr1	32615715	32615715	rs138089143	0.0404673	CM335
chr1	33745349	33745349	rs77194369	0.00716101	CM344
chr1	33440496	33440496	chr1_33440496_A_AC	5.5886e-09	CM348
chr1	33511655	33511655	rs12733598	1.38638e-08	CM351
chr1	33586199	33586199	rs2075985	2.0895e-59	CM352
chr1	33684533	33684541	rs10529387	1.18615e-06	CM353
chr1	33903005	33903005	rs7514230	0.0266153	CM356
chr1	33856286	33856288	rs138146837	6.84213e-09	CM357
chr1	33934897	33934897	rs6659487	0.0224037	CM358
chr1	35039812	35039812	rs6694823	7.13801e-56	CM359
chr1	35244609	35244609	rs61049809	8.05362e-18	CM360
chr1	36270607	36270607	rs11264211	0.032227	CM368
chr1	36599547	36599547	rs4653160	8.62105e-10	CM369
chr1	37129587	37129587	rs7531479	2.93826e-20	CM379
chr1	37560090	37560090	rs11263973	1.92771e-28	CM381
chr1	38184881	38184881	rs7533921	3.4089e-35	CM385
chr1	38315912	38315914	rs35764128	0.0494812	CM387
chr1	38309322	38309322	rs12745294	9.44212e-51	CM388
chr1	38367404	38367404	rs28469609	5.94065e-35	CM389
chr1	38461821	38461821	rs67631072	6.12814e-24	CM390
chr1	38936584	38936584	rs1329818	2.47416e-09	CM395
chr1	39281674	39281674	rs12135242	7.33868e-05	CM396
chr1	39457006	39457006	rs12043492	1.42134e-09	CM398
chr1	39662654	39662654	rs6700698	0.000177924	CM400
chr1	39647038	39647038	rs1537818	0.0376785	CM402
chr1	39975408	39975408	rs879037	9.02976e-30	CM407
chr1	40132795	40132795	rs873917	3.37164e-10	CM409
chr1	40214375	40214375	rs553057	2.56361e-55	CM410
chr1	40226743	40226743	rs573001	0.0096116	CM411
chr1	40356266	40356268	rs10609990	2.39223e-05	CM412
chr1	40353955	40353955	rs11207068	0.0197187	CM413
chr1	40804946	40804946	rs7529481	0.026893	CM414
chr1	40523328	40523328	rs3122416	0.0123504	CM418
chr1	40836528	40836530	rs140832509	1.43538e-05	CM428
chr1	41100527	41100527	rs7368217	1.6486e-10	CM431
chr1	41215075	41215075	rs3818758	0.000221051	CM433
chr1	41265626	41265626	rs4660463	2.60543e-15	CM435
chr1	40763869	40763869	rs141519586	0.00850892	CM436
chr1	41422196	41422196	rs28570583	1.13932e-36	CM437
chr1	41687258	41687259	rs34767728	0.000193708	CM440
chr1	41832187	41832187	rs77545679	0.000695083	CM441
chr1	42656721	42656721	rs145400915	7.00701e-46	CM445
chr1	42956001	42956001	rs72659920	0.000177167	CM447
chr1	43437255	43437257	rs200398023	0.00270941	CM449
chr1	43499396	43499396	rs35220644	0.0149246	CM451
chr1	43970956	43970956	rs6675341	1.15722e-19	CM452
chr1	44536567	44536567	rs7534826	0.0080102	CM455
chr1	45138199	45138199	rs3889696	6.50095e-09	CM458
chr1	45440095	45440095	rs61790634	0.00529003	CM463
chr1	46709979	46709980	rs55652001	0.0130369	CM465
chr1	45992460	45992460	rs945179	0.0176353	CM467
chr1	45850053	45850053	rs200905922	0.00156691	CM468
chr1	46024988	46024988	rs112064318	1.61022e-08	CM469
chr1	46149209	46149209	rs72688483	5.52233e-33	CM471
chr1	46245423	46245423	rs11582058	7.07095e-06	CM472
chr1	46239020	46239020	chr1_46239020_T_TA	2.10682e-05	CM473
chr1	45351323	45351323	rs113128222	0.0226322	CM474
chr1	46649046	46649046	rs10890384	2.32945e-15	CM480
chr1	46815013	46815013	rs5013328	0.00107496	CM482
chr1	49221356	49221356	rs12096331	0.000411593	CM488
chr1	52012347	52012347	rs36080724	4.34613e-06	CM503
chr1	52310693	52310693	rs34738686	1.02148e-05	CM509
chr1	53104085	53104085	rs11807400	0.0115591	CM514
chr1	53402552	53402552	rs11206043	2.44237e-31	CM518
chr1	53782540	53782540	rs1288475	0.00475056	CM520
chr1	54292601	54292601	rs1181185	0.0072257	CM522
chr1	54356341	54356341	rs6682112	1.33692e-16	CM523
chr1	54848731	54848740	rs200312410	0.00336987	CM528
chr1	54943026	54943026	rs382327	6.46701e-06	CM529
chr1	55094347	55094347	rs115429177	0.0186186	CM530
chr1	55588142	55588142	rs79396670	2.96408e-06	CM535
chr1	56796085	56796085	rs7555594	0.00358245	CM540
chr1	57282918	57282918	rs75471648	1.51858e-14	CM541
chr1	58574668	58574668	rs2788712	2.9498e-17	CM544
chr1	59009279	59009279	rs12142098	7.96199e-50	CM545
chr1	58962855	58962855	rs61781787	4.65247e-11	CM546
chr1	59457815	59457815	rs2764938	8.01511e-07	CM554
chr1	59532498	59532498	rs199651740	1.50719e-05	CM558
chr1	59765783	59765783	rs35786859	0.0122543	CM559
chr1	59858582	59858582	rs11583924	2.79675e-16	CM561
chr1	59969263	59969263	rs592484	0.00983321	CM565
chr1	59838162	59838162	rs200045929	0.00406621	CM566
chr1	62207254	62207254	rs7551399	1.41536e-18	CM573
chr1	62561804	62561804	rs6670630	0.0379326	CM575
chr1	62761852	62761852	rs4915606	1.84004e-47	CM576
chr1	63153953	63153953	rs4344355	0.00160155	CM579
chr1	63156559	63156559	rs114810679	0.0392561	CM580
chr1	64027894	64027894	rs217476	1.67927e-82	CM585
chr1	64297843	64297843	rs656301	1.70758e-22	CM586
chr1	66179064	66179064	rs17416384	0.00373506	CM596
chr1	67529089	67529089	rs2815347	0.0487636	CM599
chr1	66906763	66906763	rs12131013	7.96349e-37	CM601
chr1	66956685	66956685	rs9651195	9.81513e-57	CM602
chr1	67198642	67198642	rs485122	7.97143e-34	CM604
chr1	67598347	67598347	rs12569203	0.0467069	CM608
chr1	68647072	68647072	rs4655785	0.0231707	CM619
chr1	70499373	70499373	rs6674401	3.84191e-20	CM625
chr1	70861186	70861186	rs540003	0.00040464	CM627
chr1	70928235	70928235	rs1960400	1.41214e-08	CM628
chr1	74061909	74061909	rs1411282	0.000701655	CM633
chr1	75930074	75930074	rs2347216	7.54009e-05	CM639
chr1	76238820	76238820	rs35471069	0.00054878	CM640
chr1	77558358	77558358	rs2036444	0.00424982	CM648
chr1	78281741	78281741	rs1977900	0.0136395	CM650
chr1	78156863	78156863	rs278832	1.55222e-09	CM651
chr1	78270678	78270679	rs67999119	0.0211706	CM652
chr1	78600028	78600028	chr1_78600028_A_ATG	0.0214282	CM653
chr1	78495175	78495175	rs11162408	5.85004e-23	CM654
chr1	78298200	78298200	rs75407441	3.41432e-05	CM655
chr1	78547668	78547668	rs686716	0.0155121	CM656
chr1	78647115	78647115	rs4031708	0.0019605	CM657
chr1	78875326	78875326	rs604097	2.38446e-06	CM658
chr1	79256105	79256105	rs2352521	0.0176902	CM660
chr1	78530478	78530478	rs61777265	0.0056079	CM662
chr1	79647482	79647484	rs3064802	0.00207858	CM663
chr1	81998283	81998283	rs34383019	0.033402	CM670
chr1	83947423	83947423	rs2795207	1.00548e-10	CM677
chr1	84025294	84025294	rs12035850	0.00054878	CM678
chr1	85369897	85369897	rs138138258	0.0203125	CM681
chr1	84708944	84708944	rs11808517	0.0179015	CM684
chr1	85286679	85286679	rs9727725	0.000306583	CM687
chr1	85421837	85421837	rs10666635	3.23901e-21	CM688
chr1	85614461	85614461	rs75553788	8.932e-07	CM690
chr1	85744792	85744795	rs71582951	3.37062e-17	CM691
chr1	85755925	85755925	rs6670921	5.56719e-50	CM692
chr1	85625679	85625693	chr1_85625679_ACAGAGACACACATT_A	0.0309434	CM693
chr1	86398793	86398794	rs202030543	0.0281541	CM696
chr1	86505976	86505976	rs111247711	1.40771e-10	CM697
chr1	86794262	86794262	rs450927	0.00755825	CM698
chr1	86917944	86917944	rs4656100	0.00160489	CM699
chr1	86938706	86938706	rs2791516	0.0128328	CM700
chr1	87264036	87264036	rs112854974	0.000226481	CM702
chr1	87375428	87375428	rs545186	2.40016e-41	CM703
chr1	87434113	87434113	rs5775927	0.0125807	CM707
chr1	88175934	88175934	chr1_88175934_A_G	0.0173214	CM709
chr1	90091847	90091847	rs145538431	0.018457	CM714
chr1	89701214	89701214	rs660230	0.00121335	CM715
chr1	90223400	90223400	rs519989	7.69512e-12	CM716
chr1	90234055	90234055	rs509210	0.000454777	CM718
chr1	90223400	90223400	rs519989	5.59076e-30	CM719
chr1	90254411	90254411	rs10922719	3.0812e-20	CM720
chr1	90821665	90821665	rs140248582	3.54319e-07	CM726
chr1	90972600	90972600	rs1856042	3.13327e-08	CM727
chr1	90945085	90945085	rs699531	0.010277	CM732
chr1	91566457	91566457	rs164983	0.00455286	CM733
chr1	93734144	93734144	chr1_93734144_A_AAAAC	0.0458835	CM739
chr1	93756886	93756886	rs6676902	6.84893e-16	CM746
chr1	94056893	94056893	rs236323	0.00218162	CM747
chr1	94284008	94284008	rs10874795	1.52341e-18	CM748
chr1	95648806	95648806	rs115313194	0.0146079	CM750
chr1	95985365	95985365	rs6666037	0.0349881	CM753
chr1	95218926	95218926	rs11588972	0.00450953	CM754
chr1	95309134	95309134	rs859111	4.11641e-09	CM755
chr1	96988776	96988776	rs61334931	1.23381e-13	CM762
chr1	98863760	98863760	rs3908575	7.08632e-06	CM775
chr1	99186654	99186654	rs112306230	1.9423e-17	CM776
chr1	99329825	99329825	rs1987923	0.0159409	CM778
chr1	100250461	100250466	rs201251728	0.00710106	CM782
chr1	100483009	100483009	rs580678	8.42176e-33	CM783
chr1	100883188	100883188	rs12564838	7.41788e-07	CM786
chr1	101118331	101118331	rs1855788	5.87242e-06	CM789
chr1	101837079	101837079	rs6688602	0.00443806	CM802
chr1	101819577	101819577	rs4078120	8.17511e-06	CM804
chr1	104028367	104028367	rs79894207	0.0499811	CM808
chr1	104108882	104108882	rs77729677	0.0232441	CM809
chr1	104260037	104260037	rs113465523	0.0289745	CM810
chr1	105249209	105249209	rs35739923	8.50425e-14	CM812
chr1	107678268	107678268	rs115668827	1.05497e-10	CM815
chr1	108492752	108492752	rs200817313	1.16258e-08	CM819
chr1	109080968	109080968	rs1498398	8.99655e-16	CM821
chr1	109468708	109468708	rs9729098	2.01042e-26	CM823
chr1	109996533	109996534	rs34211268	0.00800134	CM825
chr1	110229787	110229787	rs36209093	9.88638e-26	CM830
chr1	110366044	110366044	rs485742	6.08466e-29	CM834
chr1	110476726	110476726	rs12751930	9.20346e-09	CM836
chr1	110800149	110800149	rs1886107	6.04261e-06	CM840
chr1	110867633	110867633	rs11395364	4.47993e-08	CM841
chr1	110847089	110847089	rs11102085	0.047613	CM845
chr1	111323242	111323242	rs526295	4.31648e-07	CM848
chr1	111330007	111330007	rs343808	1.00196e-55	CM849
chr1	111433203	111433203	rs145610379	4.71141e-08	CM850
chr1	111742841	111742841	rs12756391	0.0238592	CM852
chr1	111610402	111610402	rs1282312	3.75912e-37	CM853
chr1	111742841	111742841	rs12756391	6.16274e-08	CM856
chr1	111772261	111772261	rs6537685	2.07854e-63	CM857
chr1	111842692	111842692	rs75510830	1.78442e-33	CM858
chr1	112058196	112058196	rs74112312	0.00713416	CM861
chr1	112143899	112143899	rs2789546	1.26923e-10	CM862
chr1	112257707	112257707	rs11434885	0.010098	CM863
chr1	112276608	112276608	rs11102329	0.00113738	CM864
chr1	112295008	112295008	rs649145	1.73037e-41	CM865
chr1	112590831	112590831	rs12566777	7.79557e-09	CM866
chr1	112952063	112952063	rs1759689	4.95591e-58	CM867
chr1	113626662	113626662	rs200107490	6.40874e-09	CM871
chr1	113738353	113738353	rs1216889	0.00378695	CM872
chr1	114543015	114543016	rs11288309	0.000111976	CM879
chr1	114894805	114894805	rs516610	8.68654e-05	CM883
chr1	115834669	115834669	rs2254404	0.00270492	CM888
chr1	116192048	116192048	rs2997744	2.50544e-06	CM890
chr1	116249657	116249657	rs11407551	0.0149298	CM891
chr1	116279406	116279406	rs10737731	2.68886e-06	CM892
chr1	117338071	117338071	rs61787816	0.0387769	CM893
chr1	117055331	117055331	rs61789224	0.0217004	CM901
chr1	119463553	119463553	rs4659127	0.00108838	CM914
chr1	119765192	119765192	rs80032050	3.75395e-20	CM916
chr1	120837927	120837927	chr1_120837927_T_C	0.0139287	CM919
chr1	120923235	120923235	rs140543819	6.88109e-19	CM924
chr1	120857413	120857413	rs200565024	7.68888e-47	CM932
chr1	121360385	121360385	rs34921626	0.00239563	CM933
chr1	145094147	145094147	rs72701826	0.00651666	CM950
chr1	145472582	145472582	rs6682203	0.0474863	CM951
chr1	145434148	145434148	rs72701863	0.0413149	CM953
chr1	144880076	144880076	rs643201	0.00163379	CM955
chr1	144912515	144912516	rs60006146	0.0371049	CM956
chr1	145112002	145112003	chr1_145112002_TG_T	0.0136748	CM958
chr1	145098447	145098452	chr1_145098447_CAAGGA_C	0.049902	CM962
chr1	145636226	145636226	rs12402867	5.48393e-17	CM971
chr1	146398935	146398935	rs144789047	2.2518e-11	CM975
chr1	146509933	146509933	rs12066741	1.14458e-15	CM976
chr1	146689998	146689999	rs34069257	0.03767	CM978
chr1	147631401	147631401	rs368584324	2.59035e-11	CM982
chr1	147781062	147781062	rs2992451	5.5237e-08	CM984
chr1	147743035	147743035	rs1814653	8.457e-06	CM985
chr1	148527006	148527006	chr1_148527006_G_A	0.01591	CM988
chr1	149665871	149665871	rs150323028	6.27188e-07	CM991
chr1	149674042	149674042	rs139944020	1.35124e-10	CM992
chr1	149718296	149718296	rs143748796	2.03671e-16	CM993
chr1	149873582	149873582	rs115983556	1.81167e-06	CM999
chr1	150115486	150115486	rs72694946	1.57199e-11	CM1000
chr1	150847977	150847977	rs140463081	0.0088307	CM1002
chr1	150379667	150379667	rs77902650	0.0367167	CM1004
chr1	150584103	150584103	rs4970966	2.59689e-35	CM1008
chr1	150851117	150851120	rs200422046	0.00725756	CM1009
chr1	150744443	150744443	rs75999286	1.42174e-06	CM1010
chr1	151559447	151559447	rs6679183	5.03542e-09	CM1015
chr1	151921690	151921690	rs57649312	1.34788e-06	CM1020
chr1	152935818	152935818	rs75330564	0.00963575	CM1026
chr1	153588340	153588340	rs11548103	3.01855e-35	CM1034
chr1	153919858	153919858	rs3841064	7.3331e-85	CM1038
chr1	154121510	154121510	rs60633748	4.78736e-18	CM1040
chr1	154271686	154271687	rs60219000	1.22558e-11	CM1041
chr1	154392674	154392674	rs35402075	6.44097e-08	CM1044
chr1	154699134	154699134	rs7528919	9.59837e-30	CM1048
chr1	154718629	154718629	rs56318331	1.12615e-27	CM1049
chr1	154987526	154987526	rs11264295	0.0494799	CM1053
chr1	155168930	155168930	rs7366775	3.64683e-05	CM1058
chr1	156085375	156085375	rs547915	3.48694e-05	CM1072
chr1	156135241	156135241	rs11264449	1.07196e-15	CM1075
chr1	156136589	156136589	rs7517707	1.55619e-11	CM1078
chr1	156164885	156164885	rs2540183	0.0219281	CM1079
chr1	156197293	156197293	rs146193866	0.0262533	CM1080
chr1	156307593	156307593	rs11376291	0.00649958	CM1081
chr1	156718448	156718448	rs11264533	4.27784e-05	CM1084
chr1	157152123	157152123	rs111936938	0.000840375	CM1089
chr1	158090918	158090918	rs77307808	0.0109664	CM1103
chr1	158919640	158919640	rs72704929	8.66586e-05	CM1104
chr1	158751097	158751097	rs857841	0.0161574	CM1107
chr1	159808243	159808243	rs17365054	2.02607e-21	CM1111
chr1	160402584	160402584	rs6658093	2.74268e-05	CM1117
chr1	160599010	160599010	rs1503854	0.0445179	CM1122
chr1	160649926	160649926	rs3766366	0.000228065	CM1124
chr1	160715091	160715091	rs549103	0.00529904	CM1125
chr1	160710243	160710243	rs573702	0.00139957	CM1126
chr1	160734233	160734233	rs518242	7.66875e-06	CM1127
chr1	159857555	159857555	rs74124749	0.025641	CM1128
chr1	160832799	160832799	rs7410867	1.76379e-25	CM1130
chr1	161020997	161020997	rs55728374	0.000141117	CM1131
chr1	161010774	161010774	rs2516841	3.82262e-33	CM1132
chr1	161231221	161231221	rs77515554	0.0224612	CM1134
chr1	161312299	161312301	rs372507462	0.011484	CM1135
chr1	161605822	161605822	rs79377415	0.00233779	CM1139
chr1	161612666	161612666	rs60751059	4.71415e-25	CM1140
chr1	161601801	161601802	rs200921704	0.0436966	CM1141
chr1	161643889	161643889	rs140558259	6.32067e-12	CM1142
chr1	161676394	161676394	rs1538971	4.90249e-47	CM1143
chr1	161731091	161731092	rs34288540	0.000715817	CM1144
chr1	162331621	162331621	rs6681981	1.5502e-10	CM1149
chr1	162386090	162386090	rs61809474	4.71001e-07	CM1150
chr1	162543172	162543172	rs12130399	1.15144e-22	CM1151
chr1	162587181	162587181	rs12130115	0.0494927	CM1152
chr1	163201126	163201126	rs61812161	5.32014e-10	CM1154
chr1	163760257	163760257	rs7530102	2.4334e-10	CM1155
chr1	164462355	164462355	rs61801233	0.0350653	CM1156
chr1	165734088	165734088	rs10918281	0.00627716	CM1161
chr1	165896757	165896757	rs472888	1.51458e-23	CM1163
chr1	166899807	166899807	rs2013526	1.47918e-13	CM1168
chr1	167254786	167254786	rs10918676	1.97873e-07	CM1176
chr1	167461873	167461873	rs704848	0.00353505	CM1177
chr1	167531272	167531272	rs2092396	1.02552e-05	CM1180
chr1	167688335	167688335	rs1933073	0.000163051	CM1182
chr1	168070346	168070347	rs35663930	1.10406e-07	CM1187
chr1	167942995	167942995	rs141127179	0.000233425	CM1188
chr1	168117311	168117311	rs66937201	5.17782e-40	CM1189
chr1	168371798	168371798	rs1830725	0.0348567	CM1191
chr1	168979010	168979010	rs10699521	2.32299e-07	CM1194
chr1	169197279	169197283	rs72257273	0.041052	CM1197
chr1	169197279	169197283	rs72257273	3.89571e-75	CM1198
chr1	169331039	169331039	rs10800439	7.90539e-05	CM1200
chr1	169497820	169497820	rs9332627	0.00127431	CM1201
chr1	169664867	169664867	rs4987360	0.000223522	CM1202
chr1	169599637	169599637	rs742124	0.0458394	CM1204
chr1	169622927	169622927	rs17524161	4.05601e-14	CM1205
chr1	169842292	169842292	rs10737551	9.34917e-12	CM1208
chr1	170209757	170209757	rs12729148	2.10431e-12	CM1211
chr1	170378074	170378074	rs11588124	0.0309067	CM1213
chr1	171221917	171221917	rs4073692	8.99648e-08	CM1214
chr1	172351809	172351809	rs9425587	1.88089e-12	CM1218
chr1	173556699	173556699	rs301698	0.0413149	CM1222
chr1	173328616	173328617	rs66635336	8.51231e-10	CM1224
chr1	173389048	173389048	rs7556003	1.8359e-06	CM1225
chr1	173389048	173389048	rs7556003	3.43185e-13	CM1226
chr1	173801796	173801796	rs12121028	0.0122017	CM1233
chr1	175095574	175095574	rs74126905	0.0227647	CM1247
chr1	175193108	175193108	rs2861165	0.00530445	CM1248
chr1	175222536	175222536	rs10798354	2.07673e-59	CM1250
chr1	175381926	175381926	rs859468	4.38234e-11	CM1251
chr1	177768807	177768807	rs4433348	3.23901e-21	CM1258
chr1	176786221	176786221	rs116432544	0.0392561	CM1259
chr1	177611318	177611318	rs1252083	0.0206855	CM1260
chr1	179562520	179562520	rs78183476	0.000540195	CM1272
chr1	179617923	179617924	rs34286152	4.70509e-07	CM1273
chr1	179862616	179862616	rs6680290	2.64496e-29	CM1274
chr1	179896355	179896355	rs141732352	8.39526e-18	CM1275
chr1	179906965	179906965	rs1297205	3.19968e-32	CM1276
chr1	180116283	180116283	rs12027335	0.000243958	CM1277
chr1	180325007	180325008	rs34079820	7.3366e-07	CM1279
chr1	180619316	180619316	rs113568613	0.000963016	CM1282
chr1	180823230	180823230	rs6703189	3.01712e-16	CM1284
chr1	180634306	180634306	rs12135869	0.0255117	CM1285
chr1	181051859	181051859	rs4652559	5.41411e-30	CM1291
chr1	181032603	181032603	rs66477852	6.82936e-05	CM1292
chr1	181409563	181409563	rs56201717	6.03529e-25	CM1295
chr1	181395887	181395887	rs67563505	0.0129169	CM1297
chr1	182383564	182383564	rs10752871	6.38123e-29	CM1299
chr1	182398201	182398201	rs6659412	0.0138269	CM1302
chr1	182452329	182452329	rs561579	1.97421e-06	CM1303
chr1	182577811	182577811	rs606796	1.23585e-20	CM1305
chr1	182970837	182970837	rs4233192	7.54429e-17	CM1308
chr1	182983868	182983868	rs138425000	0.0161796	CM1309
chr1	183534544	183534544	rs4652813	1.29345e-38	CM1310
chr1	183516100	183516100	rs699246	0.000225889	CM1311
chr1	183561517	183561517	rs10911367	0.000112651	CM1313
chr1	183806536	183806546	rs374796028	0.00065296	CM1316
chr1	183818218	183818218	rs5779191	0.0215387	CM1318
chr1	184687576	184687576	rs12032144	1.01245e-12	CM1326
chr1	184912737	184912737	rs11403698	0.00258678	CM1327
chr1	185353087	185353087	rs6668982	7.98235e-13	CM1329
chr1	186247157	186247157	rs4651306	0.000900934	CM1330
chr1	185214358	185214358	rs78607113	0.0217892	CM1332
chr1	186182019	186182019	rs35325691	0.0234963	CM1337
chr1	188832065	188832066	rs142362606	0.00640316	CM1344
chr1	191143583	191143583	rs76787510	0.000734621	CM1348
chr1	192604314	192604314	rs10921224	0.00436099	CM1353
chr1	192599181	192599181	rs3884536	0.0150575	CM1354
chr1	193451336	193451336	rs10495302	0.0323741	CM1356
chr1	193283608	193283608	rs2370264	3.80537e-10	CM1359
chr1	194647244	194647244	rs12759529	4.04901e-06	CM1364
chr1	195161526	195161526	rs654292	0.000115578	CM1366
chr1	196522894	196522895	rs144660843	0.0252307	CM1369
chr1	197148761	197148761	rs7554995	7.68519e-16	CM1372
chr1	198768696	198768696	rs34342450	0.00168574	CM1384
chr1	199012478	199012478	rs1036332	1.05178e-05	CM1389
chr1	199243228	199243228	rs1325190	4.57588e-35	CM1393
chr1	199456009	199456009	rs12408784	3.3767e-06	CM1394
chr1	199683720	199683720	rs71150969	5.9548e-11	CM1396
chr1	201132326	201132326	rs61030164	0.0165131	CM1403
chr1	200593274	200593274	rs11801179	2.23431e-19	CM1407
chr1	200683364	200683364	rs73084692	7.8946e-08	CM1410
chr1	200597688	200597688	rs2809341	0.00394173	CM1411
chr1	200832584	200832584	rs7533782	2.52681e-05	CM1414
chr1	200711973	200711973	rs57616707	2.45451e-09	CM1415
chr1	200881940	200881940	rs296522	0.00494576	CM1416
chr1	200895391	200895395	rs139882214	3.74274e-17	CM1417
chr1	201050046	201050046	rs942705	0.0423537	CM1420
chr1	201134762	201134762	rs1969874	0.00369065	CM1421
chr1	201374677	201374677	rs2799680	7.11104e-13	CM1422
chr1	201994404	201994405	rs11358180	9.43163e-05	CM1432
chr1	202595153	202595153	rs16830648	0.0399286	CM1435
chr1	203143725	203143725	rs2642531	0.012099	CM1444
chr1	203208696	203208696	rs10920589	1.17512e-06	CM1446
chr1	204449952	204449952	rs7519417	0.000959497	CM1462
chr1	204458612	204458613	rs34501643	1.71641e-10	CM1464
chr1	204492784	204492784	rs35666383	3.16759e-16	CM1465
chr1	204703869	204703869	rs9887960	2.14548e-12	CM1468
chr1	204948735	204948735	rs6667633	3.73018e-07	CM1469
chr1	204957173	204957173	rs4017874	1.19752e-21	CM1470
chr1	205189377	205189377	rs4950986	0.000671332	CM1471
chr1	205563613	205563613	rs3747968	0.0156026	CM1475
chr1	205679887	205679887	rs823096	4.64065e-06	CM1480
chr1	205792680	205792680	rs844004	7.47469e-21	CM1481
chr1	205886780	205886780	rs16830370	2.1452e-09	CM1482
chr1	206281191	206281191	rs28420347	8.44074e-15	CM1484
chr1	207087053	207087053	rs72758947	0.0418162	CM1486
chr1	206677170	206677170	rs3849272	6.02639e-31	CM1488
chr1	206751431	206751431	rs9645354	0.00103361	CM1489
chr1	206944233	206944233	rs1554286	0.000152281	CM1497
chr1	206997892	206997892	rs2056226	1.16674e-15	CM1499
chr1	206990784	206990784	rs2176511	0.0331565	CM1500
chr1	207188207	207188207	rs2842721	1.92625e-06	CM1503
chr1	207268860	207268860	rs7529011	0.0282015	CM1505
chr1	207494218	207494218	rs6685886	5.58947e-05	CM1506
chr1	207375642	207375643	rs112768883	0.000864195	CM1507
chr1	207442364	207442364	rs1367067	0.0373075	CM1508
chr1	207519137	207519137	rs6673138	0.000992038	CM1509
chr1	207345819	207345819	rs6666604	0.0434684	CM1510
chr1	207813601	207813601	rs4844385	0.0356877	CM1511
chr1	208000018	208000018	rs2488249	6.84227e-05	CM1512
chr1	207907975	207907975	rs7527217	0.0408668	CM1513
chr1	208035088	208035088	rs984984	0.00444859	CM1514
chr1	208107992	208107992	rs506275	4.39704e-16	CM1516
chr1	208362758	208362758	rs4844414	1.37361e-10	CM1517
chr1	208777895	208777895	rs869521	2.05285e-35	CM1519
chr1	209280976	209280976	rs2970568	1.15108e-37	CM1520
chr1	209833446	209833446	rs7542165	0.0008253	CM1522
chr1	211728293	211728293	rs73073202	1.99774e-15	CM1533
chr1	211770482	211770482	rs146297456	1.11062e-07	CM1534
chr1	211851059	211851059	rs785317	2.67048e-25	CM1535
chr1	211883505	211883505	rs11590937	0.0312781	CM1536
chr1	212357301	212357301	rs12041554	0.00241311	CM1542
chr1	212356467	212356467	rs6540728	0.0236431	CM1544
chr1	212384664	212384664	rs12029444	0.00262518	CM1545
chr1	212375336	212375336	rs1967114	0.00370934	CM1547
chr1	212864992	212864992	rs12068304	0.0233632	CM1552
chr1	213067648	213067648	rs148803018	0.0300144	CM1555
chr1	213038621	213038621	rs10864011	9.4367e-57	CM1556
chr1	213087403	213087403	rs200501386	0.000329588	CM1557
chr1	213287698	213287698	chr1_213287698_C_CTGTT	0.0110906	CM1560
chr1	214398686	214398686	rs7530187	0.0466012	CM1564
chr1	216183898	216183898	rs11120713	0.000260399	CM1570
chr1	217223124	217223124	rs11572415	0.000344723	CM1572
chr1	216701902	216701902	rs11572809	0.0266702	CM1573
chr1	217573645	217573645	rs2810764	0.000955927	CM1575
chr1	217871921	217871922	rs5780991	5.47228e-07	CM1578
chr1	218640261	218640261	rs2001552	0.00240955	CM1581
chr1	219966068	219966068	rs11118420	8.07225e-11	CM1588
chr1	220201082	220201082	rs2647457	2.69457e-09	CM1589
chr1	220418466	220418466	rs60329512	5.1311e-05	CM1591
chr1	220496635	220496635	rs113653953	6.82291e-08	CM1592
chr1	220865733	220865733	rs415273	3.42926e-13	CM1594
chr1	221838876	221838876	rs11807554	5.97523e-29	CM1599
chr1	221990293	221990293	rs59786767	0.0273067	CM1601
chr1	222007535	222007535	rs4846355	2.25269e-11	CM1604
chr1	222165909	222165909	rs12126292	3.67374e-25	CM1608
chr1	222165909	222165909	rs12126292	0.0129087	CM1609
chr1	222548602	222548602	rs17461133	0.036755	CM1610
chr1	222762709	222762709	rs17464857	9.15682e-19	CM1612
chr1	222962336	222962336	rs17534083	1.63335e-24	CM1613
chr1	225062793	225062793	rs2244113	0.00332892	CM1630
chr1	225829061	225829061	rs11373554	2.73998e-19	CM1635
chr1	226169966	226169966	rs2816326	1.52824e-10	CM1640
chr1	226187899	226187899	rs2755093	5.51034e-12	CM1641
chr1	226351254	226351254	rs10799337	4.9149e-12	CM1643
chr1	226336163	226336163	rs4653718	1.31353e-25	CM1644
chr1	226534753	226534753	rs10915983	0.0115494	CM1645
chr1	226592278	226592278	rs3754370	6.13949e-10	CM1648
chr1	226613399	226613399	rs4653737	9.01233e-16	CM1649
chr1	227093195	227093195	rs5781449	1.51577e-16	CM1655
chr1	227471650	227471650	rs11803651	1.94085e-05	CM1657
chr1	227931720	227931720	rs80044619	5.42563e-12	CM1658
chr1	228924335	228924335	rs241289	0.011593	CM1664
chr1	229277059	229277059	rs3923210	2.32311e-07	CM1665
chr1	228468458	228468458	rs1188697	0.00456387	CM1666
chr1	229672955	229672955	rs348330	3.49805e-06	CM1668
chr1	229714892	229714892	rs116265206	2.77958e-08	CM1669
chr1	230317940	230317941	rs146436525	0.00116121	CM1671
chr1	230918035	230918035	rs1933632	2.13482e-07	CM1674
chr1	231003214	231003214	rs1202585	3.86147e-05	CM1675
chr1	231050725	231050725	rs6677795	8.60022e-09	CM1676
chr1	231024417	231024417	rs874058	0.000603569	CM1677
chr1	231099588	231099588	rs12136256	1.32214e-33	CM1678
chr1	232026924	232026924	rs11122365	0.038655	CM1679
chr1	231484361	231484361	rs2474632	0.00373285	CM1680
chr1	231767230	231767230	rs823167	2.56946e-12	CM1682
chr1	232729462	232729462	rs147305364	3.691e-11	CM1685
chr1	233059755	233059755	rs41417151	7.16736e-09	CM1687
chr1	233403016	233403020	rs199669047	8.83041e-05	CM1690
chr1	234300593	234300593	rs6586377	0.0328693	CM1691
chr1	234534763	234534763	rs12078194	6.2596e-20	CM1695
chr1	234609113	234609113	rs271776	0.000218085	CM1696
chr1	234624525	234624530	rs202244241	0.00335331	CM1697
chr1	234764925	234764925	rs530596	0.000376864	CM1699
chr1	234961091	234961092	rs71172224	1.50194e-06	CM1704
chr1	235054018	235054018	rs61837268	0.00613549	CM1709
chr1	236822619	236822619	rs200045833	0.0315814	CM1723
chr1	236102226	236102226	rs10803159	1.97342e-23	CM1725
chr1	236312878	236312878	rs2025017	0.0279259	CM1729
chr1	236386451	236386451	rs1749559	5.24742e-13	CM1730
chr1	236477316	236477316	rs10653157	0.0176902	CM1731
chr1	236599966	236599966	rs597120	0.0305876	CM1732
chr1	236694128	236694128	rs77134485	9.65006e-07	CM1733
chr1	237607609	237607609	rs74147267	0.00157165	CM1735
chr1	238173571	238173571	rs7516081	0.000221529	CM1736
chr1	239632087	239632087	rs61834722	1.06121e-05	CM1737
chr1	241494578	241494578	rs7512603	2.77395e-07	CM1744
chr1	241928489	241928490	rs61516761	1.68954e-13	CM1748
chr1	242062780	242062780	rs851787	0.00117781	CM1749
chr1	242332370	242332370	rs316893	4.71009e-05	CM1750
chr1	242952253	242952253	rs76303688	3.37519e-10	CM1751
chr1	243205038	243205042	rs144181311	5.68433e-16	CM1753
chr1	243414066	243414066	rs3896337	2.65141e-05	CM1754
chr1	243911655	243911656	rs34770085	0.00475056	CM1756
chr1	243611946	243611946	rs4658571	0.0343817	CM1759
chr1	244516334	244516334	rs10927202	7.58531e-27	CM1764
chr1	244569746	244569746	rs11580674	0.00125716	CM1765
chr1	244828033	244828033	rs55899555	1.87437e-13	CM1766
chr1	244979071	244979071	rs67064196	2.707e-05	CM1768
chr1	245075323	245075323	rs1495943	1.05641e-06	CM1769
chr1	245179011	245179012	rs201488109	4.22328e-12	CM1770
chr1	245900131	245900131	rs57179642	0.00270328	CM1775
chr1	246117848	246117848	rs12404624	7.56242e-12	CM1779
chr1	246231155	246231155	rs61841876	1.71736e-24	CM1780
chr1	246246817	246246817	rs201949202	1.13785e-17	CM1781
chr1	246428801	246428801	rs12035348	1.10846e-15	CM1783
chr1	246455584	246455584	rs75656144	2.39516e-24	CM1784
chr1	246483863	246483863	rs1148724	7.83155e-05	CM1785
chr1	246827202	246827202	rs12025141	2.5321e-09	CM1790
chr1	246862588	246862588	rs10924809	7.78523e-31	CM1791
chr1	246874946	246874946	rs12117418	0.000445202	CM1792
chr1	247159588	247159588	rs10924888	0.0218686	CM1794
chr1	247171390	247171390	rs61373194	5.54884e-22	CM1796
chr1	247491143	247491143	rs10924987	1.77928e-12	CM1797
chr1	247513049	247513049	rs6702432	1.38178e-05	CM1798
chr1	247651105	247651105	rs57832951	0.013229	CM1799
chr1	248123245	248123245	rs147667767	3.48296e-05	CM1800
chr1	248807209	248807209	rs201703083	6.59373e-19	CM1801
chr1	248625640	248625640	rs2153386	2.44421e-31	CM1802
chr1	248787230	248787233	rs67907546	0.0457314	CM1804
chr2	721459	721459	rs4387833	5.54631e-05	CM1810
chr2	3155258	3155258	rs12472735	0.00193848	CM1813
chr2	3244654	3244654	rs74206469	0.000155276	CM1814
chr2	3446097	3446097	rs62120511	0.000359472	CM1817
chr2	3514427	3514427	rs7595002	8.57159e-60	CM1818
chr2	3609757	3609757	rs74621596	1.18716e-21	CM1819
chr2	7211482	7211482	rs62107978	4.20932e-10	CM1825
chr2	7410722	7410722	rs2013746	1.60648e-12	CM1826
chr2	8439685	8439685	rs3102944	0.015268	CM1827
chr2	9239635	9239635	rs35132160	3.97859e-08	CM1834
chr2	9550721	9550721	rs13029000	4.91332e-68	CM1840
chr2	9691394	9691394	rs56037103	0.0382027	CM1843
chr2	9632718	9632718	rs12473402	0.00416822	CM1844
chr2	9196595	9196596	rs147432762	0.0250483	CM1847
chr2	9830621	9830621	rs4669419	3.48261e-28	CM1848
chr2	9813277	9813277	rs144331326	0.026194	CM1849
chr2	9879275	9879275	rs10929608	2.35021e-09	CM1850
chr2	9983686	9983686	rs2303914	3.11489e-28	CM1851
chr2	10092933	10092937	rs375884825	5.81007e-12	CM1852
chr2	10124459	10124459	rs744033	7.69618e-32	CM1853
chr2	10173993	10173993	rs150455073	2.53128e-10	CM1854
chr2	10227261	10227261	rs12622575	7.09177e-11	CM1855
chr2	10616214	10616214	rs7591360	0.0390309	CM1858
chr2	10689734	10689734	rs35875315	2.57067e-17	CM1860
chr2	10928207	10928207	rs57282335	8.74485e-48	CM1861
chr2	11020809	11020809	rs7604815	7.26398e-21	CM1862
chr2	11300869	11300869	rs6432182	1.08491e-23	CM1864
chr2	11302613	11302613	rs4669696	0.0265742	CM1868
chr2	13641388	13641388	rs7599477	1.13699e-08	CM1877
chr2	15438480	15438480	rs10929359	5.88766e-22	CM1879
chr2	17341103	17341103	rs11678841	5.95109e-06	CM1882
chr2	17974041	17974041	rs10176207	5.54415e-18	CM1885
chr2	17974041	17974041	rs10176207	1.956e-35	CM1886
chr2	20017903	20017903	rs1370588	0.0126105	CM1890
chr2	20106598	20106598	rs28742930	8.89119e-22	CM1894
chr2	20385233	20385233	rs4632301	0.0417062	CM1895
chr2	20339379	20339379	rs113008727	0.000141743	CM1896
chr2	20447774	20447774	rs112288727	0.0311992	CM1897
chr2	20792490	20792490	rs13412584	1.47224e-06	CM1901
chr2	20875990	20875990	rs3821216	3.381e-13	CM1902
chr2	23602317	23602317	rs199583152	1.21768e-11	CM1907
chr2	23336834	23336834	rs72812464	0.041509	CM1908
chr2	23029371	23029371	rs13025250	0.0384605	CM1909
chr2	24998136	24998137	rs5829936	0.0019605	CM1913
chr2	24579360	24579360	rs59741704	7.87429e-06	CM1916
chr2	24956613	24956618	rs368396217	0.0286051	CM1918
chr2	24964495	24964495	rs17046513	4.39182e-05	CM1920
chr2	24694472	24694472	rs79480871	0.0127347	CM1921
chr2	25134526	25134526	rs11896955	0.0118736	CM1922
chr2	25125902	25125902	rs144916872	0.000410153	CM1923
chr2	25156773	25156773	rs2384054	1.37155e-20	CM1924
chr2	25393722	25393722	rs3754861	5.119e-05	CM1926
chr2	25602142	25602142	rs2304426	2.53078e-21	CM1931
chr2	25670777	25670777	rs13390436	4.16337e-10	CM1932
chr2	25626385	25626385	rs7586918	6.55212e-05	CM1933
chr2	26013180	26013180	rs11685550	2.79335e-08	CM1937
chr2	25588969	25588969	rs138675189	0.0183528	CM1939
chr2	26430983	26430983	rs6711402	2.21046e-10	CM1942
chr2	26740070	26740070	rs11126534	0.0211824	CM1951
chr2	28774995	28774995	rs77858617	3.66576e-11	CM1959
chr2	29046909	29046909	rs61407258	0.0335936	CM1961
chr2	28902004	28902004	rs4666115	0.00112287	CM1962
chr2	29412123	29412123	rs1869264	1.0497e-22	CM1966
chr2	29791841	29791841	rs6547949	0.00475056	CM1971
chr2	30457561	30457561	rs3738863	0.01769	CM1975
chr2	30586266	30586266	rs6744525	9.3608e-05	CM1980
chr2	30686039	30686039	rs9636423	0.00271265	CM1981
chr2	31346746	31346746	rs11903753	2.88067e-26	CM1984
chr2	31445272	31445272	rs10204574	0.000101212	CM1985
chr2	31442622	31442622	rs7585737	1.89748e-32	CM1986
chr2	32571621	32571621	rs72867206	0.0067702	CM1988
chr2	32579219	32579219	rs12712327	0.000130593	CM1990
chr2	32940834	32940834	rs3754834	3.45387e-07	CM1992
chr2	33626885	33626885	rs78541119	0.0173676	CM1993
chr2	33678331	33678331	rs7559441	2.42596e-15	CM1996
chr2	33701890	33701890	rs13385731	6.20576e-09	CM1997
chr2	33688709	33688709	rs13395399	0.000110369	CM1998
chr2	34013404	34013404	rs6761569	0.0021374	CM1999
chr2	36770401	36770401	rs981355	0.0299161	CM2008
chr2	36876862	36876862	rs115965490	0.000144649	CM2009
chr2	37213186	37213186	rs11682782	1.61877e-06	CM2012
chr2	37317457	37317457	rs6738282	1.06953e-06	CM2013
chr2	37603801	37603801	rs888096	9.31644e-07	CM2014
chr2	37791321	37791321	rs4633908	0.00313944	CM2015
chr2	38077208	38077208	rs748169	9.02045e-36	CM2019
chr2	38260282	38260282	rs168054	0.0079714	CM2020
chr2	38167151	38167151	rs4670794	0.0168379	CM2021
chr2	38956015	38956015	rs111361875	9.39563e-07	CM2028
chr2	39755311	39755311	rs35368235	4.85712e-09	CM2032
chr2	39954770	39954770	rs2716729	6.50425e-40	CM2034
chr2	41987562	41987562	rs17464129	8.0379e-18	CM2041
chr2	42177462	42177462	rs115916688	1.80146e-07	CM2042
chr2	42325560	42325560	rs62140208	1.99432e-07	CM2043
chr2	42705282	42705282	rs7594734	0.00144658	CM2045
chr2	42706949	42706949	rs7572642	8.8146e-07	CM2046
chr2	42818710	42818710	rs79674595	4.49388e-47	CM2047
chr2	43022720	43022720	rs13006059	7.22268e-24	CM2048
chr2	43002669	43002671	rs35501474	6.05845e-13	CM2049
chr2	43291113	43291113	rs147434267	6.98868e-12	CM2052
chr2	43360065	43360065	rs28498283	1.49874e-18	CM2054
chr2	43718593	43718593	rs17334980	0.00588577	CM2056
chr2	43528519	43528519	rs6756575	7.35548e-14	CM2057
chr2	43810948	43810948	rs80268044	1.18132e-08	CM2063
chr2	43798053	43798053	rs10211106	2.10733e-21	CM2064
chr2	43975969	43975969	rs2060172	2.099e-27	CM2065
chr2	44308268	44308268	rs56082231	6.28721e-08	CM2068
chr2	44319250	44319250	rs4952698	0.000163407	CM2069
chr2	44320146	44320146	rs7583394	1.70238e-05	CM2070
chr2	44334477	44334477	rs13406054	5.67552e-13	CM2071
chr2	44868888	44868888	rs1821859	5.08418e-13	CM2074
chr2	45517342	45517342	rs4953223	3.12024e-43	CM2077
chr2	45664790	45664790	rs4953233	0.00109048	CM2078
chr2	46064429	46064429	rs2002949	0.0273563	CM2079
chr2	46212204	46212204	rs62129008	6.52423e-36	CM2082
chr2	46485130	46485130	rs6727211	9.46176e-10	CM2087
chr2	46720767	46720767	rs114652538	2.25569e-07	CM2091
chr2	46772646	46772646	rs6747288	3.47509e-10	CM2092
chr2	46908796	46908796	rs880292	3.60618e-35	CM2093
chr2	47262789	47262789	rs55855730	1.08878e-05	CM2094
chr2	47948282	47948282	rs797698	2.48061e-24	CM2096
chr2	47546380	47546380	rs62138449	0.0430669	CM2097
chr2	47564034	47564034	rs4422207	0.024403	CM2098
chr2	47618696	47618696	rs7587654	9.39978e-10	CM2099
chr2	47948282	47948282	rs797698	0.00358975	CM2100
chr2	48029277	48029277	rs78380118	0.0104865	CM2101
chr2	48568365	48568365	rs62137001	7.60362e-18	CM2107
chr2	48665599	48665599	rs62137048	3.89491e-05	CM2110
chr2	48650308	48650308	rs4316980	0.000792458	CM2111
chr2	49219124	49219124	rs10186089	1.21908e-18	CM2114
chr2	53681475	53681475	rs61691489	1.82713e-06	CM2118
chr2	54082405	54082405	rs1232	0.0267909	CM2119
chr2	54326470	54326470	rs1118618	1.75595e-14	CM2122
chr2	54608883	54608883	rs11677654	3.0421e-08	CM2123
chr2	54688100	54688100	rs4671935	9.90635e-05	CM2124
chr2	54871277	54871277	rs2271322	2.02969e-08	CM2125
chr2	55057961	55057961	rs930185	0.0435693	CM2126
chr2	55163392	55163392	rs55760581	5.87242e-06	CM2127
chr2	55193189	55193189	rs2588511	1.53003e-14	CM2128
chr2	55480273	55480273	rs7595311	0.0247114	CM2129
chr2	55281901	55281901	rs7601895	4.13459e-15	CM2132
chr2	55390814	55390814	rs6747466	1.89684e-06	CM2134
chr2	55575412	55575413	rs70954104	0.00733687	CM2136
chr2	55641104	55641106	rs10590157	0.0046424	CM2137
chr2	55744658	55744658	rs142501550	0.00304264	CM2140
chr2	56036796	56036796	rs6545522	0.00197151	CM2141
chr2	56102500	56102500	rs191350564	0.00434674	CM2142
chr2	56598525	56598525	rs17047856	0.0427394	CM2146
chr2	59263596	59263609	chr2_59263596_CTTTTTTTTTTTTT_C	0.0375213	CM2152
chr2	57951208	57951208	rs10196378	0.00742691	CM2153
chr2	58975573	58975573	rs202220999	0.0462183	CM2154
chr2	58154414	58154415	rs200017573	0.0423333	CM2155
chr2	58658842	58658842	rs62140780	6.21267e-06	CM2157
chr2	60119744	60119744	rs6545765	0.000218466	CM2161
chr2	60703726	60703726	rs70953653	0.0308736	CM2162
chr2	61068167	61068167	rs1432296	0.0011623	CM2167
chr2	61496458	61496461	rs35807314	0.0108151	CM2169
chr2	61336523	61336523	rs72809469	0.000118664	CM2171
chr2	61615097	61615097	rs35168297	0.0309826	CM2174
chr2	61875278	61875278	rs187676786	0.000488172	CM2175
chr2	62230675	62230676	chr2_62230675_CA_C	0.0431576	CM2177
chr2	62595022	62595022	rs75918446	0.0315293	CM2180
chr2	62517662	62517662	rs7568403	0.00118968	CM2187
chr2	62642303	62642303	rs6731963	0.000725207	CM2188
chr2	63844685	63844685	rs262492	6.45532e-05	CM2198
chr2	64032474	64032474	rs10865342	9.12357e-17	CM2201
chr2	64154801	64154801	rs114672991	0.00367038	CM2203
chr2	64410421	64410421	rs55980545	0.0239645	CM2204
chr2	63879984	63879984	rs1869700	0.000402141	CM2206
chr2	64464018	64464018	rs2555437	2.85731e-30	CM2212
chr2	64499629	64499629	rs2698527	0.0391465	CM2214
chr2	64584788	64584788	rs4671087	6.79738e-38	CM2216
chr2	64759442	64759442	rs12713516	1.57876e-07	CM2218
chr2	65719941	65719941	rs840952	0.0162075	CM2220
chr2	64864638	64864638	rs3770716	0.0433634	CM2221
chr2	65867291	65867291	rs77169870	0.0382977	CM2223
chr2	65037023	65037023	rs34800360	0.00188267	CM2226
chr2	65215257	65215257	rs10170033	5.02819e-05	CM2229
chr2	65149875	65149875	rs6747398	0.00013552	CM2230
chr2	66330269	66330269	rs12990129	0.00871436	CM2233
chr2	65511517	65511518	rs368290594	8.10447e-14	CM2234
chr2	65078728	65078728	rs13026295	0.041617	CM2237
chr2	66143044	66143044	rs7576814	2.17436e-07	CM2238
chr2	68338700	68338700	rs35188029	0.00384536	CM2239
chr2	68443613	68443613	rs200329656	0.01721	CM2240
chr2	68496811	68496816	rs373597635	0.00294718	CM2241
chr2	68479717	68479717	chr2_68479717_G_GGGCGGAGGCGGGGGCGCGCGCGGGCCGGC	0.0114567	CM2242
chr2	68500578	68500578	rs62143871	0.00653102	CM2244
chr2	68409240	68409243	rs34942922	0.000132796	CM2245
chr2	68615654	68615654	rs2241946	2.55496e-07	CM2248
chr2	69017824	69017824	rs4854516	0.000316779	CM2249
chr2	69392619	69392619	rs11126220	9.52416e-59	CM2252
chr2	69644624	69644624	rs6546516	2.87639e-05	CM2254
chr2	69717385	69717385	rs7569000	1.91982e-13	CM2257
chr2	70539225	70539226	rs34836769	0.00713507	CM2261
chr2	69948265	69948265	rs6761399	1.25221e-10	CM2266
chr2	70129788	70129800	rs71916262	0.000133325	CM2267
chr2	70342710	70342710	rs9989876	5.26442e-22	CM2269
chr2	70503479	70503479	rs200113237	0.0065323	CM2270
chr2	70809246	70809246	rs17005910	3.91628e-42	CM2273
chr2	71117098	71117098	rs137915947	0.00347345	CM2275
chr2	71298486	71298486	rs13023145	2.41042e-23	CM2276
chr2	71521191	71521191	rs6761251	0.0006468	CM2277
chr2	72183011	72183011	rs149890934	0.00254985	CM2287
chr2	73606093	73606093	rs10175529	2.69166e-07	CM2290
chr2	73853001	73853001	rs11684039	2.42532e-05	CM2292
chr2	73550810	73550810	rs10206188	0.0122187	CM2293
chr2	74373044	74373044	rs828887	8.22312e-25	CM2303
chr2	74725178	74725178	rs17009998	4.31784e-08	CM2308
chr2	75004753	75004753	rs6737045	4.10149e-17	CM2310
chr2	75185856	75185856	rs12366	1.53787e-49	CM2312
chr2	75283078	75283078	rs2422094	0.00284926	CM2313
chr2	75660250	75660250	rs6546998	0.000382138	CM2314
chr2	75469319	75469319	rs2901657	0.00862925	CM2315
chr2	75835107	75835107	rs714939	2.05113e-16	CM2318
chr2	80757130	80757130	rs7558519	3.70614e-07	CM2324
chr2	81690941	81690942	rs202231026	4.22635e-14	CM2327
chr2	84455244	84455244	rs149996180	6.98647e-33	CM2328
chr2	84968600	84968600	rs1192317	0.0457637	CM2329
chr2	84565527	84565527	rs1454998	0.00467105	CM2330
chr2	85009024	85009024	rs1192374	0.0129811	CM2331
chr2	84631803	84631803	rs114781479	0.0181535	CM2332
chr2	85535304	85535304	rs72934702	0.000888126	CM2339
chr2	85596553	85596553	rs6716601	3.12015e-16	CM2341
chr2	85692987	85692987	rs11684647	0.0283439	CM2342
chr2	85852143	85852143	rs7569073	2.26423e-08	CM2345
chr2	85933527	85933527	rs6740635	3.52917e-10	CM2348
chr2	86359631	86359631	rs140535253	1.63716e-08	CM2354
chr2	86390714	86390714	rs6731358	1.62357e-23	CM2355
chr2	86301978	86301978	rs3770075	2.02137e-15	CM2356
chr2	86673789	86673789	rs113465046	6.51884e-05	CM2358
chr2	86654329	86654329	rs12475983	1.70654e-05	CM2359
chr2	86972116	86972120	rs10579421	0.00575366	CM2362
chr2	87016506	87016506	rs3020726	0.0244985	CM2363
chr2	86985284	86985287	rs67293551	4.14932e-36	CM2366
chr2	88594149	88594149	rs9309646	0.025848	CM2371
chr2	88953587	88953587	rs34042071	0.000181689	CM2374
chr2	89092696	89092696	rs184585	8.45426e-44	CM2376
chr2	90106490	90106490	rs2693240	0.0101148	CM2377
chr2	92275243	92275243	chr2_92275243_G_C	0.0280264	CM2382
chr2	95568062	95568062	rs115122032	0.00293046	CM2386
chr2	96822981	96822981	rs1168969	0.0119159	CM2389
chr2	97126727	97126727	rs7587384	0.00259002	CM2392
chr2	97709555	97709555	rs1148596	1.79835e-05	CM2402
chr2	98217971	98217971	rs4292130	1.54283e-25	CM2403
chr2	98217971	98217971	rs4292130	3.21049e-15	CM2404
chr2	98613175	98613175	rs34469351	1.12575e-13	CM2407
chr2	98611624	98611624	rs75740317	0.00625776	CM2409
chr2	98438834	98438834	rs7558931	0.000240063	CM2410
chr2	98904034	98904034	rs144010795	1.21114e-13	CM2415
chr2	99781524	99781524	rs58640590	0.0154385	CM2419
chr2	100089871	100089871	rs6542881	1.29968e-29	CM2422
chr2	100853187	100853187	rs7597861	0.000113847	CM2423
chr2	100939498	100939498	rs13026570	0.00152067	CM2426
chr2	101705884	101705884	rs5832949	4.20019e-05	CM2431
chr2	101925026	101925026	rs11123868	0.000335758	CM2436
chr2	102239363	102239363	rs17025894	7.68215e-22	CM2437
chr2	101561638	101561638	rs4851384	0.0342768	CM2438
chr2	102529116	102529116	rs72986697	0.00243774	CM2444
chr2	105713175	105713175	rs73945042	3.95996e-23	CM2456
chr2	105885432	105885432	rs67307760	2.24123e-07	CM2459
chr2	106378488	106378488	rs4851844	0.00013144	CM2463
chr2	106428720	106428720	rs12053259	1.09185e-15	CM2464
chr2	106611280	106611280	rs1669484	2.4691e-10	CM2470
chr2	106886684	106886684	rs11694824	2.28561e-11	CM2472
chr2	109178202	109178202	rs200154866	1.6066e-38	CM2475
chr2	109149866	109149869	rs150934988	3.84156e-06	CM2476
chr2	109168379	109168379	rs13400055	0.000528858	CM2477
chr2	109385226	109385226	rs148121874	0.0475371	CM2478
chr2	109332803	109332804	rs35951339	0.0209854	CM2479
chr2	110263731	110263731	rs76121817	6.00893e-06	CM2480
chr2	110371852	110371852	rs7603756	9.12899e-05	CM2481
chr2	110367192	110367193	rs59667245	0.0414266	CM2482
chr2	111903497	111903502	rs58738963	0.0294242	CM2491
chr2	112678380	112678380	rs2001200	1.1697e-05	CM2495
chr2	113246011	113246011	rs6726169	0.0100108	CM2496
chr2	113225155	113225155	rs3979376	0.0156904	CM2499
chr2	113943063	113943063	rs45592842	0.00263909	CM2500
chr2	113457459	113457459	rs10201756	2.59669e-05	CM2501
chr2	113981810	113981810	rs6755639	2.67259e-11	CM2512
chr2	114264918	114264918	rs935433	1.29244e-25	CM2516
chr2	114459729	114459729	rs11688799	3.8168e-08	CM2518
chr2	114902516	114902516	rs1367418	0.00584399	CM2519
chr2	119978599	119978599	rs11683528	1.08316e-07	CM2531
chr2	120045734	120045734	rs56388394	0.0129602	CM2532
chr2	120115899	120115900	rs112795430	3.48023e-16	CM2533
chr2	120233910	120233910	rs79201203	1.43443e-05	CM2534
chr2	120457074	120457074	rs78069056	0.033666	CM2536
chr2	120950409	120950409	rs13002838	0.000335745	CM2539
chr2	120500106	120500106	rs11369266	0.00200158	CM2540
chr2	121000053	121000053	rs6542575	0.0118419	CM2541
chr2	121035262	121035266	rs75378534	1.49997e-21	CM2542
chr2	121564111	121564111	rs6705732	1.99146e-35	CM2545
chr2	122442771	122442771	rs7559282	3.5732e-17	CM2549
chr2	127233566	127233566	rs715915	3.06274e-12	CM2559
chr2	127399116	127399116	rs12692112	1.00569e-10	CM2560
chr2	127880449	127880449	rs6431220	5.4987e-10	CM2562
chr2	128381154	128381154	rs10174611	7.69658e-16	CM2567
chr2	128481644	128481648	rs200751716	3.73867e-07	CM2570
chr2	129526579	129526579	rs1317989	0.0186367	CM2575
chr2	129511360	129511360	rs6759984	4.0127e-28	CM2576
chr2	129381762	129381762	rs35146183	1.59664e-05	CM2577
chr2	129864234	129864234	rs141185315	1.0405e-14	CM2578
chr2	131666180	131666180	rs6430413	0.00230379	CM2583
chr2	132333941	132333941	rs13417184	1.43838e-35	CM2585
chr2	132440073	132440073	rs6720375	6.5385e-28	CM2586
chr2	132912217	132912217	rs79388922	1.37248e-09	CM2587
chr2	134232622	134232622	rs4954052	0.000668367	CM2597
chr2	134348466	134348470	rs3050988	1.83505e-12	CM2599
chr2	134711346	134711346	rs13008161	6.10862e-09	CM2600
chr2	135340840	135340840	rs842361	0.00223332	CM2605
chr2	135570431	135570431	rs55745411	2.9292e-08	CM2607
chr2	135784073	135784073	rs11379095	2.98445e-05	CM2609
chr2	136345356	136345356	rs11902203	4.04364e-10	CM2611
chr2	136555659	136555659	rs2322659	0.000237282	CM2613
chr2	136697372	136697372	rs374811321	3.13374e-16	CM2617
chr2	137981467	137981467	rs6722209	0.000264533	CM2623
chr2	139056672	139056672	rs35957194	0.0467732	CM2626
chr2	142286840	142286840	rs12617263	1.65439e-12	CM2633
chr2	143592861	143592861	rs201489419	0.00255363	CM2637
chr2	144013184	144013185	rs71404468	2.96697e-14	CM2641
chr2	144494105	144494105	rs4662213	8.14581e-07	CM2645
chr2	144660922	144660922	rs1035271	7.70321e-49	CM2647
chr2	147955013	147955013	rs67996343	0.0364012	CM2665
chr2	149372140	149372140	rs11687034	2.83227e-20	CM2670
chr2	149433535	149433535	rs16829146	4.86989e-09	CM2671
chr2	152220510	152220510	rs75961064	0.00101124	CM2682
chr2	152226616	152226616	rs78264792	0.00215261	CM2683
chr2	152528500	152528500	rs11444927	0.0436925	CM2685
chr2	153643832	153643832	rs72858785	0.0240385	CM2687
chr2	154088507	154088507	rs1371401	0.0164909	CM2691
chr2	154223530	154223530	rs70977598	0.0425683	CM2692
chr2	154964018	154964018	rs7603191	8.23699e-06	CM2693
chr2	155847568	155847569	rs67886120	0.0257536	CM2695
chr2	155683214	155683214	rs116385850	0.0168063	CM2696
chr2	156490894	156490894	rs1400703	1.42309e-76	CM2698
chr2	156386131	156386131	rs77150737	0.0266697	CM2702
chr2	157387248	157387248	rs7569343	1.74728e-43	CM2703
chr2	160146610	160146611	rs55770976	9.76932e-18	CM2724
chr2	160099232	160099232	rs7605604	8.00235e-16	CM2725
chr2	160069021	160069021	rs2159874	0.00636155	CM2726
chr2	160318403	160318403	rs12471541	5.87936e-18	CM2729
chr2	160731359	160731361	rs34914253	0.0466267	CM2732
chr2	161762498	161762499	rs200876164	0.00367827	CM2740
chr2	161960422	161960422	rs79565011	0.0102663	CM2743
chr2	162101261	162101261	rs11678980	1.50539e-15	CM2748
chr2	162131637	162131638	rs34068977	0.0299815	CM2752
chr2	162913811	162913811	rs77999304	0.0303956	CM2758
chr2	163549004	163549004	rs12615170	0.0413477	CM2759
chr2	165437736	165437736	rs12692723	0.0244193	CM2767
chr2	166654042	166654046	rs72464059	0.0484553	CM2768
chr2	168839987	168839991	rs199585848	3.10106e-07	CM2773
chr2	169337542	169337542	rs16855371	0.00211002	CM2774
chr2	169935434	169935447	rs144547586	0.00166187	CM2777
chr2	170242237	170242237	rs34996026	6.45433e-15	CM2778
chr2	171036970	171036970	rs72882099	4.05036e-20	CM2781
chr2	172016756	172016756	rs113416007	4.3422e-05	CM2786
chr2	172093378	172093399	chr2_172093378_CTTTTTTTTTTTTTTTTTTTTT_C	0.0013022	CM2792
chr2	172383988	172383988	rs17288042	2.91758e-08	CM2795
chr2	172494454	172494454	rs4668400	0.00128533	CM2796
chr2	172972828	172972828	rs2357322	0.00106925	CM2802
chr2	173343788	173343788	rs7587940	1.18764e-05	CM2805
chr2	173412351	173412351	rs4972840	0.0315424	CM2806
chr2	173413478	173413478	rs4972841	0.00262518	CM2807
chr2	173784658	173784658	rs2113807	4.16831e-17	CM2810
chr2	174061683	174061684	rs11305049	1.86957e-05	CM2813
chr2	174215967	174215967	rs1117948	1.32969e-07	CM2815
chr2	174434894	174434894	rs987268	6.80341e-16	CM2817
chr2	174723180	174723180	rs13026506	1.06215e-22	CM2819
chr2	174764681	174764681	rs56988529	1.14041e-17	CM2820
chr2	174907205	174907205	rs4972634	1.44089e-07	CM2822
chr2	175472839	175472839	rs13024657	0.00175454	CM2827
chr2	175460001	175460001	rs34377313	2.41601e-07	CM2828
chr2	177361425	177361425	rs66684927	4.77787e-11	CM2834
chr2	177861733	177861733	rs6734318	7.59576e-20	CM2835
chr2	178164932	178164932	rs2602529	0.016422	CM2837
chr2	178499809	178499809	rs1405718	2.33423e-23	CM2840
chr2	179366093	179366093	rs2303537	0.00978306	CM2846
chr2	179408713	179408713	rs62621236	0.00563062	CM2847
chr2	179684983	179684983	rs1489486	1.98831e-23	CM2849
chr2	180109939	180109939	rs57098667	6.34945e-37	CM2851
chr2	180784671	180784671	rs35230039	0.00113738	CM2856
chr2	181969709	181969709	rs6433891	9.22732e-14	CM2862
chr2	182113229	182113229	chr2_182113229_T_C	0.0204667	CM2866
chr2	182209884	182209884	rs1966732	9.40977e-21	CM2867
chr2	182095595	182095595	rs4233797	0.00014877	CM2868
chr2	182162360	182162360	rs115082398	0.0354156	CM2869
chr2	182336805	182336805	rs1449265	1.17285e-05	CM2871
chr2	182854875	182854875	rs71008204	0.00163126	CM2877
chr2	183072219	183072219	rs12477627	1.51858e-14	CM2878
chr2	183832540	183832540	rs6711655	0.000104427	CM2880
chr2	186836513	186836513	chr2_186836513_T_TG	0.00690825	CM2886
chr2	187048707	187048707	rs74540194	0.00163934	CM2887
chr2	187222795	187222795	rs10177153	8.28113e-05	CM2888
chr2	186857451	186857451	rs10497665	0.0343313	CM2889
chr2	187436031	187436031	rs10497672	3.03101e-46	CM2890
chr2	187856619	187856619	rs4666718	0.00807547	CM2893
chr2	188353663	188353663	rs8176501	1.91136e-20	CM2894
chr2	188181424	188181424	rs840591	0.0293525	CM2895
chr2	188856842	188856846	rs199703854	2.93764e-05	CM2896
chr2	188988603	188988603	rs7588703	0.0288207	CM2897
chr2	190193056	190193056	rs2683014	0.0176902	CM2902
chr2	190413166	190413166	rs76866012	0.00594779	CM2905
chr2	190372156	190372156	rs61069970	0.0126287	CM2909
chr2	191186197	191186199	rs79576023	4.28913e-05	CM2916
chr2	191175639	191175640	rs36074132	4.16959e-07	CM2917
chr2	191225687	191225687	rs2067411	4.3073e-09	CM2918
chr2	191399128	191399128	rs13412823	5.17515e-51	CM2919
chr2	191330162	191330162	rs13391723	0.000487224	CM2920
chr2	191423989	191423989	rs6717050	0.000725769	CM2921
chr2	191284865	191284865	rs72903383	0.0128035	CM2922
chr2	191771969	191771969	rs144758631	0.00521658	CM2924
chr2	191835918	191835918	rs7575823	0.0264294	CM2926
chr2	192028387	192028387	rs36181338	0.00721649	CM2928
chr2	192109558	192109558	rs6704784	3.65058e-17	CM2929
chr2	192435677	192435677	rs7579953	1.67652e-06	CM2932
chr2	192488123	192488123	rs10177572	0.000104928	CM2934
chr2	195916082	195916082	rs74600058	5.66905e-11	CM2942
chr2	196226615	196226616	rs34899049	0.0247875	CM2943
chr2	196272931	196272932	rs11284989	2.44675e-05	CM2944
chr2	196438986	196438986	rs10198094	1.12695e-05	CM2945
chr2	196462552	196462552	rs7601654	2.92327e-24	CM2947
chr2	196484192	196484192	rs1554168	1.49607e-16	CM2948
chr2	197091811	197091811	rs7566227	0.000260788	CM2952
chr2	197936610	197936610	rs79814218	0.0454868	CM2954
chr2	197822312	197822312	rs78049377	2.62695e-05	CM2962
chr2	197929570	197929570	rs181410516	0.0204154	CM2965
chr2	198155776	198155776	rs10199410	1.98978e-21	CM2967
chr2	198148191	198148191	rs12618567	0.000292066	CM2969
chr2	198502721	198502721	rs200103378	9.75626e-16	CM2973
chr2	201319521	201319521	rs6719516	6.26897e-11	CM2981
chr2	201487116	201487116	rs4428003	0.00403718	CM2982
chr2	202015677	202015677	rs13426823	0.00662635	CM2989
chr2	202636152	202636152	rs10184057	2.84301e-08	CM2998
chr2	202766647	202766647	rs759419	4.96396e-06	CM2999
chr2	203585151	203585151	rs59429929	0.00185518	CM3004
chr2	204094965	204094965	rs13414715	9.86688e-13	CM3010
chr2	204460296	204460296	rs56205412	0.0337439	CM3016
chr2	207541590	207541590	rs13012689	0.0382708	CM3021
chr2	206734954	206734954	rs4675555	5.0435e-05	CM3024
chr2	207867848	207867848	chr2_207867848_A_G	0.0164294	CM3028
chr2	207270954	207270954	rs4675612	0.000759858	CM3030
chr2	207629795	207629795	rs16838834	1.49975e-12	CM3032
chr2	208211099	208211099	rs6435375	2.51233e-05	CM3035
chr2	208209440	208209440	rs7595935	0.000781028	CM3036
chr2	208525056	208525056	rs3856515	0.0402166	CM3037
chr2	208407893	208407893	rs2551640	1.41835e-35	CM3038
chr2	208757425	208757425	rs10196699	1.18122e-05	CM3039
chr2	208887454	208887454	rs7570588	3.50639e-31	CM3040
chr2	208510027	208510027	rs2464985	0.0216392	CM3041
chr2	208929601	208929601	rs6746998	6.13758e-09	CM3042
chr2	209510062	209510062	rs7609527	0.00331975	CM3045
chr2	210617317	210617317	rs75982713	3.61124e-08	CM3048
chr2	210596571	210596571	rs75843462	0.0232127	CM3049
chr2	211340937	211340937	rs3214410	3.14119e-06	CM3053
chr2	212523424	212523424	rs1851184	0.0368911	CM3055
chr2	212753782	212753782	rs368529848	0.0417862	CM3061
chr2	213855871	213855871	rs7576850	3.77936e-66	CM3063
chr2	214005940	214005940	rs6721296	1.16278e-08	CM3068
chr2	215573795	215573795	rs77315679	0.038653	CM3076
chr2	216007105	216007105	rs78563083	0.0433775	CM3077
chr2	215613907	215613908	rs5838469	3.65491e-12	CM3080
chr2	215879438	215879438	rs114767007	0.0471667	CM3082
chr2	216694434	216694434	rs12478456	6.64546e-06	CM3084
chr2	216794579	216794581	rs35450947	0.045409	CM3093
chr2	216866253	216866253	rs3770559	2.87872e-15	CM3095
chr2	216892754	216892754	rs6435931	0.0152271	CM3096
chr2	216970803	216970803	rs6730302	1.58801e-16	CM3098
chr2	216777272	216777272	rs114395524	0.0322216	CM3102
chr2	219184167	219184167	rs13399246	3.06362e-43	CM3119
chr2	219340648	219340648	rs5838701	5.09897e-08	CM3120
chr2	219587079	219587079	rs11380889	0.000136434	CM3123
chr2	221979573	221979573	rs4281894	3.29487e-16	CM3135
chr2	223595585	223595585	rs6746490	5.89132e-08	CM3143
chr2	223798501	223798501	rs6756107	0.0104769	CM3144
chr2	223779120	223779120	rs10172473	4.76806e-38	CM3146
chr2	223890168	223890168	rs747869	1.27429e-26	CM3147
chr2	224360845	224360845	rs13426553	0.00859416	CM3148
chr2	224927844	224927844	rs282275	3.90137e-24	CM3154
chr2	225509710	225509710	rs55912807	0.00541788	CM3162
chr2	225747038	225747038	rs6757927	0.000566829	CM3164
chr2	225822764	225822764	rs7421379	3.18487e-17	CM3165
chr2	225831586	225831586	rs7569781	4.10145e-08	CM3166
chr2	225956503	225956505	rs201444338	0.00129951	CM3170
chr2	226135715	226135715	rs35355233	7.46495e-07	CM3171
chr2	227159344	227159344	rs2713550	1.24815e-43	CM3173
chr2	227614557	227614557	rs10205923	1.13683e-08	CM3175
chr2	227770727	227770727	rs16822905	0.00894537	CM3176
chr2	228203560	228203560	rs71299675	5.46269e-07	CM3178
chr2	228259302	228259302	rs6436688	6.3296e-23	CM3180
chr2	228323258	228323258	rs149202089	0.0118357	CM3181
chr2	228661828	228661828	rs10207134	1.78394e-11	CM3184
chr2	228746532	228746532	rs12475401	6.54626e-68	CM3186
chr2	230570445	230570445	rs4972911	0.00862925	CM3188
chr2	230922187	230922187	rs35219433	1.55285e-05	CM3195
chr2	231115790	231115790	rs9989746	4.04286e-31	CM3196
chr2	231766585	231766585	rs6761583	0.0322425	CM3197
chr2	231091341	231091341	rs6705808	0.0365092	CM3200
chr2	231156484	231156484	rs35008063	0.000235289	CM3202
chr2	231770904	231770904	rs2245749	0.00189121	CM3210
chr2	232075850	232075852	rs10568756	0.00209506	CM3212
chr2	232168727	232168727	rs62197354	1.14419e-07	CM3215
chr2	232476549	232476549	rs11690535	3.16142e-06	CM3219
chr2	233101114	233101114	rs60356568	1.29765e-27	CM3224
chr2	233823154	233823154	rs10178127	1.25479e-14	CM3231
chr2	233933805	233933805	rs28649756	6.27871e-10	CM3233
chr2	233977823	233977823	rs6705834	8.57651e-08	CM3235
chr2	234118583	234118583	rs4663834	5.97294e-35	CM3237
chr2	234298219	234298220	rs34888206	0.0351638	CM3239
chr2	234294561	234294561	rs3075537	1.17709e-34	CM3240
chr2	234443322	234443322	rs12615446	7.42389e-32	CM3244
chr2	234899273	234899273	rs11695247	5.50467e-06	CM3246
chr2	235199587	235199587	rs1464264	4.66446e-17	CM3247
chr2	237878870	237878870	rs2573707	1.07307e-05	CM3257
chr2	238051925	238051925	rs7573936	2.16969e-07	CM3259
chr2	238349819	238349819	rs68178112	2.32486e-05	CM3261
chr2	238438395	238438395	rs11889660	5.68621e-27	CM3262
chr2	238520459	238520459	rs147235282	0.00267539	CM3263
chr2	238818297	238818297	rs4663808	0.036454	CM3265
chr2	238592996	238592996	rs6431556	4.70878e-09	CM3267
chr2	238604858	238604858	rs111414626	3.96538e-13	CM3268
chr2	238674791	238674791	rs56074707	2.26312e-05	CM3269
chr2	238816588	238816588	rs10199956	2.531e-21	CM3271
chr2	239176386	239176386	rs3739064	1.96396e-11	CM3273
chr2	240779205	240779205	rs62181284	0.0086423	CM3276
chr2	240819250	240819250	rs36176570	0.00518245	CM3280
chr2	241509712	241509712	rs6730107	0.0127347	CM3281
chr2	241561088	241561088	rs4676411	8.68833e-15	CM3283
chr2	242147264	242147264	rs9679681	0.000159527	CM3285
chr2	242393182	242393183	rs67423586	1.27177e-12	CM3289
chr2	242356887	242356887	rs11690176	1.67639e-07	CM3292
chr2	242603006	242603006	rs71430377	0.0313027	CM3294
chr2	242672153	242672153	rs35177143	8.25411e-35	CM3295
chr2	242716058	242716058	rs12473044	0.0191591	CM3296
chr2	242762838	242762838	rs4569516	7.2266e-26	CM3297
chr2	242840765	242840767	rs66886431	0.0177354	CM3298
chr2	243170018	243170018	rs149802656	3.08128e-09	CM3299
chr2	243057787	243057787	rs201235353	0.024272	CM3300
chr3	2569261	2569261	rs62233859	0.00194018	CM3303
chr3	3152930	3152930	rs17878498	5.39302e-06	CM3304
chr3	3667994	3667994	rs4685669	2.41433e-08	CM3306
chr3	4103756	4103756	rs2596894	0.000115167	CM3308
chr3	4402089	4402089	rs9837864	2.69904e-17	CM3309
chr3	4470893	4470893	rs711656	2.27047e-06	CM3310
chr3	4516371	4516371	rs2046709	3.82595e-19	CM3312
chr3	4868699	4868699	rs3805023	1.30894e-06	CM3318
chr3	5618181	5618181	rs17042959	0.0013781	CM3325
chr3	6291637	6291637	rs6767746	3.55806e-07	CM3326
chr3	8671014	8671014	rs1466707	5.99854e-17	CM3329
chr3	9220367	9220367	rs1145148	0.0234142	CM3331
chr3	9887628	9887628	rs13061591	0.0484316	CM3334
chr3	9988175	9988175	rs61740128	0.0125262	CM3336
chr3	10055789	10055789	rs6762702	1.08463e-21	CM3337
chr3	10223033	10223033	rs61089659	4.2725e-05	CM3338
chr3	10305556	10305556	rs622727	3.73867e-07	CM3340
chr3	10499994	10499994	rs579308	2.20033e-05	CM3342
chr3	11277927	11277927	rs347616	2.01908e-08	CM3347
chr3	11575013	11575014	rs368802513	0.000824308	CM3348
chr3	12352605	12352605	rs11719186	1.90355e-14	CM3351
chr3	13154088	13154088	rs185422487	0.0289082	CM3352
chr3	12601105	12601105	rs2454421	1.6102e-26	CM3353
chr3	12577395	12577395	rs299628	0.00637516	CM3354
chr3	12662020	12662020	rs55684940	3.12448e-21	CM3356
chr3	12710670	12710670	rs9811605	2.83632e-31	CM3358
chr3	12807065	12807066	rs72066355	0.00522037	CM3360
chr3	12925005	12925005	rs112225133	1.51756e-08	CM3361
chr3	13007293	13007293	rs1972791	2.92096e-10	CM3362
chr3	13041138	13041138	rs13061279	1.30048e-18	CM3365
chr3	13054086	13054086	rs360829	0.00189992	CM3366
chr3	13130396	13130396	rs6801338	4.1168e-12	CM3367
chr3	13345450	13345450	rs580438	2.90721e-11	CM3371
chr3	13432141	13432141	rs1000054	8.71238e-12	CM3372
chr3	13421024	13421024	rs56356701	0.0435987	CM3374
chr3	14267730	14267730	rs12497801	4.79403e-07	CM3378
chr3	14475910	14475910	rs930336	0.000433495	CM3382
chr3	14699014	14699014	rs6776417	9.5847e-18	CM3384
chr3	15205404	15205404	rs192684607	0.0140376	CM3388
chr3	15389853	15389853	chr3_15389853_C_CA	1.78003e-06	CM3389
chr3	15416027	15416027	rs73132531	4.51634e-43	CM3390
chr3	15432809	15432809	rs73029605	2.75788e-05	CM3392
chr3	15733897	15733897	rs2470546	1.19889e-07	CM3397
chr3	15704360	15704361	chr3_15704360_GT_G	9.74508e-05	CM3398
chr3	16188183	16188183	rs34357510	2.53696e-13	CM3401
chr3	16414198	16414198	rs689662	7.86507e-12	CM3402
chr3	16647548	16647548	rs4234538	9.60335e-08	CM3404
chr3	16978642	16978642	rs4685404	2.84723e-12	CM3412
chr3	17047123	17047123	rs4472039	5.27624e-05	CM3417
chr3	17116384	17116384	rs9637429	3.97989e-16	CM3418
chr3	19541975	19541976	rs199988572	0.0180097	CM3435
chr3	20170538	20170538	rs67660889	0.000237897	CM3437
chr3	19913102	19913102	rs116113890	0.0409979	CM3438
chr3	23072892	23072892	rs143372355	3.61498e-05	CM3449
chr3	23260467	23260467	rs7617072	4.81263e-09	CM3451
chr3	23364883	23364883	rs9844558	0.00135801	CM3452
chr3	23297963	23297967	rs147064855	8.9924e-72	CM3453
chr3	23359044	23359044	rs57575542	3.48685e-12	CM3454
chr3	23413031	23413031	rs2359759	3.79028e-11	CM3457
chr3	23125457	23125457	rs58655187	0.0381053	CM3459
chr3	23694130	23694130	rs201573823	0.000158601	CM3460
chr3	23767427	23767427	rs9814895	0.00428646	CM3461
chr3	24029285	24029285	rs9879378	7.6701e-06	CM3465
chr3	23920293	23920293	rs7610689	3.70762e-13	CM3466
chr3	27368875	27368875	rs1352943	3.55962e-05	CM3474
chr3	27522743	27522743	rs35193546	6.065e-15	CM3475
chr3	28079085	28079085	rs170934	0.00179339	CM3481
chr3	28982164	28982164	rs6797941	8.74303e-29	CM3483
chr3	29325250	29325250	rs4680816	2.42263e-10	CM3484
chr3	30686414	30686414	rs1155705	0.00175393	CM3491
chr3	31574258	31574258	rs62234703	0.0372291	CM3500
chr3	31577573	31577573	rs13100041	5.90862e-13	CM3506
chr3	32009524	32009524	rs7651824	8.05529e-06	CM3509
chr3	32132032	32132032	rs6798586	1.8274e-05	CM3510
chr3	31356420	31356420	rs139193378	0.0153049	CM3512
chr3	33128011	33128011	rs61319121	6.75092e-42	CM3520
chr3	33167256	33167256	rs3924071	2.46281e-09	CM3521
chr3	33377370	33377370	rs6785628	1.16088e-05	CM3524
chr3	34098150	34098150	rs56332845	1.73307e-27	CM3529
chr3	35638443	35638443	rs6779429	2.1292e-14	CM3530
chr3	36915348	36915349	rs60007212	0.0291654	CM3532
chr3	37099025	37099026	rs58257408	6.69615e-08	CM3534
chr3	37991522	37991522	rs116415650	0.0259721	CM3543
chr3	38243157	38243157	rs146446748	9.83621e-08	CM3545
chr3	39157967	39157967	rs34781429	0.000410632	CM3548
chr3	39321805	39321805	rs36230797	0.000125689	CM3551
chr3	39397252	39397252	rs9830495	1.57726e-12	CM3552
chr3	40226685	40226685	rs2371176	3.1659e-19	CM3556
chr3	40998571	40998571	rs372136665	0.000113838	CM3557
chr3	41866128	41866128	rs143271155	6.53178e-05	CM3559
chr3	42139692	42139692	rs12054017	3.71715e-37	CM3561
chr3	42179326	42179326	rs11709411	0.000211188	CM3562
chr3	42523660	42523660	rs630253	0.0008405	CM3564
chr3	42531939	42531939	rs342518	1.9118e-78	CM3565
chr3	44063104	44063106	rs56404451	2.09633e-05	CM3577
chr3	44697885	44697886	rs35391505	1.40728e-08	CM3582
chr3	45002343	45002343	rs1401928	4.34613e-06	CM3585
chr3	44941150	44941150	rs59841453	0.00622925	CM3586
chr3	45180170	45180170	rs2007782	0.0076771	CM3588
chr3	45606527	45606527	rs267262	1.22853e-09	CM3590
chr3	45804734	45804734	rs6770261	0.0386504	CM3591
chr3	45636335	45636335	rs267238	4.70929e-06	CM3594
chr3	45735152	45735152	rs11707239	5.52724e-07	CM3596
chr3	45796951	45796951	rs2251109	0.0122695	CM3597
chr3	46459749	46459749	rs140505982	0.0297712	CM3600
chr3	46010007	46010007	rs13071283	2.41995e-07	CM3601
chr3	46053778	46053778	rs3851347	3.59095e-10	CM3602
chr3	46652429	46652429	rs6442009	0.0318276	CM3608
chr3	46611170	46611170	rs12495627	0.000802765	CM3609
chr3	46761603	46761603	rs57987061	1.15671e-30	CM3611
chr3	47457718	47457718	rs142031657	0.0155038	CM3612
chr3	47335881	47335881	rs295442	6.8094e-14	CM3619
chr3	48682658	48682658	rs34638686	0.0280722	CM3627
chr3	48331751	48331751	rs13068288	0.00861797	CM3630
chr3	49296979	49296980	rs375230407	4.44893e-28	CM3642
chr3	49356577	49356577	rs73086105	0.000205204	CM3644
chr3	49419298	49419298	rs111761769	1.12924e-34	CM3645
chr3	49296979	49296980	rs375230407	3.27577e-10	CM3646
chr3	49862418	49862418	rs112902269	1.58295e-07	CM3648
chr3	50836602	50836602	rs11914934	0.000236757	CM3652
chr3	50245694	50245695	rs11293008	0.0366751	CM3657
chr3	52567617	52567617	rs66782572	9.29252e-40	CM3666
chr3	52815905	52815905	rs2710323	0.0126666	CM3668
chr3	52896409	52896409	rs11708390	9.05263e-16	CM3669
chr3	52891426	52891426	rs9637477	5.02727e-10	CM3670
chr3	53180805	53180805	rs62254274	0.00016488	CM3673
chr3	53231547	53231547	rs12495976	7.5522e-09	CM3674
chr3	53252338	53252338	rs11130358	4.58381e-18	CM3675
chr3	55200780	55200781	rs67620557	0.0174231	CM3682
chr3	56638598	56638598	rs146797364	1.42728e-11	CM3686
chr3	56953864	56953864	rs12485820	0.0408668	CM3689
chr3	57946096	57946096	rs1522387	5.75487e-63	CM3694
chr3	57121496	57121498	chr3_57121496_ATT_A	0.00847785	CM3695
chr3	58228628	58228628	rs4681671	0.00841128	CM3699
chr3	58268793	58268793	rs1554123	7.51757e-11	CM3700
chr3	58455120	58455120	rs77936839	9.12542e-19	CM3702
chr3	58484842	58484842	rs61595191	0.0238592	CM3703
chr3	59810153	59810153	rs11130736	0.0417916	CM3710
chr3	61277745	61277745	rs1901890	2.14638e-05	CM3711
chr3	61509764	61509764	rs6787303	0.0090225	CM3712
chr3	66341525	66341525	rs34725717	0.000255234	CM3724
chr3	67354982	67354982	rs1490264	6.90356e-25	CM3728
chr3	67397285	67397285	rs7650033	0.0125775	CM3729
chr3	67608268	67608268	rs2634736	1.62499e-08	CM3730
chr3	67734135	67734135	rs11718788	1.12649e-21	CM3732
chr3	69015726	69015726	rs150247227	0.0340592	CM3733
chr3	69072761	69072761	rs9862298	0.0134536	CM3734
chr3	69388335	69388335	rs34609588	0.000440089	CM3736
chr3	69253632	69253632	rs6784841	2.40135e-06	CM3737
chr3	68905626	68905626	rs13316447	0.0143364	CM3738
chr3	72025086	72025086	rs62247513	0.0102663	CM3753
chr3	72032326	72032326	rs9867248	0.000279255	CM3755
chr3	72036346	72036346	rs7642809	1.38585e-05	CM3756
chr3	72027964	72027964	rs34291855	1.59411e-17	CM3757
chr3	72413738	72413738	rs9840391	0.00849695	CM3761
chr3	72573706	72573706	rs141095645	0.00664624	CM3765
chr3	72722707	72722707	rs10779996	7.5728e-05	CM3770
chr3	72814579	72814580	rs142848539	0.00267352	CM3771
chr3	73017950	73017950	rs7616146	5.35976e-12	CM3773
chr3	73088979	73088979	rs6799757	3.32754e-37	CM3774
chr3	73379011	73379011	rs1351565	7.4384e-18	CM3775
chr3	73427609	73427609	rs3845868	1.46625e-22	CM3776
chr3	73496192	73496192	rs56038828	1.20889e-06	CM3777
chr3	75036530	75036530	rs57377710	0.0234133	CM3779
chr3	75418598	75418598	rs144335548	1.07697e-11	CM3780
chr3	76711582	76711582	rs78626396	0.00716778	CM3782
chr3	75739788	75739791	rs142667035	0.000714605	CM3785
chr3	80560944	80560946	rs146699802	0.0487597	CM3792
chr3	82254429	82254429	rs4371539	0.00275493	CM3793
chr3	81811784	81811784	rs3860595	6.77672e-16	CM3794
chr3	81848963	81848963	rs939110	0.000594736	CM3795
chr3	81517244	81517244	rs9868037	0.0397144	CM3799
chr3	82175561	82175561	rs4856379	0.0294943	CM3801
chr3	87128802	87128802	chr3_87128802_T_TGGGGA	0.0221068	CM3802
chr3	87668496	87668496	rs34837559	0.00797176	CM3803
chr3	88486057	88486057	rs61248429	5.65526e-07	CM3806
chr3	94125290	94125290	rs193110792	0.039354	CM3811
chr3	97728570	97728570	rs832028	2.0405e-07	CM3817
chr3	97942614	97942614	rs4340744	0.0155038	CM3819
chr3	98262890	98262890	rs7430346	3.35797e-08	CM3821
chr3	98281078	98281078	rs6797035	4.64318e-17	CM3823
chr3	98286871	98286871	rs4857098	1.66764e-05	CM3824
chr3	98610773	98610775	rs142520645	3.1943e-05	CM3830
chr3	99691522	99691522	rs68092024	0.0169336	CM3834
chr3	99793757	99793757	rs111501591	0.029546	CM3835
chr3	99643693	99643693	rs704583	1.06053e-55	CM3836
chr3	99643693	99643693	rs704583	3.33563e-24	CM3837
chr3	99868104	99868104	rs9289981	1.40224e-06	CM3838
chr3	99756807	99756809	rs111762960	1.80344e-07	CM3840
chr3	100222038	100222038	rs62276527	1.66246e-08	CM3843
chr3	100322123	100322124	rs34146165	3.61069e-08	CM3844
chr3	100343739	100343739	rs139882985	0.0420454	CM3845
chr3	100354075	100354075	rs10662752	0.00491804	CM3846
chr3	100437892	100437892	rs6775161	3.70094e-18	CM3847
chr3	100915333	100915333	rs59458882	9.2353e-16	CM3851
chr3	101163125	101163125	rs55726570	5.59432e-06	CM3854
chr3	101271305	101271305	rs113596575	5.5579e-08	CM3855
chr3	101548722	101548722	rs5851284	0.00203578	CM3856
chr3	101661456	101661456	rs74482986	4.76287e-08	CM3863
chr3	102869321	102869322	rs201632259	0.0241127	CM3868
chr3	104853954	104853954	rs116792050	0.0167636	CM3871
chr3	104231516	104231516	rs10049449	0.000460726	CM3872
chr3	104259387	104259387	rs1610247	1.46629e-35	CM3874
chr3	105221432	105221432	rs35067598	1.02304e-15	CM3877
chr3	105180134	105180134	rs28588542	0.0185998	CM3878
chr3	105082175	105082175	rs73177458	8.379e-22	CM3879
chr3	105601615	105601615	rs71627856	0.00212879	CM3882
chr3	105948001	105948001	rs370602603	0.000275265	CM3887
chr3	106142944	106142944	rs4336149	4.9021e-19	CM3889
chr3	106955280	106955280	rs71629317	0.000428307	CM3892
chr3	107829307	107829307	rs74474327	8.11036e-16	CM3898
chr3	107726315	107726315	rs2010031	1.20381e-07	CM3899
chr3	107839987	107839987	rs78000837	7.05622e-05	CM3900
chr3	108166340	108166340	rs9878307	3.49501e-11	CM3902
chr3	108317536	108317536	rs4494934	8.38363e-10	CM3904
chr3	108298260	108298260	rs2278911	1.97162e-05	CM3905
chr3	108873618	108873618	rs4638978	4.57664e-11	CM3907
chr3	111243603	111243603	rs10934099	0.0475076	CM3913
chr3	111400646	111400646	rs1513331	4.46381e-05	CM3914
chr3	111450006	111450006	rs12494734	0.00693949	CM3918
chr3	111997952	111997952	rs4478055	1.70336e-18	CM3927
chr3	112827980	112827980	rs77150292	0.00307588	CM3928
chr3	111405911	111405911	rs4481129	0.00824227	CM3930
chr3	112247109	112247109	rs2638042	2.04414e-12	CM3933
chr3	112338424	112338424	rs3846050	8.69295e-16	CM3934
chr3	112408483	112408483	rs1249929	7.24589e-36	CM3936
chr3	112466720	112466720	SVA_umary_SVA_179	6.99137e-05	CM3938
chr3	112686548	112686548	rs78661547	0.000111567	CM3941
chr3	112941684	112941684	rs16860670	0.0159786	CM3946
chr3	113251079	113251079	rs35350834	0.0123093	CM3949
chr3	113607019	113607019	rs4682144	0.000661573	CM3953
chr3	113557690	113557690	rs9990079	0.0241866	CM3954
chr3	113835750	113835750	rs35166139	0.00311226	CM3957
chr3	115375972	115375972	rs10934301	1.0831e-09	CM3966
chr3	116688954	116688954	rs139208469	0.0249828	CM3969
chr3	117201248	117201249	rs11303541	0.0107829	CM3970
chr3	118519824	118519824	rs1392230	0.0201639	CM3972
chr3	118959210	118959210	rs13065867	2.38178e-06	CM3973
chr3	118961696	118961696	rs181891254	0.000288113	CM3975
chr3	119078592	119078592	rs56665819	0.00651641	CM3977
chr3	119114927	119114927	rs56008261	3.92651e-18	CM3978
chr3	119257239	119257239	rs7630595	0.0125462	CM3979
chr3	119347028	119347028	rs2629406	0.00400365	CM3985
chr3	119371915	119371919	rs67814467	0.0245632	CM3986
chr3	119495556	119495556	rs11926554	2.26861e-07	CM3987
chr3	119965483	119965484	rs139300254	0.0335135	CM3989
chr3	119655201	119655201	rs34550759	0.000538303	CM3990
chr3	120456332	120456332	rs7637037	0.000109754	CM3997
chr3	120477432	120477432	rs35042167	4.56353e-26	CM4000
chr3	121484660	121484660	rs7642303	1.01423e-29	CM4004
chr3	121487309	121487310	rs369321057	5.5713e-06	CM4005
chr3	121553852	121553858	rs72421117	1.30109e-06	CM4006
chr3	121397418	121397418	rs113459060	0.0379033	CM4008
chr3	121524575	121524575	rs12634032	0.037682	CM4009
chr3	121985345	121985345	rs13087519	0.00539583	CM4014
chr3	122026494	122026494	rs884095	5.89319e-13	CM4015
chr3	122185952	122185955	rs144224961	3.21016e-12	CM4016
chr3	122296912	122296912	rs2332241	0.000143095	CM4019
chr3	122294383	122294383	rs6792907	1.29636e-19	CM4020
chr3	122694400	122694400	rs895074	4.84077e-46	CM4024
chr3	122903796	122903796	rs151018902	0.0437214	CM4025
chr3	122846881	122846881	rs9820435	2.0349e-05	CM4026
chr3	123339834	123339834	rs3845915	2.94167e-16	CM4029
chr3	124116103	124116103	rs1445629	2.65311e-36	CM4036
chr3	124380793	124380793	rs665927	1.14604e-08	CM4037
chr3	124548599	124548599	rs16836078	2.77225e-06	CM4038
chr3	124867245	124867245	rs7637299	0.0435758	CM4040
chr3	125538616	125538616	rs78836190	4.33467e-08	CM4051
chr3	125731092	125731092	rs1566714	8.10578e-64	CM4052
chr3	126638148	126638155	rs3036044	3.46115e-45	CM4056
chr3	126688271	126688271	rs4679317	4.77426e-11	CM4057
chr3	127410915	127410915	rs814131	1.46573e-05	CM4063
chr3	127474030	127474030	rs664910	2.07358e-18	CM4064
chr3	127474030	127474030	rs664910	0.00297202	CM4066
chr3	127588628	127588630	rs10607927	0.0167824	CM4067
chr3	128312647	128312647	rs2712393	2.41123e-19	CM4071
chr3	128330027	128330027	rs11718130	4.02751e-11	CM4072
chr3	128349376	128349376	rs55683935	1.15955e-06	CM4073
chr3	129074464	129074464	rs199599152	0.0281871	CM4077
chr3	129311978	129311978	rs12492043	5.23332e-07	CM4085
chr3	129639443	129639443	rs1708229	3.74021e-12	CM4087
chr3	129670218	129670218	rs1708239	9.48132e-05	CM4088
chr3	129811323	129811323	rs11718709	7.02112e-47	CM4089
chr3	129035031	129035031	rs14323	0.00489013	CM4090
chr3	130948009	130948009	rs10512802	0.00326613	CM4098
chr3	131433979	131433979	rs7611999	3.47273e-12	CM4102
chr3	131892769	131892769	rs1828683	0.00326827	CM4104
chr3	132092731	132092731	rs140656231	1.66239e-09	CM4105
chr3	132424981	132424981	rs112934128	0.00546814	CM4108
chr3	133167363	133167363	rs2276737	2.75496e-06	CM4112
chr3	133216127	133216127	rs62280370	4.87979e-08	CM4114
chr3	133253719	133253719	rs36123742	0.000983025	CM4117
chr3	133394478	133394478	rs11924101	5.13164e-08	CM4119
chr3	133576724	133576724	rs11718549	1.13705e-15	CM4120
chr3	134640279	134640279	rs62270295	0.0347675	CM4123
chr3	134813293	134813293	rs144918269	0.0143148	CM4125
chr3	134357749	134357751	rs66879149	2.05049e-19	CM4128
chr3	136146030	136146030	rs6789488	8.32228e-08	CM4131
chr3	136317665	136317665	rs4678437	1.01009e-10	CM4132
chr3	136461860	136461860	rs34281413	1.05839e-31	CM4135
chr3	135941416	135941416	rs13081352	0.00314713	CM4136
chr3	136603560	136603560	rs113846374	0.0281896	CM4138
chr3	137770200	137770203	rs149361947	0.0387991	CM4143
chr3	137822003	137822007	rs139042520	1.57791e-31	CM4145
chr3	138315747	138315747	rs634374	7.53162e-05	CM4150
chr3	138428170	138428171	rs5852920	4.65696e-35	CM4153
chr3	139451058	139451058	rs67815717	0.00887716	CM4154
chr3	138922374	138922374	rs955085	8.66991e-49	CM4157
chr3	139270783	139270783	rs73220944	1.78239e-12	CM4159
chr3	139392951	139392951	rs6785099	2.62837e-18	CM4160
chr3	140563185	140563185	rs6771242	4.62559e-11	CM4162
chr3	141004085	141004085	rs112519729	0.00757581	CM4164
chr3	141206800	141206800	rs9819371	2.53779e-09	CM4171
chr3	141396523	141396523	rs9283595	4.05464e-06	CM4172
chr3	141694139	141694139	rs4315665	2.55392e-07	CM4173
chr3	142217537	142217537	rs2227932	0.0110688	CM4175
chr3	142573530	142573530	rs13084026	0.0414182	CM4177
chr3	142793228	142793228	chr3_142793228_A_AAAAAG	3.55806e-07	CM4180
chr3	143570052	143570052	rs9289668	0.000167282	CM4183
chr3	143681278	143681279	rs35384145	3.72846e-22	CM4184
chr3	144726305	144726305	rs150558276	0.000206842	CM4189
chr3	144781834	144781834	rs11456943	3.84199e-28	CM4190
chr3	145758862	145758862	rs1375592	0.0136395	CM4192
chr3	146246288	146246288	rs2738909	3.88828e-22	CM4194
chr3	146262781	146262781	rs1079369	0.00296426	CM4196
chr3	147607860	147607860	rs6785567	4.32779e-08	CM4199
chr3	146962617	146962617	rs62274346	0.0395156	CM4200
chr3	148755159	148755159	rs62274647	0.000989198	CM4206
chr3	148920983	148920983	rs34556731	2.56008e-11	CM4207
chr3	148973256	148973256	rs77167755	5.17703e-17	CM4208
chr3	149212076	149212076	rs4681515	0.003018	CM4210
chr3	150339065	150339065	rs13062205	0.0156978	CM4216
chr3	150370717	150370717	rs73152529	3.2593e-18	CM4217
chr3	150675977	150675977	rs7617623	0.000324736	CM4220
chr3	150664010	150664010	rs79200170	5.10485e-09	CM4221
chr3	150213072	150213072	rs141614385	0.00382353	CM4224
chr3	151133211	151133211	rs62285923	0.0182648	CM4225
chr3	151155620	151155620	rs6781302	0.00246534	CM4227
chr3	151262378	151262378	rs4350899	1.0904e-19	CM4228
chr3	151142271	151142271	rs147906012	0.0372386	CM4230
chr3	151597869	151597869	rs73168928	3.19803e-10	CM4231
chr3	151757725	151757725	rs35615466	2.19711e-06	CM4233
chr3	151907475	151907475	rs73154127	0.0274897	CM4238
chr3	152062241	152062241	rs13059175	0.0234409	CM4240
chr3	152086533	152086533	rs147579559	0.00194334	CM4242
chr3	152222143	152222143	rs1915948	8.70549e-44	CM4245
chr3	152276023	152276023	rs6789705	0.00159111	CM4246
chr3	152997041	152997041	rs12152292	0.0256282	CM4249
chr3	155405742	155405742	rs358908	0.000111256	CM4259
chr3	155862705	155862705	rs4605502	1.04637e-32	CM4261
chr3	156203216	156203216	rs2679596	1.8246e-23	CM4264
chr3	156245781	156245781	rs4680277	0.000136405	CM4265
chr3	156300822	156300822	rs1510273	3.06597e-14	CM4266
chr3	156496480	156496480	rs171078	9.22227e-05	CM4268
chr3	157206699	157206707	rs140450541	0.0359716	CM4270
chr3	156357328	156357328	rs11926561	1.10867e-08	CM4271
chr3	157224287	157224287	rs6796465	0.040293	CM4273
chr3	156619006	156619006	rs1875622	8.12236e-20	CM4275
chr3	156773367	156773367	rs7649798	0.00590053	CM4276
chr3	156806431	156806431	rs62274098	9.37589e-26	CM4277
chr3	156806431	156806431	rs62274098	0.0022797	CM4278
chr3	156877276	156877278	rs59715654	3.02576e-35	CM4280
chr3	157651115	157651115	rs77292576	0.015485	CM4283
chr3	157946873	157946873	rs148742277	0.010891	CM4284
chr3	157942860	157942860	rs698988	4.70878e-09	CM4286
chr3	158229668	158229668	rs78478086	0.00061772	CM4287
chr3	157985649	157985649	rs865453	1.8221e-08	CM4289
chr3	158613278	158613278	rs34406491	0.0231633	CM4291
chr3	158756592	158756592	rs5853847	0.0126839	CM4292
chr3	159748367	159748367	rs112992337	0.000164115	CM4301
chr3	161023371	161023371	rs74750648	0.000207844	CM4306
chr3	161201495	161201495	rs1450517	4.08562e-31	CM4308
chr3	161893417	161893417	rs6778533	0.000450546	CM4309
chr3	162314773	162314773	rs9877902	0.00167238	CM4313
chr3	167848223	167848223	rs143094599	0.000109397	CM4326
chr3	167210615	167210615	rs115968285	0.0346591	CM4327
chr3	169319928	169319928	rs11715954	1.07035e-06	CM4328
chr3	169553498	169553498	rs9833035	0.000303466	CM4330
chr3	169591866	169591866	rs56012908	0.00794972	CM4333
chr3	169713732	169713732	rs9416	8.1839e-05	CM4335
chr3	169912516	169912517	rs141949597	5.15236e-37	CM4339
chr3	169469201	169469201	rs10936598	0.0328716	CM4344
chr3	171114695	171114695	rs143555701	0.0340692	CM4349
chr3	171012018	171012022	rs71178203	0.0381945	CM4350
chr3	171325682	171325682	rs9859130	0.00255924	CM4351
chr3	171863080	171863080	rs3980306	1.19663e-08	CM4354
chr3	172404593	172404593	rs623021	0.0044052	CM4364
chr3	172787747	172787747	rs200204943	0.0104959	CM4366
chr3	173994079	173994079	rs35293769	0.0410607	CM4370
chr3	176278857	176278857	rs1349839	8.35833e-09	CM4371
chr3	176788591	176788591	rs13320347	5.07499e-06	CM4372
chr3	176864500	176864500	rs61023963	2.3894e-06	CM4374
chr3	176917167	176917168	rs11293475	0.00123878	CM4375
chr3	178735212	178735212	rs7424	1.33236e-16	CM4383
chr3	178730379	178730379	rs9855787	2.31998e-07	CM4384
chr3	178833002	178833002	rs2699893	3.06225e-07	CM4386
chr3	178907571	178907571	rs9881887	0.00185935	CM4387
chr3	178992209	178992209	rs7625208	8.58257e-20	CM4388
chr3	179236604	179236604	rs9851401	0.000181744	CM4392
chr3	179664197	179664197	rs73057311	1.40039e-09	CM4395
chr3	180367745	180367745	rs13434282	0.000313322	CM4398
chr3	182410060	182410060	rs2700879	2.43432e-48	CM4402
chr3	182755209	182755209	rs2270968	6.81872e-12	CM4409
chr3	184197928	184197928	rs9877383	4.47261e-07	CM4419
chr3	185031057	185031058	rs34876743	1.28312e-06	CM4425
chr3	185046766	185046766	rs9859234	2.77578e-39	CM4426
chr3	185618266	185618266	rs4686399	0.00610282	CM4427
chr3	185266399	185266399	rs113210616	2.45375e-15	CM4429
chr3	185308609	185308616	rs111437244	0.024757	CM4430
chr3	185626747	185626747	rs56173229	0.00194666	CM4434
chr3	185959116	185959116	rs3831853	1.27432e-05	CM4437
chr3	186265045	186265046	rs77557334	0.00133187	CM4438
chr3	186218949	186218949	rs7645347	0.00161604	CM4440
chr3	186265045	186265046	rs77557334	3.64039e-07	CM4441
chr3	186237450	186237450	rs746953	3.48547e-06	CM4442
chr3	186259959	186259959	rs3774803	0.0196206	CM4443
chr3	186391067	186391067	rs9866126	1.96058e-09	CM4444
chr3	186627177	186627177	rs4686812	6.94561e-07	CM4445
chr3	186755344	186755344	rs6444195	4.76708e-08	CM4446
chr3	186789389	186789389	rs67563526	0.00862925	CM4447
chr3	187501571	187501571	rs6800909	0.00289634	CM4451
chr3	189212295	189212295	rs264152	0.023076	CM4457
chr3	189012049	189012068	rs149797580	0.00310593	CM4459
chr3	191118835	191118835	rs709143	0.000163396	CM4464
chr3	191132427	191132427	rs28448537	6.06785e-49	CM4466
chr3	191794707	191794707	rs9821263	0.0282306	CM4467
chr3	192626528	192626528	rs66969365	1.57623e-69	CM4469
chr3	193427390	193427390	rs13081563	5.57316e-05	CM4470
chr3	193533917	193533917	rs6772963	0.00838061	CM4471
chr3	193682140	193682140	rs1388098	1.30131e-18	CM4475
chr3	193924577	193924577	rs4686676	0.0317073	CM4477
chr3	194235438	194235438	rs9823441	0.00875984	CM4480
chr3	194364703	194364703	rs9809010	1.1995e-29	CM4482
chr3	194564034	194564034	rs182035331	0.0378561	CM4488
chr3	194785443	194785443	rs7627043	5.85316e-12	CM4490
chr3	194822098	194822098	rs952481	8.13158e-05	CM4491
chr3	194878063	194878063	rs750470	1.29809e-41	CM4492
chr3	194849057	194849057	rs1874101	9.88723e-06	CM4493
chr3	195015335	195015339	chr3_195015335_AAATT_A	0.00172857	CM4498
chr3	195341134	195341134	rs869983	1.0693e-36	CM4500
chr3	195338127	195338127	rs13303068	4.97207e-27	CM4501
chr3	195301336	195301336	rs67379562	2.28655e-06	CM4502
chr3	195813920	195813920	rs62285382	1.4663e-08	CM4505
chr3	195918994	195918994	rs3893274	0.000171941	CM4506
chr3	195867305	195867305	rs7612569	0.000171284	CM4507
chr3	195959924	195959924	rs1476331	0.000322464	CM4508
chr3	196042384	196042384	rs112575248	8.10447e-14	CM4509
chr3	196071832	196071832	rs35385779	1.25366e-42	CM4511
chr3	196189511	196189511	rs71617344	4.14852e-09	CM4512
chr3	196230444	196230444	rs113586283	5.75141e-10	CM4513
chr3	196350841	196350841	rs6799977	5.49505e-22	CM4514
chr3	196373561	196373561	rs4916532	0.00147473	CM4515
chr3	196479855	196479855	rs843525	3.0999e-17	CM4517
chr3	196494292	196494292	rs11383923	0.000925157	CM4518
chr3	196621956	196621956	rs13067739	1.57361e-24	CM4521
chr3	196668275	196668275	rs471072	7.69273e-09	CM4522
chr3	196689898	196689898	rs13318172	3.02254e-07	CM4523
chr3	196847942	196847944	rs67858620	0.00227982	CM4524
chr3	196823411	196823411	rs9861018	2.38987e-37	CM4525
chr3	196909015	196909015	rs200400367	4.13726e-55	CM4527
chr3	196764798	196764798	rs201079293	0.00873591	CM4533
chr3	197144728	197144728	rs9859934	0.0487636	CM4534
chr3	197216506	197216506	rs2567354	2.80574e-09	CM4535
chr3	197384427	197384427	rs147218944	1.34699e-09	CM4539
chr3	197690395	197690395	rs75689071	0.00031893	CM4546
chr3	197817097	197817097	rs9816579	6.38272e-31	CM4547
chr4	161165	161165	rs147169138	3.19816e-23	CM4552
chr4	647931	647931	rs75695239	0.0296291	CM4554
chr4	1054218	1054218	rs13108207	8.33134e-07	CM4558
chr4	1143248	1143248	rs192303939	5.99885e-14	CM4560
chr4	1685979	1685979	rs3134867	1.49327e-31	CM4565
chr4	2366856	2366856	rs3128825	3.01676e-10	CM4567
chr4	2418445	2418445	rs6842246	2.85085e-13	CM4568
chr4	2501315	2501321	rs35454362	1.37526e-31	CM4569
chr4	2644716	2644716	rs17773385	0.0241043	CM4571
chr4	2689061	2689061	rs7340951	1.05159e-07	CM4572
chr4	2778586	2778586	rs12505364	2.14665e-78	CM4574
chr4	2770186	2770186	rs71608236	0.0152501	CM4576
chr4	2788476	2788476	rs743691	1.27022e-08	CM4577
chr4	3043512	3043512	rs2857851	5.56331e-07	CM4582
chr4	3039470	3039470	rs2071688	4.04002e-10	CM4583
chr4	3105811	3105811	rs112391116	0.00557764	CM4584
chr4	3374898	3374898	rs10937924	1.60597e-37	CM4587
chr4	3405083	3405083	rs10029047	0.000206609	CM4588
chr4	3485760	3485760	rs736993	2.82531e-15	CM4589
chr4	4027961	4027961	rs35804782	3.3095e-09	CM4590
chr4	4346427	4346427	rs3981	4.38935e-19	CM4591
chr4	4521333	4521333	rs1441088	0.00798084	CM4592
chr4	4610628	4610628	chr4_4610628_A_ATC	7.59566e-21	CM4593
chr4	6697822	6697822	rs3822260	5.94418e-07	CM4600
chr4	6818774	6818774	rs11722383	0.00445843	CM4603
chr4	6969919	6969919	rs6831368	1.01654e-05	CM4604
chr4	7832271	7832271	rs7682611	0.00245918	CM4607
chr4	7847612	7847612	rs368534617	0.0123514	CM4608
chr4	8228948	8228948	rs55642964	1.02528e-12	CM4610
chr4	8230456	8230456	rs1281152	0.00934418	CM4611
chr4	8437033	8437033	rs2688244	0.000398691	CM4614
chr4	8535293	8535293	rs869601	2.84471e-19	CM4615
chr4	9595727	9595727	rs7664612	0.00593985	CM4617
chr4	9961059	9961059	rs7699609	2.85498e-44	CM4618
chr4	10054787	10054787	rs7663448	0.00127934	CM4619
chr4	10096692	10096692	rs10939702	2.57082e-08	CM4620
chr4	10116852	10116852	rs12501855	2.90032e-09	CM4621
chr4	10175536	10175536	rs10017447	1.03093e-05	CM4623
chr4	10782092	10782092	rs6448233	8.3613e-12	CM4624
chr4	10786843	10786843	rs60358487	0.000261313	CM4625
chr4	10685900	10685900	rs6837697	0.0141485	CM4626
chr4	10662174	10662174	rs4697770	3.31483e-16	CM4627
chr4	10821222	10821222	rs4395493	8.59582e-07	CM4628
chr4	11086902	11086902	rs11947796	5.19866e-10	CM4629
chr4	11214252	11214252	rs6823486	0.0220868	CM4630
chr4	13818881	13818881	rs7697386	0.028325	CM4640
chr4	14194483	14194483	rs12648876	0.0163388	CM4642
chr4	14897734	14897734	rs41464049	0.000770263	CM4644
chr4	15151677	15151677	rs2702540	4.6458e-27	CM4645
chr4	15637384	15637384	rs71649918	0.0157959	CM4646
chr4	15977828	15977828	rs3796859	0.00192923	CM4648
chr4	15886812	15886812	rs114329821	1.60217e-06	CM4651
chr4	16076923	16076923	rs10011117	8.38602e-15	CM4654
chr4	16214005	16214005	rs13120908	1.29863e-28	CM4655
chr4	17304270	17304270	rs28743140	2.05935e-09	CM4657
chr4	17513757	17513758	rs67496406	1.74568e-29	CM4659
chr4	17599837	17599837	rs3775926	0.0006801	CM4660
chr4	17675019	17675019	rs13144986	0.00720401	CM4661
chr4	18027239	18027239	rs981209	2.12392e-21	CM4663
chr4	18243314	18243314	rs6811915	8.94516e-05	CM4666
chr4	25131076	25131076	rs56395032	1.83202e-35	CM4679
chr4	25144970	25144970	rs28404798	0.00169088	CM4680
chr4	25159390	25159390	rs62411565	2.99308e-18	CM4681
chr4	25313117	25313117	rs4697563	1.46265e-34	CM4683
chr4	25875261	25875261	rs1545606	6.2788e-13	CM4684
chr4	26886296	26886296	rs58968032	1.12938e-38	CM4692
chr4	27033741	27033741	rs13150851	0.0490096	CM4693
chr4	26875455	26875455	rs12646473	0.0139326	CM4695
chr4	31253114	31253114	rs28578025	0.000364442	CM4703
chr4	32539869	32539869	rs9998046	0.000550993	CM4704
chr4	35967940	35967940	rs1616925	3.3272e-34	CM4706
chr4	37649466	37649466	rs3934003	8.64352e-05	CM4714
chr4	38058543	38058543	rs10031594	0.036062	CM4718
chr4	38190174	38190174	rs649796	1.04589e-05	CM4721
chr4	38827525	38827525	rs5743827	0.0137322	CM4722
chr4	38370593	38370593	rs6841382	0.0351251	CM4725
chr4	39470491	39470492	rs202230773	0.0382708	CM4727
chr4	38558529	38558529	rs13115112	2.19639e-05	CM4728
chr4	38808671	38808671	rs186803729	9.66727e-37	CM4732
chr4	38784798	38784798	rs200395112	0.0367663	CM4733
chr4	38952732	38952732	rs4833114	4.27821e-14	CM4735
chr4	39169101	39169101	rs75746161	9.41215e-49	CM4736
chr4	39395570	39395570	rs4975011	0.0397794	CM4741
chr4	39603950	39603950	rs10030596	0.0256454	CM4744
chr4	40191866	40191866	rs11097017	3.76395e-05	CM4749
chr4	40192580	40192580	rs17619469	0.00232614	CM4750
chr4	40369784	40369784	rs4367212	3.81176e-26	CM4755
chr4	40602840	40602840	rs28626349	2.92769e-55	CM4758
chr4	40623613	40623613	rs62301930	0.000763641	CM4759
chr4	40658559	40658559	rs73235665	2.10682e-05	CM4760
chr4	40687644	40687645	rs5857743	1.20381e-07	CM4761
chr4	41215837	41215837	rs13102133	4.43738e-10	CM4762
chr4	40802192	40802192	rs34835507	0.0341556	CM4764
chr4	40827214	40827214	rs2341597	2.14502e-21	CM4765
chr4	42152768	42152768	rs6821766	3.90269e-07	CM4768
chr4	42285132	42285132	rs4419506	4.05899e-10	CM4770
chr4	42625895	42625895	rs11938434	1.10817e-35	CM4771
chr4	42672114	42672114	rs922155	6.18341e-09	CM4773
chr4	45116834	45116834	rs17470898	0.00475723	CM4776
chr4	47009144	47009144	rs13139768	1.54672e-08	CM4778
chr4	47496529	47496529	ALU_umary_ALU_3274	2.57097e-07	CM4780
chr4	47651445	47651445	rs1317606	2.42701e-05	CM4781
chr4	48089458	48089458	rs2013231	0.00203423	CM4783
chr4	48180397	48180397	rs4392482	1.55292e-59	CM4785
chr4	48199814	48199814	rs2704425	0.000118863	CM4786
chr4	53351481	53351481	rs73248640	0.00554742	CM4801
chr4	53479414	53479414	rs7671541	0.0489774	CM4803
chr4	53879085	53879085	rs4864709	0.00913584	CM4806
chr4	54870533	54870533	rs34141244	7.7546e-05	CM4813
chr4	54972890	54972890	rs12501838	4.52748e-07	CM4814
chr4	55881411	55881411	rs6841800	0.0214145	CM4817
chr4	55805555	55805555	rs2067951	0.0336677	CM4819
chr4	56293696	56293696	rs71664293	1.1123e-09	CM4821
chr4	56939718	56939719	rs144391670	0.013808	CM4826
chr4	56785007	56785007	rs79750047	0.0135087	CM4829
chr4	60544681	60544681	chr4_60544681_A_ATT	0.0223565	CM4833
chr4	60447570	60447570	rs13102935	9.35128e-27	CM4834
chr4	66389175	66389175	rs73223875	0.0229304	CM4837
chr4	68311417	68311417	rs10029076	1.97394e-58	CM4838
chr4	68419759	68419759	rs4479755	5.76701e-28	CM4839
chr4	68573346	68573347	rs66471616	1.71085e-55	CM4841
chr4	68502140	68502140	rs13112299	0.0127279	CM4842
chr4	69153976	69153976	rs77286128	2.6588e-11	CM4843
chr4	69672980	69672980	rs35831047	0.0307372	CM4844
chr4	69354678	69354678	rs34248556	9.66506e-66	CM4845
chr4	69361445	69361445	rs35777071	0.0312356	CM4846
chr4	69568822	69568822	rs149395704	0.00183348	CM4847
chr4	69928642	69928642	rs6820734	2.89e-05	CM4849
chr4	69861884	69861884	rs199992513	0.00842058	CM4850
chr4	69978554	69978554	rs57075995	0.000542653	CM4851
chr4	69970964	69970964	rs3924192	1.57615e-07	CM4852
chr4	70234626	70234626	rs7656462	5.24558e-09	CM4853
chr4	70716859	70716859	rs112292626	0.000461757	CM4854
chr4	71281562	71281562	rs58632122	0.000173819	CM4855
chr4	71113479	71113480	rs60315013	0.0229518	CM4856
chr4	74749301	74749301	rs34858592	2.33102e-10	CM4874
chr4	74881968	74881968	rs422140	0.0203516	CM4875
chr4	75201673	75201673	rs11935892	9.82958e-12	CM4879
chr4	75334250	75334250	rs1797576	0.00877462	CM4880
chr4	76285765	76285765	rs17211828	0.0298616	CM4882
chr4	75886994	75886994	rs72860930	0.0402348	CM4883
chr4	76577487	76577487	rs13119038	4.15499e-47	CM4886
chr4	76893680	76893680	rs4859580	6.21167e-23	CM4890
chr4	77009175	77009175	rs13134119	0.0280316	CM4891
chr4	77780095	77780095	rs6835485	1.10057e-39	CM4897
chr4	78011734	78011734	rs1108673	8.16198e-17	CM4901
chr4	78124738	78124738	rs4538513	1.62171e-13	CM4902
chr4	78627027	78627029	rs35640263	0.0351438	CM4906
chr4	78638730	78638730	rs2134048	0.0125687	CM4908
chr4	79218702	79218702	rs34304637	2.00529e-08	CM4910
chr4	80932299	80932299	rs35059720	1.18373e-34	CM4919
chr4	80812960	80812960	rs6847975	0.00304264	CM4920
chr4	80993796	80993796	rs13140055	0.0200809	CM4921
chr4	81149127	81149127	rs7688596	6.86099e-43	CM4923
chr4	81783479	81783479	rs2131473	0.00194666	CM4924
chr4	81555415	81555415	rs2867784	0.000232812	CM4925
chr4	83723134	83723134	rs55853365	1.83128e-10	CM4929
chr4	83886422	83886422	rs16999103	1.5975e-15	CM4931
chr4	84146996	84146996	rs6841907	8.06708e-34	CM4932
chr4	84479693	84479693	rs10009094	8.90338e-05	CM4935
chr4	86578528	86578528	rs1471607	1.78252e-12	CM4941
chr4	87865732	87865732	rs3113495	7.2171e-05	CM4947
chr4	87972567	87972568	rs5860052	1.54621e-07	CM4949
chr4	88275099	88275099	rs72875519	5.89299e-05	CM4952
chr4	88310381	88310381	rs13150578	0.0218075	CM4954
chr4	89139826	89139826	rs4264794	0.0158471	CM4956
chr4	89160843	89160843	rs62309964	0.0214812	CM4960
chr4	89183131	89183131	rs1129043	0.000522936	CM4961
chr4	89293990	89293990	chr4_89293990_C_CTTTTTTG	0.000119037	CM4962
chr4	90393645	90393645	rs17778743	2.55386e-06	CM4969
chr4	90767063	90767063	rs28507349	1.15436e-10	CM4970
chr4	92250950	92250950	rs34427328	4.28451e-05	CM4973
chr4	92447752	92447752	rs79093791	4.0705e-05	CM4974
chr4	94569442	94569442	rs11727663	1.56916e-13	CM4978
chr4	94651669	94651669	rs2099701	0.00415075	CM4979
chr4	96926695	96926695	rs17490687	0.0486247	CM4988
chr4	98638894	98638894	rs12651460	0.0129275	CM4989
chr4	99068490	99068491	rs34988300	3.47712e-08	CM4990
chr4	99040071	99040071	rs2903142	7.04648e-43	CM4991
chr4	99406263	99406265	rs61330224	0.0345981	CM4992
chr4	99400878	99400878	rs115004537	0.000292066	CM4993
chr4	99811936	99811936	rs6830125	5.51123e-08	CM4995
chr4	99967783	99967783	rs1230209	1.16805e-20	CM4996
chr4	100286368	100286368	rs58382379	2.1469e-12	CM4997
chr4	100522592	100522592	rs34777713	0.00149035	CM4999
chr4	100750142	100750142	rs17029552	9.09931e-20	CM5001
chr4	101090481	101090481	rs9999676	6.14882e-06	CM5005
chr4	101490497	101490497	rs72694305	1.80943e-15	CM5006
chr4	102778455	102778455	rs4698972	0.000106254	CM5013
chr4	103554793	103554793	rs5026473	0.0145335	CM5020
chr4	103778056	103778056	rs223350	2.32285e-05	CM5023
chr4	103781574	103781580	rs56375208	0.000839368	CM5024
chr4	105618312	105618312	rs13104471	8.18796e-31	CM5026
chr4	105982076	105982076	rs35822090	0.00977776	CM5033
chr4	106514797	106514797	rs10020712	0.0445466	CM5042
chr4	108644679	108644679	rs2158180	7.93489e-08	CM5048
chr4	108829185	108829185	rs17498391	9.5073e-06	CM5051
chr4	110471287	110471287	rs34368920	0.000245112	CM5058
chr4	110504755	110504755	rs197236	2.55061e-36	CM5060
chr4	110978130	110978130	rs10001138	0.00709585	CM5065
chr4	110974156	110974156	rs7665258	2.59902e-05	CM5067
chr4	111099556	111099556	rs28651033	0.0307994	CM5068
chr4	111406496	111406496	rs13118687	0.000487224	CM5071
chr4	112593977	112593977	rs7690091	1.04555e-07	CM5076
chr4	112887858	112887858	rs200811021	6.16878e-06	CM5077
chr4	112234513	112234513	rs4834794	0.0430962	CM5078
chr4	113115251	113115251	rs199568170	2.05834e-10	CM5080
chr4	113185549	113185549	rs1521476	1.69538e-48	CM5081
chr4	113157556	113157556	rs367681221	0.00329003	CM5084
chr4	113465158	113465158	rs35151202	0.000522704	CM5086
chr4	113590173	113590173	rs12649758	1.95728e-05	CM5087
chr4	113887737	113887737	rs6819908	4.69818e-16	CM5090
chr4	114366731	114366731	rs6811901	2.62787e-20	CM5091
chr4	114790356	114790356	rs56021511	0.021027	CM5095
chr4	114775412	114775412	rs377130782	0.00151289	CM5097
chr4	115150434	115150434	rs12503822	0.000551297	CM5100
chr4	116877281	116877281	rs2085369	1.93951e-18	CM5106
chr4	118254869	118254869	rs6821599	5.96609e-17	CM5109
chr4	119410382	119410382	rs3879799	0.0161091	CM5112
chr4	119342527	119342527	rs4103602	5.75256e-05	CM5113
chr4	119449179	119449179	rs2631141	0.00953318	CM5115
chr4	119648689	119648689	rs6820588	2.24123e-07	CM5116
chr4	119751800	119751800	rs377173416	9.44324e-13	CM5117
chr4	119914204	119914204	rs116184914	0.0307372	CM5120
chr4	120173724	120173724	rs7676969	0.00193249	CM5122
chr4	120155198	120155198	rs112881827	2.5628e-07	CM5123
chr4	122121583	122121583	rs896621	0.0010795	CM5130
chr4	122606226	122606226	rs59561207	2.29984e-21	CM5132
chr4	122739121	122739121	rs3217773	5.51439e-23	CM5133
chr4	122896490	122896490	rs9993043	1.33561e-56	CM5135
chr4	123504329	123504329	rs55975211	0.0266256	CM5136
chr4	122595462	122595462	rs189238782	0.0384605	CM5138
chr4	123757748	123757748	rs308403	2.32281e-12	CM5139
chr4	124003683	124003683	rs56061961	3.1513e-05	CM5140
chr4	124285326	124285326	rs12506554	9.96594e-49	CM5142
chr4	124366314	124366314	rs12512473	0.00543228	CM5144
chr4	127835608	127835608	rs36120802	0.008895	CM5154
chr4	129408121	129408121	rs34536404	0.000965923	CM5163
chr4	130995006	130995010	rs67955359	0.0375091	CM5170
chr4	132914088	132914088	rs76034889	0.0168748	CM5171
chr4	139236153	139236153	rs7700143	0.00372676	CM5179
chr4	139818993	139818993	rs11737669	7.77864e-18	CM5186
chr4	140110434	140110434	rs12500887	8.65176e-08	CM5190
chr4	140143061	140143061	rs7682053	1.10325e-07	CM5191
chr4	140301412	140301413	rs35235136	8.6859e-09	CM5193
chr4	140317199	140317199	rs71584303	0.0300144	CM5194
chr4	140560978	140560978	rs67090172	8.47358e-09	CM5198
chr4	140594760	140594760	rs2602240	4.85764e-09	CM5199
chr4	142230101	142230101	rs2321967	1.45893e-66	CM5208
chr4	142230783	142230783	rs112501600	5.95682e-08	CM5209
chr4	142233354	142233354	rs6537042	0.0172293	CM5210
chr4	142233354	142233354	rs6537042	2.20047e-05	CM5211
chr4	142700428	142700429	rs11307918	0.00192923	CM5213
chr4	142233354	142233354	rs6537042	1.48408e-05	CM5214
chr4	143927523	143927523	rs10639906	2.59385e-19	CM5216
chr4	144598366	144598366	rs147367214	0.0154531	CM5219
chr4	145586459	145586459	rs982903	0.0168852	CM5222
chr4	147250642	147250642	rs76899469	0.0157263	CM5229
chr4	146757412	146757412	rs201002683	0.0433634	CM5231
chr4	146660643	146660643	rs6810676	7.40629e-07	CM5233
chr4	146700781	146700781	rs9308196	4.18987e-05	CM5235
chr4	146784774	146784774	rs13124853	7.17659e-10	CM5237
chr4	146980216	146980216	rs72725795	4.16872e-13	CM5240
chr4	147194957	147194957	rs17827901	8.63002e-05	CM5241
chr4	148925789	148925789	rs1873175	4.20019e-05	CM5249
chr4	150423303	150423303	rs150638237	0.00361827	CM5251
chr4	150955500	150955500	rs7655571	0.000843494	CM5253
chr4	150955500	150955500	rs7655571	9.63427e-14	CM5255
chr4	151231371	151231371	rs1813134	6.52601e-62	CM5256
chr4	152801498	152801498	rs70943608	1.1387e-14	CM5266
chr4	153194364	153194364	rs77061243	1.59344e-12	CM5270
chr4	152782527	152782527	rs145143408	0.00762768	CM5272
chr4	153295509	153295509	rs72721608	1.79796e-09	CM5273
chr4	153312006	153312006	rs141001520	3.94105e-08	CM5275
chr4	153561955	153561955	rs67746656	0.00161912	CM5283
chr4	153739574	153739574	rs4586909	9.30345e-22	CM5288
chr4	153931655	153931655	rs72725658	0.00192229	CM5291
chr4	154030658	154030658	rs28825738	0.0164294	CM5292
chr4	154343467	154343467	rs33951657	0.00272015	CM5295
chr4	156590134	156590134	rs7662654	0.0194034	CM5313
chr4	157084025	157084025	rs62326812	0.0142534	CM5316
chr4	159688477	159688477	rs4234923	1.3587e-08	CM5328
chr4	159973363	159973363	rs72979472	0.0141066	CM5330
chr4	160151755	160151755	rs147604090	0.0142257	CM5334
chr4	160091393	160091393	rs13139868	1.1303e-09	CM5338
chr4	160176508	160176508	rs59760897	1.03087e-11	CM5339
chr4	161059925	161059925	rs2162852	1.84447e-21	CM5342
chr4	162460563	162460563	rs16999330	0.0337717	CM5345
chr4	162766829	162766829	rs77580363	0.00368771	CM5346
chr4	163263038	163263038	rs13138079	1.11437e-06	CM5347
chr4	163578141	163578141	chr4_163578141_T_G	0.000566347	CM5350
chr4	164416235	164416235	rs11453327	7.2253e-36	CM5353
chr4	164519380	164519380	rs67502022	5.16299e-08	CM5355
chr4	164715878	164715878	rs8180235	7.50621e-08	CM5356
chr4	165862251	165862251	rs138764859	0.0287705	CM5360
chr4	165898682	165898682	rs74651789	0.00140781	CM5361
chr4	166156886	166156886	rs3932270	7.07095e-06	CM5363
chr4	166204883	166204883	rs11730816	0.00824955	CM5364
chr4	168192237	168192237	rs377280633	7.77481e-08	CM5376
chr4	169412749	169412749	rs62333776	3.68585e-13	CM5382
chr4	170007573	170007573	rs35827223	0.0162989	CM5385
chr4	170089333	170089333	rs10021065	7.61789e-48	CM5386
chr4	170366196	170366196	rs7654377	0.00359893	CM5388
chr4	170544234	170544236	rs67043431	4.19822e-05	CM5389
chr4	173964130	173964130	rs150819726	2.96241e-23	CM5399
chr4	176941309	176941309	rs1564880	2.09161e-06	CM5410
chr4	176975208	176975208	rs72706316	0.0234142	CM5411
chr4	177228807	177228807	rs12331569	1.78314e-26	CM5412
chr4	179596634	179596634	rs28533765	0.0312356	CM5421
chr4	182882332	182882332	rs9995536	0.0498946	CM5426
chr4	183434833	183434833	rs1399275	1.34868e-11	CM5429
chr4	183730650	183730650	rs17267298	5.62098e-49	CM5432
chr4	183888919	183888919	rs2714506	6.04926e-06	CM5433
chr4	184219286	184219286	rs10028026	3.09656e-14	CM5435
chr4	184325366	184325366	rs61398523	0.0237453	CM5437
chr4	185021580	185021580	rs12499260	2.32406e-18	CM5442
chr4	185392954	185392954	rs34432259	2.33125e-09	CM5445
chr4	185469860	185469860	rs11939066	2.56978e-05	CM5447
chr4	185625240	185625242	rs368391994	5.66124e-43	CM5450
chr4	185679676	185679676	rs56002880	1.8262e-06	CM5452
chr4	185779168	185779168	rs7677161	0.00706079	CM5454
chr4	186044138	186044138	rs6853087	0.020803	CM5455
chr4	186113934	186113934	rs3108235	3.96933e-31	CM5457
chr4	186095674	186095674	rs78412662	0.0494799	CM5458
chr4	186205345	186205345	rs3108273	1.16274e-07	CM5461
chr4	186161175	186161175	rs376733872	0.00650329	CM5462
chr4	186241728	186241732	rs111936572	0.000543113	CM5463
chr4	186508723	186508723	rs3186	3.0204e-05	CM5465
chr4	185982822	185982822	rs75798528	0.0169214	CM5466
chr4	187112826	187112826	rs2241819	4.2178e-05	CM5470
chr4	187125460	187125460	rs4997688	3.80794e-28	CM5471
chr4	190910974	190910974	rs199765617	0.0156011	CM5485
chr5	346610	346610	rs2721024	0.000340604	CM5489
chr5	420726	420726	rs2466287	2.72227e-23	CM5490
chr5	459341	459342	rs34067680	1.57439e-06	CM5491
chr5	416118	416118	rs56279338	0.00151824	CM5492
chr5	1104938	1104938	rs35188965	1.89025e-47	CM5494
chr5	1499175	1499175	rs36987	3.89817e-36	CM5498
chr5	1490352	1490352	rs58146373	1.75339e-25	CM5499
chr5	1785394	1785394	rs13185340	9.46963e-09	CM5500
chr5	5042136	5042136	chr5_5042136_T_TAAGGAAAG	1.77594e-07	CM5501
chr5	5419547	5419547	rs2399696	0.0130255	CM5503
chr5	6201822	6201822	rs1875543	0.000134064	CM5505
[truncated: 4,884 more rows]

## Sheet: FIB
#chr	var.start	var.end	RsID	p.val	CM
chr1	2107061	2107061	rs262639	1.70813e-05	CM10
chr1	8950704	8950704	rs12122136	3.16908e-05	CM33
chr1	8978913	8978914	rs5772340	0.00582813	CM34
chr1	9121623	9121623	rs765618	1.47416e-13	CM35
chr1	9351491	9351491	rs61783470	0.00158471	CM42
chr1	9450478	9450478	rs6605054	5.13806e-08	CM45
chr1	10438687	10438687	rs1536262	4.84941e-11	CM51
chr1	11791907	11791911	rs57315755	8.04986e-08	CM53
chr1	12119376	12119377	rs111497829	7.19791e-09	CM56
chr1	11787725	11787725	chr1_11787725_A_ATATGTGTGTGTG	0.0475902	CM60
chr1	15530260	15530260	rs7536482	2.16417e-15	CM69
chr1	16096279	16096279	rs147832222	0.00289035	CM73
chr1	16327903	16327903	rs2474310	0.0212615	CM77
chr1	17201637	17201637	rs145276317	0.00690612	CM80
chr1	16837245	16837245	rs156895	0.0102913	CM83
chr1	16953881	16953881	rs9329439	0.0137793	CM86
chr1	17275895	17275895	rs12217103	0.00225691	CM87
chr1	17223439	17223439	rs12733294	0.00192717	CM88
chr1	17507229	17507229	rs61632753	0.0259451	CM90
chr1	17878370	17878370	rs72643592	0.0024213	CM92
chr1	18095269	18095269	rs4920634	2.31373e-11	CM93
chr1	21512368	21512368	rs3029925	0.0271141	CM112
chr1	21901025	21901025	rs3835555	1.56552e-06	CM117
chr1	25051102	25051102	rs1002707	1.56592e-05	CM127
chr1	25583610	25583610	rs72660908	1.22518e-13	CM131
chr1	26354180	26354180	chr1_26354180_T_TAAA	0.032605	CM137
chr1	28518265	28518265	rs2456267	9.28833e-16	CM150
chr1	31637342	31637342	rs11801403	0.000942963	CM159
chr1	31889220	31889220	rs3862890	1.10956e-14	CM160
chr1	31881974	31881974	rs1566966	2.50106e-05	CM161
chr1	33489510	33489510	rs10914644	0.0186717	CM173
chr1	33906285	33906285	rs56881018	0.000169914	CM178
chr1	33877060	33877060	rs58158447	0.0193612	CM179
chr1	38415507	38415507	rs17531077	0.000125448	CM188
chr1	41835061	41835061	rs11581271	2.83285e-07	CM198
chr1	42002738	42002738	rs12121881	5.26629e-14	CM200
chr1	42371414	42371414	rs2147904	4.65007e-08	CM207
chr1	42743337	42743337	chr1_42743337_G_A	1.10956e-14	CM209
chr1	43410859	43410859	rs751210	0.0275409	CM211
chr1	44510575	44510575	rs11210945	1.18837e-05	CM219
chr1	44951245	44951245	rs9804150	1.35094e-06	CM222
chr1	45092439	45092439	rs57291201	6.95222e-13	CM223
chr1	45743869	45743870	rs35401108	0.000858103	CM226
chr1	52435754	52435754	rs1183791	7.57332e-08	CM240
chr1	53440816	53440816	rs12037492	0.0435055	CM243
chr1	53601241	53601241	rs4926957	1.05619e-09	CM246
chr1	53733144	53733145	rs66785070	2.75383e-10	CM247
chr1	54191089	54191089	rs797907	3.9713e-14	CM251
chr1	54601232	54601232	rs2026110	4.84941e-11	CM252
chr1	55009913	55009913	rs380841	7.1311e-08	CM256
chr1	56187860	56187860	rs2671226	1.03021e-08	CM263
chr1	56168510	56168510	rs2819472	0.0104897	CM265
chr1	58885754	58885754	rs719923	6.61696e-06	CM272
chr1	62751985	62751985	rs2666487	0.00389438	CM285
chr1	62760352	62760352	rs1886830	0.00526326	CM287
chr1	63175287	63175287	rs34738454	4.65673e-06	CM289
chr1	64160246	64160246	rs6678106	0.00983192	CM291
chr1	66956685	66956685	rs9651195	0.00483773	CM306
chr1	66971952	66971952	rs61798696	6.84691e-15	CM307
chr1	67103128	67103138	rs112490743	0.00676223	CM308
chr1	68358939	68358939	rs6679746	8.20086e-06	CM314
chr1	68787891	68787891	rs4244620	0.00113852	CM318
chr1	72976932	72976932	rs782226	0.0126731	CM325
chr1	75192907	75192907	L1_umary_LINE1_61	3.31896e-05	CM327
chr1	76378363	76378363	rs28693610	0.00191544	CM329
chr1	77788129	77788129	rs12095801	7.00189e-07	CM336
chr1	80281995	80281995	rs2388923	0.0172615	CM342
chr1	85350320	85350320	rs1536119	0.000164474	CM353
chr1	85241182	85241182	rs17115416	0.0258366	CM357
chr1	87387852	87387852	rs141078792	1.09446e-09	CM363
chr1	87889712	87889712	rs112411852	0.000321991	CM366
chr1	89506093	89506093	rs61798917	0.033595	CM370
chr1	90022799	90022799	rs4658279	0.0356242	CM375
chr1	91254882	91254884	rs375632783	0.0450449	CM376
chr1	91504195	91504195	rs355644	0.030787	CM378
chr1	92079130	92079130	rs34193397	1.7395e-05	CM380
chr1	92163330	92163330	rs2810886	0.000116409	CM382
chr1	92334387	92334387	rs115433551	0.0207339	CM384
chr1	94445516	94445516	rs12049626	4.66526e-12	CM394
chr1	94486406	94486406	rs10493867	0.01371	CM395
chr1	94488326	94488326	rs2282229	0.000817939	CM396
chr1	95068505	95068505	rs12407108	2.86532e-14	CM409
chr1	95823277	95823277	rs10874919	0.00216043	CM416
chr1	97875200	97875200	rs74106717	1.75218e-08	CM420
chr1	100092765	100092765	rs11804292	0.00269956	CM431
chr1	100065413	100065413	rs57850168	0.00936487	CM432
chr1	101154231	101154231	rs34501310	0.0192181	CM435
chr1	101826627	101826627	rs12120278	1.43828e-16	CM438
chr1	103045680	103045680	rs17496906	0.0173708	CM439
chr1	109258150	109258150	rs1333124	2.23387e-06	CM452
chr1	110229787	110229787	rs36209093	0.00351036	CM458
chr1	110852775	110852775	rs144979510	9.54941e-05	CM462
chr1	110937780	110937780	rs7526738	0.00489185	CM463
chr1	110978516	110978516	rs12130170	7.73806e-12	CM465
chr1	111006502	111006506	rs67275137	0.00971057	CM466
chr1	111622739	111622739	rs1282129	4.42953e-07	CM471
chr1	112971327	112971327	rs7536263	2.75275e-07	CM475
chr1	115873351	115873356	rs67088159	2.81284e-11	CM483
chr1	115972057	115972057	rs578599	0.00201032	CM484
chr1	116220926	116220926	rs4839471	0.0137602	CM486
chr1	116298064	116298064	rs4075008	0.00100382	CM487
chr1	116255489	116255490	rs68079408	0.000926908	CM488
chr1	116531732	116531732	rs34381849	0.00930025	CM491
chr1	118166750	118166750	rs2066411	1.16303e-06	CM506
chr1	118207698	118207698	rs6428706	6.73207e-07	CM507
chr1	120923235	120923235	rs140543819	0.00383826	CM517
chr1	121153483	121153483	rs1890662	6.35812e-12	CM519
chr1	145134225	145134226	rs10535448	0.0457463	CM537
chr1	145564713	145564713	rs11582069	3.29131e-06	CM551
chr1	147140454	147140454	rs3753427	0.000942963	CM556
chr1	150510660	150510660	rs6693567	2.42715e-13	CM570
chr1	152159773	152159773	rs1496042	1.45305e-07	CM579
chr1	153560040	153560040	rs28857273	0.0327312	CM584
chr1	154055365	154055365	rs114304967	0.0184886	CM586
chr1	154862559	154862559	chr1_154862559_T_TCCCCCA	5.72397e-05	CM591
chr1	155181843	155181843	rs2974935	0.0240957	CM593
chr1	155499142	155499143	rs35984917	3.82051e-08	CM594
chr1	155222483	155222483	rs12730005	0.0078782	CM595
chr1	155850811	155850811	rs822509	2.89775e-15	CM596
chr1	156669087	156669090	rs146196396	0.00237467	CM605
chr1	157399162	157399162	rs11583838	2.00256e-05	CM608
chr1	159800105	159800105	rs41264824	3.93476e-08	CM617
chr1	160607945	160607946	rs11344567	0.00633497	CM622
chr1	160815170	160815170	rs491061	0.0286927	CM626
chr1	160951832	160951832	rs11580071	2.60234e-08	CM629
chr1	162831391	162831391	rs12090563	0.00158049	CM647
chr1	162870113	162870113	rs71096420	1.41059e-12	CM648
chr1	164740405	164740405	rs2279469	0.00101884	CM658
chr1	165890895	165890895	rs11582998	1.28538e-12	CM661
chr1	168435184	168435184	rs2206117	7.47927e-11	CM668
chr1	168726317	168726317	rs2786758	0.00260216	CM671
chr1	169247477	169247477	rs189252235	3.80932e-10	CM672
chr1	170380480	170380480	rs6427247	2.0497e-11	CM673
chr1	171403610	171403610	rs34570864	7.24048e-07	CM676
chr1	172308238	172308238	rs6697844	4.47126e-07	CM678
chr1	172948860	172948860	rs6693531	8.67667e-05	CM680
chr1	176165169	176165169	rs2457418	1.91385e-11	CM683
chr1	178568531	178568531	rs2761464	0.0254575	CM687
chr1	181047438	181047438	rs76448591	1.14256e-09	CM699
chr1	181408566	181408568	rs139287821	0.0224126	CM701
chr1	181401494	181401494	rs2877606	9.68271e-10	CM702
chr1	182936778	182936779	chr1_182936778_AC_A	0.0306053	CM706
chr1	183106739	183106739	rs10797854	5.49617e-13	CM710
chr1	182927471	182927471	rs111914535	0.00787832	CM711
chr1	185364237	185364237	rs7541985	2.8116e-16	CM722
chr1	187223137	187223137	rs330723	4.04454e-06	CM740
chr1	188684394	188684394	rs10801134	0.00632713	CM742
chr1	195132593	195132593	rs598224	0.0220779	CM753
chr1	199824875	199824875	rs2491873	6.70679e-18	CM769
chr1	199824875	199824875	rs2491873	0.00371676	CM770
chr1	201423276	201423280	rs35311866	9.28833e-16	CM778
chr1	201746768	201746768	rs682112	0.00144508	CM787
chr1	202013757	202013757	rs12731187	0.000112049	CM790
chr1	202486758	202486759	rs59698189	0.000181819	CM792
chr1	203051890	203051890	rs12092391	1.07784e-05	CM795
chr1	203123116	203123116	rs34639219	0.0124522	CM796
chr1	203518178	203518178	rs2821230	0.0103482	CM801
chr1	203528505	203528505	rs2802775	7.18489e-17	CM802
chr1	203739500	203739501	rs201320075	1.38022e-10	CM804
chr1	205095845	205095845	rs71763963	1.79035e-11	CM811
chr1	205782718	205782718	rs9438393	4.63295e-14	CM815
chr1	205895130	205895130	rs12133152	5.73744e-07	CM816
chr1	206703960	206703960	rs2151224	0.014537	CM817
chr1	207853888	207853888	rs1570561	1.98633e-15	CM825
chr1	208358359	208358359	rs1075848	0.00254185	CM829
chr1	208424858	208424858	rs12135577	1.71134e-05	CM831
chr1	209420098	209420098	rs2788154	2.1286e-06	CM836
chr1	210181711	210181711	rs11382937	1.76585e-05	CM844
chr1	210397156	210397156	rs4844981	0.00207996	CM845
chr1	210423414	210423414	rs910110	0.00122391	CM846
chr1	211813187	211813187	rs10158790	0.00076354	CM854
chr1	211813010	211813010	rs4951541	0.000348359	CM855
chr1	212856434	212856434	rs10627958	1.17372e-05	CM862
chr1	214617123	214617123	rs11120323	0.00152016	CM870
chr1	214863317	214863317	rs75399120	7.84338e-05	CM871
chr1	215090558	215090580	rs201677000	0.000199007	CM872
chr1	215189986	215189986	rs2601613	0.0323826	CM873
chr1	218475533	218475533	rs2251169	1.42155e-08	CM884
chr1	218685232	218685232	rs2964991	8.67456e-10	CM887
chr1	218911996	218911996	rs28562774	0.00284266	CM888
chr1	219604453	219604453	rs17005517	0.0098391	CM890
chr1	222492736	222492736	rs10495186	1.50193e-10	CM908
chr1	223656288	223656288	rs10907383	1.95016e-08	CM916
chr1	224272247	224272247	rs7543630	0.0458495	CM922
chr1	224262448	224262448	rs12029456	0.00306434	CM923
chr1	224384863	224384867	rs34922432	1.91021e-05	CM924
chr1	224737421	224737421	rs1499283	1.56815e-06	CM927
chr1	225510720	225510721	rs5781397	2.62742e-11	CM931
chr1	225576311	225576311	rs10753405	0.0416008	CM932
chr1	227745753	227745754	rs34169030	0.035009	CM940
chr1	228424254	228424254	rs1771460	3.25966e-11	CM943
chr1	228771681	228771681	rs201827705	0.00124486	CM948
chr1	229060300	229060300	rs1891202	1.2198e-05	CM951
chr1	229195093	229195093	rs4654712	7.08722e-05	CM954
chr1	229248970	229248970	rs17140173	8.36866e-08	CM955
chr1	231762340	231762340	rs3738398	0.00167384	CM964
chr1	231968140	231968140	rs200938501	1.43078e-05	CM967
chr1	233426676	233426676	rs1294327	0.01755	CM973
chr1	234277904	234277904	rs4428956	1.3124e-05	CM975
chr1	234854268	234854268	rs61836248	9.17728e-12	CM979
chr1	236007566	236007567	rs61224078	3.68917e-12	CM983
chr1	236066472	236066472	rs6665519	5.25394e-08	CM984
chr1	236834513	236834513	rs1832514	0.00279065	CM987
chr1	239594116	239594116	rs147990933	0.0270565	CM992
chr1	246035492	246035492	rs10924371	2.80918e-07	CM1008
chr1	246048744	246048744	rs4654064	0.0304642	CM1011
chr1	246175732	246175732	rs12746104	0.000397056	CM1014
chr1	247379407	247379407	rs55914345	5.24497e-07	CM1019
chr2	3654190	3654190	rs11123637	0.000323858	CM1036
chr2	8320510	8320510	rs10209603	4.17118e-05	CM1051
chr2	9383472	9383472	rs2709568	1.15976e-08	CM1060
chr2	9612448	9612449	rs35266408	1.98695e-09	CM1061
chr2	9830621	9830621	rs4669419	2.42715e-13	CM1063
chr2	9844178	9844178	rs11680429	2.09242e-05	CM1064
chr2	9952744	9952744	rs1913680	0.000125404	CM1065
chr2	10126330	10126330	rs2303920	8.76109e-09	CM1067
chr2	10566033	10566033	rs3755259	2.18605e-12	CM1071
chr2	10685243	10685243	rs13024441	8.83407e-08	CM1073
chr2	11012760	11012760	rs57699001	0.0103482	CM1074
chr2	11838849	11838849	rs11683832	0.000424289	CM1076
chr2	12675092	12675092	rs779921	0.043063	CM1081
chr2	15648113	15648117	rs3085643	0.000578478	CM1086
chr2	17489489	17489489	rs6730775	5.0858e-11	CM1096
chr2	18257472	18257472	rs7560936	2.92909e-11	CM1099
chr2	18544218	18544218	rs1356315	1.79779e-10	CM1101
chr2	18980271	18980271	rs201953184	0.0475654	CM1104
chr2	18762337	18762337	rs2346137	0.0311971	CM1105
chr2	19302429	19302429	rs4283375	0.00374496	CM1106
chr2	20242416	20242416	rs13010075	6.7162e-11	CM1108
chr2	20283755	20283755	rs11900576	2.72045e-13	CM1109
chr2	20347893	20347893	rs7569900	4.17117e-06	CM1110
chr2	25602142	25602142	rs2304426	5.6581e-10	CM1126
chr2	26922062	26922062	rs1314982	9.17429e-05	CM1132
chr2	28431037	28431037	rs66489250	0.00531794	CM1139
chr2	28783545	28783545	rs7565619	0.000379673	CM1143
chr2	29149051	29149051	rs4666140	0.0382229	CM1145
chr2	29162031	29162031	rs7423135	0.000476672	CM1146
chr2	29134164	29134164	rs11384391	0.00243245	CM1147
chr2	29974067	29974067	rs201758588	3.95952e-07	CM1153
chr2	30864326	30864326	rs2609945	6.38944e-13	CM1159
chr2	31742896	31742896	rs11437425	9.66834e-10	CM1162
chr2	33395122	33395122	rs4670184	1.25787e-06	CM1163
chr2	33588869	33588869	rs34447926	9.40984e-12	CM1165
chr2	37789032	37789032	rs62133462	3.53815e-05	CM1175
chr2	38060137	38060138	rs67288346	0.0289631	CM1180
chr2	38061851	38061851	rs12475682	1.32291e-05	CM1181
chr2	38058662	38058662	rs12621823	5.99349e-17	CM1182
chr2	38313632	38313632	rs163090	3.27901e-12	CM1183
chr2	38259872	38259872	rs35270497	0.00169921	CM1184
chr2	40098519	40098519	rs1861248	2.19692e-06	CM1200
chr2	40559058	40559058	rs1477001	0.00676573	CM1204
chr2	41963002	41963002	rs749652	8.9245e-07	CM1209
chr2	42291069	42291069	rs1440100	0.000125404	CM1211
chr2	42355947	42355947	rs963406	3.62352e-06	CM1213
chr2	42474609	42474609	rs11124866	0.0356522	CM1214
chr2	42951501	42951501	rs6729750	0.00028473	CM1215
chr2	43008346	43008346	rs4952935	6.45089e-06	CM1216
chr2	43950480	43950480	rs13424396	0.00206611	CM1219
chr2	45760353	45760353	rs3770287	1.4153e-05	CM1223
chr2	45986619	45986619	rs4952769	3.00627e-05	CM1226
chr2	46035412	46035412	rs11125033	0.0410579	CM1233
chr2	46873045	46873045	rs982395	7.80396e-09	CM1238
chr2	47096958	47096958	rs11676288	1.78329e-07	CM1241
chr2	52886040	52886040	rs13418868	6.0778e-11	CM1257
chr2	54617504	54617504	rs10197427	1.6174e-08	CM1261
chr2	56007034	56007034	rs11893573	0.000421989	CM1270
chr2	56761618	56761618	rs62161643	0.000314564	CM1278
chr2	56648436	56648436	rs11674001	0.0479817	CM1280
chr2	58410972	58410972	rs768298	0.000739851	CM1286
chr2	59148035	59148035	rs201701440	8.52592e-05	CM1290
chr2	62501912	62501912	ALU_umary_ALU_1246	0.00809831	CM1300
chr2	62735691	62735696	rs145675868	5.18285e-06	CM1302
chr2	65409712	65409712	rs28895907	5.90685e-05	CM1312
chr2	65693513	65693513	rs4671666	5.78501e-07	CM1315
chr2	66721860	66721860	rs2139246	0.00533575	CM1318
chr2	67087873	67087873	rs13018976	0.000662396	CM1323
chr2	67115938	67115938	rs13031245	1.61601e-07	CM1324
chr2	67868834	67868834	rs1430786	1.60134e-06	CM1331
chr2	69799971	69799971	rs7579933	2.97513e-10	CM1348
chr2	71051177	71051177	rs141553436	0.00271541	CM1352
chr2	75114650	75114650	rs1565064	0.00105019	CM1371
chr2	75078123	75078123	rs140721239	0.0238236	CM1373
chr2	75185856	75185856	rs12366	2.32675e-05	CM1374
chr2	75475893	75475893	rs11895746	0.00305016	CM1376
chr2	75823645	75823646	rs34778832	0.00528522	CM1378
chr2	80722926	80722926	rs11900287	0.0107186	CM1387
chr2	81891157	81891157	rs2165050	6.81194e-05	CM1389
chr2	85480011	85480011	rs62165594	6.86165e-05	CM1395
chr2	86010098	86010098	rs2001593	0.0372635	CM1400
chr2	86113282	86113282	rs7565996	3.31037e-07	CM1404
chr2	87821567	87821567	rs72624662	1.75761e-11	CM1419
chr2	87821839	87821839	rs2176708	0.035009	CM1420
chr2	88480604	88480604	rs61587957	0.000103143	CM1421
chr2	88440412	88440412	rs139528735	0.00483773	CM1422
chr2	89014728	89014728	rs62157805	3.46095e-07	CM1425
chr2	96007303	96007303	rs11897976	2.93142e-05	CM1437
chr2	97821502	97821502	rs62153870	1.80707e-07	CM1441
chr2	97847929	97847929	rs62153956	3.92812e-08	CM1442
chr2	97959155	97959155	rs368830850	0.0320928	CM1443
chr2	98166664	98166664	rs201065167	7.52124e-08	CM1444
chr2	97822226	97822226	rs9752971	1.68332e-08	CM1445
chr2	101943760	101943760	rs11268065	0.000660896	CM1465
chr2	102323756	102323756	rs62155714	0.010873	CM1469
chr2	102796426	102796426	rs3917331	0.0158206	CM1473
chr2	103028895	103028895	rs4851576	0.00310927	CM1476
chr2	105870779	105870779	rs2679894	2.8116e-16	CM1479
chr2	106398217	106398217	rs17267584	0.00602875	CM1484
chr2	107645291	107645291	rs34466155	0.000109677	CM1488
chr2	109280219	109280219	rs6721527	4.17315e-15	CM1491
chr2	109917804	109917810	rs71996724	0.000108179	CM1492
chr2	109859434	109859434	rs13005715	3.62305e-17	CM1496
chr2	110295138	110295138	rs34482834	7.88712e-06	CM1499
chr2	110784377	110784377	rs113660456	0.0374934	CM1500
chr2	111877673	111877674	rs10708974	1.07285e-11	CM1507
chr2	112375425	112375425	rs10168169	2.69952e-05	CM1508
chr2	112597840	112597840	rs7582980	0.00260377	CM1509
chr2	113528872	113528872	rs10169524	0.00034087	CM1512
chr2	113994417	113994417	rs1110839	0.00907461	CM1519
chr2	114229043	114229044	rs70937223	7.19816e-09	CM1520
chr2	114612965	114612965	rs62171767	7.27766e-06	CM1522
chr2	118671342	118671342	rs1007809	9.20275e-06	CM1525
chr2	121347612	121347612	rs11688682	3.03203e-10	CM1533
chr2	121369472	121369472	rs68117628	0.0377673	CM1534
chr2	121562161	121562161	rs5833853	1.42158e-13	CM1542
chr2	125189434	125189434	rs1543901	0.0278622	CM1549
chr2	128601766	128601766	rs11693759	0.0249714	CM1552
chr2	127907061	127907061	rs6758116	0.03798	CM1554
chr2	128520547	128520547	rs6731093	0.00561815	CM1559
chr2	128587255	128587255	rs75166059	0.00613134	CM1560
chr2	130830286	130830286	rs368743310	0.00928059	CM1568
chr2	133551880	133551880	chr2_133551880_G_GT	0.015133	CM1576
chr2	133732430	133732430	rs893410	1.71211e-07	CM1578
chr2	133903983	133903983	rs12991216	6.77888e-10	CM1579
chr2	134783145	134783145	rs7577910	0.000982583	CM1593
chr2	135284028	135284028	rs479297	0.0423764	CM1599
chr2	141256703	141256703	rs6725967	0.00423253	CM1616
chr2	144560021	144560021	rs11688237	2.35599e-10	CM1621
chr2	150256230	150256230	rs139660661	4.9771e-05	CM1640
chr2	152196074	152196074	rs12989220	1.69677e-05	CM1649
chr2	153292557	153292558	rs34447078	1.9888e-08	CM1653
chr2	153361375	153361375	rs55692468	0.0193977	CM1654
chr2	153398723	153398723	rs12467702	9.97827e-09	CM1655
chr2	153684458	153684458	rs4664617	0.0172129	CM1656
chr2	158157361	158157361	rs3214040	0.00384514	CM1664
chr2	162101261	162101261	rs11678980	1.2625e-07	CM1686
chr2	165558252	165558252	rs12692738	0.000137359	CM1700
chr2	169411442	169411442	rs57601673	0.000231156	CM1710
chr2	169491906	169491906	rs7564698	0.0295717	CM1712
chr2	169632725	169632725	rs4233821	2.69334e-13	CM1714
chr2	172148178	172148178	rs60005616	0.0304002	CM1726
chr2	171690121	171690121	rs2058725	0.0103191	CM1727
chr2	172389261	172389261	rs6734880	1.32255e-10	CM1729
chr2	173071313	173071313	rs13019209	1.43279e-06	CM1731
chr2	173512297	173512297	rs836617	3.08303e-05	CM1737
chr2	173822662	173822662	rs3769249	5.58228e-13	CM1740
chr2	173833960	173833960	rs750373	0.000889	CM1741
chr2	173956541	173956541	rs3769201	5.82223e-07	CM1742
chr2	174931837	174931837	rs2044470	0.000526407	CM1746
chr2	180335198	180335198	rs74939585	0.0196286	CM1775
chr2	182711831	182711831	rs6716583	0.0175661	CM1782
chr2	183893285	183893285	rs2675049	1.18837e-05	CM1787
chr2	185126769	185126769	rs6735475	0.0127994	CM1788
chr2	192040280	192040284	rs10611167	6.37818e-07	CM1810
chr2	192165842	192165842	rs17347499	4.1371e-14	CM1811
chr2	192492612	192492612	rs13415890	4.59696e-09	CM1813
chr2	192608236	192608236	rs111776716	0.016187	CM1814
chr2	196442969	196442969	rs6718998	0.0106584	CM1819
chr2	197127249	197127249	rs17231419	0.0204033	CM1824
chr2	198238073	198238076	chr2_198238073_ATTT_A	0.0406352	CM1834
chr2	207984183	207984183	rs3838564	0.0108033	CM1870
chr2	208114245	208114245	rs1035264	5.42589e-07	CM1873
chr2	211429515	211429515	rs13411696	7.96891e-06	CM1884
chr2	212886345	212886345	rs143707324	4.86097e-09	CM1887
chr2	212973896	212973896	rs74315709	0.0159785	CM1889
chr2	213909647	213909647	rs7585103	2.76526e-11	CM1891
chr2	214029164	214029164	rs13029384	0.0245412	CM1894
chr2	215674371	215674371	rs34732883	0.0134592	CM1900
chr2	216518333	216518333	rs34340189	0.00167384	CM1907
chr2	218680570	218680570	rs2161969	0.0281304	CM1929
chr2	218871968	218871968	rs10173489	2.7165e-08	CM1935
chr2	219138940	219138940	rs4791	0.000250545	CM1938
chr2	219466124	219466125	rs34108594	0.00285749	CM1940
chr2	219861747	219861748	rs368913270	0.0201024	CM1947
chr2	221187725	221187725	rs59821436	0.00736336	CM1949
chr2	224702608	224702608	rs13415642	2.4326e-12	CM1961
chr2	225751293	225751293	rs2304334	8.34119e-06	CM1968
chr2	231482627	231482627	rs34900664	3.41716e-05	CM1986
chr2	232096407	232096407	rs56732024	7.81889e-09	CM1992
chr2	232497660	232497660	rs4973012	5.41239e-06	CM1993
chr2	238991560	238991560	rs2278743	0.0315986	CM2019
chr2	238380266	238380266	rs9973650	3.91241e-05	CM2023
chr2	238662497	238662497	rs200898262	0.000228259	CM2030
chr2	238870234	238870234	rs6738255	0.00235183	CM2031
chr2	239303987	239303987	rs577775	5.09305e-06	CM2034
chr2	239617580	239617586	rs111398986	0.000214941	CM2035
chr2	240241255	240241255	rs925738	2.42715e-13	CM2039
chr2	241830126	241830126	rs12464585	2.80009e-07	CM2049
chr3	1256488	1256488	rs4588344	0.00735277	CM2054
chr3	4632064	4632064	rs9834393	0.0469943	CM2059
chr3	4624458	4624458	rs7642352	1.30223e-06	CM2060
chr3	5179147	5179147	rs56369102	0.00957595	CM2065
chr3	5313079	5313079	rs1039262	0.032605	CM2067
chr3	8671014	8671014	rs1466707	2.03197e-06	CM2074
chr3	8893546	8893546	rs17049654	3.52268e-14	CM2075
chr3	9543642	9543642	rs62246343	0.0116493	CM2078
chr3	9975386	9975386	rs2270894	2.93142e-05	CM2080
chr3	11261357	11261357	rs11709920	0.0110253	CM2084
chr3	12488882	12488882	rs4684854	0.00128772	CM2090
chr3	13610006	13610006	rs13084387	2.12092e-06	CM2096
chr3	14431461	14431461	rs4685151	0.0105504	CM2101
chr3	17047286	17047286	rs9845137	3.44483e-08	CM2118
chr3	24724642	24724642	rs5847302	0.00458369	CM2124
chr3	29014638	29014638	rs10510617	2.81006e-16	CM2132
chr3	30700441	30700441	rs3773636	4.39995e-05	CM2142
chr3	31293423	31293423	rs78096815	1.06193e-09	CM2144
chr3	32062823	32062823	rs78971661	6.649e-06	CM2146
chr3	39302659	39302659	rs79659083	0.0273123	CM2157
chr3	42086751	42086751	rs114978877	0.000411199	CM2164
chr3	42105209	42105209	rs56158038	7.63869e-05	CM2165
chr3	43908243	43908243	rs4082418	2.75383e-10	CM2170
chr3	45986219	45986219	rs3774635	1.83038e-11	CM2177
chr3	46157067	46157067	rs59521415	2.91119e-05	CM2180
chr3	46588700	46588700	rs9883208	1.10665e-05	CM2182
chr3	46507403	46507407	rs10586359	9.94111e-08	CM2183
chr3	53749880	53749880	rs1020821	7.38225e-05	CM2198
chr3	54931562	54931562	rs7616067	1.26187e-07	CM2200
chr3	55085817	55085817	rs358468	0.0491673	CM2201
chr3	58192585	58192585	rs9815775	6.65832e-13	CM2213
chr3	58377226	58377226	rs144635538	4.05675e-09	CM2214
chr3	58783877	58783877	L1_umary_LINE1_595	0.0343878	CM2221
chr3	59740419	59740419	rs1683354	0.000204894	CM2224
chr3	60950660	60950660	rs151284965	0.0224407	CM2232
chr3	62573001	62573001	rs1104168	0.012211	CM2235
chr3	64966992	64966992	rs6804417	0.0233402	CM2244
chr3	65829436	65829436	rs35930869	7.51909e-17	CM2245
chr3	66003182	66003182	rs9810565	0.00978161	CM2248
chr3	66136863	66136863	rs28493255	8.52592e-05	CM2249
chr3	66346834	66346834	rs782746	1.14345e-07	CM2250
chr3	66450259	66450259	rs698503	0.000172784	CM2252
chr3	66464559	66464559	rs1806762	0.0494456	CM2254
chr3	67707910	67707910	rs13068759	7.28815e-12	CM2258
chr3	69416930	69416930	rs80110568	3.07024e-05	CM2263
chr3	69471952	69471952	rs80030702	3.07375e-10	CM2265
chr3	69772104	69772104	rs13070858	1.47345e-08	CM2266
chr3	71208815	71208815	rs9840529	6.62564e-13	CM2272
chr3	75368478	75368478	rs77386079	0.000124907	CM2286
chr3	75949617	75949617	rs56950007	2.66531e-06	CM2289
chr3	78834824	78834824	rs35891410	0.0492046	CM2296
chr3	81257186	81257186	rs1545746	0.0134823	CM2297
chr3	88773857	88773858	rs35125133	7.61974e-06	CM2306
chr3	98383562	98383562	rs34211178	3.20655e-17	CM2313
chr3	99130422	99130422	rs2700608	4.11068e-06	CM2317
chr3	99205801	99205801	rs2458510	5.67525e-06	CM2318
chr3	99622102	99622102	rs11425482	4.93531e-16	CM2325
chr3	100229906	100229906	rs199513079	5.24497e-07	CM2329
chr3	100692009	100692009	rs1449321	2.78783e-05	CM2334
chr3	105675664	105675665	rs201775215	0.046493	CM2347
chr3	107727645	107727645	rs709442	0.0385259	CM2352
chr3	109281336	109281336	rs12637940	0.000213257	CM2356
chr3	109524067	109524067	rs1474208	0.0430776	CM2359
chr3	111019209	111019209	rs9828332	9.0068e-11	CM2360
chr3	115708825	115708825	rs61025769	0.0155497	CM2376
chr3	118915562	118915562	rs11709534	0.015245	CM2388
chr3	120157112	120157113	rs10715632	0.000166328	CM2393
chr3	123404711	123404711	rs820371	0.0405753	CM2409
chr3	124382676	124382676	rs231601	1.75471e-07	CM2417
chr3	124420102	124420102	rs2173852	0.000294425	CM2418
chr3	126684607	126684607	rs9857890	0.0127076	CM2422
chr3	126653053	126653053	rs6439029	5.60788e-06	CM2424
chr3	127779944	127779944	rs2335771	0.000856571	CM2427
chr3	129106800	129106800	rs11389952	0.00129836	CM2433
chr3	129111702	129111702	rs116261695	0.00141616	CM2434
chr3	129174741	129174744	rs147682642	0.0122197	CM2435
chr3	129124891	129124892	chr3_129124891_TA_T	0.0458678	CM2436
chr3	129814863	129814863	rs9758049	5.7836e-11	CM2437
chr3	131626991	131626991	rs1225004	2.39593e-13	CM2448
chr3	131513110	131513110	rs922505	0.00782565	CM2449
chr3	134032225	134032225	rs9881242	0.00143781	CM2454
chr3	134143919	134143919	rs16841638	0.0377499	CM2455
chr3	134307734	134307734	rs7645295	1.15947e-09	CM2457
chr3	136105895	136105895	rs111273833	0.000119737	CM2462
chr3	137783700	137783700	rs179282	1.40968e-05	CM2465
chr3	141031925	141031925	rs78057979	0.00156502	CM2474
chr3	141171190	141171190	rs13059128	0.0270214	CM2478
chr3	141595527	141595527	rs11539489	0.0229074	CM2479
chr3	142876633	142876633	rs1449866	9.0129e-05	CM2481
chr3	143023597	143023597	rs7428843	8.41439e-11	CM2483
chr3	149105824	149105824	rs4130915	0.00108876	CM2501
chr3	149300347	149300347	chr3_149300347_T_TA	5.52283e-05	CM2502
chr3	150946875	150946875	rs2904431	0.00544585	CM2509
chr3	151745257	151745257	rs7647108	1.08572e-12	CM2514
chr3	151909566	151909566	rs2037381	0.0190695	CM2516
chr3	155897633	155897633	rs4679763	1.44616e-13	CM2529
chr3	156285740	156285740	rs9840361	0.00258443	CM2531
chr3	156337406	156337406	rs11428421	0.0450045	CM2532
chr3	158778092	158778092	rs7643629	1.43434e-05	CM2539
chr3	159744277	159744277	rs2936300	1.71272e-09	CM2540
chr3	160258869	160258869	rs56156703	0.00830292	CM2543
chr3	161125305	161125305	rs336561	2.83734e-10	CM2550
chr3	162353360	162353360	rs143574114	0.00452284	CM2553
chr3	169181582	169181582	rs3817581	0.0113921	CM2561
chr3	170290926	170290926	rs35150448	0.000108179	CM2565
chr3	171500277	171500277	rs72622536	1.5823e-08	CM2572
chr3	178111553	178111553	rs282866	0.00011232	CM2590
chr3	182451950	182451950	rs2687801	1.24183e-07	CM2596
chr3	182862740	182862740	rs77611354	0.00101776	CM2598
chr3	183533175	183533175	rs2606222	0.0139932	CM2602
chr3	184177368	184177368	rs6414508	0.00169086	CM2607
chr3	185992599	185992599	rs6444121	0.015245	CM2610
chr3	186140691	186140691	rs145076255	0.00287201	CM2611
chr3	187597971	187597971	rs6797864	1.47349e-13	CM2616
chr3	190202230	190202230	rs77088262	0.00927613	CM2632
chr3	190104855	190104855	rs1425115	0.000102141	CM2633
chr3	190731922	190731922	rs150474612	0.00846082	CM2636
chr3	192615699	192615699	rs11721048	1.80719e-09	CM2644
chr3	192657265	192657265	rs2886874	1.72789e-08	CM2645
chr3	193532894	193532894	rs750776	0.0051759	CM2646
chr3	194248677	194248679	chr3_194248677_TTC_T	1.30486e-07	CM2653
chr3	194320069	194320069	rs9871748	1.50005e-11	CM2656
chr3	194841032	194841032	rs9831160	0.0100642	CM2657
chr3	194841032	194841032	rs9831160	0.000137359	CM2658
chr3	194872824	194872824	rs58381781	3.09981e-06	CM2661
chr3	195338127	195338127	rs13303068	0.000630526	CM2664
chr3	195496129	195496129	rs2688492	0.00971057	CM2665
chr3	196506153	196506153	rs9325377	0.0226631	CM2667
chr3	197215230	197215230	rs2256194	2.12959e-09	CM2670
chr4	4541884	4541885	rs34701157	0.0458542	CM2693
chr4	5640269	5640269	rs35414581	0.000139453	CM2699
chr4	6676524	6676524	rs7662452	7.39684e-11	CM2703
chr4	7241122	7241122	rs13102284	0.0112279	CM2704
chr4	7978632	7978632	rs142711022	0.0390783	CM2711
chr4	9377114	9377114	rs34301346	3.49152e-06	CM2717
chr4	10054787	10054787	rs7663448	3.59494e-07	CM2719
chr4	15755905	15755905	rs868763	2.56175e-06	CM2742
chr4	24024057	24024057	rs7676049	1.13814e-05	CM2751
chr4	24644768	24644768	rs58596218	3.38018e-10	CM2752
chr4	25329040	25329040	rs2324672	1.43134e-09	CM2755
chr4	25401800	25401800	rs10016263	5.61023e-07	CM2756
chr4	28349509	28349509	rs1472420	0.00698452	CM2765
chr4	36502394	36502394	rs6838126	9.5775e-06	CM2776
chr4	37552674	37552674	rs11737127	0.00644705	CM2777
chr4	38031790	38031790	rs6820715	8.34495e-16	CM2779
chr4	38916914	38916914	rs4240248	0.000625861	CM2787
chr4	40330574	40330574	rs62302171	0.000192341	CM2794
chr4	40605504	40605504	rs4861279	2.72027e-13	CM2795
chr4	40966515	40966515	rs13112241	0.0257256	CM2796
chr4	41048673	41048673	rs62413768	2.4961e-06	CM2797
chr4	41348998	41348998	rs55981721	4.35897e-05	CM2799
chr4	41348998	41348998	rs55981721	0.000992681	CM2800
chr4	42331460	42331460	rs74925729	0.0257176	CM2801
chr4	47598298	47598298	rs17462424	1.24552e-09	CM2812
chr4	48073300	48073300	rs875179	0.000415272	CM2813
chr4	48177588	48177588	rs7671720	1.41481e-17	CM2814
chr4	48334171	48334171	rs57233179	0.000129992	CM2815
chr4	48981658	48981658	rs13141488	1.31701e-05	CM2818
chr4	55147769	55147769	rs2291591	0.028807	CM2830
chr4	57918986	57918986	rs17087436	0.000466359	CM2844
chr4	57942700	57942700	rs1718847	9.2755e-10	CM2845
chr4	58234856	58234856	rs11932590	0.00101884	CM2848
chr4	58723508	58723508	rs375783569	0.0105838	CM2850
chr4	59684076	59684076	rs4596310	5.47132e-06	CM2851
chr4	68551056	68551056	rs6819135	5.78092e-11	CM2856
chr4	69354350	69354350	rs34109652	0.000268956	CM2859
chr4	69991194	69991194	rs57102579	1.78185e-10	CM2862
chr4	70285431	70285431	rs62307236	6.59967e-09	CM2863
chr4	70651279	70651279	rs6817772	1.1276e-05	CM2864
chr4	71401191	71401191	rs28863509	2.123e-11	CM2866
chr4	71992629	71992629	rs2840075	4.24125e-08	CM2870
chr4	71988030	71988034	rs10611413	5.50465e-05	CM2871
chr4	72004610	72004610	rs1965944	0.0378359	CM2875
chr4	75329971	75329971	rs1691276	0.0149291	CM2889
chr4	76693013	76693013	rs324713	1.82702e-09	CM2895
chr4	77625879	77625879	rs344124	1.2105e-09	CM2898
chr4	77725472	77725472	rs9307184	1.21509e-06	CM2901
chr4	79452722	79452722	rs62310310	0.0153104	CM2904
chr4	79468100	79468100	rs55744024	1.01186e-08	CM2905
chr4	80963952	80963952	rs6821375	7.30299e-08	CM2908
chr4	80991425	80991425	rs17509802	5.17935e-10	CM2909
chr4	80988744	80988744	rs17509683	0.0270585	CM2911
chr4	80995881	80995881	rs6828528	0.00334148	CM2912
chr4	81063809	81063810	rs145900388	7.4381e-06	CM2915
chr4	81289578	81289578	rs1458041	0.000205536	CM2917
chr4	84423038	84423038	rs28653564	5.19771e-10	CM2933
chr4	88697313	88697313	rs2616266	0.00787832	CM2947
chr4	88749845	88749845	rs10029761	0.0364112	CM2948
chr4	89721604	89721604	rs12642973	0.00116814	CM2954
chr4	89860819	89860819	rs7660385	0.0367125	CM2955
chr4	90741773	90741773	rs2619341	0.000563555	CM2963
chr4	95276533	95276533	rs10006191	0.00100587	CM2967
chr4	95307774	95307774	rs9993740	0.00920374	CM2968
chr4	95521358	95521358	rs12648941	3.37239e-15	CM2972
chr4	102079676	102079676	rs2695213	1.36289e-12	CM2986
chr4	102774880	102774880	rs1345568	4.80681e-09	CM2988
chr4	103619336	103619336	rs227377	3.56431e-12	CM2993
chr4	103622568	103622568	rs201903300	0.0125218	CM2994
chr4	107149499	107149499	rs35435051	0.000312492	CM3002
chr4	107243454	107243454	rs11432155	0.00105633	CM3003
chr4	111002172	111002172	rs143325958	0.00580942	CM3011
chr4	111514639	111514639	rs10021629	0.0351402	CM3014
chr4	112325642	112325642	rs2715014	0.0246774	CM3017
chr4	112831080	112831080	rs111357285	1.98647e-10	CM3018
chr4	114355562	114355562	rs2882987	2.60491e-07	CM3022
chr4	119876900	119876902	rs33972153	7.34273e-17	CM3036
chr4	120455474	120455480	chr4_120455474_GAGAATT_G	8.9245e-07	CM3039
chr4	122895965	122895965	rs11722119	3.91055e-07	CM3041
chr4	125864597	125864597	rs11733185	3.14799e-06	CM3049
chr4	130122236	130122236	rs56144514	0.0191823	CM3053
chr4	130125416	130125416	rs71633746	0.0196286	CM3055
chr4	139571887	139571887	rs4863581	3.10578e-14	CM3068
chr4	139845485	139845485	rs11729346	0.00511729	CM3070
chr4	140637351	140637351	rs34016766	9.28833e-16	CM3072
chr4	141773937	141773937	rs11731148	0.02541	CM3080
chr4	142331333	142331333	rs6817696	0.00029245	CM3083
chr4	142692241	142692241	rs1389099	0.0377878	CM3085
chr4	143823839	143823839	rs1441413	0.00404193	CM3086
chr4	145522713	145522714	chr4_145522713_CA_C	0.0443663	CM3096
chr4	147878581	147878581	rs1437266	4.21932e-09	CM3103
chr4	150538194	150538194	rs2654823	9.68271e-10	CM3120
chr4	151259764	151259764	rs12711271	0.00103873	CM3123
chr4	152801922	152801922	rs715947	1.03424e-13	CM3126
chr4	152957898	152957898	rs7695495	0.00209763	CM3128
chr4	153012030	153012030	rs12649261	1.51681e-09	CM3130
chr4	154002087	154002087	rs7663090	1.61619e-08	CM3135
chr4	154254516	154254516	rs72729647	0.0338736	CM3137
chr4	154684906	154684906	rs55850399	3.99928e-06	CM3140
chr4	155681792	155681792	rs156554	0.0135045	CM3142
chr4	156738125	156738125	rs17033587	0.0150209	CM3146
chr4	157519096	157519096	rs1521696	0.0289631	CM3148
chr4	158436263	158436263	rs11942085	0.000114557	CM3154
chr4	165156252	165156252	rs12510089	0.000294425	CM3165
chr4	169420700	169420700	rs10642598	0.0166124	CM3176
chr4	169815472	169815472	rs2047633	0.00968775	CM3179
chr4	170331972	170331972	rs6831487	2.15364e-10	CM3180
chr4	170285766	170285766	rs6553433	0.0049045	CM3181
chr4	170888672	170888672	rs6553480	0.0131262	CM3182
chr4	171596951	171596951	rs28728039	0.00331526	CM3184
chr4	174952201	174952201	rs2196375	0.000235935	CM3198
chr4	175110970	175110970	rs12643048	2.49319e-15	CM3202
chr4	177469850	177469850	rs10019727	0.00391786	CM3211
chr4	183166980	183166980	rs7656126	8.79011e-08	CM3224
chr4	183514227	183514227	rs10002568	0.00351292	CM3225
chr4	183732363	183732363	rs4862098	1.9857e-06	CM3226
chr4	184355738	184355738	rs4997349	1.36713e-08	CM3230
chr4	184557228	184557228	rs6845128	1.92842e-05	CM3231
chr4	185086781	185086781	rs2310043	0.00106039	CM3234
chr4	186401713	186401713	rs6846185	0.0197211	CM3237
chr4	187123784	187123784	rs6552962	8.48716e-05	CM3242
chr4	187757228	187757228	rs12505109	2.21202e-11	CM3243
chr5	9082519	9082519	rs1505063	1.35733e-08	CM3259
chr5	9440920	9440920	rs268533	1.96224e-08	CM3263
chr5	9523772	9523772	rs464975	0.0242595	CM3264
chr5	10699878	10699878	rs3842028	3.66251e-14	CM3272
chr5	15022112	15022112	rs7727670	0.0126731	CM3279
chr5	16999792	16999792	rs7714749	1.8442e-05	CM3286
chr5	31373300	31373300	rs6872363	9.03765e-11	CM3306
chr5	31964983	31964983	rs10940986	0.0135333	CM3307
chr5	32252395	32252395	rs1123329	0.0269677	CM3311
chr5	32522994	32522994	rs17439827	0.000816707	CM3313
chr5	33399561	33399561	rs17550602	1.92493e-10	CM3318
chr5	33399561	33399561	rs17550602	0.00405242	CM3321
chr5	33470851	33470851	rs55685444	1.3841e-05	CM3322
chr5	33660468	33660468	rs34234503	3.90845e-06	CM3323
chr5	33828203	33828203	rs977842	3.84792e-10	CM3326
chr5	34704282	34704282	rs13172326	0.00199301	CM3331
chr5	35151301	35151301	rs1609785	0.01755	CM3335
chr5	35259361	35259361	rs10037112	5.94291e-07	CM3336
chr5	35360450	35360450	rs26191	0.0280192	CM3337
chr5	37748954	37748954	rs138210978	0.0229551	CM3345
chr5	49903911	49903911	rs67955231	5.72397e-05	CM3368
chr5	49940882	49940884	rs199821817	0.000181819	CM3369
chr5	51889155	51889155	rs34205611	0.00143225	CM3374
chr5	52050444	52050444	rs17207896	3.10578e-14	CM3375
chr5	52135543	52135543	rs6867399	0.0297277	CM3377
chr5	54063123	54063123	rs4572962	1.9079e-08	CM3390
chr5	54445273	54445273	rs336089	9.09074e-13	CM3394
chr5	54940159	54940180	rs60631829	3.11784e-16	CM3397
chr5	55356306	55356306	rs62363943	9.85819e-08	CM3398
chr5	55545859	55545859	rs13160933	0.0184886	CM3399
chr5	55597092	55597092	rs158670	2.86532e-14	CM3402
chr5	55753822	55753822	rs148833159	0.0146651	CM3403
chr5	58814019	58814025	rs149421329	0.0216815	CM3417
chr5	63942050	63942050	rs5868385	3.88394e-07	CM3425
chr5	64084524	64084524	rs9291825	1.56815e-06	CM3426
chr5	64997801	64997801	rs27149	4.37938e-10	CM3434
chr5	66499478	66499478	rs6864699	0.000422344	CM3439
chr5	66936418	66936418	rs12521113	0.046151	CM3440
chr5	67751221	67751221	rs42905	0.0044806	CM3441
chr5	71126698	71126698	rs2721771	3.76844e-08	CM3444
chr5	72708535	72708535	rs80341292	1.54116e-10	CM3454
chr5	74329502	74329502	rs35839338	0.0103482	CM3459
chr5	73842811	73842811	rs9293630	4.12236e-17	CM3460
chr5	74844362	74844362	rs4704228	1.49121e-11	CM3465
chr5	76071779	76071779	rs466336	0.000479073	CM3475
chr5	76239806	76239806	rs1651090	2.12959e-09	CM3477
chr5	77710780	77710781	rs11318423	2.42215e-07	CM3481
chr5	80315929	80315929	rs9293829	0.0318328	CM3488
chr5	81786365	81786365	rs1501657	2.65061e-12	CM3490
chr5	82812442	82812442	rs308359	0.0206349	CM3493
chr5	83221280	83221280	rs10462406	2.56429e-06	CM3495
chr5	94746513	94746513	rs6870030	0.00106082	CM3514
chr5	95177498	95177498	chr5_95177498_T_TTGCACAGTGCACAG	1.11401e-05	CM3516
chr5	95955201	95955201	rs2611720	1.11444e-08	CM3521
chr5	97162711	97162711	rs7725704	0.0239257	CM3524
chr5	99966485	99966485	rs281549	4.91435e-10	CM3535
chr5	100057207	100057207	rs1982316	0.0337331	CM3537
chr5	106551448	106551448	rs1363313	2.55712e-09	CM3548
chr5	106700940	106700940	rs17345424	0.0193612	CM3549
chr5	106757497	106757497	rs35309302	6.59567e-05	CM3550
chr5	107901927	107901927	rs4957770	1.58038e-06	CM3552
chr5	112369995	112369995	rs7447818	0.00144892	CM3562
chr5	112680337	112680337	rs1116547	1.27524e-05	CM3566
chr5	114432427	114432427	rs5870636	9.83374e-10	CM3573
chr5	115465405	115465407	rs201207926	1.51878e-06	CM3579
chr5	116763098	116763098	ALU_umary_ALU_4607	0.00469686	CM3581
chr5	122553980	122553980	rs11949152	0.0494324	CM3590
chr5	124929708	124929708	rs330351	8.27249e-12	CM3594
chr5	125686774	125686774	rs17154446	0.000831688	CM3595
chr5	127635514	127635514	rs168860	6.31379e-05	CM3601
chr5	129628515	129628515	rs10478918	1.47139e-06	CM3606
chr5	131985990	131985990	rs77143352	2.88539e-07	CM3617
chr5	132579659	132579659	rs11741756	2.10802e-07	CM3618
chr5	133389820	133389820	rs247467	5.53071e-10	CM3620
chr5	134773951	134773951	rs11242246	1.85948e-10	CM3625
chr5	134783254	134783254	rs13154143	0.0165581	CM3626
chr5	135335229	135335229	rs10079806	1.0418e-09	CM3629
chr5	136004552	136004552	rs2188467	2.42637e-09	CM3631
chr5	136530514	136530514	rs13169806	4.54048e-07	CM3632
chr5	137934571	137934571	rs10793825	8.18343e-15	CM3643
chr5	138036255	138036255	rs10059749	0.0172615	CM3644
chr5	137995130	137995130	rs11950133	8.24217e-11	CM3645
chr5	138735606	138735606	rs4835654	1.10037e-16	CM3650
chr5	139303341	139303341	rs17118539	0.0160389	CM3655
chr5	141212082	141212082	rs11950307	0.00965187	CM3661
chr5	148844793	148844793	rs35553545	1.18163e-09	CM3696
chr5	149667278	149667278	rs4958869	0.02541	CM3702
chr5	150591153	150591153	rs10038871	0.0347293	CM3712
chr5	151047720	151047720	rs3836865	0.0201633	CM3713
chr5	152864072	152864072	rs930101	4.00779e-05	CM3717
chr5	153261263	153261263	rs60358655	0.00432046	CM3718
chr5	153261263	153261263	rs60358655	3.57069e-05	CM3719
chr5	153582454	153582454	rs34164492	3.76408e-15	CM3720
chr5	153665948	153665948	rs55996412	0.00088458	CM3721
chr5	156185400	156185401	rs3839272	0.00194784	CM3726
chr5	156457857	156457857	rs34409737	7.56155e-10	CM3727
chr5	157068610	157068610	rs145874448	0.0161656	CM3730
chr5	156962144	156962144	rs6866363	0.000647785	CM3734
chr5	157011631	157011633	rs145891966	0.0294655	CM3736
chr5	157547077	157547077	rs716376	1.10951e-10	CM3737
chr5	157878049	157878049	rs10069648	3.10578e-14	CM3739
chr5	169413905	169413905	rs6890813	0.00046408	CM3776
chr5	169395484	169395484	rs17561105	1.13366e-11	CM3777
chr5	169394845	169394845	rs6883231	0.0270214	CM3778
chr5	169549409	169549409	rs141587449	0.0134425	CM3779
chr5	170345407	170345407	rs111942325	0.00198765	CM3783
chr5	171569412	171569412	rs6892814	9.20275e-06	CM3789
chr5	172980660	172980660	rs61653086	2.123e-11	CM3800
chr5	176799992	176799992	rs10051765	3.20655e-17	CM3810
chr5	178079970	178079970	rs34893037	2.43012e-08	CM3814
chr5	178685902	178685902	rs13169156	3.89039e-16	CM3816
chr6	625549	625549	rs2294668	0.0392081	CM3825
chr6	3036873	3036873	rs7738629	0.0125257	CM3836
chr6	4550572	4550572	rs403448	0.0152125	CM3846
chr6	5110823	5110823	rs452908	5.82447e-10	CM3848
chr6	6869898	6869898	rs11243125	0.000840668	CM3855
chr6	6851439	6851439	rs4960252	1.77267e-08	CM3857
chr6	8085551	8085552	rs75193756	0.00146527	CM3865
chr6	13212716	13212717	rs72544759	0.0288317	CM3888
chr6	13512509	13512509	rs2841532	3.84792e-10	CM3890
chr6	14086583	14086583	rs1028324	0.00630076	CM3895
chr6	15636388	15636388	rs70996562	0.00870408	CM3906
chr6	17261114	17261114	rs199790033	0.012211	CM3914
chr6	17466909	17466909	rs714399	0.000256037	CM3918
chr6	18346798	18346798	rs2876478	0.0187562	CM3921
chr6	18395231	18395231	rs7768691	0.0028284	CM3922
chr6	18399750	18399750	rs2296198	5.73666e-09	CM3923
chr6	19207407	19207408	chr6_19207407_TA_T	0.0445184	CM3925
chr6	21839431	21839431	rs6919545	0.00583553	CM3933
chr6	22043658	22043658	rs196033	2.44861e-12	CM3936
chr6	23965792	23965792	rs72842349	0.0231087	CM3939
chr6	24987147	24987148	rs11358710	4.90176e-07	CM3946
chr6	25310085	25310085	rs2744297	1.40391e-06	CM3949
chr6	25105361	25105361	rs302988	0.0363002	CM3950
chr6	29702206	29702206	rs2844833	0.0049045	CM3961
chr6	29909044	29909044	rs28749141	8.51589e-11	CM3962
chr6	29910478	29910478	rs9260127	3.85525e-10	CM3964
chr6	30701532	30701533	chr6_30701532_AG_A	0.000521867	CM3966
chr6	30774239	30774239	rs13203124	0.000144883	CM3969
chr6	30920890	30920890	rs2240804	5.57647e-08	CM3971
chr6	31007968	31007968	rs2517551	2.03197e-06	CM3972
chr6	31089037	31089037	chr6_31089037_G_C	2.80993e-10	CM3973
chr6	31312538	31312538	rs2854008	4.19655e-05	CM3975
chr6	31444174	31444174	rs115363051	0.0387022	CM3976
chr6	31462248	31462248	rs3130924	2.4586e-06	CM3977
chr6	31532519	31532520	rs111584145	6.67104e-05	CM3978
chr6	32337150	32337150	chr6_32337150_A_ATT	1.0227e-05	CM3984
chr6	32526944	32526944	rs28374500	2.10462e-08	CM3985
chr6	32566880	32566880	rs9281912	5.84632e-09	CM3986
chr6	32592142	32592142	rs9271638	8.66166e-09	CM3987
chr6	33290872	33290872	rs3106194	3.26786e-12	CM3989
chr6	33606731	33606731	rs55642707	0.0114208	CM3993
chr6	33875504	33875504	rs942508	2.827e-06	CM3997
chr6	34762123	34762123	rs112820943	1.64279e-07	CM3999
chr6	34969205	34969205	rs35556355	0.0298063	CM4000
chr6	35395010	35395010	rs3734254	2.19692e-06	CM4003
chr6	35465786	35465786	rs1051952	6.16178e-13	CM4007
chr6	35527557	35527557	rs58062737	0.00204362	CM4008
chr6	36343151	36343151	rs2071794	0.00405242	CM4011
chr6	36703095	36703095	rs236448	7.96891e-06	CM4012
chr6	36974872	36974872	rs11967185	5.52171e-13	CM4018
chr6	38755653	38755653	rs1738247	4.0434e-05	CM4027
chr6	39711949	39711949	rs302549	0.000397179	CM4031
chr6	39891623	39891623	rs2984661	0.00458294	CM4034
chr6	40903072	40903072	rs73423144	0.0054925	CM4037
chr6	40903072	40903072	rs73423144	2.51505e-05	CM4038
chr6	42176749	42176749	rs55788550	1.92543e-09	CM4041
chr6	42653140	42653143	rs35766065	3.53363e-07	CM4046
chr6	43124906	43124906	rs7771976	0.0297966	CM4048
chr6	43408466	43408466	rs2794264	0.000643668	CM4049
chr6	43863764	43863764	rs4236085	2.56847e-15	CM4051
chr6	44546869	44546869	rs326808	1.24161e-06	CM4055
chr6	44752003	44752003	rs12208621	3.07269e-09	CM4057
chr6	46019116	46019116	rs10948273	0.0313684	CM4068
chr6	48013451	48013451	rs332581	0.000127001	CM4074
chr6	48281850	48281850	rs35448339	7.94397e-11	CM4076
chr6	52476687	52476687	rs74658258	0.00396111	CM4081
chr6	53289630	53289630	rs1356552	0.0274499	CM4085
chr6	54756495	54756495	rs10485136	0.0385259	CM4089
chr6	55986344	55986344	chr6_55986344_T_G	0.00046408	CM4092
chr6	62700216	62700216	rs2020076	0.0239142	CM4104
chr6	64119626	64119626	rs114406949	0.0458202	CM4105
chr6	64909624	64909625	rs137910520	7.23333e-12	CM4106
chr6	70578928	70578929	rs34233318	0.0223634	CM4114
chr6	74449723	74449723	rs35027042	0.000346616	CM4128
chr6	75975438	75975439	rs11302534	0.0202113	CM4131
chr6	76027913	76027913	rs7772989	2.77854e-07	CM4132
chr6	78176555	78176555	rs1213365	0.00187016	CM4137
chr6	81527453	81527453	rs75226695	7.35605e-05	CM4140
chr6	82599777	82599777	rs1931655	5.031e-07	CM4144
chr6	83654000	83654000	rs62430491	0.000541387	CM4149
chr6	85034467	85034467	chr6_85034467_T_TGAAA	0.0206597	CM4152
chr6	84935866	84935866	rs9449851	0.00214773	CM4153
chr6	86062044	86062044	rs7745109	0.00396934	CM4155
chr6	85584689	85584689	rs140986970	0.0303804	CM4157
chr6	90638553	90638553	rs1065272	1.14496e-05	CM4167
chr6	96572628	96572628	rs6571057	0.00317691	CM4176
chr6	99437566	99437566	rs2747734	0.00121916	CM4179
chr6	102229708	102229709	rs138560488	0.00655606	CM4184
chr6	105312478	105312478	rs9486026	0.0319791	CM4188
chr6	105142926	105142926	rs9499925	5.09349e-08	CM4189
chr6	106742931	106742932	rs57374154	0.000838494	CM4199
chr6	106984120	106984120	rs783402	4.57318e-08	CM4200
chr6	107657318	107657318	rs2500571	1.7638e-15	CM4204
chr6	108153445	108153445	rs7754063	0.0240643	CM4208
chr6	108449212	108449212	rs4245535	3.64945e-06	CM4209
chr6	109948869	109948869	rs34218860	3.20005e-08	CM4215
chr6	110107517	110107517	rs9885672	0.0182372	CM4216
chr6	112366386	112366386	rs7756408	0.000116409	CM4231
chr6	112475643	112475643	rs12196086	6.83801e-05	CM4232
chr6	112473651	112473651	rs12192292	1.00863e-08	CM4233
chr6	111952375	111952375	rs1573741	0.0192704	CM4236
chr6	113743397	113743397	rs4945946	3.51459e-07	CM4239
chr6	116571030	116571030	rs35902552	0.042376	CM4247
chr6	116625325	116625325	rs6904698	0.0118569	CM4252
chr6	117818911	117818911	rs929057	0.00105523	CM4255
chr6	119855307	119855307	rs62418739	0.00961099	CM4261
chr6	119950204	119950204	rs10782195	2.08648e-09	CM4263
chr6	121961007	121961007	rs58289271	0.0207934	CM4268
chr6	129661369	129661369	rs11154471	9.26893e-13	CM4281
chr6	130771125	130771125	rs2209151	0.00118464	CM4284
chr6	132431710	132431711	chr6_132431710_CT_C	0.0377089	CM4292
chr6	132466084	132466084	rs1321266	3.38942e-15	CM4293
chr6	132705804	132705804	rs9375880	0.0350083	CM4295
chr6	133266920	133266920	rs6903418	0.0103264	CM4299
chr6	134975748	134975748	rs4349824	3.03601e-12	CM4307
chr6	135203779	135203779	rs9389237	7.08382e-09	CM4308
chr6	135477337	135477337	rs7765438	3.34181e-14	CM4309
chr6	135514558	135514558	rs210798	0.000278413	CM4318
chr6	137924830	137924830	rs646618	0.0291811	CM4325
chr6	138869568	138869568	rs4620141	0.0259127	CM4333
chr6	139044135	139044135	rs4896392	1.91767e-10	CM4338
chr6	147136762	147136766	rs372518141	0.033811	CM4365
chr6	148446176	148446176	rs12207492	0.0408789	CM4369
chr6	148645673	148645673	rs7768995	1.41635e-10	CM4370
chr6	150077489	150077489	rs5880848	0.0333676	CM4378
chr6	150594272	150594272	rs789480	0.00469686	CM4381
chr6	150725664	150725664	rs11541678	0.0223783	CM4383
chr6	151740967	151740967	rs9371518	0.0055529	CM4386
chr6	155590809	155590809	rs9322507	8.15589e-18	CM4405
chr6	155843046	155843046	rs2181068	2.65828e-07	CM4408
chr6	156683361	156683361	rs9397296	0.000178969	CM4412
chr6	158376921	158376921	rs140062711	0.00476327	CM4418
chr6	160250707	160250707	rs11758483	2.26098e-05	CM4426
chr6	163782558	163782558	chr6_163782558_C_CAGGTAATT	0.00220308	CM4442
chr6	166779464	166779464	rs12205572	3.22654e-05	CM4452
chr6	167009027	167009027	rs9366031	0.000310624	CM4454
chr6	167619630	167619630	rs138156961	0.000118587	CM4457
chr6	167730924	167730924	rs11426611	0.000134041	CM4458
chr6	168533451	168533451	rs1565441	0.0020639	CM4462
chr7	964936	964937	rs58442607	0.035077	CM4477
chr7	964394	964394	rs13231160	0.0145508	CM4478
chr7	2795882	2795882	rs798498	3.88211e-09	CM4481
chr7	11282387	11282387	rs4620184	4.1497e-06	CM4500
chr7	12685042	12685042	rs10255616	0.0254788	CM4502
chr7	14794214	14794214	rs56127930	2.3646e-06	CM4506
chr7	14857560	14857560	rs58195416	8.38313e-08	CM4507
chr7	16763571	16763571	rs6958513	0.0126731	CM4512
chr7	16764080	16764080	rs6959312	0.0060335	CM4513
chr7	17814051	17814051	rs2537592	9.26893e-13	CM4522
chr7	19049388	19049388	rs2107595	0.00747122	CM4525
chr7	22535807	22535807	rs60940096	0.00823723	CM4536
chr7	22906899	22906899	rs7781055	9.60466e-06	CM4540
chr7	24781792	24781792	rs2237324	1.99821e-06	CM4548
chr7	24907316	24907316	rs55965716	1.80529e-13	CM4551
chr7	26146351	26146351	rs916963	5.8156e-12	CM4557
chr7	27316483	27316483	rs34147220	0.00234943	CM4562
chr7	28348386	28348386	rs6955393	4.39995e-05	CM4565
chr7	30929352	30929352	rs6462229	0.000231847	CM4577
chr7	35750415	35750415	rs17679244	9.85925e-06	CM4600
chr7	36331782	36331782	rs196604	3.49979e-07	CM4602
chr7	38358102	38358102	rs2240844	1.70388e-06	CM4609
chr7	39865618	39865618	rs4644142	1.30223e-06	CM4613
chr7	40958059	40958059	rs11420813	0.00629197	CM4619
chr7	42149311	42149311	rs1125413	1.16381e-07	CM4632
chr7	42768453	42768453	rs75744628	0.000827763	CM4634
chr7	43643270	43643270	rs7793059	1.71611e-05	CM4638
chr7	43705475	43705475	rs969560	3.1294e-11	CM4639
chr7	44545725	44545725	rs6954481	1.44821e-05	CM4643
chr7	46758465	46758465	rs371185433	0.000675624	CM4647
chr7	47556586	47556586	rs74829050	0.000108179	CM4650
chr7	47690398	47690398	rs2347990	0.00377002	CM4657
chr7	47981235	47981235	rs2686828	2.68743e-07	CM4661
chr7	48085802	48085802	rs2708851	3.56431e-12	CM4663
chr7	55228379	55228379	rs17336765	0.00127559	CM4676
chr7	55856799	55856799	rs9642404	0.0232232	CM4680
chr7	64836830	64836830	rs55798222	4.02967e-08	CM4691
chr7	65981581	65981582	rs34061315	0.0313028	CM4698
chr7	65974171	65974171	rs2901208	8.18343e-15	CM4699
chr7	66482088	66482088	rs4626481	0.000371963	CM4700
chr7	66613561	66613561	rs10277585	1.02882e-09	CM4701
chr7	70205048	70205048	rs7777347	1.3761e-06	CM4707
chr7	73810663	73810663	rs34965815	7.10513e-10	CM4713
chr7	75852140	75852140	rs1894760	0.000297416	CM4720
chr7	76131695	76131695	rs4728775	1.9308e-05	CM4721
chr7	76239703	76239703	rs150952334	7.43877e-14	CM4723
chr7	76639314	76639315	rs66927446	8.19486e-10	CM4725
chr7	77038945	77038945	rs2190097	1.75991e-08	CM4726
chr7	79097335	79097337	rs143084070	3.45099e-08	CM4728
chr7	92657034	92657034	rs10953083	2.45727e-09	CM4755
chr7	94021475	94021475	rs3763469	5.82223e-07	CM4759
chr7	97993330	97993330	rs34058753	1.79893e-07	CM4767
chr7	98724730	98724730	rs12531875	0.00199706	CM4771
chr7	99632982	99632982	rs1133790	1.37346e-18	CM4775
chr7	101363677	101363677	rs11981335	1.36615e-05	CM4779
chr7	101736506	101736516	rs10570840	1.75814e-08	CM4781
chr7	101906354	101906354	rs10245356	5.75672e-05	CM4785
chr7	105614967	105614968	rs11335198	1.99929e-07	CM4793
chr7	106091339	106091339	rs6974586	1.24141e-13	CM4797
chr7	107834075	107834075	rs2191046	0.00266891	CM4804
chr7	110179847	110179847	rs56407337	0.000108179	CM4805
chr7	117451124	117451124	rs6973399	6.04241e-08	CM4821
chr7	117451124	117451124	rs6973399	0.000222565	CM4824
chr7	119967322	119967322	rs11769340	0.0118167	CM4830
chr7	120725123	120725125	rs35778484	0.0262936	CM4835
chr7	127583226	127583226	rs139598712	0.0123659	CM4842
chr7	129147485	129147485	rs11771549	0.000905455	CM4848
chr7	129784740	129784740	rs36105551	4.76538e-08	CM4850
chr7	130009353	130009353	rs17164872	1.90223e-12	CM4853
chr7	130707016	130707016	rs17811093	0.00866191	CM4856
chr7	130746465	130746465	rs7788574	0.0464397	CM4860
chr7	131010522	131010522	rs3757395	0.0196286	CM4861
chr7	133331952	133331952	rs2909225	1.16721e-18	CM4870
chr7	133964383	133964383	rs1421482	8.27249e-12	CM4872
chr7	134472116	134472116	rs3800707	0.000332537	CM4880
chr7	135459733	135459733	rs35090512	5.90363e-14	CM4889
chr7	135838198	135838199	rs5887762	0.00310564	CM4891
chr7	136196812	136196812	rs1820341	2.18605e-12	CM4894
chr7	136374840	136374840	rs6963123	0.042099	CM4895
chr7	136812454	136812454	rs1425080	3.88832e-11	CM4898
chr7	137197226	137197226	rs77953737	0.0363927	CM4902
chr7	137882454	137882454	rs4732300	2.17194e-08	CM4907
chr7	142205841	142205841	rs6954089	0.0204506	CM4920
chr7	142336832	142336832	rs17711741	8.16595e-05	CM4921
chr7	143227326	143227326	rs150248705	7.49177e-05	CM4930
chr7	147196347	147196347	rs7782712	5.84328e-16	CM4939
chr7	148869529	148869529	rs1202456	0.000110859	CM4943
chr7	151493744	151493744	rs4726095	0.0185437	CM4952
chr7	154958606	154958606	rs58089817	0.0412905	CM4955
chr7	154998178	154998178	rs34544564	0.048116	CM4956
chr7	155039544	155039544	rs6967312	0.00907461	CM4957
chr8	170692	170692	rs66823261	0.000129262	CM4965
chr8	2077542	2077542	rs4483186	5.83275e-05	CM4971
chr8	6349757	6349757	rs2916723	3.27987e-05	CM4973
chr8	8440074	8440074	rs35905901	0.0130427	CM4979
chr8	8098038	8098038	rs2945232	3.86765e-14	CM4980
chr8	8380754	8380754	rs67180327	0.0089864	CM4986
chr8	8860894	8860894	rs2288671	5.56495e-14	CM4987
chr8	8864357	8864357	rs62495494	0.0085145	CM4988
chr8	10614275	10614275	rs718742	0.0137714	CM4993
chr8	10649767	10649767	rs752446	0.000215797	CM4994
chr8	10609955	10609955	rs13276026	0.00381142	CM4995
chr8	11133736	11133736	rs10110008	0.000222789	CM4996
chr8	11315592	11315592	rs60743879	0.000491687	CM4998
chr8	11467763	11467763	rs13250871	0.00300616	CM5002
chr8	12203089	12203089	chr8_12203089_G_A	0.00627853	CM5003
chr8	12911318	12911318	rs2584557	6.99097e-06	CM5006
chr8	13675341	13675341	rs1825053	3.24731e-07	CM5011
chr8	16260166	16260166	rs1429660	0.000303859	CM5013
chr8	16846589	16846589	rs73207694	0.00762832	CM5016
chr8	17235391	17235391	rs34145287	0.000391267	CM5017
chr8	17468194	17468194	rs7820928	2.10005e-10	CM5018
chr8	19575893	19575893	rs60774698	0.024368	CM5035
chr8	22926998	22926998	chr8_22926998_G_GTC	0.0469142	CM5050
chr8	23083546	23083546	rs13255394	0.000205705	CM5053
chr8	23185137	23185137	rs9792184	5.59983e-14	CM5055
chr8	23214961	23214961	rs10094827	1.42576e-05	CM5056
chr8	23290017	23290017	rs33928899	0.0056454	CM5060
chr8	25232630	25232630	rs7813096	0.000287725	CM5077
chr8	25864009	25864009	rs147963561	0.0421282	CM5079
chr8	29540350	29540350	rs6558142	7.0791e-08	CM5097
chr8	32433104	32433104	rs2439300	0.00191459	CM5110
chr8	32572873	32572873	rs16879809	1.60899e-09	CM5113
chr8	32566740	32566740	rs13439182	3.26663e-07	CM5114
chr8	37265453	37265453	rs35203602	1.36289e-12	CM5123
chr8	37747138	37747138	rs72641990	0.000197678	CM5126
chr8	38804069	38804069	rs6995018	0.0184527	CM5130
chr8	39883847	39883847	rs4996163	0.00264553	CM5132
chr8	40382696	40382696	rs2251673	0.00253473	CM5136
chr8	41053548	41053548	rs56409352	1.27293e-06	CM5138
chr8	41662256	41662256	rs7835438	2.90744e-06	CM5141
chr8	42523329	42523329	rs34456987	3.41452e-06	CM5149
chr8	46980916	46980916	rs72638649	0.00809831	CM5153
chr8	48596944	48596944	rs7014443	4.67893e-09	CM5158
chr8	49073676	49073676	rs55862465	0.000327058	CM5160
chr8	49341541	49341541	rs16937059	0.0147488	CM5162
chr8	49900765	49900765	rs17642290	0.00632091	CM5165
chr8	55472052	55472052	rs13274575	0.00652029	CM5178
chr8	55446872	55446872	rs71254577	0.0366329	CM5181
chr8	58147316	58147316	rs73682817	0.000400693	CM5190
chr8	58784754	58784754	rs73680594	0.00320687	CM5195
chr8	60184482	60184482	rs140689656	0.00562628	CM5201
chr8	61638953	61638953	rs7814114	0.0409882	CM5204
chr8	62663490	62663490	rs67182164	0.0212615	CM5209
chr8	66954615	66954615	rs2357666	9.99715e-07	CM5214
chr8	68231737	68231738	rs34386557	0.0054925	CM5219
chr8	69922008	69922009	rs34681961	0.00985262	CM5228
chr8	70410888	70410888	rs1530241	0.0129874	CM5232
chr8	74376476	74376476	rs7834413	0.00268416	CM5250
chr8	74639898	74639898	rs2128007	0.00957102	CM5251
chr8	74916014	74916014	rs56343979	0.000632095	CM5252
chr8	75165169	75165169	rs140984681	0.02979	CM5253
chr8	76595893	76595893	rs112008480	1.61697e-06	CM5257
chr8	81993779	81993779	rs4739612	6.29992e-06	CM5272
chr8	82094950	82094950	rs12681538	6.67104e-05	CM5273
chr8	87167546	87167546	rs74323915	6.24635e-07	CM5284
chr8	87537272	87537272	rs6651270	3.27014e-08	CM5287
chr8	91480068	91480068	rs2223010	1.46869e-14	CM5298
chr8	94203076	94203076	rs7003022	1.06947e-06	CM5305
chr8	96419205	96419205	rs6471528	2.88643e-07	CM5314
chr8	96691882	96691882	rs1872310	2.54239e-06	CM5315
chr8	97510698	97510699	rs11325616	9.91838e-05	CM5318
chr8	97585829	97585829	rs2651467	6.11891e-14	CM5319
chr8	98340650	98340650	rs10112405	0.00660836	CM5323
chr8	99132935	99132935	rs185255528	0.000431633	CM5326
chr8	99346537	99346537	rs4735554	0.00100587	CM5327
chr8	103545298	103545298	rs10096593	0.0254145	CM5335
chr8	106310369	106310369	rs2001570	6.46546e-05	CM5347
chr8	106511690	106511690	rs302954	0.000493389	CM5350
chr8	116556299	116556299	rs3779878	4.98125e-06	CM5368
chr8	117084561	117084566	rs140241552	2.20525e-08	CM5370
chr8	119445380	119445380	rs9643130	9.46006e-12	CM5385
chr8	120008274	120008274	rs4567065	8.0599e-06	CM5389
chr8	120020918	120020918	rs10955919	1.70573e-10	CM5390
chr8	120896810	120896811	rs71304915	5.54561e-11	CM5392
chr8	122166846	122166846	rs7006781	0.003369	CM5398
chr8	122469678	122469679	rs67297311	0.000202079	CM5402
chr8	123024975	123024975	rs34844885	7.64845e-06	CM5405
chr8	123581320	123581320	rs10808524	3.20655e-17	CM5410
chr8	123144225	123144226	rs11364893	0.0318328	CM5411
chr8	124436487	124436488	rs36112265	1.40968e-05	CM5413
chr8	124642715	124642715	rs78185616	0.00511386	CM5416
chr8	125195440	125195440	rs10808532	0.0384681	CM5419
chr8	125109337	125109337	rs59036344	0.000280193	CM5420
chr8	125235037	125235037	rs59332106	4.43509e-13	CM5421
chr8	125764361	125764361	rs6470269	3.71662e-07	CM5424
chr8	126473565	126473565	rs12679189	0.0297277	CM5428
chr8	127879636	127879636	rs7819108	3.91557e-10	CM5435
chr8	128467934	128467934	rs10099905	1.01933e-09	CM5440
chr8	128766571	128766571	rs11774617	4.76971e-09	CM5444
chr8	129252339	129252339	rs7828926	1.1359e-13	CM5451
chr8	129410924	129410924	rs2894446	0.00310564	CM5452
chr8	129731265	129731265	rs200772990	5.39007e-08	CM5454
chr8	130715510	130715510	rs4518624	8.72907e-12	CM5465
chr8	131345906	131345906	rs2791349	4.77661e-06	CM5471
chr8	133321519	133321519	rs4736572	0.00243089	CM5479
chr8	133800846	133800847	rs34065960	2.21202e-11	CM5480
chr8	134600157	134600157	rs7821101	3.26786e-12	CM5485
chr8	134912451	134912451	rs62519475	0.00250908	CM5488
chr8	135103620	135103620	rs77925241	0.0302183	CM5490
chr8	142299511	142299511	rs4961355	4.53284e-13	CM5506
chr8	143837749	143837749	rs10108887	0.0445184	CM5510
chr8	143887054	143887054	rs13255523	3.92495e-06	CM5511
chr8	144629402	144629402	rs57993781	0.00102237	CM5515
chr8	144629863	144629863	rs148762192	2.47217e-09	CM5517
chr8	145021428	145021428	rs7462197	0.000127001	CM5520
chr8	146112637	146112647	rs36205500	0.0415873	CM5525
chr8	145593112	145593115	rs139400138	0.041436	CM5526
chr9	43862	43862	rs2811013	3.15192e-07	CM5528
chr9	2183438	2183438	rs1324199	1.88336e-05	CM5537
chr9	2320311	2320311	rs10448215	7.51591e-15	CM5538
chr9	2285272	2285272	rs62530626	4.24782e-05	CM5539
chr9	2795824	2795824	rs6476021	1.74421e-17	CM5540
chr9	3894815	3894815	rs10974061	1.6511e-07	CM5550
chr9	5494580	5494582	rs200200451	0.000837934	CM5557
chr9	7456962	7456962	rs2997566	4.61365e-06	CM5564
chr9	10208377	10208377	rs370139	0.0135877	CM5572
chr9	12708747	12708747	rs7864417	0.000558725	CM5574
chr9	14064502	14064502	rs513997	0.000180592	CM5580
chr9	16063191	16063191	rs9298745	0.00185095	CM5589
chr9	16673182	16673182	rs13295818	2.74897e-17	CM5596
chr9	16977613	16977613	rs183326040	0.000559957	CM5598
chr9	18788867	18788867	rs147575947	0.00992599	CM5603
chr9	22420204	22420204	rs1571488	1.9857e-06	CM5616
chr9	26306969	26306969	rs2785104	0.020447	CM5621
chr9	29438331	29438331	rs7848508	0.00305016	CM5623
chr9	29969966	29969966	rs35080900	2.34491e-09	CM5625
chr9	33677339	33677339	rs150108908	0.000875678	CM5633
chr9	36148722	36148722	rs3739613	4.79888e-08	CM5645
chr9	37691386	37691386	rs10814602	5.09738e-07	CM5647
chr9	37987524	37987524	rs2244196	3.5839e-08	CM5649
chr9	38186432	38186432	rs10973692	4.59946e-09	CM5652
chr9	38683660	38683660	rs4878845	0.00154155	CM5655
chr9	44804252	44804252	rs7466208	0.0319464	CM5660
chr9	70976807	70976807	rs117190449	5.24419e-08	CM5669
chr9	71707902	71707902	rs7027499	5.64866e-05	CM5670
chr9	71756390	71756390	rs7030146	2.72469e-06	CM5671
chr9	72714896	72714906	rs60292765	2.91945e-09	CM5675
chr9	73119301	73119302	rs34958085	0.0433148	CM5678
chr9	73141481	73141483	rs112854311	1.36141e-06	CM5679
chr9	74483633	74483633	rs7023190	4.21634e-13	CM5681
chr9	77761138	77761138	rs34998136	8.85307e-07	CM5686
chr9	78958081	78958083	rs144582438	0.0229101	CM5687
chr9	81802473	81802473	rs10622902	0.0406441	CM5698
chr9	82812849	82812849	rs10746620	0.0239142	CM5701
chr9	84250605	84250605	rs874754	0.000128645	CM5706
chr9	84386712	84386712	rs1010745	1.4174e-06	CM5707
chr9	86994547	86994548	rs71498102	7.36167e-07	CM5714
chr9	89325972	89325973	rs10714642	0.00122845	CM5717
chr9	90150679	90150679	rs4877364	2.96426e-05	CM5721
chr9	90458137	90458137	rs7852089	0.0318573	CM5722
chr9	91365356	91365356	rs4247467	1.95016e-08	CM5725
chr9	91372576	91372577	rs11306649	0.0104075	CM5726
chr9	91546856	91546856	rs1502698	0.000121997	CM5727
chr9	91718160	91718160	rs10671895	3.8856e-07	CM5729
chr9	91718160	91718160	rs10671895	1.52956e-13	CM5731
chr9	92037236	92037236	rs10908914	5.40481e-11	CM5732
chr9	92037236	92037236	rs10908914	0.00920374	CM5733
chr9	93770769	93770774	rs113541966	0.00330684	CM5739
chr9	93942265	93942265	rs1705268	1.0272e-06	CM5741
chr9	94325936	94325936	rs10124077	0.0233736	CM5743
chr9	94251806	94251806	rs62562579	3.90196e-07	CM5744
chr9	96798317	96798317	rs7868638	0.0281817	CM5753
chr9	99274493	99274493	rs368982995	1.43291e-06	CM5757
chr9	100748390	100748390	rs138203217	1.26602e-09	CM5762
chr9	101283636	101283636	rs2779574	0.000127839	CM5767
chr9	101722466	101722466	rs34303854	1.21862e-13	CM5772
chr9	101706106	101706106	rs58585775	0.0054925	CM5773
chr9	101816399	101816399	rs2067986	0.0213196	CM5774
chr9	109726613	109726613	rs12003150	2.05571e-06	CM5792
chr9	111563834	111563834	rs7027333	0.00283358	CM5809
chr9	111920392	111920392	rs57387569	1.80002e-05	CM5810
chr9	113607082	113607082	rs474585	9.33231e-08	CM5824
chr9	114557568	114557568	rs823646	2.4073e-08	CM5826
chr9	114714853	114714853	rs170282	0.00114581	CM5827
chr9	116317752	116317752	rs59669332	0.043063	CM5834
chr9	116803863	116803863	rs199927746	7.43368e-07	CM5837
chr9	117045585	117045585	rs1075375	0.0187774	CM5838
chr9	117314379	117314379	rs10982288	4.25793e-11	CM5842
chr9	118075246	118075246	rs10817744	0.0483158	CM5848
chr9	118013223	118013224	rs74482847	6.81194e-05	CM5850
chr9	118953317	118953317	rs3789276	1.66433e-05	CM5855
chr9	119328189	119328189	rs10759849	1.67721e-06	CM5859
chr9	124602728	124602728	rs9886840	6.65832e-13	CM5867
chr9	132544272	132544272	rs9696700	2.73516e-05	CM5894
chr9	133803581	133803581	rs117462200	0.000134451	CM5899
chr9	136823664	136823664	rs662633	0.00168056	CM5905
chr9	137195632	137195632	rs12006542	0.00832789	CM5907
chr9	139883413	139883413	rs4880182	6.76143e-05	CM5914
chr10	835015	835015	rs34278722	0.00127714	CM5926
chr10	844430	844430	rs2148368	1.71611e-05	CM5927
chr10	4284196	4284196	rs10904204	9.17657e-05	CM5942
chr10	5776679	5776695	chr10_5776679_ATTTTTTTTTTTTTTTT_A	0.0434487	CM5946
chr10	5403624	5403624	rs35882803	0.00638711	CM5949
chr10	5591025	5591025	rs4881475	0.000466779	CM5952
chr10	6001442	6001442	rs3136620	4.00204e-06	CM5956
chr10	8408629	8408629	rs11255659	0.00151451	CM5965
chr10	12508867	12508867	rs1571211	0.0001914	CM5983
chr10	14023476	14023476	rs2447017	5.8412e-12	CM5991
chr10	14029639	14029639	rs7917296	0.0013674	CM5992
chr10	14413693	14413693	rs1475538	0.0344893	CM5993
chr10	15239498	15239498	rs10906857	0.000621144	CM6003
chr10	15248329	15248329	rs6602822	0.0377673	CM6004
chr10	16489026	16489026	rs9787659	0.00575976	CM6005
chr10	17243406	17243406	rs1885395	8.13538e-05	CM6007
chr10	18892382	18892382	rs7077786	1.06103e-05	CM6015
chr10	23683705	23683705	rs199980537	0.0377878	CM6025
chr10	24562990	24562990	rs1336188	0.0143809	CM6028
chr10	27947084	27947085	rs78612046	4.50552e-05	CM6041
chr10	28615573	28615573	rs1148178	0.00197885	CM6047
chr10	29274029	29274029	rs2783594	1.77267e-08	CM6053
chr10	29871949	29871949	rs7079620	6.92333e-14	CM6056
chr10	30457347	30457347	rs2505108	9.42706e-06	CM6063
chr10	31108051	31108051	rs12774516	0.045647	CM6067
chr10	31418052	31418052	rs2994673	4.234e-07	CM6069
chr10	35440122	35440122	rs150153374	0.000182158	CM6082
chr10	38590039	38590039	rs34069327	0.00291471	CM6090
chr10	37843457	37843457	rs16937511	0.0193612	CM6091
chr10	45067523	45067523	chr10_45067523_C_CGAGAGA	1.64198e-09	CM6103
chr10	45248484	45248484	rs1771982	0.0201024	CM6106
chr10	45018510	45018510	rs113321184	0.00912859	CM6107
chr10	47563603	47563603	rs10437555	0.0264229	CM6113
chr10	47569230	47569230	rs11259812	0.00138517	CM6117
chr10	47620268	47620268	rs7905496	0.0240179	CM6118
chr10	47680513	47680515	rs143067413	0.000180823	CM6122
chr10	48402818	48402818	rs4922511	0.000823083	CM6124
chr10	49678147	49678147	rs7093726	1.87733e-06	CM6128
chr10	49855630	49855632	rs79663861	1.87231e-06	CM6129
chr10	50742892	50742892	rs72793798	0.000181024	CM6133
chr10	50778694	50778694	rs7921810	1.7477e-09	CM6134
chr10	50677029	50677030	rs61217679	0.000277021	CM6135
chr10	51579413	51579413	rs17720205	1.94847e-05	CM6136
chr10	51549496	51549496	rs10993994	6.23347e-05	CM6137
chr10	52171981	52171981	rs10508929	4.85978e-06	CM6138
chr10	52360795	52360795	rs7908136	8.17282e-13	CM6140
chr10	53683305	53683305	rs35192721	0.00594101	CM6144
chr10	54111864	54111864	rs7904997	0.000258014	CM6146
chr10	54399149	54399149	rs10824727	0.00149642	CM6147
chr10	54773063	54773063	rs1949813	2.72971e-14	CM6149
chr10	59707772	59707772	rs10763522	0.00250746	CM6154
chr10	59809046	59809046	rs17707280	0.0214064	CM6155
chr10	60157611	60157611	rs7089827	7.26038e-05	CM6157
chr10	62177839	62177839	rs10761497	0.00072104	CM6162
chr10	62387139	62387139	rs16915242	0.0461814	CM6163
chr10	62780406	62780406	rs10821868	5.18821e-21	CM6167
chr10	63546950	63546950	rs2675625	0.0356522	CM6168
chr10	64145637	64145637	rs10821987	4.05836e-06	CM6174
chr10	64323303	64323303	rs7074979	0.0108279	CM6176
chr10	64451233	64451233	rs224123	1.27187e-13	CM6179
chr10	69427870	69427870	rs61232662	0.0425551	CM6188
chr10	69557265	69557265	rs77963915	0.000425466	CM6189
chr10	69365257	69365257	rs12413829	0.0172704	CM6190
chr10	70367353	70367353	rs7077908	0.00246499	CM6192
chr10	71596906	71596906	rs11595112	1.35733e-08	CM6204
chr10	73784025	73784025	rs1245518	7.90989e-12	CM6218
chr10	73788533	73788533	rs1271934	0.0453757	CM6219
chr10	74090721	74090721	rs34663735	4.84941e-11	CM6221
chr10	77230982	77230982	rs7912710	3.19491e-08	CM6236
chr10	77895676	77895676	rs56081027	0.0212615	CM6239
chr10	77670661	77670661	rs72811483	0.0425892	CM6241
chr10	78733877	78733877	rs2163799	0.000137688	CM6245
chr10	78916399	78916399	rs562187	0.0085145	CM6247
chr10	78929893	78929893	rs2014471	0.0320928	CM6248
chr10	78987138	78987138	rs12771023	8.59855e-10	CM6249
chr10	79005918	79005918	rs542007	0.0207159	CM6250
chr10	79181998	79181998	rs287186	5.18524e-07	CM6252
chr10	79287128	79287128	rs2176283	3.26786e-12	CM6254
chr10	80224729	80224729	rs10824615	6.32675e-06	CM6264
chr10	81906384	81906384	rs2152546	0.00402988	CM6281
chr10	82271341	82271341	rs1870148	5.87829e-05	CM6282
chr10	88428167	88428167	rs11812601	0.000130479	CM6293
chr10	88737608	88737608	rs71019442	1.91296e-09	CM6294
chr10	89145703	89145703	rs377022922	0.00316809	CM6296
chr10	89173116	89173116	rs7074142	0.00152668	CM6297
chr10	90842030	90842030	rs2255470	0.0384603	CM6303
chr10	90891326	90891326	rs7913366	3.1294e-11	CM6304
chr10	91866699	91866699	rs9971108	3.52457e-16	CM6308
chr10	92241064	92241064	rs1274367	3.3179e-06	CM6310
chr10	93109351	93109351	rs12357302	0.0483347	CM6316
chr10	93132851	93132851	rs141143347	0.00196147	CM6317
chr10	93360626	93360626	rs2421615	1.86065e-11	CM6319
chr10	93573686	93573686	rs11186696	0.00992599	CM6320
chr10	95756500	95756500	rs1223583	3.27107e-07	CM6328
chr10	95805955	95805955	rs11187777	3.03911e-05	CM6329
chr10	98456557	98456557	rs11188888	0.0190502	CM6339
chr10	101754829	101754829	rs35471129	6.94807e-13	CM6350
chr10	101730641	101730641	rs11596056	0.0483665	CM6353
chr10	101642672	101642672	rs2255562	0.0175661	CM6354
chr10	102642707	102642707	rs11595116	0.00127995	CM6356
chr10	102775205	102775205	rs701837	4.37362e-06	CM6357
chr10	102420598	102420598	rs61607357	0.0201584	CM6358
chr10	104413385	104413385	rs12764388	0.0129357	CM6361
chr10	104456794	104456794	rs10748828	1.92673e-13	CM6362
chr10	105357976	105357976	rs11191740	8.09884e-06	CM6366
chr10	105615074	105615074	rs10883928	0.0396135	CM6369
chr10	105869915	105869915	rs10883966	0.0398543	CM6371
chr10	110118688	110118688	rs75213989	0.0104599	CM6380
chr10	112143204	112143204	rs17127325	0.0114832	CM6389
chr10	116571281	116571281	rs55671354	3.84792e-10	CM6410
chr10	121196008	121196008	rs11198923	2.93368e-06	CM6422
chr10	121660456	121660457	rs67750343	0.000910301	CM6424
chr10	123536490	123536490	rs4752593	0.00907461	CM6432
chr10	123992570	123992570	rs963533	2.41825e-06	CM6433
chr10	124060802	124060802	rs10788274	5.68296e-06	CM6435
chr10	125755374	125755374	rs7070561	4.11068e-06	CM6443
chr10	127749598	127749598	rs1278274	5.60788e-06	CM6450
chr10	127916471	127916471	rs3858309	1.12883e-19	CM6452
chr10	131266470	131266470	rs12269324	0.00566099	CM6457
chr10	134295750	134295750	rs7923337	0.00534677	CM6463
chr10	135079788	135079788	rs2995307	0.00781596	CM6468
chr11	196606	196606	rs28416859	6.92485e-07	CM6472
chr11	356606	356606	rs201112291	0.00713318	CM6474
chr11	458441	458441	rs34612778	1.61703e-08	CM6476
chr11	1066044	1066044	rs10902076	5.08552e-07	CM6478
chr11	5399662	5399662	rs9795249	5.22964e-08	CM6485
chr11	5721620	5721620	rs10769181	0.012034	CM6488
chr11	6091225	6091225	rs10839362	1.15047e-05	CM6489
chr11	6926846	6926846	rs10769733	0.000199965	CM6493
chr11	8605775	8605775	rs10840079	4.54048e-07	CM6501
chr11	9367664	9367665	chr11_9367664_CT_C	4.74065e-06	CM6506
chr11	10397518	10397518	rs2957661	0.00897001	CM6513
chr11	10406448	10406448	rs12221549	4.74065e-06	CM6514
chr11	10422641	10422641	rs10770114	7.25436e-09	CM6515
chr11	11503528	11503528	rs7481099	0.00575662	CM6520
chr11	11546924	11546924	rs4910370	1.01015e-05	CM6524
chr11	11896624	11896624	rs11022072	5.18524e-07	CM6526
chr11	12159661	12159661	rs1994318	0.00127995	CM6530
chr11	12229116	12229116	rs871703	1.35381e-15	CM6533
chr11	11563879	11563879	rs12282538	0.0425927	CM6539
chr11	13961739	13961739	rs4378366	0.0312437	CM6544
chr11	16872440	16872440	rs366590	0.000511635	CM6551
chr11	17306253	17306253	rs10658598	2.06611e-07	CM6553
chr11	17867235	17867235	rs1029499	2.19293e-08	CM6556
chr11	20384003	20384003	rs12360593	4.14171e-11	CM6569
chr11	23592577	23592577	rs57423306	2.63051e-08	CM6576
chr11	24535835	24535835	rs11027963	0.0116028	CM6577
chr11	26172201	26172201	rs4073432	2.16641e-05	CM6579
chr11	26762851	26762851	rs12098963	0.00207996	CM6580
chr11	27096457	27096457	rs1596255	0.000235105	CM6584
chr11	27233415	27233415	rs1442930	0.00337651	CM6585
chr11	31030985	31030985	rs139389381	0.00794629	CM6595
chr11	32425814	32425816	rs61611336	0.0025667	CM6598
chr11	33080093	33080093	rs35489209	1.39673e-09	CM6603
chr11	33406203	33406203	rs2761209	0.0210811	CM6605
chr11	34366783	34366783	rs11032621	0.000418016	CM6615
chr11	35262229	35262231	rs34052369	0.00740818	CM6619
chr11	35619283	35619283	rs117025033	1.15292e-15	CM6624
chr11	36103381	36103381	rs3740962	0.00262953	CM6628
chr11	36332689	36332689	rs61878692	0.00465263	CM6630
chr11	36457089	36457089	rs10836560	2.9432e-05	CM6632
chr11	48109948	48109948	rs2904315	6.04138e-09	CM6658
chr11	57809961	57809961	rs4503568	0.000118011	CM6673
chr11	61742244	61742246	chr11_61742244_CAA_C	3.20655e-17	CM6693
chr11	68850293	68850293	rs60904925	0.00535954	CM6715
chr11	70641493	70641493	rs138142338	0.020952	CM6719
chr11	74450435	74450435	rs2076980	0.00391487	CM6737
chr11	75036757	75036757	rs533085	4.28963e-10	CM6738
chr11	79135555	79135555	rs10899621	0.043063	CM6755
chr11	78804058	78804058	rs10793360	6.68236e-11	CM6757
chr11	78979400	78979400	rs961423	3.44483e-08	CM6758
chr11	79134579	79134589	rs200618409	0.000227563	CM6759
chr11	79162622	79162622	rs2373353	0.000180823	CM6760
chr11	80691448	80691448	rs4627106	3.11784e-16	CM6764
chr11	83485514	83485514	rs2040307	3.09274e-06	CM6767
chr11	84618275	84618275	rs1940124	4.834e-07	CM6770
chr11	84817223	84817223	rs11414477	0.000538649	CM6771
chr11	85430397	85430397	rs678376	0.000286043	CM6772
chr11	86197653	86197653	rs79281772	0.000119376	CM6776
chr11	86338835	86338835	rs12289252	2.77133e-05	CM6778
chr11	86334605	86334605	rs7937853	2.21054e-11	CM6779
chr11	86407279	86407279	rs10898526	0.00822588	CM6781
chr11	86407279	86407279	rs10898526	3.38915e-08	CM6782
chr11	89339349	89339360	rs72063590	5.96899e-10	CM6789
chr11	92089311	92089311	rs78020513	0.0298918	CM6792
chr11	91828595	91828595	rs11019809	0.00486914	CM6793
chr11	92818166	92818166	rs35356261	7.02105e-17	CM6798
chr11	93862493	93862493	rs1138800	0.000163065	CM6800
chr11	94832645	94832645	rs640221	0.0464418	CM6805
chr11	99654624	99654624	rs10082631	0.01429	CM6818
chr11	102751382	102751382	rs78499469	0.0173534	CM6821
chr11	102792301	102792301	rs9734166	0.0298937	CM6822
chr11	103669291	103669291	rs5794276	1.39629e-05	CM6824
chr11	104678746	104678747	rs141676062	0.000730403	CM6827
chr11	107722297	107722297	rs593673	6.09657e-05	CM6834
chr11	108021205	108021205	rs11212527	0.0003325	CM6835
chr11	108753316	108753316	rs2553760	9.92994e-10	CM6837
chr11	109993670	109993670	rs641934	6.89289e-07	CM6841
chr11	110341770	110341770	rs12575576	2.61089e-08	CM6842
chr11	111662564	111662564	rs11214003	0.00814864	CM6847
chr11	112058276	112058276	rs140662412	3.43445e-15	CM6849
chr11	112480094	112480094	rs10891403	4.21494e-08	CM6850
chr11	113042119	113042119	rs10789937	0.01462	CM6851
chr11	114298234	114298234	rs4121638	0.00266891	CM6853
chr11	114044439	114044439	rs585287	0.00708801	CM6856
chr11	114553812	114553812	rs77520681	0.028807	CM6860
chr11	117434983	117434983	rs752796	0.000157618	CM6869
chr11	117688898	117688898	rs540442	0.0432503	CM6870
chr11	119281857	119281858	rs72057357	2.72081e-12	CM6878
chr11	121110312	121110312	rs10437694	0.0188177	CM6883
chr11	121110312	121110312	rs10437694	0.00016	CM6884
chr11	121112938	121112938	rs12276890	0.0319318	CM6885
chr11	122534504	122534504	rs7117842	1.81998e-06	CM6896
chr11	122598951	122598951	rs1894078	7.43368e-07	CM6898
chr11	123179064	123179064	rs9888300	3.39991e-07	CM6906
chr11	123338855	123338855	rs12364650	0.00220876	CM6907
chr11	126326896	126326896	rs76137490	0.0253884	CM6917
chr11	126726514	126726514	rs60088642	0.00769715	CM6922
chr11	128157643	128157643	rs500207	1.27027e-11	CM6927
chr11	128231995	128231995	rs1557477	0.00146269	CM6928
chr11	128453023	128453023	rs117021234	0.00520298	CM6936
chr11	128778315	128778315	rs10790976	0.0014702	CM6942
chr11	129023932	129023932	rs59278586	3.79417e-06	CM6943
chr11	129685822	129685823	rs35138572	0.0430776	CM6944
chr11	130668520	130668520	rs1939906	0.00866191	CM6945
chr11	130733530	130733530	rs6590518	1.87181e-09	CM6946
chr11	131526755	131526755	rs2739286	0.000653878	CM6949
chr11	131950240	131950240	rs11222906	8.36866e-08	CM6956
chr11	133977076	133977076	rs11223691	0.00575988	CM6963
chr12	742324	742324	rs4980955	0.0377673	CM6968
chr12	718885	718885	rs2535403	0.0184651	CM6970
chr12	887926	887926	rs7976964	1.60271e-09	CM6974
chr12	1105105	1105105	rs10849613	0.0432503	CM6978
chr12	1191124	1191130	rs72375932	4.0872e-11	CM6979
chr12	2436801	2436801	rs3819531	2.35628e-06	CM6986
chr12	3190548	3190548	rs10848785	1.75471e-07	CM6988
chr12	5339493	5339493	rs4625556	0.0154807	CM7002
chr12	9823140	9823140	rs2114870	5.84328e-16	CM7020
chr12	10357969	10357969	rs73058001	6.01915e-05	CM7026
chr12	10340602	10340602	rs2908446	0.0125103	CM7029
chr12	10644573	10644573	rs12301897	9.69349e-09	CM7030
chr12	11311787	11311787	rs61928603	4.25353e-05	CM7033
chr12	11876394	11876394	rs2416883	0.000321715	CM7034
chr12	12425932	12425936	rs10589293	1.49615e-07	CM7038
chr12	12561045	12561045	rs2417187	0.000468964	CM7039
chr12	12663270	12663270	rs7308097	0.00110598	CM7041
chr12	13445659	13445659	rs11452141	0.00642276	CM7046
chr12	15422505	15422505	rs7956696	0.0431781	CM7056
chr12	15992221	15992221	rs1358306	2.10718e-09	CM7059
chr12	16121020	16121020	chr12_16121020_C_CT	2.35894e-05	CM7061
chr12	19806127	19806127	rs12319944	6.26999e-10	CM7070
chr12	20537118	20537119	rs34835616	0.0393591	CM7073
chr12	22438082	22438082	rs3782525	3.90129e-07	CM7077
chr12	23132060	23132060	rs17763027	0.0145508	CM7078
chr12	25471038	25471038	rs4963870	1.30801e-06	CM7085
chr12	26795810	26795810	rs7306427	3.13574e-08	CM7092
chr12	27795872	27795872	rs111260171	1.36472e-13	CM7103
chr12	32141495	32141495	rs4931000	1.54007e-05	CM7124
chr12	39537726	39537729	rs57024105	0.0167833	CM7134
chr12	40526071	40526071	rs35529918	3.59494e-07	CM7137
chr12	42442452	42442452	rs10880228	3.41716e-05	CM7139
chr12	44298961	44298961	rs4768536	2.12554e-12	CM7144
chr12	46334832	46334832	rs7306229	3.9713e-14	CM7146
chr12	47787089	47787089	rs9634311	2.99881e-06	CM7152
chr12	51406132	51406132	rs11383719	0.00011536	CM7167
chr12	51872058	51872058	rs10668768	0.00392256	CM7169
chr12	54469077	54469080	rs139340251	4.31145e-06	CM7187
chr12	54896490	54896490	rs1249387	5.18285e-06	CM7192
chr12	56920402	56920402	rs10876897	2.46375e-07	CM7196
chr12	58802776	58802776	rs3858563	0.0270241	CM7206
chr12	63695421	63695421	rs17099260	2.36907e-10	CM7213
chr12	65371554	65371554	rs7300479	3.34045e-16	CM7218
chr12	66989146	66989146	rs11176305	0.000658813	CM7231
chr12	68171031	68171031	rs11176865	7.49625e-11	CM7238
chr12	68682438	68682438	rs10878807	0.0179158	CM7243
chr12	70060377	70060377	rs17106917	0.00700102	CM7247
chr12	72350790	72350790	rs1386496	0.00808111	CM7253
chr12	72659873	72659873	rs4523734	6.40526e-06	CM7254
chr12	72661547	72661547	rs12579464	7.31218e-05	CM7255
chr12	76038674	76038674	rs7297580	3.70503e-08	CM7262
chr12	76050690	76050690	rs17222360	1.38345e-05	CM7263
chr12	76286903	76286903	rs12312118	6.71878e-05	CM7266
chr12	76268536	76268536	rs7953860	0.0455909	CM7269
chr12	77219459	77219460	rs11321911	0.00299963	CM7270
chr12	77481323	77481323	rs310845	5.13078e-05	CM7272
chr12	78450890	78450890	rs35677387	0.0110608	CM7276
chr12	78589053	78589053	rs2442133	2.01845e-05	CM7278
chr12	78684642	78684642	rs7956450	1.91021e-05	CM7279
chr12	86053329	86053329	rs11116952	6.57156e-15	CM7297
chr12	86139782	86139782	rs61929972	0.00750615	CM7298
chr12	90729497	90729497	rs35296607	2.01515e-07	CM7316
chr12	93720668	93720668	rs113792729	3.5839e-08	CM7325
chr12	94096042	94096042	rs7969076	0.0196967	CM7326
chr12	94720804	94720804	rs75638444	3.92136e-05	CM7332
chr12	95375690	95375690	rs1433321	3.95862e-09	CM7338
chr12	95468230	95468230	rs10466994	0.013489	CM7339
chr12	96871174	96871174	rs10635289	3.6766e-06	CM7351
chr12	97219157	97219157	rs11108707	0.00697861	CM7355
chr12	103117479	103117479	rs7952826	0.0154454	CM7365
chr12	104196221	104196221	rs12424737	0.000783012	CM7370
chr12	104982816	104982816	rs1704896	0.00512513	CM7375
chr12	104899949	104899949	rs4536299	4.59696e-09	CM7377
chr12	105273511	105273511	rs7308385	0.00200305	CM7381
chr12	105391189	105391189	rs7308025	3.60409e-08	CM7383
chr12	104879777	104879777	rs1882494	0.00574477	CM7384
chr12	105726291	105726291	rs5009356	0.00542953	CM7385
chr12	106361030	106361030	rs12820331	2.64557e-06	CM7389
chr12	107772117	107772117	rs11405374	0.024221	CM7394
chr12	109588787	109588792	rs201382181	0.0108041	CM7399
chr12	109989755	109989756	rs113288594	3.31742e-11	CM7401
chr12	110881774	110881775	rs59784170	0.000178969	CM7404
chr12	112070977	112070977	rs73416497	2.49167e-05	CM7405
chr12	113382977	113382977	rs2384074	8.59971e-06	CM7411
chr12	116016038	116016038	rs7298092	0.00794969	CM7419
chr12	121471931	121471931	rs7965349	0.00143167	CM7431
chr12	121481406	121481407	rs113228418	0.00820627	CM7432
chr12	121827319	121827319	rs10849872	0.000140438	CM7433
chr12	123002143	123002143	rs6416298	2.10723e-09	CM7436
chr12	125313872	125313872	rs10846747	0.0457332	CM7443
chr12	125140448	125140448	rs5801562	4.29466e-11	CM7445
chr12	125166166	125166166	rs838492	1.64553e-19	CM7446
chr12	133488912	133488912	rs11147160	0.00766245	CM7454
chr13	21897089	21897089	rs580801	3.48536e-12	CM7466
chr13	23503706	23503706	rs9580470	4.44215e-10	CM7469
chr13	24081046	24081046	rs28588111	0.000209283	CM7474
chr13	24849105	24849105	rs12870498	0.00607924	CM7483
chr13	25238976	25238976	rs28668633	0.00882788	CM7486
chr13	26776999	26776999	rs34584161	2.14537e-12	CM7490
chr13	27072358	27072358	rs6491132	0.00502026	CM7491
chr13	27912495	27912495	rs34394056	8.74154e-05	CM7497
chr13	28940751	28940751	rs9513091	0.000776507	CM7501
chr13	30248822	30248822	rs542930	8.24437e-09	CM7516
chr13	30714855	30714855	rs66587785	4.25793e-11	CM7522
chr13	31455888	31455888	rs71436418	0.0320931	CM7530
chr13	31562781	31562781	rs61947617	5.68256e-07	CM7532
chr13	32051037	32051037	rs553739	5.05566e-07	CM7533
chr13	33824174	33824174	rs9536877	3.48124e-06	CM7539
chr13	34076241	34076241	rs9537718	2.69648e-13	CM7542
chr13	36367950	36367950	rs9574617	9.49773e-05	CM7549
chr13	36503216	36503216	rs7987832	1.65993e-05	CM7550
chr13	37869219	37869219	rs9566210	1.03003e-08	CM7555
chr13	39233667	39233667	rs2496407	0.0186526	CM7559
chr13	42184824	42184824	rs9594585	0.00158471	CM7576
chr13	43407174	43407174	rs1535906	1.75007e-06	CM7581
chr13	43571021	43571021	rs9533339	1.37087e-11	CM7583
chr13	44887242	44887242	rs1571562	8.27829e-06	CM7591
chr13	44788395	44788395	rs4942297	0.000457476	CM7592
chr13	44891806	44891806	rs9567412	2.02862e-06	CM7593
chr13	46347562	46347562	rs75640179	2.11432e-06	CM7598
chr13	47439371	47439371	rs4941570	0.00583704	CM7607
chr13	49926227	49926227	rs8000300	1.77745e-14	CM7617
chr13	50189313	50189313	rs7992691	2.73604e-08	CM7619
chr13	51163995	51163995	rs1261633	0.00933999	CM7624
chr13	53179115	53179115	rs35799542	3.89183e-05	CM7631
chr13	53033615	53033615	rs9536082	5.84328e-16	CM7632
chr13	53754529	53754529	rs8002513	3.2719e-06	CM7634
chr13	60011518	60011518	rs1806965	4.31145e-06	CM7635
chr13	69242604	69242604	rs9529403	0.0242166	CM7648
chr13	72081261	72081261	rs4999466	0.00320687	CM7651
chr13	75336985	75336985	rs9530375	3.26398e-08	CM7661
chr13	75898163	75898163	rs7330796	0.000126576	CM7662
chr13	76070642	76070642	rs79011584	0.0119728	CM7663
chr13	77292959	77292959	rs9565291	0.0110227	CM7668
chr13	78083604	78083604	rs9544525	0.00251567	CM7670
chr13	78121696	78121696	rs7984588	0.000516173	CM7671
chr13	81052813	81052813	rs61966554	0.0135729	CM7679
chr13	90515320	90515320	rs9522772	0.0474605	CM7692
chr13	94454310	94454310	rs9589841	0.000211271	CM7703
chr13	95916045	95916045	rs7991972	0.000103477	CM7705
chr13	96011908	96011908	rs3904879	5.02242e-10	CM7706
chr13	96133576	96133576	rs877962	4.44133e-09	CM7707
chr13	98555339	98555339	rs72651144	0.000402839	CM7711
chr13	99095651	99095651	rs7993535	8.01101e-07	CM7715
chr13	100784364	100784364	rs1415684	0.00150862	CM7727
chr13	108016375	108016375	rs9559027	2.41825e-06	CM7746
chr13	108014085	108014085	rs9514668	2.39014e-08	CM7748
chr13	110833702	110833702	rs16975492	2.37666e-07	CM7761
chr13	110932193	110932193	rs4773139	7.43814e-07	CM7763
chr13	111043100	111043120	rs67472641	0.00130852	CM7768
chr13	111180880	111180880	rs11280881	0.00146527	CM7771
chr13	111529586	111529586	rs55802130	0.00912859	CM7774
chr13	111658067	111658067	rs2893386	6.71878e-05	CM7778
chr13	114147866	114147886	rs142087083	0.00391786	CM7781
chr13	114503895	114503895	rs115620789	2.39593e-13	CM7783
chr13	114877155	114877155	rs66641360	1.23608e-05	CM7785
chr13	115019163	115019163	chr13_115019163_C_CA	0.0103076	CM7787
chr14	20962105	20962105	rs28617377	0.00747509	CM7792
chr14	21456633	21456638	rs71416995	3.05452e-10	CM7795
chr14	21989829	21989829	rs3177954	2.88917e-09	CM7798
chr14	23003877	23003877	rs61972371	1.61209e-16	CM7801
chr14	23028364	23028364	rs8005168	8.68125e-11	CM7805
chr14	23281053	23281060	rs201310260	0.000801543	CM7808
chr14	25565465	25565465	rs1571465	5.67514e-14	CM7815
chr14	32432683	32432684	rs11329487	0.0158177	CM7822
chr14	32501950	32501962	chr14_32501950_CAAAAAAAAAAAA_C	0.0359251	CM7823
chr14	33089282	33089282	rs12433067	6.15464e-15	CM7826
chr14	35034922	35034922	rs12878227	4.20495e-14	CM7835
chr14	37985131	37985131	rs1956437	4.35509e-07	CM7841
chr14	39022453	39022453	rs4144363	3.02028e-08	CM7844
chr14	39697978	39697978	rs35613410	3.92495e-06	CM7848
chr14	40582231	40582233	chr14_40582231_CAA_C	7.03452e-09	CM7851
chr14	48479394	48479394	rs74046930	0.0183945	CM7862
chr14	49389574	49389574	rs200960880	0.034481	CM7863
chr14	50449704	50449704	rs6572634	0.0297451	CM7867
chr14	50512111	50512111	rs72680099	0.0167895	CM7868
chr14	51299368	51299368	rs55924012	5.97283e-05	CM7871
chr14	51400542	51400542	rs9635221	1.77023e-05	CM7872
chr14	51760134	51760134	rs8020477	5.35757e-07	CM7873
chr14	51798841	51798841	rs10498423	1.14476e-05	CM7874
chr14	52733137	52733137	rs11623990	0.00137635	CM7882
chr14	55047189	55047189	rs1187586	0.000314564	CM7887
chr14	55918302	55918302	rs998871	1.41028e-07	CM7890
chr14	56791786	56791786	rs1152485	6.57156e-15	CM7896
chr14	58222415	58222415	rs994055	0.0310389	CM7900
chr14	59356043	59356044	rs10719533	0.0469943	CM7901
chr14	59437133	59437133	rs61976968	7.08594e-05	CM7903
chr14	66512464	66512464	rs10142278	3.14687e-05	CM7940
chr14	68788968	68788968	rs1956528	0.0324521	CM7944
chr14	69103299	69103302	chr14_69103299_CAAA_C	0.00557478	CM7948
chr14	70182742	70182742	rs4902749	0.0376331	CM7958
chr14	70519319	70519320	rs376069563	0.0469142	CM7959
chr14	71302393	71302393	rs6573985	0.00594101	CM7960
chr14	74033594	74033594	rs11626972	0.00029105	CM7971
chr14	74258691	74258691	rs71305812	1.15501e-06	CM7974
chr14	76697900	76697900	rs8015695	0.0110544	CM7979
chr14	76669309	76669309	rs4903385	2.83321e-14	CM7983
chr14	79525531	79525531	rs10143998	3.03851e-11	CM7992
chr14	79977173	79977173	rs10130663	4.90876e-12	CM7993
chr14	80433537	80433537	rs17765286	4.01707e-10	CM7994
chr14	83703104	83703104	rs897722	0.000910984	CM8001
chr14	86117103	86117103	rs5810267	2.6087e-08	CM8006
chr14	92174110	92174111	chr14_92174110_CT_C	0.0143305	CM8014
chr14	91713685	91713685	rs2540866	0.00361833	CM8016
chr14	92605747	92605747	rs11845252	0.00986067	CM8021
chr14	92938391	92938391	rs11160070	0.010863	CM8022
chr14	92974439	92974439	rs12590974	0.00101372	CM8023
chr14	94868365	94868368	rs200248654	0.000121997	CM8039
chr14	95078677	95078677	rs1884082	0.00642276	CM8042
chr14	97296396	97296397	rs36095072	2.66736e-18	CM8054
chr14	99478363	99478363	rs1492307	0.0356522	CM8056
chr14	101155536	101155536	rs7145337	0.00569185	CM8067
chr14	101507727	101507727	rs12894467	2.22765e-05	CM8070
chr14	105575294	105575294	rs10144463	0.00472116	CM8090
chr14	105553392	105553392	rs12884077	0.000144451	CM8091
chr15	22908858	22908858	rs58759374	1.3345e-06	CM8108
chr15	29568587	29568587	rs570956	0.0325588	CM8120
chr15	31749864	31749864	rs4238555	6.70679e-18	CM8132
chr15	31840945	31840945	rs4779890	0.00109495	CM8133
chr15	33349192	33349192	rs2879367	0.0235246	CM8143
chr15	36884279	36884280	rs35313314	2.40663e-06	CM8151
chr15	37244629	37244629	rs837129	1.96753e-06	CM8152
chr15	39003585	39003585	rs3104150	1.00752e-13	CM8162
chr15	39288601	39288601	rs11070167	2.56847e-15	CM8164
chr15	39927275	39927275	rs4479205	0.016335	CM8173
chr15	40298358	40298358	rs2898973	4.83899e-05	CM8174
chr15	45131763	45131763	rs28497325	0.0133011	CM8192
chr15	46588249	46588249	rs2627298	0.00316428	CM8194
chr15	47723981	47723981	rs4143629	6.39575e-07	CM8195
chr15	47885373	47885373	rs12909734	0.00262953	CM8196
chr15	49992862	49992862	rs28819483	7.29304e-06	CM8205
chr15	50427140	50427148	rs59341452	1.21794e-07	CM8209
chr15	54442615	54442615	rs1864421	4.1371e-14	CM8215
chr15	55401135	55401135	rs58050454	0.0488679	CM8217
chr15	56186814	56186814	rs16976626	0.0195282	CM8218
chr15	57677490	57677490	rs6493924	1.39594e-10	CM8229
chr15	57914169	57914169	rs4774977	0.00288557	CM8231
chr15	61331429	61331429	rs6494245	0.000442405	CM8254
chr15	62772172	62772172	rs17271758	1.14275e-09	CM8258
chr15	63268536	63268536	rs16946198	0.00243798	CM8261
chr15	67558010	67558010	rs12592400	0.000351247	CM8278
chr15	68756161	68756161	rs11633794	0.00691255	CM8284
chr15	69597931	69597931	rs76311754	3.66036e-06	CM8290
chr15	69631996	69631996	rs12595397	0.000215134	CM8291
chr15	70146972	70146972	rs182510	5.42106e-08	CM8292
chr15	70799417	70799417	rs4321151	2.18729e-05	CM8294
chr15	73284535	73284535	rs9920548	2.69648e-13	CM8307
chr15	74222028	74222028	rs8034403	7.95916e-07	CM8311
chr15	74611189	74611189	rs751527	5.13806e-08	CM8314
chr15	76457981	76457981	rs66563276	0.000144451	CM8326
chr15	78225987	78225987	rs141301835	0.0385259	CM8329
chr15	77843365	77843365	rs7162637	1.78195e-10	CM8331
chr15	79618310	79618310	rs7181006	0.0123659	CM8335
chr15	80165143	80165143	rs9635381	5.89107e-08	CM8341
chr15	80260274	80260274	rs8025805	3.7949e-08	CM8342
chr15	82452471	82452471	rs28675984	1.13255e-09	CM8357
chr15	83245326	83245326	rs4779032	0.00922215	CM8359
chr15	83888938	83888938	rs7172384	0.00795123	CM8360
chr15	83631162	83631162	rs117649951	0.000554489	CM8363
chr15	86238665	86238665	rs4843094	0.00216043	CM8375
chr15	87702474	87702474	rs2133567	0.000129005	CM8379
chr15	89278418	89278418	rs76524094	0.00488833	CM8388
chr15	90580008	90580008	rs16943819	0.00011232	CM8390
chr15	90961820	90961821	rs34470688	1.341e-06	CM8394
chr15	93126341	93126341	rs142652024	0.00122845	CM8406
chr15	99674750	99674750	rs3134588	0.000290108	CM8429
chr15	101279066	101279066	rs8043261	0.0156178	CM8435
chr15	101493215	101493215	rs56081748	3.51375e-06	CM8437
chr15	102403264	102403264	rs8028034	0.00673553	CM8447
chr16	1592367	1592367	rs11649407	0.00994026	CM8450
chr16	2049640	2049640	rs2286469	1.92673e-13	CM8451
chr16	4229137	4229137	rs2079674	0.000730777	CM8466
chr16	4929269	4929269	rs11076854	3.0384e-09	CM8470
chr16	9216948	9216948	rs9926522	2.91513e-07	CM8475
chr16	9909123	9909123	rs9674103	0.000409765	CM8476
chr16	10963857	10963857	rs7501204	1.12962e-07	CM8481
chr16	11124699	11124699	rs71381186	0.00703247	CM8483
chr16	11634167	11634167	rs35003240	0.00152297	CM8489
chr16	12051223	12051223	rs62037665	9.79461e-09	CM8493
chr16	12457251	12457251	rs16959318	1.16303e-06	CM8495
chr16	12035941	12035941	rs149299184	0.0389562	CM8496
chr16	12707523	12707523	rs4780465	1.40968e-05	CM8497
chr16	14212581	14212581	rs143381749	0.000105549	CM8502
chr16	14402337	14402337	rs30230	0.00953613	CM8504
chr16	14450506	14450506	rs8045554	0.00258443	CM8505
chr16	16061458	16061458	rs115226371	0.0426341	CM8514
chr16	17909328	17909328	rs9933727	6.32253e-05	CM8525
chr16	18747540	18747540	rs2641838	0.00931923	CM8528
chr16	19606908	19606908	rs11649411	5.7026e-17	CM8531
chr16	21272591	21272591	rs14122	3.00596e-06	CM8533
chr16	27413566	27413566	rs2189521	0.0102913	CM8552
chr16	27794327	27794327	rs8049136	0.000280193	CM8554
chr16	28705687	28705687	rs79380046	0.000265105	CM8555
chr16	29209389	29209389	rs111250596	8.25851e-07	CM8556
chr16	29292113	29292113	rs2887714	2.40826e-11	CM8557
chr16	29329553	29329553	rs9940928	0.000938709	CM8559
chr16	47061432	47061432	rs151247477	0.0385259	CM8575
chr16	54114824	54114824	rs16953002	1.08281e-06	CM8589
chr16	55186063	55186063	rs11076078	5.30875e-09	CM8593
chr16	56999328	56999328	rs11508026	8.06261e-12	CM8598
chr16	57034645	57034645	rs1991515	1.69308e-05	CM8599
chr16	58615582	58615582	rs116630925	2.26431e-19	CM8611
chr16	65232880	65232880	rs8045564	3.81069e-07	CM8625
chr16	66040553	66040553	rs9972637	0.0233659	CM8629
chr16	66054207	66054207	rs13331742	2.25748e-17	CM8630
chr16	66424827	66424827	rs3785286	1.00429e-07	CM8633
chr16	66432423	66432423	rs1049970	0.0115819	CM8634
chr16	66458157	66458157	rs958619	4.94585e-07	CM8635
chr16	68770288	68770288	rs7194355	1.83038e-11	CM8641
chr16	71890550	71890550	rs3088285	0.0140936	CM8653
chr16	77327018	77327018	rs35296483	4.868e-05	CM8661
chr16	80250971	80250971	rs2069012	3.27107e-07	CM8668
chr16	81053518	81053518	rs12445572	5.64361e-07	CM8675
chr16	83973752	83973752	rs71272412	0.0254709	CM8688
chr16	84775184	84775184	rs57656289	0.00269489	CM8695
chr16	84793348	84793348	rs3764331	0.000210144	CM8697
chr16	84855477	84855477	rs1874013	0.011159	CM8700
chr16	84856552	84856552	rs4238714	0.000103504	CM8701
chr16	85362984	85362984	rs11647113	2.78575e-09	CM8706
chr16	85394526	85394526	rs900748	0.0107221	CM8707
chr16	85733572	85733572	rs4843225	0.00503309	CM8708
chr16	87504998	87504998	rs4843615	0.00382301	CM8724
chr16	87573472	87573472	rs11455836	0.000854071	CM8726
chr16	87907820	87907824	rs370674407	0.00066509	CM8729
chr16	87986136	87986136	rs7186168	6.90271e-07	CM8731
chr16	88053179	88053194	chr16_88053179_GGGCGTCCGGGATCTC_G	0.00738553	CM8732
chr16	89647922	89647922	rs149948908	0.0307124	CM8741
chr17	66563	66563	rs62057051	3.93837e-10	CM8752
chr17	987221	987221	rs17622751	3.36185e-12	CM8764
chr17	2009752	2009752	rs10459917	0.0142681	CM8771
chr17	4108063	4108063	rs35103069	1.53406e-10	CM8780
chr17	10031090	10031090	rs12150284	1.20169e-10	CM8798
chr17	10036435	10036435	rs182525102	0.0480649	CM8805
chr17	9994334	9994334	rs9901277	0.0232771	CM8806
chr17	10240495	10240495	rs9908371	2.10844e-05	CM8807
chr17	10610213	10610213	rs9898817	6.0778e-11	CM8808
chr17	13245096	13245096	rs2188890	0.000205536	CM8816
chr17	13255455	13255455	rs11078147	0.00769715	CM8817
chr17	13833959	13833959	rs138515728	5.3504e-06	CM8823
chr17	15529969	15529969	rs4792636	0.0101148	CM8835
chr17	15796805	15796805	rs1613538	1.72783e-06	CM8837
chr17	17217007	17217015	rs67469305	0.0243139	CM8839
chr17	16380625	16380625	rs1558244	1.75814e-08	CM8840
chr17	17848604	17848604	rs7221575	0.0320928	CM8846
chr17	18487669	18487669	rs10688638	2.52948e-11	CM8849
chr17	19809834	19809834	rs72841976	0.00123693	CM8856
chr17	27087605	27087605	rs67512528	2.95111e-06	CM8869
chr17	28070430	28070430	rs11395406	0.0256481	CM8870
chr17	28903831	28903831	rs216410	2.18931e-05	CM8873
chr17	30838623	30838623	rs5819985	0.0161582	CM8879
chr17	32504600	32504600	rs7211575	0.000415759	CM8887
chr17	32719210	32719210	rs212454	0.0193612	CM8891
chr17	34199904	34199904	rs9898100	1.17063e-06	CM8896
chr17	34968391	34968391	rs12450536	6.16178e-13	CM8900
chr17	35904597	35904597	rs3110622	6.85688e-05	CM8904
chr17	38125346	38125346	rs3894193	0.0269287	CM8912
chr17	38133792	38133792	rs60134943	1.40089e-19	CM8913
chr17	38894342	38894342	rs7207639	0.0425551	CM8923
chr17	40224118	40224118	rs4796768	0.000466552	CM8932
chr17	41225781	41225781	rs8176216	0.000116409	CM8938
chr17	43188117	43188117	rs12948326	0.000166328	CM8944
chr17	43574611	43574611	rs377004743	0.000116409	CM8948
chr17	43666164	43666164	chr17_43666164_G_T	0.00210285	CM8949
chr17	44574284	44574285	rs371758411	2.85203e-06	CM8950
chr17	44388697	44388697	rs367970222	2.50106e-05	CM8951
chr17	44436491	44436491	rs142995394	1.30588e-07	CM8955
chr17	44606576	44606576	rs201981450	3.00911e-07	CM8957
chr17	44575113	44575114	chr17_44575113_CA_C	4.61731e-06	CM8958
chr17	46080233	46080233	rs8071778	2.50307e-05	CM8966
chr17	51705068	51705068	rs147014013	2.59289e-08	CM8997
chr17	53513887	53513887	rs34658064	2.03764e-07	CM8998
chr17	53664793	53664793	chr17_53664793_A_AT	0.00243089	CM9000
chr17	55977671	55977671	rs8080755	0.000647785	CM9016
chr17	58993048	58993049	rs372948619	0.000425096	CM9035
chr17	59446530	59446530	rs3785842	0.0373918	CM9038
chr17	59572496	59572496	rs4968568	1.51607e-08	CM9042
chr17	61528041	61528041	rs8065717	7.49398e-10	CM9049
chr17	63128521	63128522	rs35086471	0.0271355	CM9059
chr17	64271724	64271724	rs6504406	0.00951345	CM9061
chr17	64948285	64948285	rs1109086	4.24125e-08	CM9065
chr17	69983868	69983868	rs57628505	6.7162e-11	CM9088
chr17	70860979	70860979	rs9908408	0.00284376	CM9098
chr17	72632779	72632781	rs368865561	2.9432e-05	CM9105
chr17	73685235	73685236	rs11306586	7.8102e-10	CM9107
chr17	74483334	74483335	rs35456053	0.00647363	CM9114
chr17	74565041	74565041	rs2241916	0.000486106	CM9116
chr17	75128195	75128195	rs16969683	1.15509e-08	CM9118
chr17	75248665	75248665	rs4789421	0.000730777	CM9120
chr17	75612564	75612564	rs8077107	1.27007e-09	CM9127
chr17	78235300	78235300	rs11658567	0.0243252	CM9144
chr17	79470229	79470229	rs12946872	6.15464e-15	CM9153
chr17	79607373	79607375	rs78672109	6.23347e-05	CM9154
chr17	79539213	79539213	rs117824378	0.00682545	CM9155
chr17	81009487	81009487	rs73360407	1.44676e-11	CM9159
chr18	2641621	2641621	rs11660695	0.00957595	CM9174
chr18	2875432	2875432	rs6506037	5.09349e-08	CM9175
chr18	3030334	3030334	rs8099683	0.0271054	CM9177
chr18	3817134	3817134	rs12607903	0.0352617	CM9181
chr18	3977570	3977570	rs6506149	0.000346233	CM9183
chr18	6009887	6009887	rs474514	8.0411e-08	CM9192
chr18	9289443	9289443	rs8086960	8.62212e-05	CM9203
chr18	9731915	9731915	rs2017080	0.0242488	CM9206
chr18	9734536	9734536	rs7245082	0.0269287	CM9207
chr18	9778316	9778316	rs7230347	0.000204636	CM9209
chr18	9952788	9952788	rs616898	6.70679e-18	CM9211
chr18	11411399	11411399	rs1893231	0.000713708	CM9219
chr18	11856948	11856948	rs5018698	2.02586e-05	CM9221
chr18	13839652	13839652	rs76490994	0.0204568	CM9234
chr18	20009603	20009603	rs12958355	0.0192903	CM9241
chr18	20100066	20100066	rs16968167	0.0487754	CM9243
chr18	23053697	23053697	rs112005071	9.57096e-07	CM9261
chr18	24376888	24376888	rs80122708	1.30801e-06	CM9263
chr18	25886539	25886545	rs150901893	0.00306818	CM9269
chr18	26533372	26533372	rs2176572	0.000147467	CM9272
chr18	28900048	28900048	rs7234854	0.000106764	CM9275
chr18	31372838	31372838	rs58656590	0.0192021	CM9281
chr18	33048554	33048554	rs3088182	2.23106e-05	CM9289
chr18	40414893	40414893	rs1943946	1.964e-05	CM9307
chr18	40750493	40750493	rs8098338	0.00198223	CM9309
chr18	42982959	42982959	rs2612561	0.000134675	CM9316
chr18	43309355	43309355	rs4310958	0.000272115	CM9319
chr18	45846370	45846370	rs17751341	0.00055632	CM9324
chr18	46599835	46599835	rs11373505	1.59019e-05	CM9335
chr18	48974089	48974089	rs12456213	0.0486843	CM9342
chr18	51641938	51641938	rs16957842	9.95583e-07	CM9343
chr18	53153117	53153117	rs2924332	1.27187e-13	CM9350
chr18	55656764	55656764	rs75326268	3.31251e-05	CM9356
chr18	57454761	57454761	rs4940902	0.00907461	CM9365
chr18	57168500	57168500	rs644887	0.0137714	CM9366
chr18	57359432	57359432	rs12454887	2.23387e-06	CM9369
chr18	57482265	57482265	rs1791328	2.53217e-06	CM9372
chr18	57609592	57609592	rs71357661	0.0348878	CM9374
chr18	59401423	59401423	rs60941937	0.00560535	CM9378
chr18	59613062	59613062	rs17069070	1.21179e-07	CM9380
chr18	59798553	59798553	rs4324238	5.89107e-08	CM9382
chr18	60795188	60795188	rs4987845	0.0187024	CM9386
chr18	67046060	67046060	rs35848770	0.0045134	CM9403
chr18	71314807	71314807	rs17088042	0.000162631	CM9412
chr18	71921758	71921759	rs140770769	0.00860878	CM9417
chr18	74277880	74277880	rs12959893	0.00595205	CM9422
chr18	74277880	74277880	rs12959893	4.47126e-07	CM9423
chr18	74277779	74277779	rs58173607	0.0263148	CM9424
chr18	74398442	74398442	rs74378796	0.0038915	CM9425
chr19	290947	290947	rs8111051	0.00107591	CM9436
chr19	890844	890844	rs2965292	9.64523e-12	CM9437
chr19	1099842	1099842	rs2384942	0.00548096	CM9439
chr19	4328466	4328530	chr19_4328466_CAATCCGCCCACCTCAGCTCTGACTCCTCCCCCAATCCGCCCAGCTCAGCTCTGACTCCGTCCCC_T	2.69818e-09	CM9452
chr19	7494828	7494828	rs11667743	6.16801e-13	CM9463
chr19	8272775	8272775	rs7253890	1.66438e-06	CM9465
chr19	15579645	15579645	rs79229584	0.0486124	CM9491
chr19	17219105	17219105	rs7246865	0.00101776	CM9495
chr19	20153675	20153675	rs143416729	0.0140936	CM9504
chr19	21743888	21743888	rs200232724	0.016054	CM9507
chr19	29218294	29218294	rs7259296	0.0116011	CM9514
chr19	31927547	31927547	rs8105753	2.69648e-13	CM9522
chr19	39038164	39038164	rs73032639	0.0126319	CM9538
chr19	39935721	39935721	chr19_39935721_C_CAAAAAAAA	3.09763e-06	CM9541
chr19	40517138	40517139	rs200649691	0.0229101	CM9543
chr19	41146943	41146943	rs9917077	7.73411e-09	CM9546
chr19	41242610	41242610	rs3745211	0.00855084	CM9547
chr19	42452305	42452305	rs1965727	9.39019e-05	CM9552
chr19	45057224	45057224	rs10409076	0.00922566	CM9555
chr19	45188429	45188429	rs2965156	9.8942e-09	CM9557
chr19	46794346	46794346	rs10404056	6.77586e-08	CM9563
chr19	46970739	46970739	rs11083832	8.4195e-09	CM9565
chr19	47893934	47893934	rs4802352	1.47582e-11	CM9570
chr19	49641230	49641230	rs2387769	0.0176043	CM9573
chr19	50289859	50289859	rs4802623	4.29709e-12	CM9575
chr19	53955461	53955461	rs71363340	0.0434487	CM9588
chr19	53460861	53460861	rs11084211	3.60104e-07	CM9590
chr19	53697408	53697408	rs10426161	1.15501e-06	CM9591
chr19	55584358	55584358	rs75885255	5.13493e-08	CM9599
chr19	56004744	56004744	rs34866804	0.000269357	CM9604
chr19	57779319	57779319	rs62131335	5.13977e-05	CM9611
chr20	1381658	1381658	rs55775852	0.0154579	CM9620
chr20	1596473	1596473	rs2318043	3.32037e-08	CM9621
chr20	1879293	1879293	rs62192712	0.0357974	CM9625
chr20	2075568	2075568	rs6046748	0.0348878	CM9628
chr20	3594089	3594089	rs670717	8.54135e-14	CM9630
chr20	3662142	3662142	rs554743	0.00202399	CM9631
chr20	4386485	4386485	rs628583	0.0494324	CM9636
chr20	4583833	4583833	rs6084806	0.0176633	CM9638
chr20	4942474	4942474	rs6139587	1.964e-05	CM9642
chr20	5844593	5844593	rs1699231	1.76344e-11	CM9648
chr20	12246288	12246290	rs148576344	0.0456044	CM9683
chr20	16564100	16564100	rs6111194	2.77543e-05	CM9694
chr20	17788598	17788598	rs145287218	2.53345e-07	CM9697
chr20	21483388	21483388	rs74785959	0.0272041	CM9708
chr20	22375755	22375755	rs199766	0.0148659	CM9711
chr20	23251453	23251453	rs117226402	9.21461e-05	CM9719
chr20	24650360	24650360	rs6036865	7.00564e-07	CM9727
chr20	29567289	29567289	rs2424850	0.00483773	CM9734
chr20	30105840	30105841	rs11477504	5.05361e-12	CM9736
chr20	34537887	34537887	rs6579266	0.015239	CM9753
chr20	34634914	34634914	rs6121135	0.00490034	CM9754
chr20	37245878	37245878	rs73101915	0.0200518	CM9764
chr20	38475982	38475982	rs6093253	2.46144e-05	CM9765
chr20	38475982	38475982	rs6093253	2.3706e-06	CM9766
chr20	42473719	42473719	rs4812742	2.42926e-16	CM9772
chr20	43625053	43625053	rs6031923	1.25584e-10	CM9781
chr20	46814475	46814475	rs11907901	0.0158177	CM9789
chr20	46635323	46635323	rs6066582	0.000458406	CM9795
chr20	48517513	48517513	rs587648	0.0140936	CM9804
chr20	49055318	49055318	rs6063514	6.32253e-05	CM9810
chr20	50008291	50008291	rs726347	0.0140936	CM9822
chr20	50968810	50968810	rs36119055	0.0137348	CM9826
chr20	52272737	52272737	rs6022638	8.88714e-07	CM9831
chr20	52365467	52365467	rs4811457	1.68469e-12	CM9832
chr20	52375837	52375837	rs6022729	0.00653252	CM9833
chr20	52041109	52041109	rs56363394	0.0201024	CM9837
chr20	54921647	54921647	rs6024807	5.59527e-07	CM9841
chr20	54983075	54983075	rs6069736	6.68929e-08	CM9842
chr20	55362831	55362831	rs2093283	0.00189384	CM9845
chr20	56936871	56936871	rs6026214	3.2166e-10	CM9850
chr20	57662980	57662980	rs4449199	1.0563e-08	CM9854
chr20	61865647	61865647	rs2015711	0.0158177	CM9866
chr21	16595314	16595314	rs2823170	4.4978e-07	CM9881
chr21	22353822	22353822	rs111816117	0.0204244	CM9887
chr21	29064187	29064187	rs2831092	1.96821e-07	CM9900
chr21	31020183	31020183	rs11908902	0.00234595	CM9908
chr21	33970858	33970858	rs374910040	0.0197211	CM9918
chr21	33824661	33824661	rs56896821	0.00344613	CM9920
chr21	33892258	33892258	rs1123119	1.86535e-06	CM9922
chr21	34626854	34626854	rs9975538	4.36834e-11	CM9924
chr21	35243694	35243694	rs11911974	7.43877e-14	CM9926
chr21	36897240	36897240	rs387136	0.0132906	CM9938
chr21	36896196	36896196	rs441432	2.15823e-07	CM9939
chr21	36984290	36984290	rs9982035	3.38005e-11	CM9940
chr21	40211887	40211887	rs12483746	0.000643668	CM9952
chr21	42858367	42858367	rs383510	2.75247e-13	CM9962
chr21	43531008	43531008	rs220126	0.00562628	CM9969
chr21	44273432	44273432	rs458878	9.12286e-08	CM9977
chr21	44380325	44380325	rs234698	1.4028e-06	CM9978
chr21	44795084	44795084	rs541476	0.0486732	CM9984
chr21	46977046	46977046	rs55977683	3.98291e-05	CM10001
chr21	47291826	47291826	rs2839029	6.61604e-06	CM10005
chr21	47599280	47599280	rs8133205	9.42613e-05	CM10007
chr21	47728618	47728618	rs7278971	1.13814e-05	CM10008
chr22	17948342	17948342	rs4819592	0.00417475	CM10016
chr22	18639727	18639727	rs35886746	3.18935e-07	CM10017
chr22	19563992	19563992	rs34746364	4.83644e-07	CM10020
chr22	23649994	23649994	rs28405226	4.20569e-09	CM10036
chr22	24334948	24334948	rs5760147	7.43329e-12	CM10040
chr22	25801485	25801485	rs182046300	0.01371	CM10050
chr22	26865040	26865040	rs1023494	4.75719e-12	CM10052
chr22	31037205	31037205	rs77283497	9.97827e-09	CM10070
chr22	31113433	31113433	rs7285562	3.17316e-11	CM10071
chr22	31113433	31113433	rs7285562	0.00376888	CM10072
chr22	30937005	30937005	rs11443760	0.0044806	CM10077
chr22	32020644	32020644	rs4820987	8.0411e-08	CM10078
chr22	33009408	33009408	rs5754174	0.0182372	CM10081
chr22	36867889	36867889	rs10222216	0.0294099	CM10099
chr22	36939830	36939830	rs111326082	4.75793e-12	CM10100
chr22	37728254	37728254	rs739187	0.000168002	CM10101
chr22	38029723	38029723	rs12710562	9.17657e-05	CM10102
chr22	38572526	38572526	rs133015	0.0417528	CM10104
chr22	39358037	39358037	rs12628403	0.0430594	CM10108
chr22	40995290	40995290	rs142127948	6.75997e-06	CM10114
chr22	42982385	42982385	rs137090	0.0258494	CM10116
chr22	43143233	43143233	rs2006041	7.46778e-05	CM10119
chr22	44298183	44298187	chr22_44298183_TGGTC_T	4.69417e-15	CM10125
chr22	45137529	45137529	chr22_45137529_A_C	0.0363268	CM10132
chr22	45985501	45985501	rs4823228	6.82101e-14	CM10136
chr22	46012272	46012273	rs134827	0.00351036	CM10138
chr22	47790072	47790072	rs12483769	0.0364112	CM10149
chr22	50229163	50229163	rs6009894	1.57152e-05	CM10153

## Sheet: Monocytes
#chr	var.start	var.end	RsID	p.val	CM
1	891945	891945	rs13303106	2.23068e-29	CM3
1	948692	948692	rs2341365	0.0225839	CM4
1	948692	948692	rs2341365	0.000232963	CM5
1	973668	973668	rs2488994	7.84932e-20	CM6
1	1124663	1124663	rs6684820	3.28927e-39	CM8
1	1374436	1374436	rs35368272	4.71326e-11	CM9
1	1509034	1509034	rs7520996	1.92752e-09	CM10
1	1687482	1687482	rs2076328	5.12015e-11	CM11
1	2570495	2570495	rs78535881	0.0204337	CM12
1	1762005	1762005	rs11260616	2.04582e-05	CM13
1	2040096	2040096	rs6666117	0.00229357	CM14
1	2049599	2049599	rs3107148	7.61062e-24	CM15
1	2083537	2083537	rs262664	4.22798e-33	CM16
1	2066990	2066990	rs55958603	2.6614e-07	CM17
1	2176038	2176038	rs10910034	1.40701e-15	CM20
1	2207480	2207480	rs6671815	1.90982e-40	CM21
1	2501222	2501222	rs10797431	3.61748e-18	CM23
1	2573903	2573903	rs12726651	1.35592e-12	CM24
1	2564805	2564805	rs12723864	1.6679e-10	CM25
1	2700117	2700117	rs4648502	0.00116205	CM26
1	3094672	3094672	rs12745073	4.6843e-08	CM27
1	3456871	3456871	rs10737192	1.81729e-06	CM28
1	3512516	3512516	rs2821025	0.00086981	CM29
1	3536328	3536328	rs4648533	7.67781e-30	CM30
1	3594491	3594491	rs1122638	1.63456e-12	CM31
1	3273351	3273351	rs115049014	0.00633184	CM32
1	3806643	3806643	rs4520357	1.71953e-13	CM33
1	4796296	4796296	rs436132	4.69581e-14	CM34
1	6036359	6036359	rs12753871	3.61289e-22	CM35
1	6067640	6067640	rs806114	1.92867e-21	CM36
1	7834532	7834532	rs1776352	0.024729	CM39
1	7514621	7514621	rs1880808	0.0313411	CM40
1	8063528	8063528	rs12088110	3.28336e-18	CM41
1	8284862	8284862	rs371782	1.04349e-12	CM42
1	9127458	9127458	rs3765962	1.11386e-25	CM44
1	9224733	9224733	rs797250	2.17689e-10	CM45
1	9336748	9336748	rs72641835	2.90759e-35	CM46
1	10121399	10121399	rs116661119	1.53846e-08	CM48
1	10378416	10378416	rs6693965	2.02461e-13	CM49
1	10537437	10537437	rs685746	5.55002e-24	CM50
1	10978974	10978974	rs1280968	1.24724e-31	CM51
1	11724938	11724938	rs3125812	3.78409e-10	CM52
1	11781134	11781134	rs12735660	8.58318e-10	CM53
1	11877266	11877266	rs72640258	3.26072e-18	CM55
1	11852110	11852110	rs13306556	0.00469848	CM56
1	11949521	11949521	rs4846070	8.36728e-30	CM57
1	12046880	12046880	rs28718032	1.81761e-36	CM58
1	12209208	12209208	rs386624221	0.00107424	CM59
1	12593561	12593561	rs4846107	0.0228339	CM61
1	12657814	12657814	rs11121945	0.00293125	CM65
1	13920807	13920807	rs1261026	6.62513e-11	CM66
1	15472304	15472304	rs72640774	7.24579e-27	CM69
1	15668631	15668631	rs7528747	2.29897e-07	CM72
1	15768733	15768733	rs2549316	3.45593e-33	CM73
1	16147854	16147854	rs7538103	3.60956e-31	CM74
1	16286522	16286522	rs848195	4.36402e-25	CM75
1	16533022	16533022	rs221052	8.97436e-25	CM77
1	16694774	16694774	rs566724	5.28059e-29	CM78
1	16765566	16765566	rs12031735	3.34546e-39	CM79
1	16811071	16811071	rs10907229	1.22082e-08	CM80
1	17342735	17342735	rs2647166	0.000671485	CM81
1	16796721	16796721	rs157252	1.13633e-09	CM82
1	17004785	17004785	rs10907261	5.75938e-05	CM84
1	17424640	17424640	rs2235915	3.06227e-41	CM86
1	17467506	17467506	rs6664792	4.07196e-42	CM87
1	17514734	17514734	rs3003464	7.79575e-27	CM88
1	17576499	17576499	rs2977228	9.45614e-20	CM89
1	17599444	17599444	rs2977293	2.25941e-08	CM90
1	17602542	17602542	rs79270532	0.00995093	CM91
1	17628152	17628152	rs10157413	1.23061e-10	CM92
1	17663323	17663323	rs1635593	1.05938e-07	CM94
1	17720615	17720615	rs10458537	2.37454e-45	CM97
1	17794979	17794979	rs11805127	1.31758e-36	CM98
1	19276935	19276935	rs4912117	3.75124e-16	CM101
1	19388930	19388930	rs4912039	1.64265e-19	CM102
1	19660493	19660493	rs214298	3.48412e-26	CM103
1	19695997	19695997	rs71645446	1.06753e-05	CM104
1	20283801	20283801	rs4655000	0.0472543	CM108
1	20977221	20977221	rs686658	6.73677e-12	CM109
1	20977221	20977221	rs686658	0.0227564	CM110
1	21002917	21002917	rs710317	4.46144e-08	CM111
1	21241432	21241432	rs6699704	8.8122e-48	CM112
1	21524297	21524297	rs7551785	2.65569e-08	CM113
1	21547706	21547706	rs7551615	1.87371e-06	CM114
1	21536354	21536354	rs12075889	4.52478e-07	CM115
1	21524297	21524297	rs7551785	7.25324e-11	CM116
1	21255675	21255675	rs10916906	0.000345519	CM117
1	21674373	21674373	rs213007	7.74568e-13	CM118
1	21767096	21767096	rs4654745	9.56984e-21	CM119
1	21879524	21879524	rs3753782	0.0356662	CM120
1	22049937	22049937	rs6703219	1.57337e-15	CM121
1	22168310	22168310	rs12043008	1.80032e-14	CM122
1	22253062	22253062	rs4989428	1.21469e-33	CM123
1	22270907	22270907	rs6688119	2.45992e-18	CM124
1	22792895	22792895	rs7549394	5.90465e-42	CM127
1	23061551	23061551	rs6687487	4.5638e-20	CM128
1	23406485	23406485	rs2235547	1.44194e-13	CM130
1	23484031	23484031	rs9426808	4.78384e-22	CM131
1	24058449	24058449	rs2492599	7.12078e-30	CM135
1	24155731	24155731	rs4649115	9.83061e-14	CM136
1	24222029	24222029	rs2502971	9.17573e-28	CM137
1	24386848	24386848	rs6424151	1.40373e-32	CM138
1	24748310	24748310	rs6686862	3.42553e-26	CM139
1	25032605	25032605	rs4649015	1.21708e-18	CM140
1	25054223	25054223	rs7520844	1.28101e-29	CM141
1	25051102	25051102	rs1002707	2.25842e-05	CM142
1	25337938	25337938	rs1007353	2.12828e-20	CM145
1	24551531	24551531	rs9943289	0.00284427	CM146
1	25449410	25449410	rs4560984	0.00828957	CM148
1	25466947	25466947	rs2143162	0.00357278	CM149
1	25583610	25583610	rs386429203	5.6801e-46	CM150
1	25872156	25872156	rs113903356	1.56317e-06	CM151
1	26209023	26209023	rs807070	2.92034e-13	CM152
1	26338305	26338305	rs11581633	1.64424e-21	CM153
1	26493026	26493027	rs144081029	0.00451068	CM154
1	26438455	26438455	rs61776584	1.09823e-14	CM155
1	26646726	26646726	rs1071849	6.68569e-28	CM156
1	26880989	26880989	rs873151	8.40273e-36	CM157
1	26901319	26901319	rs7726	2.83881e-26	CM158
1	27361617	27361617	rs56037513	0.000472279	CM159
1	27860948	27860948	rs138012132	0.00265411	CM160
1	27699012	27699012	rs11247642	0.0143906	CM161
1	28892760	28892760	rs13373966	0.044748	CM162
1	28242402	28242402	rs11247717	0.000959611	CM163
1	28242412	28242412	rs9438594	2.80653e-25	CM164
1	28242447	28242447	rs11247718	1.64437e-21	CM165
1	28334681	28334681	rs72656584	3.91327e-14	CM166
1	28420205	28420205	rs17162951	2.35191e-11	CM167
1	28457704	28457704	rs10902686	0.000147157	CM169
1	29209171	29209171	rs76390325	0.00673236	CM171
1	28538204	28538204	rs490633	2.42933e-36	CM173
1	28614470	28614470	rs61551936	3.41613e-30	CM174
1	30207859	30207859	rs1441841	0.00604495	CM175
1	31231254	31231254	rs4614309	3.04472e-17	CM177
1	31042877	31042877	rs114572408	0.0310052	CM178
1	31571563	31571563	rs78591592	0.0314465	CM179
1	31577196	31577196	rs6425705	3.35833e-20	CM180
1	31872581	31872581	rs10914374	7.62761e-29	CM182
1	32454248	32454248	rs55708169	1.29944e-07	CM183
1	33185311	33185311	rs359949	0.0039048	CM184
1	33921281	33921281	rs7532683	1.06949e-16	CM186
1	33866234	33866234	rs1072585	4.87717e-34	CM187
1	35091389	35091389	rs912538	7.01658e-42	CM188
1	36331260	36331260	rs149218832	1.76806e-18	CM189
1	37125593	37125594	rs11321560	7.07211e-34	CM190
1	37914917	37914917	rs11264057	2.06897e-16	CM191
1	38370259	38370259	rs9729851	5.04564e-10	CM193
1	38465315	38465315	rs386594152	2.24662e-22	CM194
1	38415507	38415507	rs17531077	0.00587923	CM196
1	39313298	39313298	rs4970563	4.41718e-15	CM198
1	39524809	39524809	rs6698138	1.14548e-16	CM199
1	39557688	39557688	rs4660401	0.00283567	CM200
1	39662654	39662654	rs6700698	3.04975e-14	CM201
1	40559288	40559288	rs4660384	8.47643e-19	CM204
1	40806841	40806841	rs372946	2.91276e-22	CM205
1	41358654	41358654	rs4660482	6.1174e-21	CM207
1	41422259	41422259	rs28397033	2.1428e-33	CM208
1	41845246	41845246	rs60144015	2.1807e-16	CM209
1	42261077	42261077	rs1073926	1.4828e-14	CM210
1	42327814	42327814	rs582123	3.57482e-14	CM211
1	42363966	42363966	rs1886729	1.58233e-09	CM212
1	42549750	42549750	rs61773890	5.75494e-46	CM213
1	42757030	42757030	rs7547116	6.14948e-27	CM214
1	43214683	43214683	rs1006518	8.50756e-27	CM215
1	44272529	44272529	rs11580676	4.10542e-27	CM217
1	44536073	44536073	rs1123370	1.55736e-18	CM219
1	44727796	44727796	rs140708430	4.35703e-05	CM220
1	44904460	44904460	rs9660387	6.37932e-40	CM221
1	45451477	45451477	rs364482	0.000968328	CM222
1	44906967	44906967	rs12085869	0.01916	CM223
1	45295911	45295911	rs5773854	1.61788e-19	CM224
1	45746828	45746828	rs3121736	2.50769e-29	CM225
1	45920108	45920108	rs6657237	3.00893e-31	CM226
1	46806480	46806480	rs17361749	6.48843e-23	CM228
1	47057633	47057633	rs11211317	5.03062e-33	CM229
1	49083071	49083071	rs10888608	1.24317e-08	CM230
1	51005897	51005897	rs111258551	4.82003e-08	CM233
1	52042836	52042836	rs11205866	1.59673e-09	CM234
1	53438130	53438130	rs11585570	1.00149e-26	CM236
1	54563239	54563239	rs6672905	1.516e-06	CM237
1	54945135	54945135	rs7548766	0.0124274	CM238
1	54943026	54943026	rs382327	1.11009e-11	CM239
1	54923079	54923079	rs140058204	0.0107945	CM240
1	55273386	55273386	rs12404626	0.00109858	CM241
1	55489542	55489542	rs34232196	1.31345e-12	CM242
1	55438925	55438925	rs11206499	9.74257e-21	CM243
1	55939278	55939278	rs12756825	8.63005e-48	CM244
1	56424921	56424921	rs187984307	0.0279306	CM245
1	56923416	56923416	rs6682251	1.32739e-29	CM246
1	57452947	57452947	rs1329451	4.44589e-17	CM247
1	59052868	59052868	rs11207268	6.40557e-31	CM248
1	58900316	58900316	rs77554680	5.41669e-20	CM249
1	59053083	59053083	rs12092564	1.23739e-06	CM250
1	58973464	58973464	rs10889098	0.000278949	CM251
1	59562785	59562785	rs10789074	3.55114e-32	CM253
1	59571921	59571921	rs12080471	0.000207726	CM254
1	59787350	59787350	rs835409	2.94905e-48	CM255
1	59881428	59881428	rs960829	1.76134e-31	CM256
1	61141648	61141648	rs2069112	0.0260806	CM258
1	61356057	61356057	rs12126079	2.09386e-21	CM260
1	61482534	61482534	rs1694209	4.22469e-25	CM261
1	61632229	61632229	rs148865702	0.0486715	CM262
1	62107021	62107021	rs1933295	4.93929e-39	CM264
1	62693352	62693352	rs11577415	0.0434865	CM265
1	62676091	62676091	rs11207933	1.37769e-10	CM266
1	63122859	63122859	rs1168099	4.43606e-38	CM267
1	64071414	64071414	rs11582264	0.0013365	CM270
1	64078425	64078425	rs1884467	7.12412e-24	CM271
1	64294072	64294072	rs35310909	1.64621e-13	CM273
1	65512040	65512040	rs1546187	0.00711309	CM274
1	65629111	65629111	rs4916025	5.36858e-36	CM275
1	66003824	66003824	rs1171266	4.52675e-36	CM276
1	66793745	66793745	rs78951511	1.21275e-09	CM278
1	66824155	66824155	rs147253160	0.00287753	CM279
1	67197944	67197944	rs512691	1.03018e-36	CM280
1	68076140	68076140	rs55658126	0.000323543	CM281
1	68212947	68212947	rs568723	5.05544e-34	CM282
1	68721141	68721141	rs72670481	0.0292121	CM283
1	68804859	68804859	rs6704179	0.0192637	CM284
1	70975798	70975798	rs592771	1.72772e-34	CM286
1	71447519	71447519	rs646621	2.02691e-13	CM287
1	71880016	71880016	rs1506457	6.9133e-18	CM288
1	72812249	72812249	rs2568960	8.63536e-38	CM289
1	72837239	72837239	rs7531118	1.62249e-06	CM290
1	72983316	72983316	rs61771830	4.8569e-13	CM291
1	74100671	74100671	rs10890064	5.26865e-23	CM292
1	75922898	75922898	rs2799052	3.64897e-05	CM293
1	76520435	76520435	rs1251486	2.77784e-17	CM294
1	76520435	76520435	rs1251486	1.79306e-05	CM295
1	77451966	77451966	rs4600094	0.000684343	CM296
1	77706959	77706959	rs4949782	2.81688e-32	CM297
1	78839926	78839926	rs6424770	2.17451e-10	CM298
1	79508151	79508151	rs1332817	1.03924e-11	CM300
1	81601888	81601888	rs1146417	2.43993e-23	CM301
1	81677190	81677190	rs1195862	2.89819e-07	CM302
1	82603634	82603634	rs12407762	1.29631e-16	CM305
1	83047886	83047886	rs1934213	2.72784e-07	CM306
1	85327615	85327615	rs79409940	6.91542e-10	CM308
1	85459188	85459188	rs7553886	7.119e-24	CM309
1	85465793	85465793	rs3904965	0.00604329	CM310
1	86459250	86459250	rs12120406	1.7268e-07	CM311
1	86589703	86589703	rs12118936	4.40906e-10	CM312
1	86791437	86791437	rs61800656	3.9005e-13	CM313
1	87613682	87613682	rs975040	0.00370953	CM314
1	87763203	87763203	rs6576891	1.86151e-32	CM315
1	87977648	87977648	rs78356998	7.04737e-28	CM316
1	89929849	89929849	rs6662490	1.05013e-09	CM318
1	90045973	90045973	rs35176344	4.03161e-43	CM319
1	90281199	90281199	rs1744665	1.32497e-40	CM320
1	90805340	90805340	rs6662232	1.85939e-06	CM321
1	91991771	91991771	rs13447562	0.0119694	CM322
1	91970464	91970464	rs13447479	6.59329e-16	CM323
1	92179355	92179355	rs11165308	9.97279e-29	CM324
1	92925654	92925654	rs150649461	0.00100392	CM325
1	92939217	92939217	rs6676141	7.09179e-05	CM326
1	93426167	93426167	rs386622713	1.24648e-07	CM327
1	93508182	93508182	rs2785610	4.00685e-22	CM329
1	93727579	93727579	rs602204	1.55534e-21	CM330
1	94137890	94137890	rs3754200	0.00693343	CM331
1	94289120	94289120	rs12410147	6.113e-09	CM332
1	94455721	94455721	rs11165058	3.69937e-08	CM333
1	94495816	94495816	rs4147843	2.6321e-24	CM334
1	94874521	94874521	rs6681849	1.24732e-28	CM337
1	95054666	95054666	rs1475253	1.4125e-27	CM338
1	95236282	95236282	rs3860336	2.27602e-12	CM339
1	95305224	95305224	rs10782994	4.94915e-17	CM340
1	95509771	95509771	rs35512410	0.0100723	CM341
1	96815343	96815343	rs325955	0.00409432	CM342
1	97159667	97159667	rs7550465	7.37706e-34	CM343
1	97583471	97583471	rs7525018	1.04635e-24	CM344
1	98755006	98755006	rs11165976	1.85366e-33	CM346
1	98854815	98854815	rs12023121	2.17331e-11	CM347
1	98999965	98999965	rs770929	5.27694e-05	CM348
1	99269000	99269000	rs4000194	1.32641e-05	CM349
1	99699950	99699950	rs1456176	0.0146854	CM350
1	100859992	100859992	rs1007081	4.18111e-46	CM351
1	100859992	100859992	rs1007081	6.55546e-22	CM352
1	100880328	100880328	rs612683	2.40745e-28	CM353
1	101822426	101822426	rs61782487	0.0302884	CM354
1	101111807	101111807	rs3861733	3.82692e-44	CM355
1	101648821	101648821	rs79628995	3.81026e-20	CM356
1	104108882	104108882	rs77729677	0.000742458	CM358
1	108592549	108592549	rs17020764	2.30765e-12	CM360
1	108658857	108658857	rs4914967	5.1562e-15	CM361
1	109265642	109265642	rs4970744	3.19642e-08	CM363
1	109633377	109633377	rs528661	0.00153332	CM364
1	109707911	109707911	rs6662767	1.09858e-25	CM365
1	109817590	109817590	rs12740374	6.92923e-36	CM366
1	109851126	109851126	rs413582	0.00189143	CM367
1	110155524	110155524	rs2304355	5.08161e-25	CM368
1	110257590	110257590	rs2229059	3.6191e-07	CM369
1	110358890	110358890	rs3887891	3.71096e-14	CM370
1	110801867	110801867	rs12143927	2.40152e-06	CM372
1	110846961	110846961	rs652257	6.05091e-22	CM373
1	110914285	110914285	rs6677797	9.84269e-07	CM374
1	111195302	111195302	rs11102143	1.43115e-10	CM376
1	111170591	111170591	rs72681752	9.68723e-07	CM377
1	111332345	111332345	rs343812	0.000703574	CM379
1	111676597	111676597	rs182732	9.76045e-15	CM381
1	111737398	111737398	rs9970286	4.44891e-36	CM382
1	111737398	111737398	rs9970286	0.0287598	CM383
1	112475780	112475780	rs4409650	0.0420204	CM384
1	112050944	112050944	rs12083507	0.000520316	CM385
1	112206429	112206429	rs2477429	3.83474e-11	CM386
1	112925914	112925914	rs185418056	0.0494253	CM388
1	113247713	113247713	rs35221527	1.84657e-07	CM389
1	113420045	113420045	rs1216538	0.0258058	CM390
1	113702205	113702205	rs11102595	1.20405e-09	CM392
1	114256379	114256379	rs7556622	4.58484e-33	CM393
1	114632071	114632071	rs17533023	6.7735e-24	CM394
1	114898102	114898102	rs9429738	1.31345e-12	CM395
1	115555312	115555312	rs12740035	0.00571687	CM396
1	115597836	115597836	rs12026930	2.84033e-44	CM397
1	115824515	115824515	rs7532754	5.89501e-10	CM399
1	116378421	116378421	rs4839493	1.35949e-17	CM400
1	116424635	116424635	rs139352319	0.0297659	CM401
1	117554104	117554104	rs17229354	0.0040989	CM403
1	117136572	117136572	rs539964	2.14813e-25	CM406
1	117557231	117557231	rs1555793	2.04483e-33	CM408
1	117544184	117544184	rs3818446	6.59127e-07	CM409
1	118214719	118214719	rs7520590	1.44003e-20	CM413
1	118583408	118583408	rs10923477	9.41276e-36	CM414
1	120113504	120113504	rs10733104	9.93665e-23	CM415
1	120128566	120128566	rs173207	4.56572e-27	CM416
1	120342167	120342167	rs2793836	7.22734e-11	CM417
1	120455310	120455310	rs699779	0.00887439	CM418
1	120923449	120923449	rs139127276	6.40757e-26	CM419
1	120923449	120923449	rs139127276	0.0128205	CM420
1	121374420	121374420	rs141107226	1.29591e-07	CM423
1	120804559	120804559	rs151225678	2.06691e-29	CM424
1	121341029	121341029	rs138475639	0.000550745	CM425
1	143262037	143262037	rs72699889	0.0264535	CM428
1	144605469	144605469	rs145410235	0.0327127	CM429
1	143199896	143199896	rs141642286	0.000720307	CM430
1	144544725	144544725	rs112977187	5.44506e-08	CM431
1	144565816	144565816	rs79830158	2.78578e-22	CM432
1	144957703	144957703	rs72541624	0.0238295	CM434
1	144897876	144897876	rs112427713	1.46455e-20	CM435
1	144954851	144954851	rs682536	1.77094e-05	CM436
1	144897876	144897876	rs112427713	3.7355e-06	CM438
1	144894611	144894611	rs611160	2.05521e-06	CM440
1	144897876	144897876	rs112427713	0.000390725	CM442
1	144570524	144570524	rs72473721	1.58074e-06	CM444
1	145387092	145387092	rs3010130	1.14776e-09	CM445
1	146520738	146520738	rs590354	1.16523e-34	CM449
1	146717699	146717699	rs11239954	1.30636e-31	CM450
1	146735636	146735636	rs6675793	0.00867779	CM451
1	147825662	147825662	rs2999617	8.54005e-12	CM454
1	148556048	148556048	rs192449674	0.0249372	CM457
1	148002788	148002788	rs149803798	0.000683475	CM458
1	149704744	149704744	rs149755396	6.5519e-19	CM460
1	150584103	150584103	rs4970966	8.48828e-06	CM464
1	150789961	150789961	rs3894771	3.38336e-16	CM466
1	151323227	151323227	rs4970949	0.00401218	CM468
1	152062750	152062750	rs1496037	0.0382905	CM469
1	151347820	151347820	rs11806477	6.5509e-24	CM470
1	151626396	151626396	rs149199808	1.31675e-05	CM471
1	152157887	152157887	rs6696576	0.00275758	CM472
1	151859153	151859153	rs6690443	1.38881e-05	CM473
1	151144891	151144891	rs28730724	0.0163958	CM476
1	152492559	152492559	rs4845783	5.74394e-25	CM477
1	153258816	153258816	rs3856024	0.00021528	CM478
1	153337943	153337943	rs3014874	8.88826e-32	CM479
1	153371085	153371085	rs6680386	1.69057e-10	CM480
1	153465563	153465563	rs28696717	7.94573e-13	CM481
1	153595381	153595381	rs28416529	2.65589e-43	CM483
1	154414037	154414037	rs4393147	2.51201e-05	CM485
1	154396203	154396203	rs77302258	3.53475e-18	CM486
1	154436641	154436642	rs58638689	0.000655186	CM487
1	154166925	154166926	.	0.0212906	CM488
1	154582896	154582896	rs6699729	5.41501e-29	CM489
1	154693538	154693538	rs11264251	2.65178e-33	CM491
1	156095848	156095848	rs2475758	3.18688e-13	CM496
1	156243821	156243821	rs12128955	6.97199e-43	CM498
1	156348344	156348344	rs2842851	3.06376e-07	CM499
1	157135288	157135288	rs75382756	0.0428592	CM500
1	156631587	156631587	rs72712119	4.53638e-08	CM502
1	157055398	157055398	rs7551464	3.7505e-33	CM503
1	157209955	157209955	rs7534195	6.49861e-16	CM504
1	157339160	157339160	rs12730297	9.67854e-31	CM505
1	157530097	157530097	rs6427386	1.05683e-33	CM506
1	157630312	157630312	rs2778006	7.00619e-26	CM507
1	157845221	157845221	rs4430320	6.75952e-10	CM510
1	157915019	157915019	rs11462161	5.65584e-05	CM511
1	157969306	157969306	rs11580979	0.0152075	CM512
1	158056651	158056651	rs7364493	0.0234369	CM513
1	159202308	159202308	rs149217581	0.0111351	CM514
1	159106705	159106705	rs3026932	0.0153051	CM515
1	158407110	158407110	rs12141449	1.16318e-44	CM516
1	158032722	158032722	rs12120913	0.0220934	CM517
1	159045424	159045424	rs76839161	0.000476205	CM520
1	159272060	159272060	rs2251746	4.46909e-23	CM521
1	160159090	160159090	rs11265352	0.0456482	CM522
1	159616629	159616629	rs2592900	2.74244e-10	CM523
1	159791464	159791464	rs60205880	1.67236e-11	CM524
1	159518121	159518121	rs186524617	0.0248693	CM525
1	159906849	159906849	rs10797055	7.16628e-12	CM526
1	159884109	159884109	rs2840595	0.023345	CM527
1	159979071	159979071	rs12145332	7.89534e-28	CM529
1	160136208	160136208	rs10797062	1.77857e-24	CM530
1	160317619	160317619	rs2038780	3.33004e-12	CM531
1	160835587	160835587	rs1412849	4.70299e-16	CM534
1	161575608	161575608	rs34380170	1.48028e-07	CM540
1	161478169	161478169	rs60574804	1.47992e-11	CM541
1	161582200	161582200	rs74127049	0.000697688	CM542
1	161590503	161590503	rs34881159	2.59384e-12	CM543
1	161694454	161694454	rs1891020	2.30859e-11	CM544
1	162306207	162306207	rs10753789	3.21986e-35	CM546
1	162387603	162387603	rs164408	2.39764e-44	CM547
1	165567256	165567256	rs7355084	3.24193e-11	CM549
1	165601365	165601365	rs4147596	1.52741e-13	CM550
1	166269296	166269296	rs16856889	0.0140319	CM553
1	167060080	167060080	rs35777372	8.70482e-23	CM554
1	167531955	167531955	rs10918715	1.37539e-07	CM555
1	167617087	167617087	rs1229380	0.0234202	CM556
1	167761161	167761161	rs80115209	4.58332e-10	CM557
1	168111495	168111495	rs2143415	2.68383e-21	CM558
1	168453242	168453242	rs10918905	1.34786e-09	CM559
1	168497741	168497741	rs78663305	0.0108252	CM560
1	169079419	169079419	rs1358714	3.88169e-16	CM561
1	169217827	169217827	rs61808871	8.20607e-42	CM562
1	169486641	169486641	rs9332666	2.55862e-06	CM563
1	169574166	169574166	rs1997664	0.00170689	CM564
1	169569678	169569678	rs74527409	0.0264535	CM565
1	169619591	169619591	rs11809358	2.67874e-31	CM566
1	169665632	169665632	rs2223286	1.49187e-28	CM567
1	170352054	170352054	rs3119904	2.00801e-37	CM568
1	171336342	171336342	rs1018390	3.35071e-22	CM570
1	171404261	171404261	rs11803578	1.73308e-29	CM571
1	171720909	171720909	rs11577745	5.21342e-05	CM572
1	171740952	171740952	rs6702424	7.96934e-39	CM573
1	172152202	172152202	rs484686	2.72805e-17	CM574
1	172585656	172585656	rs9425646	2.66592e-28	CM575
1	172727564	172727564	rs1492905	1.92565e-29	CM576
1	173383213	173383213	rs6678064	1.3947e-15	CM577
1	174311135	174311135	rs7549724	0.00243372	CM578
1	174791813	174791813	rs1793291	2.37579e-19	CM579
1	177918821	177918821	rs10159282	3.53558e-34	CM581
1	178109045	178109045	rs10157702	8.78559e-07	CM582
1	178577493	178577493	rs2811292	9.44073e-06	CM583
1	178661275	178661275	rs35920639	1.93229e-37	CM584
1	178916479	178916479	rs59418725	0.00846066	CM585
1	179022075	179022075	rs72709405	2.72564e-10	CM587
1	179061427	179061427	rs10798652	6.20722e-10	CM588
1	179093216	179093216	rs74713545	2.32952e-19	CM589
1	179576852	179576852	rs4390139	1.79308e-14	CM590
1	180457909	180457909	rs4418555	2.62002e-32	CM591
1	180236196	180236196	rs2794960	9.12098e-11	CM592
1	180366483	180366483	rs10798759	4.59324e-41	CM593
1	180939058	180939058	rs41359347	1.3246e-15	CM594
1	181101506	181101506	rs9729781	5.78294e-05	CM595
1	181130394	181130394	rs73044273	0.00127977	CM596
1	181766437	181766437	rs3845446	7.32095e-05	CM597
1	181495024	181495024	rs60434773	0.0367721	CM598
1	181440078	181440078	rs74599959	0.0447119	CM599
1	182236166	182236166	rs78079479	0.0147248	CM600
1	182161022	182161022	rs2452904	1.72851e-36	CM601
1	182263542	182263543	rs35039146	0.00069041	CM602
1	182315020	182315020	rs2148028	2.16314e-08	CM603
1	182476163	182476163	rs503592	6.55454e-24	CM604
1	182970296	182970297	rs5779148	1.2263e-28	CM605
1	182971965	182971965	rs10797801	0.026267	CM607
1	183457396	183457396	rs2702204	1.26273e-25	CM609
1	183705975	183705975	rs9645305	2.43298e-37	CM610
1	183556395	183556395	rs11588654	0.000828788	CM611
1	184125481	184125481	rs61477737	3.41884e-09	CM613
1	184713062	184713062	rs187987539	0.0311595	CM614
1	185375148	185375148	rs10911720	7.04108e-34	CM615
1	185409061	185409061	rs10732976	6.43302e-31	CM616
1	185481398	185481398	rs7516518	1.58545e-16	CM617
1	185528908	185528908	rs2821434	1.43465e-24	CM618
1	186910591	186910591	rs6697145	1.5569e-32	CM621
1	186954285	186954285	rs10752988	1.61659e-16	CM622
1	192536451	192536451	rs4636437	9.46585e-29	CM624
1	192786745	192786745	rs12752408	4.97601e-44	CM626
1	192786745	192786745	rs12752408	0.0221324	CM627
1	193798605	193798605	rs6428194	0.00386748	CM629
1	193364169	193364169	rs10801195	2.00567e-17	CM632
1	197412029	197412029	rs4915545	1.19325e-17	CM633
1	197912090	197912090	rs17644335	0.039427	CM635
1	198956465	198956465	rs12736474	0.0429319	CM636
1	198583298	198583298	rs12122584	0.00218537	CM637
1	199017365	199017365	rs115075474	0.0137517	CM638
1	199050935	199050935	rs405870	7.53015e-24	CM640
1	199384997	199384997	rs72747220	9.55226e-26	CM641
1	199122765	199122765	rs4915347	0.0411049	CM642
1	200135747	200135747	rs12077979	4.89569e-06	CM643
1	200153626	200153626	rs11576498	0.000668808	CM644
1	200594005	200594005	rs2808257	3.00352e-23	CM646
1	200639683	200639683	rs3806358	4.35756e-32	CM647
1	200903101	200903101	rs11580144	3.99346e-06	CM648
1	201423940	201423940	rs3887566	3.65697e-29	CM649
1	201507911	201507911	rs11582434	1.10744e-26	CM650
1	201539800	201539800	rs79063362	3.96378e-28	CM651
1	201626991	201626991	rs34857420	4.18511e-05	CM652
1	202046196	202046196	rs77818645	9.55605e-05	CM653
1	202129205	202129205	rs147176673	3.61699e-11	CM654
1	202341638	202341638	rs12144652	0.00199642	CM655
1	202602197	202602197	rs10494835	6.67345e-06	CM657
1	202744222	202744222	rs6668689	3.80463e-06	CM658
1	202827191	202827191	rs6663182	2.66021e-11	CM659
1	202938087	202938087	rs79937103	2.71498e-05	CM660
1	203088614	203088614	rs6696205	2.36023e-23	CM661
1	203156080	203156080	rs10399931	1.6581e-25	CM662
1	203259173	203259173	rs12730855	6.11941e-27	CM663
1	203357027	203357027	rs10800920	5.3224e-11	CM664
1	203371989	203371989	rs10920636	1.99339e-14	CM665
1	203599192	203599192	rs111175176	0.00092792	CM666
1	203903373	203903373	rs35043418	0.000109899	CM667
1	204231500	204231500	rs10751446	5.70831e-18	CM668
1	204451086	204451086	rs10900590	1.53233e-15	CM669
1	204970844	204970844	rs4951153	3.64634e-25	CM671
1	205282979	205282979	rs4950989	1.80387e-08	CM674
1	205302022	205302022	rs11240426	3.66199e-08	CM675
1	205404547	205404547	rs6593941	2.30009e-24	CM676
1	205485290	205485290	rs11240504	7.18186e-20	CM677
1	205639045	205639045	rs3902968	0.00587923	CM679
1	205782718	205782718	rs9438393	8.53415e-35	CM681
1	205894017	205894017	rs7538856	1.883e-10	CM682
1	206263064	206263064	rs28595722	5.60707e-05	CM683
1	205303672	205303672	rs76279659	0.037833	CM684
1	206944645	206944645	rs1518111	9.04497e-07	CM687
1	206897810	206897810	rs6540576	0.0200971	CM688
1	206944645	206944645	rs1518111	0.000118651	CM689
1	206944645	206944645	rs1518111	2.61202e-17	CM690
1	206997892	206997892	rs2056226	1.81044e-29	CM691
1	207191720	207191720	rs1473458	3.56946e-28	CM693
1	207501527	207501527	rs6691942	1.75438e-22	CM694
1	208035446	208035446	rs4844624	7.80748e-22	CM696
1	208682586	208682586	rs17187484	1.09768e-19	CM698
1	209804095	209804095	rs4844863	6.42216e-09	CM700
1	209820954	209820954	rs2236901	9.04339e-05	CM701
1	210461118	210461118	rs186072110	0.0110108	CM702
1	209931353	209931353	rs6665715	2.28962e-21	CM703
1	210009372	210009372	rs592164	3.33885e-26	CM704
1	210559048	210559048	rs17016068	1.458e-26	CM705
1	211692461	211692461	rs6680424	3.8609e-14	CM707
1	211818555	211818555	rs34451435	0.0159414	CM708
1	212008208	212008208	rs6688596	1.79171e-15	CM709
1	212226081	212226082	rs200063540	8.35913e-07	CM710
1	212191991	212191991	rs3009985	0.0010374	CM711
1	212324488	212324488	rs4951438	1.60929e-22	CM712
1	212409891	212409891	rs1565737	5.4066e-17	CM713
1	212669490	212669490	rs665276	0.0200245	CM716
1	212683285	212683285	rs12046220	0.00424548	CM717
1	213097941	213097941	rs6663614	0.0171012	CM718
1	212811057	212811057	rs61830701	1.98721e-09	CM719
1	212877247	212877247	rs7549091	0.0185933	CM720
1	213142248	213142248	rs41277154	0.00113231	CM721
1	213068404	213068404	rs17019870	1.41412e-28	CM722
1	214411314	214411314	rs2463878	1.45152e-14	CM724
1	214459654	214459654	rs985853	0.0134121	CM725
1	214719346	214719346	rs12747035	2.14588e-09	CM726
1	217200478	217200478	rs6681177	8.73854e-14	CM730
1	218744867	218744867	rs17502739	0.0299863	CM731
1	218826733	218826733	rs115527707	0.0118994	CM732
1	218811703	218811703	rs17569861	8.03232e-17	CM733
1	219650561	219650561	rs1340097	0.00121121	CM735
1	219646807	219646807	rs6541229	1.80944e-13	CM736
1	221951766	221951766	rs115744404	0.0182454	CM737
1	221152589	221152589	rs6693203	0.0358538	CM738
1	221720239	221720239	rs9660771	9.1085e-05	CM739
1	222016107	222016107	rs4255390	7.58384e-26	CM740
1	222113940	222113940	rs949618	1.60716e-14	CM741
1	222386706	222386706	rs116202040	0.011697	CM742
1	223300412	223300412	rs851189	5.2932e-36	CM744
1	223869362	223869362	rs55854109	1.76766e-13	CM745
1	224393371	224393371	rs72755912	1.2007e-09	CM747
1	224393371	224393371	rs72755912	0.00028817	CM748
1	225531433	225531433	rs3856147	6.13834e-18	CM749
1	225947638	225947638	rs4653668	0.0058643	CM750
1	226043474	226043474	rs3738051	7.15081e-07	CM751
1	226407636	226407636	rs3008189	0.0139253	CM754
1	226923505	226923505	rs708776	0.00509357	CM755
1	226923938	226923938	rs6667260	1.9292e-09	CM756
1	227174145	227174145	rs7552783	5.07239e-30	CM757
1	228057761	228057761	rs6690903	1.7159e-30	CM758
1	228471046	228471046	rs41303079	0.0166024	CM760
1	228887522	228887522	rs4440831	3.52069e-26	CM763
1	228931695	228931695	rs35814314	6.07928e-18	CM764
1	228980401	228980401	rs2639768	1.47049e-11	CM766
1	229115308	229115308	rs61591859	5.99935e-46	CM768
1	229253687	229253687	rs936416	8.65237e-42	CM770
1	229268676	229268676	rs9793731	3.74126e-06	CM771
1	229386237	229386237	rs16849638	2.10933e-39	CM772
1	229432806	229432806	rs171111	3.65335e-40	CM773
1	229531764	229531764	rs476609	1.96074e-16	CM774
1	230153435	230153435	rs7414836	3.12395e-12	CM775
1	230376230	230376230	rs139306592	0.000285876	CM776
1	230708840	230708840	rs56065333	8.23281e-12	CM777
1	231186998	231186998	rs11122206	1.19585e-21	CM778
1	231574772	231574772	rs58189201	3.90388e-09	CM779
1	231768539	231768539	rs386610862	6.44239e-22	CM780
1	231917877	231917877	rs17766087	0.000323689	CM782
1	231929411	231929411	rs11122337	3.71667e-30	CM783
1	232602129	232602129	rs10495324	3.71856e-15	CM786
1	232746866	232746866	rs112996767	2.15936e-13	CM787
1	232787402	232787402	rs17194290	2.97944e-05	CM788
1	233242313	233242313	rs7527082	2.0887e-26	CM789
1	233408934	233408938	.	1.13566e-06	CM791
1	233491615	233491615	rs10910135	0.00536486	CM792
1	234381711	234381711	rs543842	0.010349	CM793
1	234451159	234451159	rs508186	5.66063e-40	CM794
1	234470824	234470824	rs4590710	0.00582763	CM795
1	234610539	234610539	rs500513	1.46048e-18	CM797
1	234631189	234631189	rs12059163	2.46443e-06	CM798
1	234808896	234808896	rs561564	7.35351e-29	CM800
1	235053737	235053737	rs61837267	4.50212e-11	CM801
1	234551603	234551603	rs3754315	0.0154448	CM802
1	236104981	236104981	rs9970896	0.00130435	CM803
1	236072594	236072594	rs2012745	0.0175513	CM804
1	236165567	236165567	rs10754828	0.0185742	CM805
1	236190333	236190333	rs10803235	4.17735e-13	CM806
1	236301301	236301301	rs4006577	1.17335e-07	CM808
1	236707007	236707007	rs2799410	7.75733e-25	CM809
1	236826548	236826548	rs12038634	1.58864e-15	CM810
1	238112948	238112948	rs1565429	7.05444e-25	CM811
1	239172652	239172652	rs1915263	0.0491802	CM813
1	239530851	239530851	rs72754630	9.07591e-05	CM814
1	241739794	241739794	rs10802971	0.00762703	CM817
1	241974553	241974553	rs72755251	3.88817e-32	CM818
1	242313559	242313559	rs2840605	1.36102e-24	CM819
1	243270214	243270214	rs116319135	1.17703e-17	CM820
1	243428152	243428152	rs12741781	1.25188e-20	CM822
1	243654278	243654278	rs884328	1.49132e-07	CM823
1	243722892	243722892	rs3753549	2.49346e-10	CM824
1	244161487	244161487	rs576682	1.9729e-17	CM825
1	244488087	244488087	rs59618795	7.10467e-25	CM827
1	244497985	244497985	rs3123693	1.7586e-14	CM828
1	245254044	245254044	rs10927390	0.000375365	CM829
1	245426659	245426659	rs4658734	1.43791e-05	CM830
1	245458244	245458244	rs4658454	5.53251e-45	CM831
1	245642780	245642780	rs10802212	1.51643e-07	CM832
1	245429502	245429502	rs2941274	0.000287665	CM833
1	246274109	246274109	rs7541560	4.77662e-16	CM834
1	246411781	246411781	rs10924619	4.5849e-25	CM835
1	246725180	246725180	rs3129581	1.0521e-11	CM836
1	247039948	247039948	rs2067916	0.0013849	CM837
1	247723089	247723089	rs73150472	0.0436437	CM838
1	247520226	247520226	rs34437716	8.52915e-05	CM839
1	247586336	247586336	rs3806265	0.00073323	CM840
1	247601749	247601749	rs113705187	7.04858e-22	CM842
1	247632790	247632790	rs4387214	0.000785738	CM843
1	247616733	247616733	rs4593864	3.75511e-36	CM844
1	247697447	247697447	rs12036349	0.0001967	CM845
1	247811197	247811197	rs28478614	1.73538e-11	CM846
1	248012098	248012098	rs7536995	4.49365e-25	CM847
1	248625144	248625144	rs28799698	1.99188e-21	CM848
1	248854641	248854641	rs116053879	0.0472969	CM849
1	248848184	248848184	rs4472781	0.000457115	CM850
2	853187	853187	rs10153642	1.49817e-23	CM853
2	2708720	2708720	rs896223	1.59021e-29	CM854
2	3096078	3096078	rs79422139	1.9341e-07	CM855
2	3527789	3527789	rs75827652	1.99689e-07	CM857
2	3655743	3655743	rs386595883	1.77604e-13	CM858
2	4151204	4151204	rs2028169	5.92782e-09	CM859
2	7142180	7142180	rs11685858	7.82208e-28	CM861
2	7215657	7215657	rs1453126	4.53617e-10	CM862
2	7383510	7383510	rs4669168	2.02089e-17	CM863
2	7478190	7478190	rs10929478	3.35483e-26	CM864
2	8039194	8039194	rs10929507	0.00162163	CM866
2	8551274	8551274	rs884676	0.00212239	CM868
2	8790408	8790408	rs77286327	0.00240678	CM869
2	8038994	8038994	rs4668554	0.0137815	CM870
2	8961653	8961653	rs10175218	1.72424e-06	CM871
2	9229803	9229803	rs6710126	0.000521389	CM872
2	9071242	9071242	rs142822443	0.040107	CM873
2	9320328	9320328	rs67023537	1.27186e-22	CM874
2	9427334	9427334	rs10191238	1.0235e-24	CM875
2	9830621	9830621	rs4669419	1.10278e-24	CM876
2	9893454	9893454	rs13412895	4.47124e-29	CM877
2	9952911	9952911	rs1913681	9.27087e-10	CM878
2	10041284	10041284	rs6432044	1.77912e-19	CM879
2	10159679	10159679	rs6716186	5.70898e-11	CM880
2	10390276	10390276	rs67165606	4.97071e-05	CM881
2	10519446	10519446	rs13021624	1.34431e-14	CM882
2	10575788	10575788	rs2430419	2.5463e-24	CM883
2	11020995	11020995	rs7604967	3.18087e-20	CM884
2	11103409	11103409	rs13424719	9.87376e-08	CM885
2	11441993	11441993	rs62118012	3.47315e-21	CM886
2	11674034	11674034	rs11684917	2.95539e-22	CM887
2	11828018	11828018	rs10169592	1.31362e-24	CM888
2	11993112	11993112	rs59393351	2.86981e-21	CM889
2	12051350	12051350	rs113349132	2.86743e-06	CM890
2	12017617	12017617	rs75422962	0.000214532	CM891
2	12010832	12010832	rs35387370	0.0143859	CM892
2	12090361	12090361	rs2716624	9.84644e-41	CM893
2	12168075	12168075	rs12471545	1.17063e-15	CM894
2	12185311	12185311	rs35763905	5.71248e-12	CM895
2	12307810	12307810	rs12617169	5.69257e-19	CM896
2	12335338	12335338	rs1225214	0.000567387	CM897
2	12423258	12423258	rs59023499	1.53096e-05	CM898
2	12642471	12642471	rs75919742	9.72625e-14	CM899
2	12704163	12704163	rs6743141	1.11278e-25	CM900
2	12159788	12159788	rs35432186	0.0112974	CM902
2	13132977	13132977	rs2380457	1.94138e-24	CM903
2	15421941	15421941	rs34621545	0.000629123	CM904
2	16815305	16815305	rs974591	6.45642e-14	CM905
2	17054659	17054659	rs2341509	1.03463e-22	CM907
2	17357473	17357473	rs11889809	2.28545e-11	CM908
2	17824115	17824115	rs75164203	1.96845e-09	CM910
2	17992964	17992964	rs963068	1.47631e-14	CM911
2	18259191	18259191	rs34665754	7.35378e-31	CM912
2	18429258	18429258	rs75536586	0.0458959	CM913
2	20817954	20817954	rs35972581	1.74878e-22	CM915
2	20649995	20649995	rs79479426	0.0347233	CM916
2	23613421	23613421	rs2918003	0.0103708	CM918
2	23721872	23721872	rs1709330	0.000211104	CM919
2	23912401	23912401	rs2551347	3.98598e-06	CM920
2	24154192	24154192	rs11674248	4.03283e-20	CM921
2	24680249	24680249	rs1031092	1.19453e-26	CM922
2	25100902	25100902	rs2033656	3.54855e-39	CM923
2	25393722	25393722	rs3754861	0.0347265	CM924
2	25894250	25894250	rs12615633	5.94799e-20	CM927
2	26679993	26679993	rs10211527	0.00129917	CM929
2	26716597	26716597	rs72815934	1.55227e-10	CM930
2	28604879	28604879	rs906805	2.57507e-23	CM932
2	28668852	28668852	rs114849077	2.51838e-09	CM934
2	28690849	28690849	rs11127158	6.49832e-14	CM935
2	28820505	28820505	rs13006819	0.000150507	CM937
2	29225075	29225075	rs12994612	3.20593e-30	CM938
2	29435726	29435726	rs2924373	6.49752e-45	CM939
2	29540597	29540597	rs75107671	8.1797e-06	CM940
2	29705020	29705020	rs4299297	1.45472e-19	CM941
2	30429361	30429361	rs12468806	3.17499e-05	CM942
2	30448103	30448103	rs62141147	5.18928e-38	CM943
2	30486777	30486777	rs189923636	0.0302205	CM944
2	29522816	29522816	rs34123555	0.00468568	CM945
2	30442778	30442778	rs6725199	3.27501e-06	CM946
2	30695786	30695786	rs1357850	6.54986e-23	CM947
2	31014166	31014166	rs1520319	0.0473791	CM950
2	30506180	30506180	rs142314398	0.0416037	CM951
2	31444262	31444262	rs56133728	9.19794e-06	CM952
2	33298327	33298327	rs448658	0.000337579	CM953
2	33588869	33588869	rs34447926	3.91178e-14	CM954
2	35685329	35685329	rs2719088	0.000139853	CM956
2	36607895	36607895	rs10195305	8.12225e-49	CM957
2	36700580	36700580	rs848552	1.96897e-27	CM958
2	36790013	36790013	rs2110987	2.60902e-22	CM959
2	36931163	36931163	rs28420099	7.38785e-19	CM960
2	37518716	37518716	rs11124576	7.77617e-12	CM961
2	37555568	37555568	rs4670690	1.27678e-17	CM962
2	37454286	37454286	rs10206380	0.0122563	CM964
2	37855437	37855437	rs13401336	3.84975e-08	CM965
2	37963797	37963797	rs386598491	6.22058e-09	CM967
2	37961426	37961426	rs10166291	2.13992e-31	CM968
2	37989015	37989015	rs4143266	2.82815e-09	CM969
2	38025672	38025672	rs6727303	1.62134e-13	CM970
2	38079392	38079392	rs2565633	8.54091e-25	CM971
2	38072657	38072657	rs11886923	1.79146e-08	CM972
2	38367818	38367818	rs62133893	6.93381e-05	CM973
2	38359398	38359398	rs232619	1.44981e-15	CM974
2	38486716	38486716	rs6544142	1.8314e-06	CM975
2	38721141	38721141	rs6750223	2.94363e-24	CM976
2	38783318	38783318	rs68109027	1.82602e-22	CM977
2	38895674	38895674	rs4670883	0.0216841	CM978
2	39387555	39387555	rs13015684	0.0223949	CM979
2	38888084	38888084	rs7597535	4.72035e-18	CM980
2	39182021	39182021	rs2603145	6.9474e-12	CM981
2	39296512	39296512	rs148926518	0.00049591	CM982
2	40654516	40654516	rs35129449	0.0392462	CM984
2	40839928	40839928	rs386592177	0.0107752	CM985
2	41963002	41963002	rs749652	8.61685e-30	CM986
2	41979425	41979425	rs7572321	0.00603411	CM987
2	42205042	42205042	rs13011617	7.73406e-18	CM988
2	42329329	42329329	rs7570219	7.28933e-07	CM989
2	42329329	42329329	rs7570219	1.28953e-05	CM990
2	42325560	42325560	rs62140208	3.78667e-07	CM991
2	42781775	42781775	rs4953435	3.40067e-18	CM992
2	43247227	43247227	rs13421358	0.0492578	CM993
2	42997614	42997614	rs2241850	5.91467e-10	CM994
2	43198473	43198473	rs57740650	2.1499e-10	CM995
2	43254293	43254293	rs7593009	6.94236e-42	CM997
2	43300647	43300647	rs3862992	1.47508e-18	CM998
2	43425645	43425645	rs934231	2.39711e-17	CM999
2	43644556	43644556	rs10186921	2.26889e-32	CM1001
2	43767189	43767189	rs76450091	4.13032e-14	CM1002
2	44354431	44354431	rs896987	2.82067e-07	CM1003
2	44956905	44956905	rs343969	3.50177e-33	CM1005
2	45997209	45997209	rs13404751	9.28252e-12	CM1007
2	46132860	46132860	rs13015067	6.26464e-05	CM1008
2	46280830	46280830	rs6736522	1.85612e-35	CM1009
2	46614202	46614202	rs1868092	3.27423e-22	CM1010
2	46739157	46739157	rs3814045	6.99522e-17	CM1011
2	46822327	46822327	rs114949392	0.00714243	CM1012
2	47564034	47564034	rs4422207	4.33505e-31	CM1015
2	47982572	47982572	rs386592969	1.40808e-14	CM1016
2	48381033	48381033	rs76197661	0.00953989	CM1017
2	48528739	48528739	rs113606425	6.98733e-18	CM1018
2	55175282	55175282	rs881427	0.00685937	CM1022
2	54787592	54787592	rs75475627	4.86634e-14	CM1023
2	54912259	54912259	rs4671968	1.92626e-19	CM1024
2	55192082	55192082	rs2588512	0.0476344	CM1025
2	56303385	56303385	rs113961824	0.00783476	CM1026
2	55385576	55385576	rs11686912	2.92847e-12	CM1027
2	55743412	55743412	rs74858743	1.36835e-05	CM1029
2	56936098	56936098	rs146699941	0.0316339	CM1030
2	58201202	58201202	rs10172295	0.00510593	CM1031
2	58925746	58925746	rs10490093	5.59616e-12	CM1032
2	60737160	60737160	rs12105383	3.71731e-38	CM1034
2	62530980	62530980	rs11888817	6.1931e-39	CM1036
2	62642303	62642303	rs6731963	5.70427e-31	CM1037
2	64459585	64459585	rs58136932	0.00422491	CM1040
2	64097403	64097403	rs79741120	0.0222222	CM1041
2	65084135	65084135	rs7576634	0.0270849	CM1045
2	65131732	65131732	rs735473	5.52579e-13	CM1046
2	65231245	65231245	rs11891502	5.46069e-09	CM1047
2	65323326	65323326	rs7607025	6.98902e-26	CM1048
2	66129494	66129494	rs17031071	7.48413e-16	CM1050
2	68327582	68327582	rs6712699	9.57523e-29	CM1051
2	68391087	68391087	rs12713631	0.00300743	CM1052
2	68409670	68409670	rs12468156	1.03893e-28	CM1053
2	68602975	68602975	rs7579928	1.66342e-10	CM1054
2	68632858	68632858	rs6757938	0.00355496	CM1055
2	68924683	68924683	rs12467649	1.7157e-23	CM1057
2	69392341	69392341	rs34149604	0.000348877	CM1058
2	69391521	69391521	rs13016276	1.52752e-09	CM1059
2	69433680	69433680	rs4581932	1.01136e-23	CM1060
2	69532800	69532800	rs4074786	7.75509e-16	CM1061
2	69942436	69942436	rs6758994	0.00569683	CM1062
2	69766308	69766308	rs6707912	0.018214	CM1063
2	69976384	69976384	rs62133983	3.73744e-16	CM1064
2	69274987	69274987	rs116248990	0.041369	CM1065
2	70832453	70832453	rs72895843	0.0289134	CM1066
2	70814140	70814140	rs71414826	0.0130439	CM1068
2	71054568	71054568	rs11126300	4.85783e-40	CM1072
2	71114721	71114721	rs11126308	7.90799e-23	CM1073
2	71292522	71292522	rs11680831	3.71649e-07	CM1074
2	71292522	71292522	rs11680831	1.08742e-22	CM1075
2	71294570	71294570	rs71414879	7.99518e-12	CM1076
2	71651597	71651597	rs7593986	6.58365e-16	CM1077
2	72496299	72496299	rs1123199	6.64799e-23	CM1079
2	73937652	73937652	rs6546872	7.64101e-05	CM1080
2	74056564	74056564	rs3813229	3.15154e-27	CM1083
2	74824970	74824970	rs752070	0.0107931	CM1085
2	74801190	74801190	rs114625328	0.000861195	CM1087
2	74517251	74517251	rs2191309	5.73935e-05	CM1088
2	74982796	74982796	rs10173493	0.00457378	CM1089
2	75041874	75041874	rs386602635	7.09844e-24	CM1090
2	74336274	74336274	rs828866	0.0422519	CM1091
2	75185856	75185856	rs12366	8.20684e-43	CM1092
2	75269064	75269064	rs13012537	6.11349e-14	CM1094
2	75815890	75815890	rs66617216	5.58554e-17	CM1095
2	79085411	79085411	rs17015751	7.83789e-07	CM1096
2	85052808	85052808	rs1649291	1.22371e-07	CM1097
2	85088222	85088222	rs17025660	4.72783e-09	CM1098
2	85548639	85548639	rs6547611	7.60034e-12	CM1099
2	85619725	85619725	rs67943011	3.05888e-15	CM1100
2	85634654	85634654	rs57072150	3.54448e-20	CM1101
2	85596553	85596553	rs6716601	1.4599e-06	CM1102
2	85729520	85729520	rs72844420	3.31032e-31	CM1103
2	85924899	85924899	rs1437742	9.02402e-42	CM1104
2	85933003	85933003	rs12151742	0.0149106	CM1105
2	86141433	86141433	rs7570836	0.0108815	CM1107
2	86167494	86167494	rs10460588	1.17361e-33	CM1108
2	86277190	86277190	rs9789563	2.4293e-08	CM1109
2	86458631	86458631	rs79329534	2.43935e-06	CM1110
2	86597700	86597700	rs10865481	1.39516e-17	CM1111
2	86979722	86979722	rs2138396	3.05947e-21	CM1112
2	87005684	87005684	rs114981283	0.00123783	CM1114
2	87771725	87771728	rs200451352	0.00014199	CM1115
2	87812321	87812321	rs144372052	9.77695e-05	CM1116
2	87821599	87821599	rs74924495	2.82807e-15	CM1117
2	87877443	87877443	rs79964908	3.62322e-23	CM1118
2	87923829	87923829	rs62139210	0.00117666	CM1120
2	88391723	88391723	rs11676393	7.45543e-34	CM1121
2	88484808	88484808	rs2292869	8.96736e-25	CM1122
2	89511957	89511957	rs433789	1.68038e-22	CM1125
2	89552538	89552538	rs80033676	1.07329e-05	CM1126
2	89302473	89302473	rs142854932	8.42183e-06	CM1131
2	89994431	89994431	rs57393761	0.0018101	CM1133
2	92169200	92169200	rs34121624	0.00482169	CM1136
2	96748054	96748054	rs151196928	0.000151748	CM1141
2	96491456	96491456	rs62155750	0.0124712	CM1145
2	97552614	97552614	rs2314653	3.34266e-29	CM1149
2	98164184	98164184	rs13001728	1.44251e-18	CM1151
2	98746493	98746493	rs62154877	9.01196e-15	CM1153
2	99050646	99050646	rs4851134	6.30428e-25	CM1154
2	99077495	99077495	rs111924191	7.18865e-19	CM1155
2	99271712	99271712	rs7557647	6.25821e-14	CM1156
2	99365533	99365533	rs34852807	1.38637e-11	CM1157
2	99768419	99768419	rs4850897	1.00171e-19	CM1159
2	100101762	100101762	rs4143760	1.52575e-10	CM1160
2	100064264	100064264	rs1839667	8.56005e-16	CM1161
2	100070884	100070884	rs2053917	4.91647e-47	CM1162
2	100746395	100746395	rs2118280	0.0476946	CM1163
2	101367062	101367062	rs13026445	0.0480276	CM1164
2	99695406	99695406	rs115615518	0.00297697	CM1165
2	101391735	101391735	rs114925489	0.0496381	CM1166
2	100759078	100759078	rs13003982	1.81321e-26	CM1167
2	100835734	100835734	rs10865035	0.00127693	CM1168
2	101144549	101144549	rs57819301	0.0147081	CM1169
2	101348608	101348608	rs4074920	6.27766e-30	CM1170
2	101718327	101718327	rs35033622	5.60838e-15	CM1171
2	102180371	102180371	rs186294975	0.0162058	CM1172
2	101837656	101837656	rs4527224	7.33732e-21	CM1173
2	102067581	102067581	rs7569232	4.93366e-30	CM1174
2	102138184	102138184	rs1509497	0.000164323	CM1175
2	102598561	102598561	rs7566831	0.0021135	CM1176
2	102610992	102610992	rs11674595	6.47034e-35	CM1177
2	102985980	102985980	rs3771170	1.75021e-10	CM1179
2	103043867	103043867	rs2110659	2.20101e-30	CM1180
2	105380420	105380420	rs55805894	3.00575e-05	CM1184
2	105873233	105873233	rs2576733	2.05018e-28	CM1186
2	105957448	105957448	rs66747638	7.09852e-24	CM1187
2	106384906	106384906	rs115587318	7.24769e-09	CM1189
2	106397467	106397467	rs116025549	0.00169496	CM1190
2	106886471	106886471	rs17032699	6.05919e-07	CM1191
2	107128394	107128394	rs73952241	0.0155171	CM1193
2	107799802	107799802	rs7583678	0.0226321	CM1195
2	109648276	109648276	rs10191323	1.292e-05	CM1197
2	110328859	110328859	rs717189	4.25908e-36	CM1198
2	110415898	110415902	rs139505987	3.61288e-06	CM1199
2	110343913	110343913	rs892464	0.000237681	CM1200
2	111465156	111465156	rs55884727	9.94327e-05	CM1202
2	111624598	111624598	rs13424637	3.01951e-31	CM1203
2	111923630	111923630	rs6753785	4.35838e-30	CM1204
2	111992975	111992975	rs1464023	1.1487e-09	CM1205
2	112277340	112277340	rs11123551	4.14131e-07	CM1209
2	112278086	112278086	rs4450600	0.00414102	CM1210
2	112417975	112417975	rs386595865	3.02481e-18	CM1212
2	111854524	111854524	rs11691193	0.00684898	CM1213
2	112668003	112668003	rs2312225	7.66685e-05	CM1214
2	112712655	112712655	rs59211960	4.78381e-08	CM1215
2	112781917	112781917	rs13419523	4.17414e-07	CM1216
2	112305401	112305401	rs4848562	0.0475289	CM1217
2	112814326	112814326	rs13024271	6.49149e-28	CM1219
2	112799092	112799092	rs55641603	9.61983e-11	CM1220
2	113385833	113385833	rs11677284	7.11213e-31	CM1223
2	113869566	113869566	rs62158853	0.00107664	CM1227
2	113991970	113991970	rs4849181	4.31151e-20	CM1228
2	114176424	114176424	rs1191647	1.33674e-33	CM1229
2	114116536	114116536	rs17043202	0.00244792	CM1230
2	114730362	114730362	rs71416571	7.88941e-12	CM1231
2	118874436	118874436	rs2422169	0.0419665	CM1232
2	118666447	118666447	rs74544420	1.22466e-12	CM1234
2	118666447	118666447	rs74544420	9.62535e-07	CM1235
2	118879828	118879828	rs62164905	4.46415e-05	CM1236
2	119129071	119129071	rs12467546	1.37726e-07	CM1237
2	119592977	119592977	rs7567463	0.000149759	CM1238
2	119674703	119674703	rs11675001	1.31013e-12	CM1240
2	119704219	119704219	rs34584553	4.86898e-09	CM1241
2	120021319	120021319	rs3769653	3.16328e-36	CM1242
2	120113607	120113607	rs34634082	4.18325e-31	CM1243
2	120444322	120444322	rs139454220	0.0176709	CM1244
2	121353658	121353658	rs7568190	0.0411814	CM1245
2	121955532	121955532	rs61546260	2.70237e-14	CM1246
2	122740508	122740508	rs61038084	1.3333e-30	CM1247
2	124384731	124384731	rs13410990	2.10953e-06	CM1248
2	124514188	124514188	rs114307703	3.98601e-24	CM1249
2	127556979	127556979	rs62159608	4.61771e-42	CM1250
2	127416912	127416912	rs386619821	1.90154e-07	CM1251
2	127867669	127867669	rs11674215	7.63222e-15	CM1252
2	128376401	128376401	rs2248661	1.34765e-11	CM1254
2	128378563	128378563	rs2245711	5.8573e-13	CM1255
2	128954704	128954704	rs12997205	0.00111642	CM1256
2	129206950	129206950	rs7576269	4.22914e-29	CM1257
2	129456381	129456382	rs35731472	1.1193e-09	CM1258
2	131609288	131609288	rs34467205	4.67227e-21	CM1260
2	131742589	131742589	rs7591752	3.75751e-23	CM1261
2	132273426	132273431	rs71934146	0.016466	CM1263
2	132440073	132440073	rs6720375	1.35891e-41	CM1264
2	133149379	133149379	rs4468865	1.90339e-11	CM1267
2	134767332	134767332	rs114447952	2.35764e-08	CM1269
2	134891373	134891373	rs10200576	2.07983e-09	CM1270
2	134963862	134963862	rs1257169	4.04614e-38	CM1271
2	134549860	134549860	rs4589813	0.00364557	CM1272
2	135054058	135054058	rs111133557	1.03442e-30	CM1273
2	135082689	135082689	rs4953913	6.34472e-25	CM1274
2	135154312	135154312	rs1010241	7.55764e-10	CM1275
2	135479582	135479582	rs35220888	2.53704e-21	CM1276
2	135437405	135437405	rs4440018	5.58374e-34	CM1277
2	135534794	135534794	rs16831001	8.88978e-05	CM1278
2	136596867	136596867	rs6742283	2.15306e-24	CM1279
2	136889725	136889725	rs62160907	5.24326e-21	CM1280
2	137101302	137101302	rs11691413	4.03444e-08	CM1282
2	138792443	138792443	rs7591597	2.47607e-38	CM1283
2	139258603	139258603	rs13405108	2.40745e-28	CM1284
2	144660922	144660922	rs1035271	1.38772e-36	CM1288
2	145222763	145222763	rs2114593	0.0389074	CM1289
2	145088263	145088263	rs36006777	0.0163851	CM1290
2	145595571	145595571	rs786500	3.00577e-16	CM1294
2	145750236	145750236	rs786242	8.56079e-44	CM1295
2	148328430	148328430	rs13388042	6.46187e-37	CM1296
2	147955013	147955013	rs67996343	0.00395863	CM1297
2	148774191	148774191	rs113093432	9.33131e-06	CM1299
2	148758479	148758479	rs7598361	1.01521e-25	CM1300
2	149306041	149306041	rs10497035	1.69995e-20	CM1301
2	149799216	149799216	rs61734995	0.000694312	CM1302
2	149925901	149925901	rs16826443	3.71431e-37	CM1303
2	150004955	150004955	rs406523	4.68092e-31	CM1304
2	150715515	150715515	rs6437112	9.55873e-36	CM1305
2	152195934	152195934	rs386594500	2.15895e-22	CM1307
2	152494218	152494218	rs59655785	2.76426e-35	CM1308
2	152894263	152894263	rs13009432	2.06777e-37	CM1309
2	153282375	153282375	rs7600624	0.0103839	CM1310
2	153501359	153501359	rs4664600	5.56411e-08	CM1311
2	156282579	156282579	rs182477551	0.0132564	CM1312
2	156490894	156490894	rs1400703	2.55773e-43	CM1313
2	156548791	156548791	rs150260964	0.000333528	CM1314
2	157350543	157350543	rs298281	9.62126e-41	CM1315
2	158752065	158752065	rs35160507	3.35652e-07	CM1318
2	158971237	158971237	rs13418976	3.86363e-41	CM1319
2	158971237	158971237	rs13418976	0.0347203	CM1320
2	159899954	159899954	rs17811857	6.39942e-11	CM1322
2	160219552	160219552	rs3771685	3.08552e-36	CM1323
2	160411254	160411254	rs10176307	3.00762e-07	CM1325
2	160554583	160554583	rs6756502	1.33611e-18	CM1326
2	160424594	160424594	rs10192408	8.18673e-09	CM1327
2	160553459	160553459	rs62172995	1.63685e-14	CM1328
2	160655122	160655122	rs2556102	2.79944e-17	CM1329
2	161069212	161069212	rs34866578	2.3338e-08	CM1331
2	162048038	162048038	rs139440350	0.0262398	CM1332
2	161435255	161435255	rs11678009	6.48166e-24	CM1333
2	161473779	161473779	rs59867152	1.75504e-08	CM1334
2	161582737	161582737	rs13004442	2.68604e-22	CM1335
2	162101261	162101261	rs11678980	5.76209e-28	CM1336
2	162174837	162174837	rs77276341	0.0290124	CM1338
2	162974894	162974894	rs2241242	5.63448e-21	CM1339
2	163738103	163738103	rs12612852	2.64139e-08	CM1341
2	164547598	164547598	rs62169906	0.000250744	CM1343
2	165632910	165632910	rs355877	3.66917e-26	CM1344
2	166353571	166353571	rs10930168	1.15324e-06	CM1345
2	166914465	166914465	rs16822821	8.66483e-12	CM1346
2	167234294	167234294	rs4667882	1.71489e-17	CM1347
2	167452333	167452333	rs7573209	3.10105e-27	CM1348
2	169036613	169036613	rs6755979	3.42559e-40	CM1349
2	169220829	169220829	rs3931951	3.28787e-14	CM1350
2	169506219	169506219	rs1834271	5.46711e-05	CM1351
2	170889997	170889997	rs7349241	1.15288e-28	CM1354
2	170997821	170997821	rs13414831	0.0284511	CM1355
2	171605495	171605495	rs6433243	6.19919e-39	CM1356
2	172372992	172372992	rs6720267	9.63188e-15	CM1358
2	172812339	172812339	rs2165934	7.64285e-19	CM1359
2	172974566	172974566	rs17726078	8.61618e-18	CM1361
2	173145785	173145785	rs4972764	7.95889e-33	CM1362
2	173293419	173293419	rs12475433	9.43446e-05	CM1363
2	173382746	173382746	rs7575064	1.73658e-27	CM1364
2	173828544	173828544	rs13032969	9.45073e-34	CM1365
2	174104705	174104705	rs16861417	0.0356432	CM1366
2	173290774	173290774	rs71415298	0.0456583	CM1367
2	174130075	174130075	rs6720459	1.33432e-07	CM1369
2	174226600	174226600	rs12693024	6.58265e-16	CM1370
2	174733318	174733318	rs2137804	2.76069e-05	CM1372
2	174897226	174897226	rs55981800	0.000137444	CM1374
2	174954301	174954301	rs17317002	1.15193e-07	CM1375
2	175130380	175130380	rs74779623	0.00349321	CM1376
2	175662517	175662517	rs7587210	1.87491e-17	CM1378
2	176227569	176227569	rs4972754	1.97563e-20	CM1379
2	176328404	176328404	rs13426520	6.68558e-09	CM1380
2	176783828	176783828	rs62186970	1.63037e-13	CM1381
2	177796683	177796683	rs16864736	2.70607e-30	CM1382
2	177862362	177862362	rs11427138	4.00223e-30	CM1383
2	178036386	178036386	rs2364712	3.51325e-24	CM1384
2	178448559	178448559	rs12463893	8.1252e-06	CM1386
2	178639719	178639719	rs13395965	3.95127e-24	CM1387
2	179958390	179958390	rs1596910	3.75784e-18	CM1390
2	180217735	180217735	rs6759773	9.01868e-18	CM1391
2	180541851	180541851	rs12614697	0.0219564	CM1392
2	180869157	180869157	rs56268693	1.9148e-42	CM1393
2	181302300	181302300	rs68043907	4.4045e-23	CM1395
2	181302300	181302300	rs68043907	0.0143468	CM1396
2	181575125	181575125	rs13032731	4.2262e-21	CM1397
2	182192751	182192751	rs976384	8.99636e-08	CM1400
2	182308836	182308836	rs6731125	7.48653e-28	CM1402
2	187626338	187626338	rs13026081	0.00445118	CM1405
2	188332190	188332190	rs3771061	1.62021e-32	CM1407
2	188860117	188860117	rs4667203	8.18464e-14	CM1408
2	189409001	189409001	rs75723570	0.00217834	CM1410
2	191052117	191052117	rs698607	0.0124394	CM1411
2	191294529	191294529	rs4853702	7.27937e-31	CM1412
2	191290745	191290745	rs7557681	0.000111532	CM1413
2	192929201	192929201	rs11678800	0.0307095	CM1415
2	194216556	194216556	rs12616241	0.000553767	CM1416
2	196926091	196926091	rs12472050	4.06014e-32	CM1417
2	197084089	197084089	rs10205756	2.20475e-08	CM1418
2	197133368	197133368	rs7602137	3.8478e-17	CM1419
2	197850691	197850691	rs16860103	1.51775e-14	CM1420
2	197115489	197115489	rs138919422	0.0220559	CM1421
2	198075146	198075146	rs62279235	2.27994e-33	CM1422
2	197303093	197303093	rs10180365	0.0179269	CM1423
2	198492826	198492826	rs1902247	7.06348e-28	CM1424
2	198904465	198904465	rs1371664	3.272e-27	CM1425
2	198535678	198535678	rs4286272	3.04288e-06	CM1426
2	198727852	198727852	rs700691	4.31232e-12	CM1427
2	199787870	199787870	rs189159106	0.0035174	CM1428
2	200603682	200603682	rs17529309	8.0153e-08	CM1429
2	200603682	200603682	rs17529309	0.00332559	CM1430
2	201208692	201208692	rs985256	7.34176e-06	CM1431
2	201505953	201505953	rs11887334	2.91388e-27	CM1432
2	201618163	201618163	rs116228383	5.50382e-19	CM1433
2	201560740	201560740	rs2247016	4.34372e-13	CM1434
2	202070735	202070735	rs6712872	6.40288e-05	CM1435
2	202526366	202526366	rs62193397	3.27597e-35	CM1437
2	202766647	202766647	rs759419	4.05474e-16	CM1438
2	203488449	203488449	rs10189685	7.98891e-32	CM1439
2	204553757	204553757	rs3116482	8.7514e-21	CM1440
2	205724557	205724557	rs58687976	0.0159876	CM1441
2	206405970	206405970	rs111169585	4.74687e-14	CM1442
2	206579825	206579825	rs2110875	3.95309e-05	CM1443
2	206830070	206830070	rs7600189	6.50291e-12	CM1444
2	207721132	207721132	rs12467467	1.58566e-24	CM1445
2	207861511	207861511	rs7566209	1.52355e-42	CM1446
2	207937114	207937114	rs56240527	1.61189e-19	CM1447
2	207998800	207998800	rs2284934	4.06685e-16	CM1448
2	208115877	208115877	rs4675656	2.64636e-37	CM1450
2	208343421	208343421	rs17204696	1.31704e-09	CM1451
2	208342620	208342620	rs67838094	8.09817e-29	CM1452
2	208365644	208365644	rs6710010	0.0306635	CM1453
2	208788150	208788150	rs141148191	0.0344559	CM1454
2	208562356	208562356	rs2551909	6.19525e-15	CM1455
2	208192707	208192707	rs76426527	0.00464739	CM1456
2	208940985	208940985	rs7422654	7.15256e-21	CM1457
2	210015584	210015584	rs13425205	0.0211593	CM1458
2	214164597	214164597	rs72935164	2.87813e-26	CM1461
2	215660704	215660704	rs6729681	7.7379e-29	CM1464
2	216552649	216552649	rs13427585	1.08457e-13	CM1465
2	216554029	216554029	rs10199376	3.4356e-05	CM1466
2	216780388	216780388	rs12694380	1.63917e-16	CM1467
2	217270394	217270394	rs6715548	4.27439e-29	CM1471
2	217344292	217344292	rs140870497	1.68865e-16	CM1472
2	217484224	217484224	rs56018618	1.08708e-38	CM1473
2	217950825	217950825	rs6435962	4.72717e-32	CM1474
2	218899066	218899066	rs10175708	0.00460059	CM1476
2	218905856	218905856	rs57171294	1.90141e-34	CM1477
2	219017348	219017348	rs17838602	5.56124e-06	CM1479
2	219227865	219227865	rs74270394	3.51038e-25	CM1480
2	219643036	219643036	rs7580147	1.15212e-26	CM1483
2	219661055	219661055	rs12694441	6.54281e-06	CM1485
2	219657838	219657838	rs2195088	3.46686e-05	CM1486
2	219669002	219669002	rs201757055	4.07257e-08	CM1487
2	219615968	219615968	rs10178538	0.00345318	CM1488
2	219616002	219616002	rs6733892	1.20448e-07	CM1489
2	219963550	219963550	rs11692085	0.000415888	CM1491
2	220113728	220113728	rs885854	0.00682225	CM1492
2	220287892	220287892	rs12621188	0.0200275	CM1493
2	220589621	220589621	rs7604568	4.49616e-10	CM1494
2	223482494	223482494	rs147938919	0.0048539	CM1497
2	223502846	223502846	rs34838784	1.36061e-17	CM1498
2	223594490	223594490	rs895466	0.000131425	CM1499
2	223758070	223758070	rs795887	8.11746e-37	CM1500
2	223825804	223825804	rs113007519	1.19622e-13	CM1501
2	224893921	224893921	rs12476888	1.6593e-27	CM1502
2	225183183	225183183	rs6711330	1.93378e-22	CM1503
2	225749700	225749700	rs6712372	0.00045952	CM1504
2	225727663	225727663	rs6436515	1.17777e-29	CM1505
2	226029704	226029704	rs1868426	1.09388e-08	CM1506
2	226895322	226895322	rs1805231	7.87305e-20	CM1507
2	226948084	226948084	rs1818829	6.66238e-07	CM1508
2	227159344	227159344	rs2713550	4.08367e-12	CM1509
2	227159344	227159344	rs2713550	3.33448e-37	CM1510
2	227279652	227279652	rs13400941	2.25564e-28	CM1511
2	226984795	226984795	rs4675049	0.0152683	CM1512
2	226990263	226990263	rs12611924	1.30818e-19	CM1513
2	228126293	228126293	rs56326703	2.75009e-05	CM1514
2	228304145	228304145	rs73994620	8.79394e-17	CM1515
2	228649236	228649236	rs12694756	1.30304e-11	CM1516
2	230210795	230210795	rs9653270	3.22343e-06	CM1517
2	230205036	230205036	rs74001832	1.38881e-05	CM1518
2	229802065	229802065	rs112225813	0.037624	CM1520
2	230205975	230205975	rs145086653	0.000403547	CM1521
2	230056493	230056493	rs62191682	0.00401253	CM1522
2	230206385	230206385	rs13430713	3.46749e-26	CM1523
2	230995447	230995447	rs386602745	1.78976e-34	CM1524
2	230192862	230192862	rs72978660	0.0496092	CM1525
2	231113405	231113405	rs1863677	5.4872e-16	CM1526
2	231442893	231442893	rs11674658	1.13638e-21	CM1528
2	231744754	231744754	rs62195288	3.30434e-14	CM1529
2	231798099	231798099	rs6725053	1.4838e-06	CM1530
2	231812815	231812815	rs6714253	1.24187e-05	CM1531
2	231914423	231914423	rs34095258	0.00204711	CM1532
2	232251667	232251667	rs4973385	1.80403e-10	CM1533
2	232235950	232235950	rs16828017	8.06802e-15	CM1534
2	232478846	232478846	rs58205528	5.63402e-18	CM1535
2	233413648	233413648	rs72991949	1.10652e-09	CM1538
2	233950732	233950732	rs7608422	1.58646e-20	CM1539
2	234120043	234120043	rs78765795	1.31046e-07	CM1540
2	234171459	234171459	rs73110098	0.00481753	CM1541
2	234995682	234995682	rs13027283	5.04999e-25	CM1543
2	235334764	235334764	rs12692135	2.96453e-14	CM1544
2	235908755	235908755	rs10451535	1.3063e-07	CM1547
2	237433532	237433532	rs1986988	0.00186065	CM1548
2	237609667	237609667	rs2167580	1.07023e-09	CM1549
2	237884086	237884086	rs2701324	7.0731e-08	CM1550
2	237583477	237583477	rs11695375	0.0329936	CM1551
2	238428256	238428256	rs10176842	0.0143906	CM1552
2	238389855	238389855	rs58643200	9.69561e-17	CM1553
2	238509759	238509759	rs11894280	1.26665e-05	CM1554
2	238522692	238522692	rs4273179	2.59015e-43	CM1555
2	239126385	239126385	rs34419934	0.0397962	CM1556
2	238815252	238815252	rs895572	8.50419e-20	CM1559
2	239053436	239053436	rs12623661	4.35397e-22	CM1560
2	239272517	239272517	rs7602392	4.57704e-13	CM1561
2	239475885	239475885	rs7421694	3.62198e-27	CM1562
2	239902123	239902123	rs11688514	0.000523906	CM1563
2	240049647	240049647	rs3791454	4.31938e-14	CM1564
2	240134918	240134918	rs607835	2.19508e-14	CM1565
2	240262287	240262287	rs908265	1.72459e-06	CM1566
2	240241255	240241255	rs386621182	2.58803e-24	CM1567
2	240533975	240533975	rs1437735	9.30569e-10	CM1568
2	240816109	240816109	rs141703180	8.05263e-33	CM1569
2	240861284	240861284	rs10165650	0.00197311	CM1570
2	240970061	240970061	rs74551156	0.0225171	CM1571
2	241479946	241479946	rs13406305	3.24642e-07	CM1573
2	241555705	241555705	rs2975776	1.19079e-19	CM1577
2	241566429	241566429	rs2975781	6.22881e-39	CM1578
2	241871847	241871847	rs34726174	0.000644988	CM1579
2	242176549	242176549	rs7607714	5.84297e-05	CM1581
2	242267617	242267617	rs7604629	4.94816e-15	CM1582
2	242668050	242668050	rs7591047	2.95625e-08	CM1583
2	242697998	242697998	rs4425108	2.51315e-12	CM1584
2	242758179	242758179	rs2293764	9.354e-17	CM1585
2	242754192	242754192	rs34761249	7.1653e-33	CM1586
2	242867799	242867799	rs7424861	9.47389e-09	CM1587
2	243054736	243054736	rs73007193	6.76915e-09	CM1588
2	243064414	243064414	rs139036576	2.12359e-05	CM1589
3	3686503	3686503	rs13074863	4.60019e-14	CM1591
3	4410534	4410534	rs11915920	1.31675e-05	CM1592
3	4109700	4109700	rs795734	2.58698e-19	CM1593
3	4364550	4364550	rs74927171	3.527e-12	CM1594
3	4589707	4589707	rs12639183	2.44556e-29	CM1595
3	4906193	4906193	rs6809066	0.0141984	CM1596
3	5313079	5313079	rs1039262	6.21524e-27	CM1598
3	5508341	5508341	rs4685940	2.8901e-11	CM1599
3	5690809	5690809	rs7613118	1.09933e-07	CM1600
3	7649591	7649591	rs2139187	1.21469e-33	CM1601
3	8560054	8560054	rs7616573	4.14531e-31	CM1602
3	9113024	9113024	rs1543144	7.64071e-25	CM1603
3	9136568	9136568	rs392300	0.000689437	CM1604
3	9754334	9754334	rs187310	1.92827e-13	CM1605
3	9906547	9906547	rs420002	0.00295905	CM1606
3	10050612	10050612	rs28705177	1.66044e-16	CM1607
3	10216960	10216960	rs1719572	0.000867058	CM1608
3	10242243	10242243	rs263411	0.000205161	CM1609
3	10252326	10252326	rs462589	1.73114e-28	CM1610
3	10602931	10602931	rs73811929	0.000309367	CM1612
3	10907933	10907933	rs1601372	6.24642e-27	CM1613
3	11275788	11275788	rs62248185	0.00151801	CM1615
3	11422678	11422678	rs11128549	1.67836e-07	CM1617
3	11345010	11345010	rs2606760	1.42195e-38	CM1618
3	11353399	11353399	rs2594969	0.00224524	CM1619
3	12269266	12269266	rs13066322	6.38276e-08	CM1621
3	12504290	12504290	rs1619599	8.12196e-48	CM1623
3	13054086	13054086	rs360829	0.000431702	CM1624
3	13518188	13518188	rs2655216	8.8457e-11	CM1625
3	14183572	14183572	rs11943	1.87222e-11	CM1626
3	14431461	14431461	rs4685151	6.07447e-16	CM1627
3	14442156	14442156	rs4685154	2.62669e-18	CM1628
3	14472017	14472017	rs4685159	0.0342601	CM1629
3	14736533	14736533	rs111896016	1.14434e-24	CM1630
3	15313598	15313598	rs2688668	6.80829e-19	CM1631
3	14596032	14596032	rs9832997	0.0360553	CM1632
3	15438941	15438941	rs13068150	2.3533e-15	CM1633
3	15545210	15545210	rs76797881	5.52579e-13	CM1634
3	15192862	15192862	rs9858968	0.0317012	CM1635
3	15687898	15687898	rs57114474	0.0038531	CM1636
3	16414198	16414198	rs689662	1.2164e-29	CM1638
3	16504830	16504830	rs56010341	1.2845e-06	CM1639
3	16779663	16779663	rs190712758	0.0179423	CM1640
3	16911330	16911330	rs9852648	4.14636e-37	CM1642
3	17051081	17051081	rs28498854	4.25396e-14	CM1643
3	18238783	18238784	rs142698481	1.02093e-34	CM1645
3	18634872	18634872	rs453585	2.25639e-37	CM1646
3	19871378	19871378	rs384417	4.57489e-21	CM1647
3	22362489	22362489	rs73039246	0.00723884	CM1648
3	22412188	22412188	rs79831198	2.01835e-16	CM1649
3	22736180	22736180	rs7631757	9.78304e-11	CM1650
3	22756799	22756799	rs1459520	6.72997e-07	CM1651
3	23971770	23971770	rs9843244	4.20369e-39	CM1652
3	24464718	24464718	rs13098564	2.61173e-20	CM1653
3	24493471	24493471	rs74681848	0.0391464	CM1654
3	25510755	25510755	rs9872000	3.12448e-06	CM1655
3	25839639	25839639	rs3082723	8.01026e-15	CM1657
3	27601615	27601615	rs13064622	4.77073e-37	CM1658
3	27637974	27637974	rs2724505	7.10045e-43	CM1659
3	28981312	28981312	rs9813501	1.2483e-14	CM1661
3	29286512	29286512	rs9310887	0.00355207	CM1662
3	29409589	29409589	rs9861161	1.67818e-10	CM1663
3	29793763	29793763	rs6807986	2.16006e-12	CM1664
3	29793763	29793763	rs6807986	0.0266272	CM1665
3	30235221	30235221	rs1036308	5.18205e-24	CM1666
3	30268246	30268246	rs9864657	1.004e-36	CM1667
3	30376626	30376626	rs903607	7.84117e-41	CM1668
3	30451023	30451023	rs13072507	4.29615e-10	CM1669
3	30476636	30476636	rs4131727	0.00458018	CM1670
3	30563897	30563897	rs4505747	5.62595e-30	CM1671
3	30790154	30790154	rs1381048	1.39066e-29	CM1673
3	31711974	31711974	rs17027930	3.00478e-16	CM1675
3	31844678	31844678	rs73059403	2.27486e-24	CM1676
3	32172187	32172187	rs60970914	0.0119855	CM1678
3	32426611	32426611	rs386605194	1.56691e-22	CM1679
3	32621214	32621214	rs9849158	1.06801e-20	CM1680
3	32766905	32766905	rs6550155	1.57541e-12	CM1681
3	33194138	33194138	rs6773595	2.70854e-16	CM1682
3	32877425	32877425	rs74433221	0.0102318	CM1683
3	33900679	33900679	rs9849786	2.62014e-26	CM1684
3	35787461	35787461	rs6801590	6.52826e-05	CM1686
3	36827687	36827687	rs62245212	2.14608e-27	CM1687
3	37095070	37095070	rs10849	0.00086954	CM1688
3	37006262	37006262	rs7615363	3.28927e-39	CM1690
3	37097087	37097087	rs2110194	1.42349e-08	CM1691
3	37162758	37162758	rs6780799	2.07122e-06	CM1692
3	37535866	37535866	rs539108	2.66428e-23	CM1693
3	37588447	37588447	rs187892	0.00152268	CM1694
3	38358796	38358796	rs73064832	1.05703e-19	CM1696
3	39302659	39302659	rs79659083	5.11453e-11	CM1697
3	40830766	40830766	rs7613264	9.53684e-07	CM1698
3	42139692	42139692	rs12054017	3.61199e-34	CM1700
3	42416786	42416786	rs26356	1.52324e-21	CM1701
3	42529750	42529750	rs386592642	6.01512e-38	CM1702
3	42568700	42568700	rs2276829	0.00266559	CM1703
3	42190323	42190323	rs36009490	0.0133747	CM1705
3	42792986	42792986	rs62246607	2.05141e-18	CM1706
3	43073453	43073453	rs17075084	2.6453e-20	CM1707
3	43695268	43695268	rs4325902	4.64615e-05	CM1708
3	43214678	43214678	rs938922	0.0228824	CM1709
3	44762830	44762830	rs56084453	7.83961e-25	CM1710
3	45057050	45057050	rs9852384	4.1154e-27	CM1711
3	45073259	45073259	rs17377233	0.0113482	CM1712
3	45137087	45137087	rs2037358	3.74534e-36	CM1713
3	45166025	45166025	rs7646136	0.0225167	CM1714
3	45208579	45208579	rs6790786	0.0035882	CM1715
3	45611163	45611163	rs35960501	1.83345e-11	CM1718
3	45614027	45614027	rs6783716	0.0155624	CM1719
3	45627648	45627648	rs267247	9.44119e-07	CM1720
3	45989044	45989044	rs2234358	7.28811e-16	CM1722
3	45301373	45301373	rs115278533	0.0439603	CM1723
3	46068325	46068325	rs7623190	4.17765e-13	CM1724
3	46092793	46092793	rs4683170	9.19505e-28	CM1725
3	46123602	46123602	rs6794103	0.000104309	CM1727
3	46200925	46200925	rs74532081	4.01752e-06	CM1728
3	46485959	46485959	rs34079335	3.18162e-14	CM1729
3	47064713	47064713	rs55724164	0.00145393	CM1730
3	48350366	48350366	rs4511916	1.2707e-40	CM1731
3	49971514	49971514	rs7613875	0.0152549	CM1735
3	49911155	49911155	rs55692411	9.80156e-08	CM1737
3	50474624	50474624	rs62260815	2.87926e-07	CM1742
3	50422330	50422330	rs71326929	0.0283207	CM1743
3	50692394	50692394	rs4261877	5.27609e-29	CM1744
3	52278944	52278944	rs34514944	0.0148536	CM1746
3	52790213	52790213	rs13061423	1.93229e-07	CM1749
3	52923714	52923714	rs13060282	3.80835e-19	CM1750
3	52865126	52865126	rs2071039	0.0143906	CM1751
3	53189670	53189670	rs11130345	0.0488261	CM1752
3	53252338	53252338	rs11130358	3.78339e-40	CM1754
3	53440128	53440128	rs62252819	0.024922	CM1755
3	53254338	53254338	rs6773409	0.00383729	CM1756
3	53731532	53731532	rs6445595	9.47194e-21	CM1758
3	53789354	53789354	rs35447065	2.22419e-08	CM1759
3	54895922	54895922	rs1179911	2.14774e-06	CM1761
3	55643213	55643213	rs34542764	2.74892e-07	CM1763
3	56726646	56726646	rs111565146	2.92077e-12	CM1767
3	56788396	56788396	rs1472038	1.2803e-18	CM1768
3	57096512	57096512	rs6445848	8.26762e-09	CM1770
3	57221400	57221400	rs6806327	0.0158954	CM1771
3	57679558	57679558	rs55741932	1.68e-28	CM1773
3	57947316	57947316	rs12491132	2.15814e-05	CM1774
3	57943818	57943818	rs9826313	9.04152e-24	CM1775
3	58006266	58006266	rs6764184	4.78594e-06	CM1776
3	58057830	58057830	rs34859978	6.42556e-22	CM1777
3	58222299	58222299	rs12638053	0.000677562	CM1778
3	58408679	58408679	rs11721168	4.98298e-24	CM1779
3	58663863	58663863	rs11929131	4.93089e-17	CM1780
3	59242905	59242905	rs7634933	7.19423e-20	CM1782
3	59676546	59676546	rs1447820	1.75313e-08	CM1783
3	60966245	60966245	rs6762126	0.0350328	CM1784
3	62266799	62266799	rs9824098	4.04535e-14	CM1785
3	63665132	63665132	rs6764278	4.83226e-29	CM1786
3	63962339	63962339	rs3774723	2.12903e-05	CM1787
3	64222216	64222216	rs386606909	0.00129002	CM1788
3	64222216	64222216	rs386606909	0.0035432	CM1789
3	64284969	64284969	rs115613377	0.00411435	CM1790
3	66884695	66884695	rs78459863	0.0411415	CM1791
3	66493400	66493400	rs73083564	6.04456e-05	CM1792
3	66867603	66867603	rs4856827	0.0124133	CM1793
3	66865875	66865875	rs9682765	0.00401218	CM1794
3	69382324	69382324	rs11707811	1.78671e-13	CM1796
3	69398137	69398137	rs113425972	0.000395588	CM1797
3	69549968	69549968	rs68101185	0.00125505	CM1799
3	70036650	70036654	rs143058021	1.33431e-16	CM1800
3	70295295	70295295	rs73117937	0.017801	CM1801
3	70890288	70890288	rs2196356	5.64574e-09	CM1802
3	71513995	71513995	rs56121004	5.78089e-31	CM1805
3	71829242	71829242	rs7644362	4.03901e-22	CM1807
3	71954285	71954285	rs1875694	2.78171e-14	CM1808
3	72190538	72190538	rs72954361	1.89869e-21	CM1810
3	72399093	72399093	rs9832668	1.01854e-33	CM1811
3	72676101	72676101	rs9819333	5.60773e-19	CM1813
3	72678938	72678938	rs9310245	1.21255e-10	CM1814
3	72948041	72948041	rs13097963	0.0209171	CM1815
3	73379017	73379017	rs7613327	2.69216e-26	CM1818
3	75420157	75420157	rs116321223	3.83685e-12	CM1819
3	81564070	81564070	rs7637268	5.17746e-18	CM1820
3	81982936	81982936	rs9817070	1.69392e-07	CM1821
3	85030159	85030159	rs2036061	3.51591e-05	CM1822
3	87808585	87808585	rs73139488	6.59562e-13	CM1824
3	87888173	87888174	rs200162593	0.000903182	CM1825
3	89015992	89015992	rs7639218	0.0280854	CM1826
3	89098983	89098983	rs12636385	0.00160875	CM1827
3	97638199	97638199	rs959968	1.19823e-19	CM1828
3	97722331	97722331	rs832034	2.92341e-05	CM1829
3	97660084	97660084	rs11544446	0.00115005	CM1831
3	97940598	97940598	rs16839438	6.8965e-42	CM1832
3	98402371	98402371	rs9867939	0.0111113	CM1833
3	98408924	98408924	rs28728106	0.00144822	CM1834
3	98416900	98416900	rs10935473	7.62761e-42	CM1835
3	99809372	99809372	rs9824430	1.00185e-21	CM1838
3	100226967	100226967	rs6441300	5.27189e-42	CM1839
3	100322043	100322043	rs9856338	3.16646e-23	CM1840
3	101298182	101298182	rs7635044	3.19075e-37	CM1842
3	101611539	101611539	rs74909121	0.00198056	CM1845
3	101611933	101611933	rs75169201	0.000166604	CM1846
3	101609650	101609650	rs386601330	0.002094	CM1847
3	101759131	101759131	rs111459648	1.14324e-36	CM1849
3	102763137	102763137	rs12638965	1.09483e-15	CM1851
3	104247376	104247376	rs13062178	2.4566e-33	CM1852
3	104582007	104582007	rs1541991	0.0345907	CM1853
3	104831254	104831254	rs2134548	1.94945e-11	CM1854
3	105075089	105075089	rs13095274	0.00240338	CM1855
3	105075089	105075089	rs13095274	2.88189e-08	CM1856
3	105225972	105225972	rs901281	1.75782e-32	CM1857
3	105486255	105486255	rs3772515	3.3266e-22	CM1858
3	105678766	105678766	rs60345446	6.76122e-21	CM1859
3	105703940	105703940	rs3898308	2.00094e-05	CM1860
3	107346973	107346973	rs667172	1.48314e-28	CM1863
3	107724093	107724093	rs13093493	2.68019e-25	CM1865
3	108007411	108007411	rs7614919	0.00629107	CM1866
3	107945078	107945078	rs2701063	0.0363944	CM1867
3	108012065	108012065	rs7625171	2.50381e-37	CM1868
3	108241187	108241187	rs56089562	8.17115e-07	CM1869
3	108857881	108857881	rs4855579	2.49988e-12	CM1870
3	109922545	109922545	rs148875234	0.00868898	CM1871
3	110046584	110046584	rs34871943	2.01266e-09	CM1872
3	111623526	111623526	rs62277591	9.32686e-22	CM1873
3	112116643	112116643	rs4682404	7.8322e-14	CM1874
3	111678269	111678269	rs77083636	0.0280204	CM1875
3	112693753	112693753	rs62263759	1.76678e-10	CM1876
3	114013479	114013479	rs62265703	2.93726e-23	CM1879
3	114633528	114633528	rs79635751	0.000618415	CM1881
3	113951296	113951296	rs905568	0.00399458	CM1882
3	114937126	114937126	rs116823135	0.0116427	CM1884
3	115375972	115375972	rs10934301	8.26202e-24	CM1885
3	115782945	115782945	rs75887306	0.00930596	CM1886
3	116801048	116801048	rs2203818	7.99047e-38	CM1887
3	117182539	117182539	rs66644075	0.000708096	CM1888
3	117248700	117248700	rs2927271	1.22608e-08	CM1889
3	119020475	119020475	rs7649558	1.40801e-09	CM1890
3	119099598	119099598	rs2318370	0.00534383	CM1891
3	119309260	119309260	rs538136	8.07549e-17	CM1892
3	119346276	119346276	rs56197198	3.01939e-05	CM1893
3	119890183	119890183	rs34720062	9.87642e-41	CM1896
3	121208833	121208833	rs3218649	1.55088e-37	CM1897
3	122037388	122037388	rs12634642	3.53211e-21	CM1900
3	122356346	122356346	rs2668335	1.48185e-36	CM1902
3	122571045	122571045	rs4678219	0.00541301	CM1903
3	122659162	122659162	rs34671208	1.01812e-27	CM1904
3	122833003	122833003	rs3804749	1.28687e-31	CM1906
3	122994927	122994927	rs56265325	0.000239063	CM1907
3	124656786	124656786	rs80243858	9.22197e-16	CM1909
3	124771232	124771232	rs9851127	0.0263437	CM1910
3	124637889	124637889	rs75592310	0.00966967	CM1911
3	124847902	124847902	rs516355	1.42734e-06	CM1912
3	124874927	124874927	rs28986274	0.00244634	CM1913
3	124895163	124895163	rs146865279	3.40008e-09	CM1914
3	125726890	125726890	rs1875682	5.74018e-39	CM1915
3	126008069	126008069	rs6769019	0.0119296	CM1916
3	126249265	126249265	rs744233	3.67859e-32	CM1917
3	127394820	127394820	rs35703629	5.65267e-27	CM1921
3	127474030	127474030	rs664910	9.22553e-28	CM1922
3	127639046	127639046	rs13077189	1.25041e-42	CM1923
3	127961632	127961632	rs116379137	0.00755714	CM1924
3	128311067	128311067	rs9289330	2.97389e-33	CM1926
3	128349376	128349376	rs55683935	3.30988e-06	CM1927
3	128421687	128421687	rs6414313	3.53368e-14	CM1928
3	128542465	128542465	rs6775459	8.72488e-06	CM1929
3	128641464	128641464	rs73210615	2.76054e-10	CM1930
3	129485868	129485868	rs62265567	0.00800285	CM1933
3	129267910	129267910	rs61737314	0.0175044	CM1934
3	129677550	129677550	rs11712318	1.56275e-26	CM1935
3	129813745	129813745	rs73210759	4.61771e-42	CM1936
3	131082320	131082320	rs79536927	8.77069e-07	CM1939
3	131679304	131679304	rs1225068	8.33063e-41	CM1940
3	131964644	131964644	rs7653274	1.52955e-31	CM1941
3	132162334	132162334	rs74281872	4.99601e-18	CM1942
3	133579775	133579775	rs17376789	2.69879e-09	CM1944
3	134342127	134342127	rs7430034	2.58518e-37	CM1947
3	134372486	134372486	rs9883955	3.5027e-08	CM1948
3	134578425	134578425	rs11716854	2.12764e-17	CM1949
3	134741642	134741642	rs34996613	2.12786e-19	CM1950
3	134946785	134946785	rs9808939	0.00497553	CM1951
3	136166164	136166164	rs66637842	0.0278718	CM1952
3	136621188	136621188	rs2176270	0.00806275	CM1953
3	136645413	136645413	rs9846754	4.00623e-10	CM1954
3	138075633	138075633	rs774373	0.000970961	CM1956
3	140556041	140556041	rs12374195	3.94057e-29	CM1957
3	141101961	141101961	rs9853018	5.79452e-18	CM1958
3	141400107	141400107	rs1122929	3.34546e-17	CM1959
3	141426993	141426993	rs66820134	3.88908e-16	CM1960
3	141533235	141533235	rs35849383	6.48696e-10	CM1961
3	141570294	141570294	rs11710724	2.03512e-21	CM1962
3	143330927	143330927	rs6779888	1.44868e-40	CM1964
3	142871062	142871062	rs6801461	5.64721e-16	CM1965
3	143319842	143319842	rs11712583	2.18717e-05	CM1966
3	143155955	143155955	rs4839594	1.41493e-14	CM1967
3	143319295	143319295	rs1978913	1.11165e-07	CM1968
3	143338393	143338393	rs6779887	3.87253e-10	CM1969
3	146254116	146254116	rs2587021	0.00609256	CM1972
3	147423509	147423509	rs2319306	4.44758e-42	CM1973
3	147553669	147553669	rs9872106	0.000627999	CM1974
3	148547780	148547780	rs9821558	0.00147616	CM1975
3	148866339	148866339	rs11716419	1.30146e-27	CM1976
3	148948666	148948666	rs61746541	6.75209e-11	CM1977
3	148995149	148995149	rs3845985	7.09072e-30	CM1978
3	149058318	149058318	rs386594622	0.0032587	CM1979
3	149137311	149137311	rs10935753	2.69736e-23	CM1980
3	149187200	149187200	rs58566169	8.10722e-15	CM1981
3	149189501	149189501	rs78473215	7.05796e-05	CM1982
3	150471469	150471469	rs2116685	1.03688e-09	CM1984
3	150567370	150567370	rs9872561	0.0417753	CM1985
3	151254152	151254152	rs9289849	4.3862e-21	CM1986
3	151501539	151501539	rs56095562	2.0692e-14	CM1987
3	151653368	151653368	rs4679955	2.50846e-32	CM1989
3	152248593	152248593	rs1278097	0.0320977	CM1994
3	152778533	152778533	rs495128	0.0148696	CM1996
3	152862096	152862096	rs964156	1.71828e-22	CM1997
3	153277123	153277123	rs113058575	0.0497309	CM1998
3	153896403	153896403	rs357471	4.57166e-11	CM1999
3	154203908	154203908	rs6787513	0.0409241	CM2001
3	154813986	154813986	rs17443031	5.02515e-20	CM2003
3	156009614	156009614	rs2290165	2.30487e-05	CM2004
3	156321979	156321979	rs9869703	2.78131e-17	CM2005
3	156534581	156534581	rs11717133	2.19242e-10	CM2006
3	157000855	157000855	rs6803886	7.38668e-32	CM2008
3	157178477	157178477	rs1838143	2.59396e-38	CM2009
3	157331311	157331311	rs73876341	1.07768e-18	CM2010
3	158123891	158123891	rs7652970	7.18846e-14	CM2011
3	159533291	159533291	rs75029069	2.91707e-05	CM2014
3	160546588	160546590	rs55942008	1.21172e-08	CM2015
3	161196597	161196597	rs981949	5.59554e-32	CM2016
3	161470537	161470537	rs490737	4.59074e-19	CM2017
3	166439246	166439246	rs77454993	0.00155175	CM2018
3	167225951	167225951	rs11709117	8.92599e-32	CM2019
3	167583257	167583259	rs75097457	9.10568e-25	CM2020
3	169724228	169724228	rs6771051	0.00114221	CM2021
3	169634916	169634916	rs7636452	0.0120658	CM2022
3	171511139	171511139	rs72622538	1.00193e-23	CM2024
3	171695918	171695918	rs79966944	4.72594e-05	CM2025
3	171780763	171780763	rs4894796	1.35211e-14	CM2026
3	171858523	171858523	rs6445040	6.19013e-11	CM2027
3	172315690	172315690	rs13089250	0.00100852	CM2029
3	172416535	172416535	rs73173358	4.89658e-12	CM2030
3	173115207	173115207	rs76623340	9.84106e-09	CM2032
3	174334784	174334784	rs9865936	1.73897e-14	CM2033
3	176687063	176687063	rs13073412	6.4649e-28	CM2034
3	178008891	178008891	rs78205070	5.08684e-06	CM2035
3	179440579	179440579	rs2300768	2.11406e-10	CM2036
3	182872318	182872318	rs2280563	0.00349259	CM2039
3	183181138	183181138	rs6788781	5.05739e-12	CM2040
3	183745663	183745663	rs939335	2.37317e-27	CM2042
3	184177368	184177368	rs6414508	5.71723e-26	CM2043
3	184210178	184210178	rs148820583	2.49134e-14	CM2044
3	184795282	184795282	rs10937203	0.0466427	CM2045
3	184296464	184296464	rs3888139	2.14024e-13	CM2046
3	184439618	184439618	rs9841278	0.00388035	CM2047
3	184432769	184432769	rs9870479	0.00144274	CM2048
3	185017016	185017016	rs148992284	0.0191714	CM2049
3	184987115	184987115	rs1974742	2.96283e-05	CM2050
3	185036664	185036664	rs7432310	6.3314e-22	CM2052
3	185803532	185803532	rs112545201	3.64773e-29	CM2055
3	185926128	185926128	rs67059110	1.99683e-40	CM2056
3	186648411	186648411	rs2041965	0.000794076	CM2057
3	186665015	186665015	rs16861319	1.46448e-06	CM2058
3	186723659	186723659	rs73189714	0.000136053	CM2059
3	186725004	186725004	rs71322429	0.0151244	CM2060
3	186729899	186729899	rs182080076	0.0163798	CM2061
3	187717902	187717902	rs386483912	0.005864	CM2062
3	187633268	187633268	rs519973	1.07549e-28	CM2064
3	187656978	187656978	rs75223867	0.0327268	CM2065
3	187683565	187683565	rs17806488	6.04161e-10	CM2066
3	187803443	187803443	rs73188697	2.12509e-25	CM2067
3	188032865	188032866	rs113209974	1.32326e-09	CM2068
3	188066953	188066953	rs6787621	7.47747e-39	CM2069
3	188405876	188405876	rs6791449	5.56423e-14	CM2071
3	189373185	189373185	rs9847745	1.79451e-14	CM2075
3	190162556	190162556	rs57184494	7.37351e-06	CM2078
3	190218903	190218903	rs112889022	0.00670217	CM2079
3	191039246	191039246	rs78204017	0.0131412	CM2081
3	191019458	191019458	rs34848591	6.91362e-26	CM2082
3	191046770	191046770	rs4687210	0.00245178	CM2083
3	192556081	192556081	rs9876221	2.18865e-26	CM2084
3	192611033	192611033	rs11714424	0.0066887	CM2085
3	193303101	193303101	rs7618541	8.71946e-42	CM2086
3	193584021	193584021	rs7616297	2.30534e-09	CM2087
3	193641797	193641797	rs113542165	2.04137e-18	CM2088
3	194016609	194016609	rs73207258	1.28485e-12	CM2091
3	194246356	194246356	rs2410965	1.47029e-10	CM2092
3	194411229	194411229	rs3075272	1.35906e-17	CM2093
3	194674114	194674114	rs823009	8.80141e-39	CM2094
3	194761067	194761067	rs56109345	6.7683e-17	CM2095
3	194799467	194799467	rs1353222	1.33712e-34	CM2096
3	194828486	194828486	rs903302	6.81375e-23	CM2097
3	194858374	194858374	rs2131877	2.26237e-28	CM2098
3	195313902	195313902	rs34625309	1.3234e-41	CM2099
3	195335265	195335265	rs9886992	1.83122e-22	CM2100
3	195748530	195748530	rs7624460	0.0349334	CM2101
3	195918587	195918587	rs71323704	2.94864e-16	CM2103
3	196005444	196005444	rs12637288	1.33249e-29	CM2104
3	196071832	196071832	rs35385779	0.000333891	CM2105
3	196349234	196349234	rs34515026	4.75239e-15	CM2106
3	196435994	196435994	rs6809954	1.50799e-16	CM2107
3	196490162	196490162	rs7612937	2.82107e-27	CM2108
3	196626689	196626689	rs9842002	2.6227e-33	CM2109
3	196823055	196823055	rs73208281	3.50995e-27	CM2110
3	197177870	197177870	rs11923306	1.79203e-10	CM2111
3	197269124	197269124	rs60524668	1.52466e-08	CM2112
3	197359771	197359771	rs12488705	5.77173e-31	CM2113
3	197709456	197709456	rs113055574	3.75396e-14	CM2114
3	197821163	197821163	rs34844119	9.92992e-12	CM2115
3	197833082	197833082	rs9325420	5.36858e-36	CM2116
3	197871050	197871050	rs9942048	2.30146e-09	CM2117
3	197762623	197762623	rs7640149	0.0141539	CM2118
4	111569	111569	rs73213552	8.19816e-14	CM2121
4	723882	723882	rs4317149	1.54133e-33	CM2125
4	828994	828994	rs35177456	0.000899982	CM2127
4	1169851	1169851	rs878324	8.47652e-24	CM2128
4	1324515	1324515	rs11721461	0.000200597	CM2131
4	2297702	2297702	rs10021073	7.94007e-16	CM2132
4	2397436	2397436	rs3128797	0.0283199	CM2133
4	2398502	2398502	rs6826252	0.000322654	CM2134
4	2429067	2429067	rs6842928	4.34403e-27	CM2135
4	2769594	2769594	rs231179	8.27414e-09	CM2136
4	2822467	2822467	rs231402	1.43867e-10	CM2138
4	2845274	2845274	rs35780153	1.46708e-30	CM2139
4	3043512	3043512	rs2857851	2.07043e-29	CM2140
4	3383674	3383674	rs3129327	1.0099e-21	CM2142
4	2938651	2938651	rs2798287	0.0250363	CM2144
4	4329360	4329360	rs6816372	0.0441328	CM2145
4	3554472	3554472	rs1730792	2.2543e-09	CM2146
4	4271886	4271886	rs11723339	8.87262e-21	CM2147
4	5722309	5722309	rs4234714	0.000801935	CM2149
4	6712462	6712462	rs386592720	0.00671969	CM2150
4	6697822	6697822	rs3822260	1.75015e-32	CM2153
4	6776212	6776212	rs9995180	1.15005e-14	CM2154
4	6889596	6889597	rs35466997	0.0108896	CM2155
4	6906099	6906099	rs7682697	9.82784e-36	CM2156
4	7123093	7123093	rs7693619	0.000335971	CM2157
4	7651008	7651008	rs10015734	4.90116e-07	CM2158
4	7939008	7939008	rs62290601	2.76919e-39	CM2160
4	7931682	7931682	rs11930623	0.000943625	CM2161
4	8203416	8203416	rs1281124	0.000281583	CM2162
4	8286916	8286916	rs4696791	7.035e-29	CM2163
4	8442002	8442002	rs2688247	2.04708e-37	CM2165
4	9904242	9904242	rs13129080	1.48773e-19	CM2166
4	10087995	10087995	rs3756227	5.24135e-36	CM2167
4	10202879	10202879	rs2868419	3.97193e-05	CM2168
4	10967529	10967529	rs4697815	9.24345e-30	CM2170
4	11371197	11371197	rs13105914	0.00370424	CM2172
4	11957518	11957518	rs116748414	3.0868e-18	CM2174
4	12119060	12119060	rs56379455	0.0124513	CM2175
4	13790151	13790151	rs1602468	0.0123533	CM2176
4	13970179	13970179	rs13137941	1.30493e-18	CM2177
4	14152937	14152937	rs3846415	2.04883e-13	CM2178
4	14346550	14346550	rs13133110	8.82089e-24	CM2179
4	14857206	14857206	rs2315335	0.00692341	CM2180
4	15190356	15190356	rs3899399	2.48231e-18	CM2181
4	15382561	15382561	rs7697446	9.59661e-16	CM2182
4	15603069	15603069	rs1134634	0.0012018	CM2183
4	16036112	16036112	rs13107837	4.79024e-22	CM2185
4	16241359	16241359	rs13140286	1.45354e-07	CM2186
4	16214005	16214005	rs13120908	6.31466e-41	CM2187
4	16146815	16146815	rs13127061	0.0138648	CM2188
4	17580955	17580955	rs4698619	1.20799e-28	CM2191
4	20097540	20097540	rs2322346	1.2124e-05	CM2193
4	20880910	20880910	rs62295424	0.00811027	CM2194
4	23864412	23864412	rs4235308	0.00165291	CM2195
4	23293662	23293662	rs4697379	3.15047e-09	CM2196
4	23325804	23325804	rs56169724	6.88234e-12	CM2197
4	24849799	24849799	rs11727912	0.00156663	CM2198
4	24884626	24884626	rs28634371	2.28898e-26	CM2199
4	25167443	25167443	rs62411568	1.12295e-15	CM2200
4	25857640	25857640	rs13131975	0.0258806	CM2202
4	25838526	25838526	rs17681098	0.00209194	CM2203
4	25970325	25970325	rs936236	1.58991e-35	CM2204
4	26051945	26051945	rs12509772	2.11619e-16	CM2205
4	26152727	26152727	rs77849807	0.000174161	CM2206
4	25735369	25735369	rs7653906	0.0420478	CM2207
4	26336243	26336243	rs13144326	2.80946e-27	CM2208
4	26840307	26840307	rs113899953	3.91371e-11	CM2209
4	26866972	26866972	rs28391037	5.5551e-09	CM2210
4	27358619	27358619	rs140825532	0.046909	CM2213
4	27351981	27351981	rs1160761	0.0409241	CM2214
4	32574246	32574246	rs11724158	9.00306e-19	CM2215
4	35627897	35627897	rs16991282	1.44886e-09	CM2216
4	35939219	35939219	rs1714083	1.10773e-14	CM2217
4	36331100	36331100	rs9306932	4.44084e-05	CM2218
4	36312542	36312542	rs28530750	1.58429e-09	CM2219
4	36323171	36323171	rs993088	3.03918e-08	CM2220
4	37473710	37473710	rs1552019	8.09531e-13	CM2221
4	37850312	37850313	rs35704131	1.14298e-40	CM2222
4	37925814	37925814	rs4832969	1.96066e-21	CM2223
4	37979512	37979512	rs6850410	1.81231e-13	CM2224
4	38129392	38129392	rs55828304	1.33536e-11	CM2225
4	38193832	38193832	rs6821526	3.51885e-20	CM2226
4	38158737	38158737	rs114517278	3.17499e-05	CM2227
4	38584276	38584276	rs6531644	0.0368842	CM2228
4	39154755	39154755	rs2566174	4.19163e-30	CM2230
4	39503923	39503923	rs77102251	2.4887e-05	CM2231
4	40073227	40073227	rs1704158	0.000174562	CM2232
4	40057289	40057289	rs1704157	8.12634e-34	CM2233
4	40328616	40328616	rs7687718	8.18751e-11	CM2235
4	40632462	40632462	rs138256514	0.0114669	CM2237
4	40558165	40558165	rs138372428	6.18817e-07	CM2238
4	40603080	40603080	rs6840737	6.21106e-18	CM2240
4	40688736	40688736	rs2035383	4.37149e-28	CM2241
4	40802192	40802192	rs34835507	1.08453e-31	CM2242
4	40989826	40989826	rs1396110	1.43718e-13	CM2243
4	41217030	41217030	rs77024518	0.00084691	CM2244
4	41535114	41535114	rs112692404	0.000879422	CM2245
4	41649554	41649554	rs12498364	2.31779e-31	CM2246
4	43077922	43077922	rs7676774	0.0460198	CM2247
4	42817225	42817225	rs13130414	0.000167743	CM2248
4	47006614	47006614	rs35982616	2.33643e-07	CM2249
4	47881191	47881191	rs9997555	1.83357e-33	CM2250
4	47908604	47908604	rs1371730	6.35523e-07	CM2251
4	48174677	48174677	rs11404857	2.28907e-36	CM2252
4	48191795	48191795	rs4235153	9.26485e-08	CM2253
4	48184060	48184060	rs58770032	2.41434e-06	CM2254
4	48298315	48298315	rs11947400	0.00467176	CM2257
4	49543233	49543233	rs140316448	0.0180647	CM2261
4	52765720	52765720	rs2271045	5.91058e-28	CM2263
4	53719474	53719474	rs7688141	5.47025e-07	CM2264
4	54613002	54613002	rs77483889	0.00645799	CM2265
4	54609014	54609014	rs2616436	5.08523e-08	CM2266
4	55711509	55711509	rs2726630	1.72733e-13	CM2269
4	56436681	56436681	rs10009593	5.64706e-24	CM2270
4	57724053	57724053	rs11133467	9.67952e-16	CM2271
4	57917346	57917346	rs386619088	1.49635e-28	CM2272
4	60466800	60466800	rs1588704	8.46774e-22	CM2273
4	62743831	62743831	rs28378632	4.09901e-14	CM2274
4	68425824	68425824	rs10013617	1.90614e-23	CM2276
4	68528744	68528744	rs12506614	7.65496e-33	CM2277
4	69354350	69354350	rs34109652	0.0022883	CM2278
4	69361441	69361441	.	2.93687e-06	CM2279
4	74569407	74569407	rs4694633	7.52497e-08	CM2281
4	73778035	73778035	rs965351	0.00159277	CM2282
4	74130366	74130366	rs75416778	0.0182201	CM2283
4	74738454	74738454	rs3097411	8.36562e-14	CM2284
4	75191983	75191983	rs16850941	2.84983e-15	CM2285
4	75845244	75845244	rs72859077	0.0074554	CM2286
4	76372737	76372737	rs4412013	1.88768e-10	CM2287
4	76825139	76825139	rs17287042	2.54691e-29	CM2288
4	76979327	76979327	rs4605683	5.371e-30	CM2289
4	77131294	77131294	rs13111888	5.09487e-16	CM2290
4	77129840	77129840	rs386619847	0.00627432	CM2291
4	77222932	77222932	rs10019830	1.73781e-12	CM2292
4	77327339	77327339	rs61402764	1.35538e-38	CM2293
4	78028143	78028143	rs78721254	1.18459e-08	CM2295
4	78092430	78092430	rs12498388	0.000367592	CM2296
4	79639615	79639615	rs113172748	1.54544e-14	CM2297
4	79874275	79874275	rs931149	4.00138e-25	CM2299
4	80991425	80991425	rs17509802	1.32052e-17	CM2303
4	82598352	82598352	rs56113928	1.29001e-10	CM2306
4	82963902	82963902	rs28702671	1.1821e-27	CM2308
4	84168815	84168815	rs60736775	1.92259e-34	CM2312
4	84189914	84189914	rs4693597	5.61936e-11	CM2313
4	84239651	84239651	rs6535464	1.35033e-18	CM2314
4	84469852	84469852	rs11731267	1.10994e-11	CM2315
4	84531256	84531256	rs1607996	1.34069e-19	CM2316
4	86170207	86170207	rs113750340	0.0338958	CM2317
4	85493776	85493776	rs13132912	2.62697e-10	CM2318
4	86371444	86371444	rs72654041	0.0251352	CM2319
4	85703188	85703188	rs12502294	1.08514e-19	CM2320
4	85545190	85545190	rs144322036	0.0240666	CM2322
4	86682968	86682968	rs13111293	2.84149e-13	CM2324
4	86727548	86727548	rs10516762	2.10003e-26	CM2326
4	86935417	86935417	rs7677101	8.13646e-06	CM2328
4	87490767	87490767	rs74686358	9.06776e-09	CM2329
4	87930425	87930425	rs72667750	1.33549e-10	CM2330
4	88023916	88023916	rs342457	2.76099e-22	CM2331
4	88307769	88307769	rs6839488	7.40483e-23	CM2332
4	88653869	88653869	rs4502648	5.95355e-19	CM2333
4	88773969	88773969	rs6532024	7.03577e-16	CM2334
4	88807246	88807246	rs10004908	1.30367e-07	CM2335
4	88848016	88848016	rs6811514	4.01059e-29	CM2336
4	88848625	88848625	rs10002782	1.21343e-08	CM2337
4	89127339	89127339	rs13149967	3.0336e-13	CM2338
4	89204093	89204093	rs17732955	0.001771	CM2339
4	89930434	89930434	rs1795738	6.44816e-12	CM2342
4	90204484	90204484	rs10516831	0.00104911	CM2343
4	90750169	90750169	rs13142587	3.38381e-14	CM2344
4	90818627	90818627	rs113863514	4.36529e-05	CM2345
4	90980880	90980880	rs13143794	8.73392e-14	CM2346
4	91003238	91003238	rs7655785	1.12048e-23	CM2347
4	91249838	91249838	rs17227797	0.0343872	CM2348
4	93023252	93023252	rs6844447	1.69199e-16	CM2349
4	95267347	95267347	rs72665697	1.44116e-08	CM2350
4	96442759	96442759	rs1994292	6.09153e-40	CM2351
4	100045616	100045616	rs1126673	1.09371e-11	CM2352
4	100041473	100041473	rs2602887	7.34954e-06	CM2353
4	101265924	101265924	rs71614646	8.86634e-11	CM2355
4	101748186	101748186	rs6419156	0.0103019	CM2357
4	101959193	101959193	rs3789745	7.62852e-38	CM2358
4	101967957	101967957	rs2695196	3.03389e-15	CM2359
4	102084591	102084591	rs2659551	7.4153e-24	CM2360
4	102172008	102172008	rs4699144	0.0104488	CM2362
4	102133144	102133144	rs4525978	1.29068e-16	CM2363
4	103091829	103091829	rs13131758	0.0432487	CM2364
4	102520862	102520862	rs2717833	1.1771e-06	CM2365
4	102735513	102735513	rs4572885	2.95191e-05	CM2366
4	102747927	102747927	rs12163856	0.0269107	CM2367
4	102931208	102931208	rs141958301	0.041369	CM2368
4	103281890	103281890	rs6856314	2.29711e-07	CM2370
4	103680984	103680984	rs223489	3.22029e-38	CM2371
4	103698786	103698786	rs223471	5.42838e-07	CM2372
4	104030792	104030792	rs2623064	9.60279e-09	CM2373
4	105933882	105933882	rs35098345	0.00533298	CM2375
4	106106709	106106709	rs28493806	7.60992e-11	CM2376
4	106219352	106219352	rs11097884	1.48996e-05	CM2377
4	106387331	106387331	rs6533196	6.07167e-09	CM2378
4	108639438	108639438	rs3805350	1.23194e-19	CM2380
4	109431283	109431283	rs11932691	2.38839e-10	CM2382
4	110294383	110294383	rs34286241	1.9691e-11	CM2383
4	110911567	110911567	rs7692976	2.58442e-07	CM2384
4	111439018	111439018	rs11735606	0.0181386	CM2385
4	110953909	110953909	rs6854522	7.51273e-24	CM2386
4	111424198	111424198	rs6821205	1.64614e-36	CM2387
4	111062420	111062420	rs9995148	0.0114547	CM2388
4	112917088	112917088	rs3910431	5.02242e-38	CM2389
4	114708329	114708329	rs4376140	9.7513e-05	CM2391
4	114695949	114695949	rs6533712	5.46839e-09	CM2392
4	114710294	114710294	rs6850980	0.0401177	CM2394
4	115862342	115862342	rs114239532	0.0486715	CM2395
4	117340240	117340240	rs1586560	6.57269e-18	CM2396
4	118854286	118854286	rs28474943	8.06088e-17	CM2397
4	119086313	119086313	rs59998459	0.00176649	CM2398
4	119947188	119947188	rs7671665	1.45442e-19	CM2399
4	120027062	120027062	rs5008976	1.29133e-11	CM2400
4	120126211	120126211	rs1511021	5.44706e-06	CM2401
4	120126233	120126233	rs1511022	9.4596e-24	CM2402
4	120391632	120391632	rs10032158	3.93839e-32	CM2404
4	121734404	121734404	rs4336252	9.06507e-31	CM2405
4	121916399	121916399	rs12108616	0.000481339	CM2406
4	122103613	122103613	rs13151913	7.84075e-19	CM2407
4	122899165	122899165	rs6838639	1.56526e-20	CM2408
4	123042993	123042993	rs7656525	6.87455e-20	CM2409
4	123510881	123510881	rs11947301	1.27231e-12	CM2410
4	124132893	124132893	rs303102	8.68375e-29	CM2412
4	124244899	124244899	rs13123501	0.00123418	CM2413
4	124167276	124167276	rs145680961	0.0370591	CM2414
4	124475524	124475524	rs4833929	5.51315e-11	CM2415
4	124670681	124670681	rs17755079	5.25627e-05	CM2416
4	124784879	124784879	rs76457470	0.0389391	CM2417
4	128482989	128482989	rs28410676	3.04284e-14	CM2418
4	129318966	129318966	rs11946913	0.00857143	CM2420
4	129801732	129801732	rs1648062	8.03561e-05	CM2423
4	130247960	130247960	rs59634627	9.26742e-24	CM2424
4	130513139	130513139	rs149316872	5.8809e-26	CM2425
4	132529141	132529141	rs978539	2.32986e-25	CM2426
4	139374097	139374097	rs2912468	0.000111275	CM2428
4	139813676	139813676	rs34002903	4.51251e-15	CM2429
4	139864097	139864097	rs13149415	1.00616e-23	CM2430
4	139882016	139882016	rs10003849	0.0411008	CM2431
4	140028674	140028674	rs72724728	6.72798e-27	CM2432
4	140178964	140178964	rs13136611	0.000249022	CM2433
4	140413146	140413146	rs11725651	6.4827e-05	CM2434
4	140795327	140795327	rs1531070	1.01194e-10	CM2435
4	140658067	140658067	rs1597906	1.38689e-18	CM2436
4	140793731	140793731	rs4863698	9.77439e-32	CM2437
4	140799267	140799267	rs1455480	0.00254481	CM2438
4	141621628	141621628	rs11933734	1.83641e-08	CM2440
4	141622128	141622128	rs1545972	5.98547e-12	CM2441
4	141680449	141680449	rs7661541	0.00852295	CM2442
4	141923640	141923640	rs60765535	2.55217e-18	CM2444
4	142222274	142222274	rs7659705	1.07865e-41	CM2445
4	142215923	142215923	rs6842402	4.59017e-12	CM2446
4	143406773	143406773	rs713071	2.15625e-25	CM2451
4	144168873	144168873	rs13105227	7.2546e-20	CM2452
4	144610525	144610525	rs11735239	0.00127001	CM2453
4	146750129	146750129	rs12648228	3.56381e-32	CM2455
4	146980183	146980183	rs6855750	1.26424e-15	CM2456
4	147206465	147206465	rs7686137	0.000158205	CM2457
4	148925789	148925789	rs1873175	7.96454e-22	CM2459
4	150984449	150984449	rs72730303	0.00142181	CM2461
4	151116843	151116843	rs139721418	0.000167115	CM2462
4	152376795	152376795	rs2724571	7.15124e-36	CM2463
4	152907581	152907581	rs360928	1.79244e-11	CM2464
4	152973525	152973525	rs13106080	2.31669e-34	CM2465
4	154091111	154091111	rs34284701	0.00340486	CM2468
4	153876177	153876177	rs10471074	5.21311e-19	CM2470
4	154380275	154380275	rs7693862	3.23697e-15	CM2473
4	157785349	157785349	rs10049781	0.00103878	CM2478
4	157816602	157816602	rs10009414	0.00133106	CM2479
4	157707073	157707073	rs116530753	0.00730152	CM2480
4	157936643	157936643	rs11100086	2.87282e-11	CM2481
4	158980822	158980822	rs6815974	7.94926e-10	CM2483
4	159059445	159059445	rs4691461	7.73303e-09	CM2484
4	159546224	159546226	rs61614764	0.0303094	CM2485
4	159776275	159776275	rs6833533	2.02075e-13	CM2488
4	159857539	159857539	rs11100203	1.80448e-09	CM2489
4	160091655	160091655	rs6851914	2.49313e-20	CM2490
4	162502717	162502717	rs34837397	3.38557e-22	CM2492
4	163265750	163265750	rs4691044	8.73899e-08	CM2493
4	164607574	164607574	rs13117194	6.33477e-28	CM2494
4	165435052	165435052	rs73874138	4.8758e-17	CM2495
4	165832430	165832430	rs6536877	0.00651144	CM2496
4	166148471	166148471	rs9999376	0.00760843	CM2497
4	166257718	166257718	rs934817	0.000182361	CM2498
4	167412313	167412313	rs4488904	1.36909e-36	CM2499
4	167938604	167938604	rs2703842	7.64716e-06	CM2500
4	169437346	169437346	rs11722677	5.53205e-32	CM2502
4	169658315	169658315	rs13122019	1.03996e-30	CM2503
4	169685812	169685812	rs12499664	8.05654e-16	CM2504
4	169770199	169770199	rs11934803	3.72873e-23	CM2505
4	169779025	169779025	rs7682426	0.043224	CM2506
4	170237660	170237660	rs10017932	8.54843e-24	CM2507
4	170211335	170211335	rs7376433	2.3096e-07	CM2508
4	172068447	172068447	rs72710135	2.55385e-05	CM2509
4	173706831	173706831	rs10866365	1.60322e-08	CM2510
4	173546079	173546079	rs6833340	0.0426386	CM2511
4	174104811	174104811	rs28377337	3.81031e-19	CM2512
4	174834699	174834699	rs57181150	3.72099e-06	CM2514
4	175029056	175029056	rs13135594	1.24043e-14	CM2515
4	175356366	175356366	rs4235211	1.19051e-22	CM2516
4	175501059	175501059	rs2555636	1.00813e-22	CM2517
4	176939794	176939794	rs62340619	7.14115e-39	CM2518
4	178197386	178197386	rs113481308	0.000276624	CM2520
4	178314542	178314542	rs2135615	1.52721e-07	CM2521
4	181002039	181002039	rs77045685	1.62291e-12	CM2522
4	181713981	181713981	rs2613018	2.92572e-14	CM2523
4	183729202	183729202	rs72703980	8.31097e-32	CM2524
4	183691866	183691866	rs17330216	0.00120265	CM2525
4	184271346	184271346	rs13140845	2.55405e-14	CM2526
4	184273165	184273165	rs74491606	9.725e-05	CM2527
4	184935603	184935603	rs6810667	0.00757085	CM2528
4	184387264	184387264	rs13112903	5.30356e-26	CM2529
4	184399515	184399515	rs112124642	0.000446584	CM2530
4	184990090	184990090	rs4862299	0.00677776	CM2531
4	185023845	185023845	rs12501469	1.55606e-06	CM2532
4	185251371	185251371	rs13149699	3.95225e-45	CM2533
4	185368235	185368235	rs793786	2.56513e-24	CM2534
4	185373134	185373134	rs3775578	5.35413e-25	CM2535
4	185540678	185540678	rs7664419	7.22798e-20	CM2536
4	185285116	185285116	rs6552777	0.0209372	CM2537
4	185915391	185915391	rs56198616	8.20607e-42	CM2540
4	186826309	186826309	rs28379611	8.73374e-05	CM2541
4	187123784	187123784	rs6552962	2.65207e-20	CM2542
4	187765660	187765660	rs1560549	0.0154234	CM2544
4	190539288	190539288	rs2337747	0.00406958	CM2545
5	420726	420726	rs2466287	2.5576e-08	CM2550
5	488192	488192	rs13158034	2.97393e-31	CM2551
5	575683	575683	rs4957054	0.0359447	CM2552
5	701329	701329	rs55690535	2.87266e-06	CM2553
5	791341	791341	rs12519275	2.75915e-11	CM2555
5	1104938	1104938	rs35188965	1.05515e-41	CM2556
5	1313242	1313242	rs36115365	5.8809e-26	CM2557
5	1493081	1493081	rs6869707	0.0212688	CM2560
5	1523633	1523633	rs6868277	1.1708e-09	CM2561
5	3825873	3825873	rs77593445	4.66096e-19	CM2562
5	6713481	6713481	rs371263393	0.000195161	CM2564
5	6727188	6727188	rs6865483	4.98087e-23	CM2565
5	6788636	6788636	rs386886	1.84653e-08	CM2566
5	9539960	9539960	rs386500840	8.40861e-15	CM2567
5	9547958	9547958	rs17329324	6.0552e-21	CM2568
5	10266674	10266674	rs2607287	2.38893e-17	CM2570
5	10644377	10644377	rs11958396	2.85309e-22	CM2571
5	10799987	10799987	rs1470024	0.000132544	CM2572
5	10961593	10961593	rs719977	1.39187e-28	CM2573
5	11684904	11684904	rs10070357	2.44302e-18	CM2575
5	13545479	13545479	rs10491318	1.02747e-07	CM2576
5	14420027	14420027	rs30612	0.00586943	CM2577
5	14546807	14546807	rs6858903	9.00522e-23	CM2578
5	14810210	14810210	rs31909	1.05713e-14	CM2579
5	14925693	14925693	rs835137	9.45008e-09	CM2580
5	15138908	15138910	.	0.00339021	CM2581
5	16623837	16623837	rs256885	9.9777e-21	CM2582
5	16929708	16929708	rs2562351	4.55915e-05	CM2583
5	17234578	17234578	rs1105298	1.7949e-09	CM2585
5	16623953	16623953	rs186825853	0.0459855	CM2586
5	17399710	17399710	rs66575349	1.66656e-13	CM2587
5	17647550	17647550	rs148045815	0.0440779	CM2588
5	17749196	17749196	rs36032839	1.17539e-30	CM2589
5	19482947	19482947	rs77471216	0.00113027	CM2591
5	21826990	21826990	rs12654091	1.54005e-06	CM2592
5	31127795	31127795	rs10051253	9.7475e-15	CM2593
5	31393076	31393076	rs12655118	3.6416e-09	CM2594
5	31575123	31575123	rs62350987	1.63363e-05	CM2595
5	31938111	31938111	rs7712334	0.000154636	CM2596
5	32031174	32031174	rs10223304	5.07647e-20	CM2597
5	32421850	32421850	rs324433	2.56619e-46	CM2600
5	32522907	32522907	rs685923	2.70607e-31	CM2601
5	33392214	33392214	rs112445992	2.72983e-38	CM2603
5	33714550	33714550	rs7721240	2.97736e-22	CM2604
5	34138719	34138719	rs297600	1.60429e-07	CM2605
5	34501378	34501378	rs72747616	2.58891e-08	CM2606
5	35213496	35213496	rs9292574	6.42227e-05	CM2607
5	35558771	35558771	rs286414	0.0144858	CM2608
5	35410024	35410024	rs32757	0.0218756	CM2609
5	35325993	35325993	rs13355199	0.0310095	CM2610
5	34598311	34598311	rs62355107	0.0112134	CM2611
[truncated: 5,022 more rows]

## Sheet: Neutrophils
#chr	var.start	var.end	RsID	p.val	CM
1	736736	736736	rs10454457	1.61639e-06	CM5
1	930567	930567	rs3121574	0.018714	CM8
1	1036817	1036817	rs61766341	0.00207387	CM11
1	1122915	1122915	rs28595293	2.00992e-15	CM12
1	1511104	1511104	rs7556282	9.15878e-13	CM13
1	1783232	1783232	rs148796517	3.84414e-06	CM14
1	2040096	2040096	rs6666117	7.73158e-25	CM17
1	2077128	2077128	rs383968	7.34888e-21	CM18
1	2099882	2099882	rs12137653	3.70911e-06	CM19
1	2178999	2178999	rs4648818	7.9713e-17	CM22
1	2506229	2506229	rs55658746	1.6926e-26	CM24
1	3456871	3456871	rs10737192	1.37394e-23	CM26
1	3525607	3525607	rs36031771	2.04479e-22	CM27
1	3592436	3592436	rs3765703	1.47585e-07	CM28
1	3705021	3705021	rs9424282	1.05149e-08	CM29
1	3730435	3730435	rs6695834	1.39463e-24	CM30
1	3808362	3808362	rs4446914	2.37757e-05	CM31
1	4796296	4796296	rs436132	1.27548e-11	CM32
1	6051266	6051266	rs806108	2.55484e-08	CM33
1	6067640	6067640	rs806114	2.60507e-22	CM34
1	6114171	6114171	rs12047776	2.87819e-14	CM35
1	6996663	6996663	rs72638544	2.70701e-13	CM37
1	8281419	8281419	rs405488	8.35051e-09	CM40
1	9000628	9000628	rs1475734	0.0475583	CM41
1	8538302	8538302	rs12409937	3.09684e-14	CM44
1	9154530	9154530	rs770021	7.69358e-06	CM46
1	9155963	9155963	rs12239200	2.28405e-18	CM47
1	9254917	9254917	rs6669752	3.80573e-11	CM48
1	9002909	9002909	rs6699492	0.00175179	CM49
1	9336678	9336678	rs113563611	1.2148e-11	CM50
1	10152945	10152945	rs114627513	4.02292e-07	CM53
1	11816860	11816860	rs116001018	1.58806e-05	CM55
1	11820583	11820583	rs12127624	1.10858e-27	CM56
1	11852110	11852110	rs13306556	1.22724e-19	CM57
1	11896345	11896345	rs198402	9.38725e-21	CM58
1	11998178	11998178	rs145790937	3.42616e-14	CM59
1	12053718	12053718	rs1810564	1.62984e-36	CM60
1	12046063	12046063	rs2336384	6.78186e-07	CM61
1	12099345	12099345	rs35249183	7.47188e-10	CM62
1	12210686	12210686	rs1148462	0.00638662	CM64
1	12207828	12207828	rs1148465	1.17798e-26	CM65
1	15276526	15276526	rs16851049	1.45858e-15	CM69
1	15390200	15390200	rs41269413	9.35117e-05	CM70
1	15541412	15541412	rs3753315	1.15128e-29	CM71
1	15738365	15738365	rs148298575	0.0289649	CM72
1	15764150	15764150	rs4661626	1.77401e-15	CM73
1	16533022	16533022	rs221052	9.29373e-28	CM74
1	16694774	16694774	rs566724	5.52871e-17	CM75
1	16824337	16824337	rs156858	1.51288e-08	CM76
1	17227183	17227183	rs9435778	0.0330972	CM77
1	16493225	16493225	rs4661712	0.0466334	CM78
1	17004850	17004850	rs1977269	8.1846e-08	CM79
1	17461078	17461078	rs910222	0.0186185	CM80
1	17210830	17210830	rs116317968	9.90258e-05	CM81
1	16802890	16802890	rs696095	3.2944e-08	CM82
1	17336253	17336253	rs6662202	0.0231592	CM83
1	17424516	17424516	rs2746507	2.86954e-38	CM84
1	17511129	17511129	rs2935922	1.47495e-37	CM85
1	17637418	17637418	rs2477130	1.06058e-14	CM86
1	17613809	17613809	rs12568771	9.18215e-10	CM87
1	17794205	17794205	rs4920609	4.39727e-35	CM89
1	17916919	17916919	rs10788678	0.00266439	CM90
1	17800541	17800541	rs11203401	0.0432428	CM92
1	19388930	19388930	rs4912039	0.0204813	CM93
1	19390099	19390099	rs4912040	1.67282e-23	CM95
1	19683757	19683757	rs3042969	2.93064e-10	CM96
1	19765004	19765004	rs4911995	0.0152029	CM97
1	19861106	19861106	rs10917477	5.11019e-07	CM98
1	20491132	20491132	rs12139181	0.0118766	CM100
1	20392941	20392941	rs1891318	0.0373034	CM101
1	20924455	20924455	rs35182793	3.18343e-07	CM104
1	21241432	21241432	rs6699704	1.80546e-47	CM105
1	21664899	21664899	rs213063	0.00169909	CM106
1	21669360	21669360	rs3026809	3.38314e-14	CM107
1	21664475	21664475	rs3026815	4.86128e-21	CM108
1	20726885	20726885	rs7552284	0.0276676	CM109
1	21664475	21664475	rs3026815	5.93126e-06	CM110
1	21767096	21767096	rs4654745	1.07384e-15	CM111
1	22240753	22240753	rs34951142	7.14199e-34	CM116
1	22345647	22345647	rs2501299	5.82251e-37	CM117
1	22792895	22792895	rs7549394	3.57167e-40	CM119
1	23061551	23061551	rs6687487	0.00159514	CM120
1	22563429	22563429	rs926436	0.00934054	CM121
1	23880912	23880912	rs34671368	1.61775e-09	CM122
1	23886935	23886935	rs1555025	8.20543e-10	CM123
1	23886935	23886935	rs1555025	8.23543e-09	CM124
1	24102080	24102080	rs11591202	2.83166e-05	CM125
1	24226528	24226528	rs61778212	1.51141e-07	CM126
1	24154067	24154067	rs34477640	7.50855e-05	CM127
1	24574127	24574127	rs4648851	3.63313e-07	CM128
1	24618879	24618879	rs4648962	2.87665e-07	CM129
1	24748310	24748310	rs6686862	1.60972e-16	CM130
1	25051225	25051225	rs1316829	2.20137e-22	CM132
1	25319751	25319751	rs311437	4.8425e-05	CM134
1	25793663	25793663	rs61775180	6.16624e-09	CM136
1	25561667	25561667	rs55794721	2.74601e-42	CM137
1	25888107	25888107	rs114994744	2.32735e-05	CM139
1	26347440	26347440	rs11247845	1.32065e-14	CM140
1	26564838	26564838	rs11247879	1.26404e-08	CM141
1	26699103	26699103	rs11584185	0.00446975	CM143
1	27248645	27248645	rs10493037	0.0171481	CM146
1	27397163	27397163	rs56407226	5.79671e-07	CM147
1	28205884	28205884	rs12048235	0.000237349	CM149
1	28214281	28214281	rs6660899	7.98341e-22	CM150
1	28420205	28420205	rs17162951	2.22522e-07	CM151
1	28276558	28276558	rs6659358	0.0220282	CM152
1	28461661	28461661	rs10751727	4.10349e-10	CM154
1	28523705	28523705	rs788634	0.00414097	CM157
1	28567205	28567205	rs12129991	4.89954e-12	CM158
1	28611511	28611511	rs7526084	9.60513e-35	CM159
1	28547864	28547864	rs796848	0.00400218	CM160
1	28724859	28724859	rs113801190	3.09228e-10	CM161
1	31227255	31227255	rs12117692	0.000623968	CM164
1	31873525	31873525	rs1566960	1.08404e-29	CM167
1	32295931	32295931	rs35521438	0.00034091	CM168
1	33789670	33789670	rs11061	4.4357e-34	CM174
1	35091389	35091389	rs912538	2.94944e-43	CM175
1	36886257	36886257	rs55641251	1.73949e-07	CM179
1	37195451	37195451	rs72665893	7.35993e-12	CM180
1	38260733	38260733	rs72661832	0.00945421	CM181
1	38395947	38395947	rs16824514	3.17716e-14	CM183
1	38399816	38399816	rs28605759	4.9929e-06	CM184
1	38465315	38465315	rs386594152	1.83711e-06	CM185
1	38455891	38455891	rs4360494	2.10659e-13	CM186
1	38949254	38949254	rs945340	3.43136e-08	CM189
1	39797055	39797055	rs16826069	1.13425e-24	CM191
1	40171871	40171871	rs785118	0.00014843	CM192
1	40259548	40259548	rs58906541	0.000941187	CM193
1	40356155	40356155	rs6684490	2.11389e-24	CM194
1	40547287	40547287	rs10789078	2.60534e-30	CM195
1	40559288	40559288	rs4660384	9.52187e-08	CM196
1	40806841	40806841	rs372946	1.80389e-23	CM197
1	40393195	40393195	rs7514618	0.0354869	CM200
1	41056522	41056522	rs184447040	0.00161453	CM201
1	41172312	41172312	rs56198862	0.00505044	CM203
1	41354681	41354681	rs4660481	1.09197e-21	CM204
1	41534357	41534357	rs12024115	3.49211e-11	CM207
1	42255494	42255494	rs1877454	3.41035e-18	CM210
1	42757030	42757030	rs7547116	0.000459516	CM211
1	43443742	43443742	rs9438964	2.03643e-05	CM212
1	44216876	44216876	rs6669157	0.00254844	CM213
1	44424714	44424714	rs12045544	1.65976e-08	CM215
1	44531312	44531312	rs12122860	2.08916e-11	CM216
1	44913744	44913744	rs10789449	2.99806e-38	CM217
1	44898154	44898154	rs112437737	1.09957e-10	CM218
1	46011005	46011005	rs2991970	0.00259792	CM220
1	46813635	46813635	rs7544951	0.00201531	CM223
1	46806242	46806242	rs67545510	2.20356e-10	CM224
1	47080665	47080665	rs11211328	1.42083e-06	CM226
1	48724237	48724237	rs550663	0.00301957	CM227
1	52045450	52045450	rs72663116	4.43102e-09	CM229
1	53103283	53103283	rs4926921	0.031664	CM231
1	53382816	53382816	rs897732	1.73765e-22	CM232
1	55306758	55306758	rs6703273	0.00360188	CM233
1	55487346	55487346	rs12117661	5.92431e-05	CM235
1	55939760	55939760	rs1499679	2.24138e-21	CM236
1	56767394	56767394	rs1341352	3.16254e-20	CM237
1	56933422	56933422	rs4128921	1.81127e-36	CM238
1	57452947	57452947	rs1329451	3.67779e-06	CM239
1	59012404	59012404	rs1109896	7.7624e-27	CM240
1	59052868	59052868	rs11207268	1.00263e-22	CM241
1	62107021	62107021	rs1933295	2.18073e-28	CM246
1	62750399	62750399	rs3903928	9.14871e-38	CM247
1	63122859	63122859	rs1168099	2.68966e-27	CM248
1	63199091	63199091	rs12401837	0.0105354	CM249
1	64078425	64078425	rs1884467	1.10433e-11	CM251
1	64704928	64704928	rs41377048	2.6267e-12	CM253
1	65314212	65314212	rs114269697	3.06944e-06	CM254
1	65765852	65765852	rs72679445	0.0270167	CM255
1	65519763	65519763	rs7549445	3.8025e-24	CM256
1	67218004	67218004	rs500905	4.81369e-18	CM260
1	68641238	68641238	rs2566754	3.53073e-19	CM261
1	70013954	70013954	rs201906725	0.00982638	CM262
1	70358643	70358643	rs11579093	3.91751e-11	CM263
1	70506922	70506922	rs10493468	0.00111203	CM264
1	72520194	72520194	rs2821275	7.30486e-06	CM265
1	72819612	72819612	rs2012697	6.76282e-19	CM266
1	75275272	75275272	rs277384	0.00521563	CM267
1	76509801	76509801	rs5022490	1.01861e-16	CM268
1	77362312	77362312	rs112694403	0.000508121	CM269
1	78839926	78839926	rs6424770	9.89229e-09	CM271
1	81392951	81392951	rs1338137	9.79453e-21	CM274
1	81592062	81592062	rs1426788	4.86147e-28	CM275
1	81922378	81922378	rs6667869	3.45836e-32	CM276
1	83044239	83044239	rs12136445	1.62595e-05	CM277
1	85479196	85479196	rs6701779	1.33846e-10	CM279
1	86795146	86795146	rs9787365	3.13446e-06	CM280
1	87762069	87762069	rs6695246	1.11303e-06	CM282
1	88780971	88780971	rs670635	0.00111703	CM286
1	89085797	89085797	rs10801903	9.0322e-10	CM287
1	90043236	90043236	rs10922668	1.42983e-24	CM291
1	90223400	90223400	rs519989	3.38065e-40	CM292
1	90265414	90265414	rs6684610	3.75379e-07	CM293
1	90322142	90322142	rs75577571	0.0270471	CM294
1	89779051	89779051	rs10801724	0.00685686	CM295
1	91974743	91974743	rs11589162	1.38282e-20	CM297
1	91974743	91974743	rs11589162	8.39212e-06	CM298
1	93508182	93508182	rs2785610	2.76459e-25	CM300
1	94503197	94503197	rs1889548	3.75595e-31	CM303
1	94870535	94870535	rs11165135	1.2339e-14	CM304
1	95105307	95105307	rs202222724	2.51635e-21	CM305
1	95186641	95186641	rs2802101	1.76824e-12	CM306
1	97131614	97131614	rs12567806	0.00457507	CM307
1	97245894	97245894	rs273870	9.43413e-07	CM308
1	97171811	97171811	rs6702938	0.000498905	CM309
1	97583471	97583471	rs7525018	4.63331e-08	CM310
1	98372645	98372645	rs74450569	0.0036166	CM311
1	98755006	98755006	rs11165976	5.77252e-40	CM312
1	100863673	100863673	rs12061442	1.34273e-27	CM313
1	108608347	108608347	rs1619485	0.000349552	CM315
1	108744934	108744934	rs828999	3.18123e-27	CM316
1	109166301	109166301	rs11590784	8.29557e-11	CM317
1	109388198	109388198	rs34745004	7.68912e-13	CM318
1	109723640	109723640	rs682288	4.17113e-28	CM319
1	110216436	110216436	rs140604451	0.000289067	CM323
1	110361877	110361877	rs11799885	2.16571e-15	CM324
1	110396805	110396805	rs55783316	1.1599e-06	CM325
1	110440815	110440815	rs56089415	5.45835e-07	CM326
1	110445511	110445511	rs59688746	8.88602e-06	CM327
1	110800502	110800502	rs57012788	1.92336e-26	CM329
1	110836607	110836607	rs478761	0.0297033	CM330
1	111501025	111501025	rs12029897	0.00861773	CM332
1	111682118	111682118	rs3762374	3.20456e-09	CM333
1	111733724	111733724	rs10857859	9.39372e-38	CM334
1	112261533	112261533	rs565522	8.29091e-14	CM335
1	113365016	113365016	rs111522252	2.71463e-19	CM338
1	114884179	114884179	rs486755	7.6668e-06	CM339
1	115617856	115617856	rs1286366	4.09773e-12	CM340
1	117544331	117544331	rs12130298	9.88642e-15	CM343
1	118611396	118611396	rs61836255	3.2382e-32	CM345
1	120112792	120112792	rs415630	2.77236e-25	CM347
1	120344239	120344239	rs2289458	4.1645e-09	CM348
1	120923449	120923449	rs139127276	1.03199e-23	CM349
1	120683924	120683924	rs140866794	1.14807e-12	CM351
1	121204834	121204834	rs6667041	0.000415338	CM352
1	120661699	120661699	rs55748089	0.0468379	CM353
1	144544725	144544725	rs112977187	1.3891e-11	CM360
1	144897876	144897876	rs112427713	0.0323087	CM362
1	144558196	144558196	rs149940732	4.60076e-14	CM364
1	144897876	144897876	rs112427713	1.36338e-07	CM365
1	144894611	144894611	rs611160	6.25367e-05	CM366
1	144570524	144570524	rs72473721	8.79027e-08	CM367
1	144570551	144570551	rs74412626	0.000220829	CM368
1	145390305	145390305	rs2992021	5.36328e-11	CM370
1	144570524	144570524	rs72473721	8.04744e-05	CM371
1	146518713	146518713	rs511131	7.24299e-05	CM378
1	146727763	146727763	rs1932978	3.4069e-33	CM379
1	149115762	149115762	rs192841338	4.67652e-05	CM383
1	149674792	149674792	rs55803744	2.00799e-24	CM385
1	149704744	149704744	rs149755396	1.59389e-06	CM386
1	149674792	149674792	rs55803744	2.33706e-23	CM387
1	150718780	150718780	rs72704613	0.0279069	CM390
1	150405474	150405474	rs36038795	4.9862e-20	CM392
1	150524878	150524878	rs72700822	0.000115483	CM393
1	150813678	150813678	rs12755750	0.00575609	CM395
1	151449138	151449138	rs1342929	0.0225149	CM399
1	151659071	151659071	rs17641780	2.36544e-11	CM401
1	151802356	151802356	rs11801866	2.89469e-13	CM402
1	151838723	151838723	rs11204905	4.32205e-08	CM403
1	152932904	152932904	rs150707474	0.00449196	CM404
1	152487979	152487979	rs2282296	0.0374406	CM405
1	152493154	152493154	rs499697	4.29403e-22	CM406
1	153204565	153204565	rs12753856	1.46915e-12	CM407
1	153265527	153265527	rs6587735	2.46174e-34	CM408
1	153360678	153360678	rs4845541	0.000206791	CM409
1	153588843	153588843	rs4072425	1.2819e-38	CM411
1	154127549	154127549	rs114697636	1.11923e-09	CM412
1	154397416	154397416	rs12118721	1.14278e-28	CM413
1	154626477	154626477	rs9427113	0.0028262	CM415
1	154594690	154594690	rs9426830	3.83902e-31	CM416
1	154693538	154693538	rs11264251	5.77252e-40	CM418
1	154786686	154786686	rs2335406	0.0204098	CM419
1	155129402	155129402	rs111587150	0.000168137	CM421
1	155203060	155203060	rs56310840	3.31572e-14	CM422
1	154930023	154930023	rs74988132	0.0463441	CM423
1	156243821	156243821	rs12128955	3.61302e-36	CM426
1	156060150	156060150	rs4661146	0.0253521	CM427
1	156060150	156060150	rs4661146	0.0341456	CM428
1	156867327	156867327	rs72698679	0.0150809	CM429
1	157628559	157628559	rs2778007	6.01164e-13	CM432
1	159016078	159016078	rs113452460	0.000515616	CM439
1	159203933	159203933	rs863016	0.00133063	CM441
1	159892088	159892088	rs2789422	0.00208856	CM443
1	159909242	159909242	rs6658042	2.52987e-43	CM445
1	159980083	159980083	rs72704703	2.67934e-15	CM446
1	160136208	160136208	rs10797062	4.44152e-26	CM447
1	160216528	160216528	rs947492	3.88193e-25	CM448
1	160541458	160541458	rs349249	2.59058e-06	CM449
1	160675269	160675269	rs12124234	1.75864e-10	CM450
1	161194641	161194641	rs4656292	4.24199e-11	CM453
1	161370668	161370668	rs144015541	3.09405e-05	CM454
1	161250374	161250374	rs6681182	0.0133707	CM456
1	161672052	161672052	rs10917717	3.42728e-05	CM458
1	161585297	161585297	rs34772855	8.9843e-17	CM460
1	161597821	161597821	rs67295569	2.45874e-12	CM461
1	161617497	161617497	rs1771575	5.109e-06	CM462
1	161596704	161596704	rs2290832	3.2631e-14	CM463
1	161938416	161938416	rs10800175	2.44457e-32	CM464
1	162216816	162216816	rs4531272	2.06269e-16	CM465
1	162215668	162215668	rs17459307	0.0469137	CM466
1	162394072	162394072	rs1197035	2.28052e-38	CM467
1	165810163	165810163	rs12041574	0.0185207	CM468
1	167120923	167120923	rs10753748	1.56847e-41	CM470
1	167521765	167521765	rs10918712	6.31948e-21	CM471
1	167635557	167635557	rs6685521	0.00265401	CM472
1	167739705	167739705	rs77293822	0.00215686	CM474
1	168144185	168144185	rs6690057	0.00737698	CM476
1	168506033	168506033	rs78111460	0.00549504	CM477
1	169217827	169217827	rs61808871	8.08052e-35	CM479
1	169619591	169619591	rs11809358	4.76919e-15	CM481
1	169664867	169664867	rs4987360	8.72469e-29	CM482
1	172770662	172770662	rs2639635	0.00301262	CM487
1	175279604	175279604	rs12116700	0.00306732	CM489
1	175279604	175279604	rs12116700	0.00110825	CM490
1	175279604	175279604	rs12116700	0.000636453	CM491
1	175279604	175279604	rs12116700	4.44096e-17	CM492
1	178456527	178456527	rs2493859	5.97605e-08	CM495
1	179624217	179624217	rs6672701	4.28408e-09	CM497
1	180445616	180445616	rs10914005	1.9783e-19	CM498
1	181094070	181094070	rs12060756	1.31978e-16	CM501
1	182136401	182136401	rs61805075	4.71327e-37	CM503
1	182115787	182115787	rs1281340	0.00372517	CM504
1	182204925	182204925	rs76893987	9.95322e-06	CM505
1	182267259	182267259	rs3118146	1.01851e-10	CM506
1	183078712	183078712	rs3768625	6.09271e-22	CM507
1	183212548	183212548	rs3768593	1.01703e-17	CM509
1	183287679	183287679	rs10911306	0.00743861	CM510
1	183582249	183582249	rs2767316	2.17491e-19	CM511
1	185375148	185375148	rs10911720	1.61712e-31	CM516
1	185522687	185522687	rs10798019	9.78151e-10	CM517
1	186951429	186951429	rs7545121	1.25473e-26	CM521
1	186957017	186957017	rs12720704	9.14899e-18	CM523
1	192541021	192541021	rs1323292	8.35505e-29	CM526
1	193537223	193537223	rs16835537	0.000153306	CM527
1	194058099	194058099	rs58605146	0.000285492	CM528
1	196620917	196620917	rs3753394	5.98416e-12	CM529
1	198601197	198601197	rs2038926	3.94481e-26	CM534
1	198745722	198745722	rs16843807	0.0443287	CM536
1	199010721	199010721	rs1434282	0.0174653	CM537
1	199920509	199920509	rs72737460	0.0425017	CM538
1	199802462	199802462	rs72743536	0.0232134	CM540
1	199855880	199855880	rs114188933	1.00472e-06	CM541
1	200922282	200922282	rs696803	1.02641e-07	CM545
1	201422201	201422201	rs10920205	0.0264081	CM546
1	201507911	201507911	rs11582434	4.12268e-27	CM547
1	202129205	202129205	rs147176673	0.00929045	CM548
1	202599743	202599743	rs7517270	0.00761031	CM552
1	203051890	203051890	rs12092391	0.00469068	CM553
1	203051890	203051890	rs12092391	2.17491e-19	CM554
1	203156080	203156080	rs10399931	4.62443e-15	CM555
1	203088614	203088614	rs6696205	3.18986e-08	CM556
1	203191866	203191866	rs2486067	5.97222e-05	CM557
1	203544404	203544404	rs1541251	0.0113983	CM559
1	203661480	203661480	rs10900591	1.03517e-14	CM560
1	204969317	204969317	rs11240332	1.29529e-31	CM563
1	205206960	205206960	rs74139129	7.3164e-09	CM564
1	205282979	205282979	rs4950989	0.00018286	CM565
1	205512917	205512917	rs11240512	0.000367356	CM566
1	206756534	206756534	rs75355592	7.8326e-05	CM570
1	207288297	207288297	rs17020983	2.09936e-09	CM574
1	207393724	207393724	rs10746451	5.1497e-14	CM576
1	207642295	207642295	rs1507764	0.000277175	CM577
1	208036976	208036976	rs2796247	4.1734e-09	CM579
1	209799819	209799819	rs4844861	3.77189e-12	CM581
1	209930585	209930585	rs11119336	8.45511e-09	CM584
1	211419700	211419700	rs3120782	1.48208e-05	CM585
1	212186119	212186119	rs3009989	3.20099e-20	CM586
1	212344613	212344613	rs10779570	0.000265638	CM588
1	212544243	212544243	rs11119923	7.96476e-08	CM589
1	212458383	212458383	rs968531	6.33492e-20	CM590
1	212431952	212431952	rs61260530	7.85293e-07	CM591
1	212764085	212764085	rs10494953	9.04728e-20	CM592
1	214680378	214680378	rs6540844	0.000651152	CM595
1	219417156	219417156	rs2378201	3.47227e-08	CM596
1	220940411	220940411	rs337147	2.97953e-26	CM599
1	220990355	220990355	rs10495152	7.8705e-42	CM600
1	224415509	224415509	rs3767732	0.00513294	CM605
1	225541232	225541232	rs16844772	5.28152e-07	CM606
1	225868391	225868391	rs6694856	0.00505568	CM607
1	225882640	225882640	rs142275373	0.00808861	CM608
1	226457174	226457176	rs71168974	7.27147e-32	CM610
1	227105442	227105442	rs56070668	0.0355466	CM611
1	226831131	226831131	rs71646794	0.0129098	CM612
1	227174145	227174145	rs7552783	7.10209e-33	CM614
1	229122365	229122365	rs10916401	7.41022e-08	CM618
1	229115308	229115308	rs61591859	1.42424e-43	CM619
1	230705757	230705757	rs10158214	4.04369e-37	CM622
1	231244466	231244466	rs9431925	2.39981e-30	CM624
1	231722594	231722594	rs3120734	3.5939e-24	CM626
1	231816842	231816842	rs12042938	6.70401e-11	CM627
1	231917877	231917877	rs17766087	2.37077e-20	CM628
1	231917877	231917877	rs17766087	0.00705435	CM629
1	232047738	232047738	rs113461524	1.3815e-09	CM631
1	232746866	232746866	rs112996767	0.000282967	CM632
1	233315613	233315613	rs7545487	3.94658e-15	CM634
1	233315613	233315613	rs7545487	4.15865e-05	CM635
1	234451159	234451159	rs508186	1.14874e-12	CM636
1	234534763	234534763	rs12078194	8.37806e-17	CM638
1	234603620	234603620	rs270501	1.30796e-16	CM639
1	234777812	234777812	rs635534	2.18348e-22	CM641
1	234902278	234902278	rs7554969	0.0014464	CM642
1	235077568	235077568	rs12751730	0.00462507	CM643
1	235113375	235113375	rs7518599	0.00171729	CM644
1	236087992	236087992	rs4660128	0.0037961	CM647
1	242313559	242313559	rs2840605	8.89786e-16	CM651
1	243428152	243428152	rs12741781	0.000432281	CM653
1	243501056	243501056	rs2636320	1.34636e-08	CM654
1	243608642	243608642	rs6702894	3.47563e-08	CM655
1	244487737	244487737	rs61577594	1.06924e-26	CM657
1	245179960	245179960	rs10927369	0.000476831	CM659
1	245125041	245125041	rs6429515	0.00126729	CM660
1	245768212	245768212	rs1715794	0.0486391	CM662
1	246184512	246184512	rs11807310	5.90042e-06	CM663
1	246194936	246194936	rs12733808	1.23652e-10	CM664
1	246418824	246418824	rs6695677	1.03851e-28	CM665
1	246471511	246471511	rs6679072	0.00161868	CM666
1	246861470	246861470	rs74152076	1.70372e-26	CM667
1	246852165	246852165	rs7537432	0.000588857	CM668
1	246887124	246887124	rs12027222	0.00439059	CM669
1	247125367	247125367	rs61852582	0.00297588	CM670
1	247516627	247516627	rs4925627	9.3252e-05	CM671
1	247616733	247616733	rs4593864	4.61325e-14	CM672
1	248625144	248625144	rs28799698	3.31541e-24	CM673
1	248826252	248826252	rs61294692	7.2306e-08	CM674
1	249222527	249222527	rs114152372	0.00272848	CM675
2	737420	737420	rs55732608	1.20548e-19	CM678
2	1724972	1724972	rs76843021	0.00169619	CM679
2	2708720	2708720	rs896223	2.15308e-12	CM681
2	3606654	3606654	rs6741042	0.046169	CM682
2	6944439	6944439	rs34043785	1.04302e-10	CM684
2	7072935	7072935	rs10167072	2.34706e-11	CM686
2	7080646	7080646	rs11679160	2.25306e-07	CM687
2	7478190	7478190	rs10929478	2.66955e-28	CM688
2	8045187	8045187	rs1861506	6.5677e-05	CM689
2	8026527	8026527	rs977186	2.85092e-08	CM690
2	8443859	8443859	rs3111414	1.96382e-30	CM691
2	8741039	8741039	rs13386141	1.83575e-19	CM694
2	9547363	9547363	rs10929580	1.4324e-10	CM697
2	10093985	10093985	rs73913930	2.08761e-10	CM700
2	10169302	10169302	rs61660095	2.06851e-16	CM701
2	10544640	10544640	rs3771138	1.53824e-18	CM702
2	10575788	10575788	rs2430419	5.00378e-24	CM703
2	10685526	10685526	rs34668084	1.85883e-44	CM704
2	11020902	11020902	rs7577665	2.66641e-23	CM705
2	12926623	12926623	rs112636924	1.42781e-07	CM706
2	15255532	15255532	rs386503748	2.46839e-06	CM707
2	15470154	15470154	rs11677882	5.1894e-05	CM708
2	16821032	16821032	rs2342533	0.00672881	CM710
2	23724991	23724991	rs1653763	6.82104e-06	CM717
2	24425620	24425620	rs12052954	1.84392e-33	CM718
2	24681151	24681151	rs10190597	4.9873e-35	CM719
2	25020049	25020049	rs7559890	2.49727e-31	CM720
2	25100902	25100902	rs2033656	3.75635e-39	CM721
2	25393722	25393722	rs3754861	0.032417	CM722
2	25916229	25916229	rs55915552	0.0260285	CM723
2	27336432	27336432	rs12714094	1.26034e-08	CM727
2	27888729	27888729	rs75957817	0.000790798	CM728
2	28602057	28602057	rs55767331	1.55428e-32	CM729
2	28629892	28629892	rs9309662	2.71082e-32	CM731
2	28691245	28691245	rs4666078	2.07644e-18	CM732
2	28846035	28846035	rs6547862	1.89328e-07	CM733
2	29225075	29225075	rs12994612	2.64366e-22	CM734
2	29435726	29435726	rs2924373	7.28321e-33	CM735
2	29541104	29541104	rs2276549	7.00904e-23	CM736
2	30442778	30442778	rs6725199	9.22133e-33	CM737
2	30858617	30858617	rs11127282	1.39751e-08	CM738
2	30699970	30699970	rs829642	1.18746e-06	CM739
2	30979083	30979083	rs2609932	2.86164e-06	CM740
2	31235053	31235053	rs13010939	0.0116705	CM741
2	31233498	31233498	rs34960596	0.0356047	CM742
2	31245749	31245749	rs10207139	0.016704	CM744
2	31233498	31233498	rs34960596	5.19012e-05	CM745
2	31444262	31444262	rs56133728	1.18584e-05	CM746
2	31547084	31547084	rs207423	2.72963e-05	CM747
2	36783215	36783215	rs10181664	4.93095e-23	CM750
2	36922541	36922541	rs11899717	1.10365e-11	CM751
2	37384383	37384383	rs12992610	2.44365e-12	CM752
2	37567226	37567226	rs7593932	3.22449e-05	CM753
2	37862742	37862742	rs13401120	2.26152e-09	CM755
2	37841420	37841420	rs17021109	0.000240811	CM756
2	37961789	37961789	rs800634	0.00120942	CM757
2	37961426	37961426	rs10166291	8.7881e-31	CM759
2	38025672	38025672	rs6727303	1.77713e-10	CM760
2	38058813	38058813	rs11674765	1.55074e-12	CM761
2	38554885	38554885	rs34249278	1.52769e-05	CM762
2	38604351	38604351	rs3731847	4.45969e-06	CM763
2	38554885	38554885	rs34249278	1.44963e-06	CM765
2	38517283	38517283	rs11894437	1.06406e-31	CM767
2	38744392	38744392	rs11888984	9.06126e-31	CM769
2	38870622	38870622	rs35492507	1.42372e-20	CM770
2	38887184	38887184	rs28551538	1.16354e-05	CM771
2	38956015	38956015	rs111361875	1.78386e-14	CM772
2	39182786	39182786	rs371745	9.5443e-09	CM773
2	39472958	39472958	rs111741532	0.00692338	CM776
2	40400312	40400312	rs417591	0.0280249	CM777
2	40621387	40621387	rs12615002	6.17222e-11	CM778
2	40783776	40783776	rs17026180	0.00065508	CM780
2	41452270	41452270	rs11124790	0.00318536	CM781
2	41963381	41963381	rs736353	4.27863e-22	CM782
2	42513659	42513659	rs3732195	0.0370231	CM785
2	43231413	43231413	rs12619753	5.99384e-31	CM787
2	43254293	43254293	rs7593009	3.98782e-31	CM788
2	43425645	43425645	rs934231	4.95071e-19	CM791
2	44317749	44317749	rs7599435	1.02822e-16	CM795
2	46452497	46452497	rs10205021	2.92709e-07	CM799
2	46622081	46622081	rs11691694	9.62873e-35	CM800
2	46556927	46556927	rs111383676	0.0378061	CM802
2	47014522	47014522	rs34606703	1.00979e-18	CM804
2	47257989	47257989	rs6729896	4.41765e-10	CM806
2	47446021	47446021	rs144055586	3.4425e-08	CM807
2	47443405	47443405	rs10169873	9.06961e-10	CM808
2	47525983	47525983	rs4374418	0.000837016	CM809
2	47525468	47525468	rs56146386	2.36847e-13	CM810
2	48717730	48717730	rs7569575	2.12921e-09	CM811
2	48622320	48622320	rs13398791	1.91862e-07	CM812
2	48647781	48647781	rs62137040	6.36363e-19	CM813
2	54787592	54787592	rs75475627	7.36631e-11	CM817
2	54786677	54786677	rs13423873	1.38573e-22	CM818
2	55492435	55492435	rs75516516	4.14515e-07	CM821
2	55459373	55459373	rs17046778	0.000199032	CM822
2	56021990	56021990	rs113597795	4.70052e-11	CM823
2	57636416	57636416	rs4671307	0.00013046	CM824
2	58268266	58268266	rs1518403	0.0416921	CM825
2	60575895	60575895	rs6757208	5.03867e-10	CM830
2	62530980	62530980	rs11888817	4.6525e-07	CM831
2	62535988	62535988	rs11125915	3.36294e-36	CM833
2	62535988	62535988	rs11125915	2.35995e-11	CM834
2	62529925	62529925	rs12616639	0.0014004	CM835
2	62822039	62822039	rs76605442	0.0284436	CM837
2	65131732	65131732	rs735473	1.13137e-23	CM841
2	65370766	65370766	rs2422441	1.12712e-24	CM842
2	65550281	65550281	rs113900166	4.418e-10	CM845
2	66283629	66283629	rs1575026	3.21313e-11	CM846
2	65966589	65966589	rs111424965	0.0397799	CM848
2	68363899	68363899	rs7586731	4.9942e-36	CM849
2	68354964	68354964	rs4671204	3.87755e-10	CM850
2	68601402	68601402	rs4233946	1.09476e-05	CM851
2	68802090	68802090	rs72835044	0.0149588	CM852
2	69064463	69064463	rs66512504	0.014421	CM855
2	69057639	69057639	rs7569571	7.26735e-05	CM856
2	69392619	69392619	rs11126220	8.43668e-06	CM857
2	69387256	69387256	rs10199529	4.94895e-19	CM859
2	70748650	70748650	rs2442152	0.0387216	CM865
2	71054568	71054568	rs11126300	2.86954e-38	CM866
2	71114721	71114721	rs11126308	2.13492e-05	CM867
2	71301959	71301959	rs34550823	7.81725e-23	CM868
2	71688588	71688588	rs11898330	3.1402e-05	CM870
2	71711923	71711923	rs12151643	0.0203129	CM872
2	72480246	72480246	rs62147626	6.04521e-32	CM873
2	73261697	73261697	rs111868803	0.0326616	CM874
2	74102327	74102327	rs55815836	6.89948e-05	CM878
2	74920971	74920971	rs205646	2.60919e-29	CM881
2	75111435	75111435	rs3771752	1.22954e-39	CM882
2	75185856	75185856	rs12366	1.0235e-22	CM883
2	75815992	75815992	rs66646462	6.47919e-15	CM884
2	75801481	75801481	rs11888619	0.0242436	CM885
2	79022316	79022316	rs7596145	0.000195757	CM886
2	84446193	84446193	rs7590843	3.67951e-06	CM888
2	85057554	85057554	rs1192275	3.78596e-09	CM889
2	85124078	85124078	rs12477637	1.09385e-17	CM891
2	85555478	85555478	rs10460587	4.34111e-28	CM893
2	85625222	85625222	rs6885	0.0137276	CM894
2	85723006	85723006	rs72844410	2.34331e-32	CM895
2	85933003	85933003	rs12151742	1.52326e-28	CM897
2	85943766	85943766	rs880872	0.0391996	CM899
2	86082097	86082097	rs73945524	1.17246e-10	CM900
2	86133031	86133031	rs2577776	1.12696e-08	CM901
2	86225428	86225428	rs11903682	1.82564e-10	CM902
2	86146094	86146094	rs6547646	0.0285165	CM903
2	86676479	86676479	rs11127040	3.40533e-33	CM904
2	86977625	86977627	rs35871502	1.69968e-14	CM905
2	87979383	87979383	rs188802850	0.0218735	CM906
2	87372937	87372937	rs137923522	0.0418509	CM907
2	87776207	87776207	rs114548457	0.00189188	CM908
2	87776306	87776306	rs13402825	0.00114092	CM909
2	87821599	87821599	rs74924495	0.00024056	CM910
2	87923829	87923829	rs62139210	3.2085e-05	CM912
2	88437020	88437020	rs13404681	1.75904e-14	CM913
2	89014728	89014728	rs62157805	1.43131e-13	CM914
2	89128221	89128221	rs2054751	0.043159	CM917
2	89447768	89447768	rs146010561	6.39414e-05	CM919
2	89497614	89497614	rs2648099	0.0328097	CM921
2	95599930	95599930	rs4854240	1.19578e-06	CM928
2	96795714	96795714	rs386610677	0.00771356	CM932
2	97698480	97698480	rs13005320	0.00598694	CM934
2	97336979	97336979	rs2314397	5.17372e-07	CM936
2	98215476	98215476	rs7420651	2.05628e-07	CM939
2	98182699	98182699	rs6725692	1.5027e-36	CM940
2	98203406	98203406	rs59330394	2.35994e-38	CM941
2	98203406	98203406	rs59330394	8.64415e-06	CM942
2	98335514	98335514	rs62157584	1.39271e-21	CM943
2	99077495	99077495	rs111924191	4.27673e-22	CM944
2	99149946	99149946	rs2278211	1.70299e-10	CM945
2	100101762	100101762	rs4143760	8.52371e-42	CM947
2	100169543	100169543	rs59783136	0.0423389	CM948
2	101698035	101698035	rs56343043	4.38605e-14	CM954
2	100892874	100892874	rs11674945	0.0236277	CM955
2	102284887	102284887	rs76061384	0.00871214	CM956
2	102188060	102188060	rs76860867	1.04969e-05	CM958
2	102708265	102708265	rs7582952	0.0193863	CM959
2	102566268	102566268	rs10181476	0.0184305	CM961
2	102618370	102618370	rs4851526	8.64455e-26	CM962
2	102968211	102968211	rs10192036	0.00191292	CM964
2	102985950	102985950	rs3771171	5.62494e-23	CM965
2	103002395	103002395	rs3755274	2.73624e-21	CM966
2	103058328	103058328	rs1558652	8.19409e-24	CM967
2	103165129	103165129	rs12712157	1.8051e-13	CM968
2	103343234	103343234	rs3796061	1.01974e-34	CM969
2	106212740	106212740	rs112232001	0.0317552	CM970
2	105871129	105871129	rs2438086	2.0657e-21	CM972
2	106471393	106471393	rs6543345	1.14587e-12	CM973
2	109059614	109059614	rs10182304	0.00116753	CM975
2	109059614	109059614	rs10182304	0.0358847	CM976
2	109648276	109648276	rs10191323	1.45414e-17	CM977
2	109848308	109848308	rs11894825	5.30709e-07	CM978
2	109675806	109675806	rs1809953	0.0404626	CM979
2	109864596	109864596	rs58071122	0.0372858	CM980
2	109950511	109950511	rs11676579	6.77596e-18	CM981
2	112712475	112712475	rs112839422	0.00499208	CM986
2	112655618	112655618	rs10203876	4.24974e-09	CM987
2	113383985	113383985	rs4849083	5.83396e-29	CM988
2	113556867	113556867	rs11898680	0.0486565	CM990
2	113870725	113870725	rs62158854	0.000876062	CM991
2	113453926	113453926	rs115408783	0.0105101	CM992
2	113942903	113942903	rs1975535	0.0469137	CM993
2	113991970	113991970	rs4849181	1.70009e-21	CM994
2	114171423	114171423	rs2757893	3.269e-33	CM995
2	118730290	118730290	rs10490628	1.47294e-33	CM998
2	118666447	118666447	rs74544420	3.14478e-08	CM1000
2	119710120	119710120	rs34045491	1.12033e-14	CM1001
2	119708177	119708177	rs1837287	7.01915e-05	CM1003
2	119712444	119712444	rs12711916	0.000785426	CM1004
2	120021319	120021319	rs3769653	4.61888e-25	CM1006
2	120033734	120033734	rs10864981	1.00767e-32	CM1007
2	121070729	121070729	rs11673819	0.00133975	CM1008
2	121073622	121073622	rs66946763	0.00456686	CM1009
2	121899408	121899408	rs908634	0.0455979	CM1010
2	121955532	121955532	rs61546260	1.06023e-07	CM1011
2	122572180	122572180	rs62151148	5.94451e-38	CM1013
2	124449281	124449281	rs33925800	2.83003e-07	CM1014
2	124305763	124305763	rs12623968	7.02959e-10	CM1015
2	127419105	127419105	rs28387096	1.14027e-08	CM1017
2	127556548	127556548	rs4322791	1.08378e-11	CM1018
2	127867601	127867601	rs11692858	1.93298e-11	CM1019
2	128398840	128398840	rs2244871	2.10791e-09	CM1023
2	129452646	129452646	rs6728035	1.85352e-05	CM1025
2	131609419	131609419	rs34455095	9.24396e-13	CM1026
2	132440073	132440073	rs6720375	7.30246e-35	CM1027
2	134963862	134963862	rs1257169	1.80771e-27	CM1032
2	136890059	136890059	rs7574456	4.22826e-10	CM1035
2	138804905	138804905	rs6752443	4.9873e-35	CM1038
2	143675232	143675232	rs78201785	1.42945e-07	CM1040
2	145704055	145704055	rs10201023	7.34744e-32	CM1045
2	148623453	148623453	rs2113793	1.28453e-22	CM1046
2	149305969	149305969	rs10928401	1.15551e-20	CM1047
2	149925901	149925901	rs16826443	5.18711e-19	CM1048
2	150009267	150009267	rs387667	8.68647e-21	CM1051
2	152195934	152195934	rs386594500	5.63632e-13	CM1052
2	152494218	152494218	rs59655785	2.6779e-20	CM1054
2	153005946	153005946	rs13003831	0.00438456	CM1055
2	152677281	152677281	rs72866502	0.0292646	CM1056
2	157233542	157233542	rs298247	1.10137e-11	CM1058
2	157299191	157299191	rs298302	7.94123e-17	CM1059
2	158970425	158970425	rs6709528	6.36449e-34	CM1062
2	160219681	160219681	rs3755427	6.06408e-33	CM1063
2	160484974	160484974	rs113807365	5.23751e-29	CM1064
2	160569276	160569276	rs10173538	7.82209e-05	CM1065
2	160484974	160484974	rs113807365	1.04208e-07	CM1066
2	160716059	160716059	rs66814375	9.30483e-19	CM1068
2	161037721	161037721	rs34153167	3.01739e-13	CM1069
2	161906596	161906596	rs197268	3.27889e-06	CM1070
2	161968402	161968402	rs17705404	4.55999e-13	CM1071
2	162101261	162101261	rs11678980	0.0172646	CM1072
2	162101261	162101261	rs11678980	2.2738e-18	CM1073
2	162956032	162956032	rs973551	0.0145149	CM1074
2	162953864	162953864	rs139225207	0.0224402	CM1076
2	164547598	164547598	rs62169906	0.000215094	CM1078
2	166804627	166804627	rs2288701	0.0199988	CM1079
2	167230851	167230851	rs4001001	1.56936e-08	CM1080
2	169036613	169036613	rs6755979	2.99868e-20	CM1081
2	169961897	169961897	rs12328794	4.79701e-29	CM1082
2	170457375	170457375	rs2353196	5.87323e-06	CM1083
2	171671490	171671490	rs45593035	0.025412	CM1084
2	170929880	170929880	rs10202446	8.69035e-18	CM1085
2	170997372	170997372	rs6707954	3.06842e-35	CM1086
2	171219649	171219649	rs13002299	3.67143e-41	CM1088
2	171222398	171222398	rs13004652	3.46098e-06	CM1089
2	171360643	171360643	rs7562756	0.000100628	CM1090
2	171353384	171353384	rs13008935	0.000485761	CM1091
2	171588502	171588502	rs959465	0.000115903	CM1092
2	172369069	172369069	rs6433294	7.37495e-33	CM1094
2	172812339	172812339	rs2165934	1.51216e-08	CM1095
2	172972971	172972971	rs2016394	3.27941e-12	CM1096
2	173145785	173145785	rs4972764	1.21841e-06	CM1097
2	173145785	173145785	rs4972764	7.55064e-08	CM1098
2	173325876	173325876	rs35288169	1.91937e-14	CM1099
2	173401903	173401903	rs6730763	3.10573e-29	CM1100
2	173867808	173867808	rs7604728	0.00206568	CM1101
2	173860827	173860827	rs34125188	6.8522e-10	CM1102
2	174130075	174130075	rs6720459	0.0285717	CM1103
2	174129592	174129592	rs11685364	5.53963e-18	CM1104
2	174430825	174430825	rs579402	3.49609e-12	CM1105
2	176232005	176232005	rs62183416	0.000124055	CM1110
2	176791882	176791882	rs12615252	1.23484e-08	CM1111
2	178248790	178248790	rs10170546	5.44519e-19	CM1115
2	179177047	179177047	rs334599	3.27912e-14	CM1116
2	180087821	180087821	rs10181464	1.78347e-16	CM1119
2	180869157	180869157	rs56268693	3.06982e-31	CM1120
2	181308939	181308939	rs4894185	2.19608e-29	CM1121
2	191452899	191452899	rs4321393	3.54146e-14	CM1125
2	192496439	192496439	rs4293518	0.0462052	CM1127
2	192493982	192493982	rs4592791	0.00084447	CM1128
2	196383065	196383065	rs72927705	1.67783e-12	CM1130
2	196678777	196678777	rs13035759	6.14726e-06	CM1132
2	198075146	198075146	rs62279235	1.31932e-13	CM1136
2	198543156	198543156	rs7595819	4.29841e-25	CM1138
2	198907143	198907143	rs9712275	2.39702e-20	CM1139
2	201607818	201607818	rs10432515	0.0231843	CM1143
2	201239865	201239865	rs17531715	3.21134e-06	CM1144
2	201560740	201560740	rs2247016	2.59271e-24	CM1146
2	202021495	202021495	rs2041766	0.00340612	CM1148
2	203627412	203627412	rs2351117	4.47311e-32	CM1150
2	203488449	203488449	rs10189685	4.392e-14	CM1151
2	204315394	204315394	rs11679740	5.5525e-27	CM1152
2	205126551	205126551	rs7580464	0.0217495	CM1153
2	205190206	205190206	rs16841189	0.0318259	CM1155
2	206397330	206397330	rs7594262	2.73994e-14	CM1156
2	207858919	207858919	rs10188585	1.89565e-47	CM1158
2	208392215	208392215	rs74844716	0.000177465	CM1159
2	208363315	208363315	rs12476506	4.3483e-11	CM1160
2	208964231	208964231	rs10198963	1.39484e-12	CM1163
2	208972790	208972790	rs34274138	1.21435e-05	CM1164
2	213912260	213912260	rs66975677	7.48695e-12	CM1166
2	215660704	215660704	rs6729681	2.58549e-25	CM1167
2	216370278	216370278	rs16854184	3.97806e-25	CM1168
2	216552649	216552649	rs13427585	0.000341522	CM1169
2	216983000	216983000	rs705652	0.00976072	CM1172
2	217484229	217484229	rs17496232	5.39498e-16	CM1173
2	218898911	218898911	rs10164410	0.00115852	CM1175
2	219167563	219167563	rs13427681	3.08663e-07	CM1178
2	219228651	219228651	rs78846874	8.68049e-26	CM1179
2	219228651	219228651	rs78846874	1.15882e-05	CM1180
2	219589175	219589175	rs13022583	3.55005e-35	CM1182
2	220064370	220064370	rs149163833	0.0383161	CM1184
2	220274533	220274533	rs2175325	0.00784156	CM1187
2	222377409	222377409	rs10498115	2.27527e-09	CM1190
2	222690448	222690448	rs75367480	0.042705	CM1192
2	223435651	223435651	rs17564655	0.0106241	CM1194
2	223810580	223810580	rs1473290	2.04986e-37	CM1195
2	224797203	224797203	rs6708830	0.00517657	CM1196
2	224421682	224421683	rs201300401	0.000147567	CM1197
2	225756562	225756562	rs10168032	3.23717e-31	CM1199
2	226895322	226895322	rs1805231	5.02384e-21	CM1200
2	226894981	226894981	rs908720	0.00027134	CM1201
2	228304145	228304145	rs73994620	7.23352e-16	CM1203
2	228320320	228320320	rs4675191	9.77669e-43	CM1204
2	228670476	228670476	rs1811711	0.00535963	CM1205
2	228747052	228747052	rs7579859	3.68792e-08	CM1206
2	230279093	230279093	rs6711664	1.10003e-07	CM1208
2	231742864	231742864	rs62195287	3.3397e-14	CM1210
2	232138241	232138241	rs60596955	8.9235e-40	CM1211
2	232256864	232256864	rs2595507	1.90032e-08	CM1212
2	233950732	233950732	rs7608422	0.000473877	CM1214
2	234142691	234142691	rs4663340	2.42664e-14	CM1216
2	234176609	234176609	rs3792112	4.99601e-39	CM1217
2	235396166	235396166	rs12988529	9.6875e-14	CM1219
2	236245610	236245610	rs78640312	0.031664	CM1220
2	237886406	237886406	rs1865666	8.84291e-11	CM1223
2	237972602	237972602	rs72973976	0.00360507	CM1224
2	238541687	238541687	rs6754840	5.21533e-11	CM1225
2	238814823	238814823	rs11686156	3.03655e-33	CM1227
2	238874807	238874807	rs61527486	4.25009e-18	CM1228
2	239053436	239053436	rs12623661	6.28819e-11	CM1229
2	239371836	239371836	rs551859	9.09761e-36	CM1231
2	239335473	239335473	rs474478	0.00021484	CM1232
2	239833102	239833102	rs6731856	0.00019122	CM1233
2	240086961	240086961	rs11124184	5.20727e-42	CM1234
2	240167202	240167202	rs115545421	5.93294e-05	CM1236
2	240358976	240358976	rs57863276	5.74665e-06	CM1237
2	240578074	240578074	rs139345171	1.34107e-05	CM1238
2	240850839	240850839	rs28412675	1.07917e-13	CM1239
2	241561088	241561088	rs4676411	3.54952e-11	CM1243
2	241881421	241881421	rs13022359	7.59451e-08	CM1244
2	241879702	241879702	rs11684777	5.346e-08	CM1245
2	242631579	242631579	rs34174712	7.996e-07	CM1248
2	242697998	242697998	rs4425108	6.63415e-11	CM1249
2	243064414	243064414	rs139036576	0.000479037	CM1250
2	243064414	243064414	rs139036576	3.60212e-08	CM1251
3	4025779	4025779	rs1125735	2.06816e-15	CM1252
3	4491261	4491261	rs711633	1.05296e-08	CM1253
3	4855348	4855348	rs386609200	0.0274316	CM1254
3	5508857	5508857	rs1430002	1.52443e-18	CM1258
3	9758664	9758664	rs6765151	3.24105e-16	CM1259
3	10223033	10223033	rs61089659	1.65134e-13	CM1260
3	10252326	10252326	rs462589	4.08756e-19	CM1261
3	11521828	11521828	rs2442785	0.00127175	CM1264
3	11583254	11583254	rs6779007	8.67518e-37	CM1266
3	11551001	11551001	rs2442794	0.0356902	CM1267
3	12504295	12504295	rs1699346	4.44845e-32	CM1270
3	12502955	12502955	rs709167	3.14933e-14	CM1271
3	13054086	13054086	rs360829	3.43513e-12	CM1274
3	13053937	13053937	rs360830	0.0203332	CM1275
3	14183572	14183572	rs11943	1.60182e-11	CM1276
3	14306782	14306782	rs10865722	6.52259e-27	CM1277
3	14343851	14343851	rs6771710	8.20323e-07	CM1278
3	14474962	14474962	rs893085	5.0988e-05	CM1280
3	14608558	14608558	rs74959196	2.62874e-05	CM1281
3	15313598	15313598	rs2688668	1.53014e-14	CM1283
3	15338861	15338861	rs1287641	0.00586925	CM1284
3	15408339	15408339	rs1107596	7.45824e-13	CM1285
3	15508395	15508395	rs80256212	1.4366e-05	CM1286
3	15545210	15545210	rs76797881	9.91493e-13	CM1287
3	15980354	15980354	rs7651681	2.48022e-21	CM1288
3	16909785	16909785	rs7616882	2.55696e-33	CM1289
3	20101563	20101563	rs9874923	3.62534e-12	CM1290
3	22412188	22412188	rs79831198	2.12707e-24	CM1291
3	24357243	24357243	rs7640580	1.73957e-05	CM1292
3	27639317	27639317	rs2642904	1.23977e-17	CM1293
3	29793763	29793763	rs6807986	5.55231e-11	CM1295
3	30391615	30391615	rs1495595	2.70232e-26	CM1296
3	32208121	32208121	rs11923184	0.0202292	CM1298
3	32213241	32213241	rs35552061	8.85342e-14	CM1299
3	32327570	32327570	rs80019885	8.61693e-08	CM1300
3	32621214	32621214	rs9849158	4.74298e-39	CM1302
3	32766905	32766905	rs6550155	4.66767e-08	CM1303
3	33603642	33603642	rs67441181	0.0205319	CM1305
3	33882544	33882544	rs28572790	8.15197e-18	CM1306
3	37097087	37097087	rs2110194	1.92777e-28	CM1308
3	37429422	37429422	rs4508726	1.8572e-22	CM1309
3	37421374	37421374	rs11712852	8.784e-19	CM1310
3	37974574	37974574	rs111998223	7.09327e-15	CM1311
3	38357817	38357817	rs2070492	0.00161221	CM1312
3	38694261	38694261	rs7373686	2.41704e-15	CM1313
3	39302659	39302659	rs79659083	4.06066e-11	CM1315
3	40362122	40362122	rs11718621	0.0197274	CM1316
3	42397470	42397470	rs247416	6.22928e-42	CM1317
3	42562347	42562347	rs811198	1.0238e-05	CM1318
3	42598980	42598980	rs2271181	7.03051e-06	CM1320
3	42630979	42630979	rs34801786	2.38517e-06	CM1321
3	43146515	43146515	rs12233614	2.18824e-21	CM1324
3	44883971	44883971	rs10514710	1.00252e-08	CM1325
3	44883971	44883971	rs10514710	0.000526122	CM1326
3	45060893	45060893	rs9873373	8.38681e-36	CM1327
3	45111239	45111239	rs11130043	3.94728e-06	CM1328
3	45137087	45137087	rs2037358	1.23031e-34	CM1329
3	45149172	45149172	rs62242537	3.18374e-14	CM1330
3	45803585	45803585	rs2191028	0.00769677	CM1332
3	45772742	45772742	rs2531755	1.01141e-32	CM1333
3	46018781	46018781	rs71615437	0.0460979	CM1334
3	46214670	46214670	rs2172247	0.000907017	CM1335
3	46142032	46142032	rs1491953	0.000220829	CM1336
3	46101466	46101466	rs71327014	2.95743e-09	CM1337
3	46250348	46250348	rs1491961	5.04791e-28	CM1338
3	46250348	46250348	rs1491961	1.63152e-22	CM1339
3	46068473	46068473	rs35159820	6.33361e-10	CM1340
3	47884239	47884239	rs319695	0.0384904	CM1350
3	48412264	48412265	rs35404483	2.11459e-08	CM1351
3	49821362	49821362	rs116238056	4.06805e-05	CM1352
3	49696633	49696633	rs2131104	4.06702e-09	CM1353
3	49971514	49971514	rs7613875	2.15433e-24	CM1354
3	49340007	49340007	rs11713251	3.52959e-06	CM1357
3	50474624	50474624	rs62260815	2.11201e-10	CM1358
3	52081724	52081724	rs55834589	8.09638e-11	CM1360
3	51950943	51950943	rs147803461	0.0357346	CM1361
3	53676688	53676688	rs13076915	0.036827	CM1365
3	53252338	53252338	rs11130358	1.21494e-36	CM1366
3	53742736	53742736	rs6445598	0.0489413	CM1369
3	53735766	53735766	rs9830632	1.54081e-29	CM1371
3	57104722	57104722	rs9837565	0.00563047	CM1377
3	57647371	57647371	rs11709815	1.70913e-28	CM1378
3	57979744	57979744	rs1098017	8.88113e-07	CM1379
3	58215156	58215156	rs12497636	2.99063e-13	CM1380
3	59265130	59265130	rs6763758	2.79458e-16	CM1382
3	59612517	59612517	rs1394593	8.60188e-14	CM1383
3	59740419	59740419	rs1683354	0.0045181	CM1384
3	59735965	59735965	rs780374	3.65464e-23	CM1385
3	60964285	60964285	rs13066622	0.00813831	CM1386
3	64068857	64068857	rs40517	4.63513e-05	CM1387
3	64700799	64700799	rs9860221	2.28728e-06	CM1390
3	65960429	65960429	rs73124034	0.0296822	CM1392
3	66493400	66493400	rs73083564	8.18952e-05	CM1393
3	66856267	66856267	rs1867407	1.59942e-27	CM1394
3	69559324	69559324	rs74987879	0.0320234	CM1396
3	68316855	68316855	rs1388485	0.0174486	CM1397
3	69382349	69382349	rs34756290	2.16012e-12	CM1398
3	69418713	69418713	rs4241387	1.27001e-17	CM1399
3	69499128	69499128	rs1995176	1.10693e-10	CM1400
3	71760875	71760875	rs2029011	7.85639e-10	CM1401
3	72207045	72207045	rs6549445	0.00635888	CM1403
3	71829242	71829242	rs7644362	0.0005932	CM1404
3	71948799	71948799	rs1995453	1.40432e-14	CM1406
3	72223587	72223587	rs9849418	3.71137e-25	CM1408
3	72263880	72263880	rs7432938	2.35958e-08	CM1409
3	72506452	72506452	rs9876315	0.00691122	CM1410
3	72505316	72505316	rs9870697	1.57089e-34	CM1411
3	72313715	72313715	rs4464415	0.0430501	CM1412
3	73120903	73120903	rs1021252	5.82443e-11	CM1413
3	75421125	75421125	rs57416929	9.20537e-11	CM1414
3	75911904	75911904	rs6549819	0.000823193	CM1415
3	76416114	76416114	rs138316688	0.0346062	CM1416
3	89096721	89096721	rs6551389	2.31714e-05	CM1417
3	97591153	97591153	rs17301717	8.40513e-18	CM1420
3	97914318	97914318	rs13059290	6.98769e-47	CM1421
3	100064902	100064902	rs2289506	2.43819e-20	CM1423
3	100220307	100220307	rs4132537	2.80742e-28	CM1424
3	101111312	101111312	rs2317745	7.37665e-17	CM1425
3	101758486	101758486	rs771818	6.00434e-08	CM1428
3	102763137	102763137	rs12638965	1.03226e-07	CM1430
3	104859277	104859277	rs12486550	7.46788e-17	CM1431
3	105223763	105223763	rs9843918	2.0754e-27	CM1432
3	107312980	107312980	rs670752	0.00062809	CM1433
3	107727645	107727645	rs709442	1.09008e-26	CM1434
3	107939561	107939561	rs11464989	3.26056e-11	CM1435
3	108007950	108007950	rs9834667	2.55015e-25	CM1436
3	108094089	108094089	rs36169815	4.8033e-14	CM1437
3	111260975	111260975	rs2276873	0.000107516	CM1439
3	112116643	112116643	rs4682404	1.0541e-15	CM1440
3	112163037	112163037	rs2633610	0.00173069	CM1441
3	112166582	112166582	rs2633611	0.000607224	CM1442
3	112686871	112686871	rs113171095	1.33973e-06	CM1443
3	113811688	113811688	rs13318232	1.7915e-11	CM1445
3	117155396	117155396	rs59594971	0.00536306	CM1446
3	119822006	119822006	rs184576	7.80792e-21	CM1450
3	119896959	119896959	rs55871529	5.2664e-34	CM1451
3	121528386	121528386	rs6438669	0.000546582	CM1452
3	122053941	122053941	rs12632654	6.13856e-06	CM1454
3	122067691	122067691	rs9811446	7.28406e-20	CM1455
3	122833003	122833003	rs3804749	7.21102e-08	CM1456
3	125138977	125138977	rs80040448	0.0420934	CM1457
3	124881760	124881760	rs1548194	2.14195e-06	CM1458
3	125409513	125409513	rs2979346	7.87812e-05	CM1459
3	125361495	125361495	rs111812401	2.71136e-21	CM1460
3	125928327	125928327	rs78532375	0.0215144	CM1461
3	126216184	126216184	rs10512665	1.33469e-31	CM1462
3	126180088	126180088	rs3230	0.0234394	CM1463
3	126249265	126249265	rs744233	3.91522e-28	CM1464
3	127332011	127332011	rs782431	5.23295e-36	CM1466
3	127347514	127347514	rs74741864	9.14413e-07	CM1467
3	127627327	127627327	rs9865083	2.58093e-08	CM1469
3	128311067	128311067	rs9289330	0.0172982	CM1470
3	128311067	128311067	rs9289330	1.42424e-43	CM1472
3	128349376	128349376	rs55683935	2.88924e-05	CM1473
3	128349376	128349376	rs55683935	0.00014113	CM1474
3	128475121	128475121	rs145690024	0.0321299	CM1476
3	129810234	129810234	rs12495049	3.0187e-32	CM1481
3	131677325	131677325	rs2613977	7.06796e-12	CM1482
3	132107649	132107649	rs2124503	1.38804e-24	CM1483
3	133160911	133160911	rs6806830	0.000307488	CM1484
3	134317337	134317337	rs4955526	3.91415e-07	CM1485
3	134319455	134319455	rs11927540	3.61497e-10	CM1486
3	134578464	134578464	rs9825687	6.34463e-20	CM1487
3	135150539	135150539	rs1094811	0.00113995	CM1488
3	135167677	135167677	rs12494120	6.31773e-06	CM1489
3	136656952	136656952	rs76316086	0.000679425	CM1490
3	136455007	136455007	rs34613715	2.59221e-15	CM1491
3	137786696	137786696	rs3856632	0.00291727	CM1492
3	140926791	140926791	rs113799399	2.45399e-11	CM1494
3	141109321	141109321	rs6808936	1.33091e-14	CM1495
3	141398841	141398841	rs61353624	1.93863e-23	CM1497
3	142876633	142876633	rs1449866	3.79317e-17	CM1499
3	142874823	142874823	rs6779211	0.0211533	CM1500
3	143319295	143319295	rs1978913	5.97971e-32	CM1501
3	143533737	143533737	rs13070587	4.01325e-20	CM1502
3	144319905	144319905	rs17282884	1.07144e-10	CM1505
3	147423509	147423509	rs2319306	9.01684e-21	CM1508
3	148995541	148995541	rs10804734	1.7305e-20	CM1509
3	149189075	149189075	rs75550574	5.61127e-08	CM1510
3	148994641	148994641	rs114106327	0.0395831	CM1511
3	149739077	149739077	rs13323430	2.59667e-07	CM1512
3	150374274	150374274	rs6792961	5.27377e-09	CM1513
3	150707804	150707804	rs11710513	0.0148913	CM1515
3	150707804	150707804	rs11710513	1.30576e-09	CM1516
3	150707804	150707804	rs11710513	5.89202e-18	CM1517
3	150861719	150861719	rs977423	0.0271833	CM1518
3	151253871	151253871	rs55733852	9.21009e-15	CM1519
3	151653368	151653368	rs4679955	7.15389e-35	CM1520
3	151973954	151973954	rs323622	3.95255e-18	CM1521
3	152211841	152211841	rs6763106	3.94601e-08	CM1523
3	155377358	155377358	rs7611680	1.38516e-09	CM1525
3	155904991	155904991	rs6441047	0.00043744	CM1526
3	156300822	156300822	rs1510273	1.0359e-12	CM1527
3	156286090	156286090	rs9864425	0.00295457	CM1528
3	156365470	156365470	rs1510279	8.49127e-15	CM1529
3	157194909	157194909	rs9809776	1.65202e-14	CM1530
3	158451882	158451882	rs73015655	3.52468e-08	CM1531
3	159568534	159568534	rs62270401	3.18728e-09	CM1532
3	160836705	160836705	rs7625363	0.0120157	CM1534
3	161470537	161470537	rs490737	9.24747e-21	CM1535
3	167583257	167583259	rs75097457	1.31177e-19	CM1536
3	171533839	171533839	rs60243730	5.13991e-37	CM1540
3	171858523	171858523	rs6445040	0.00588279	CM1541
3	172312614	172312614	rs234047	6.41459e-06	CM1542
3	172773558	172773558	rs4894442	1.17966e-06	CM1543
3	174055303	174055303	rs1829512	1.62161e-11	CM1544
3	174084729	174084729	rs9825691	4.70278e-05	CM1545
3	181205232	181205232	rs62291701	0.00113692	CM1547
3	183273573	183273573	rs116610289	0.00845542	CM1549
3	183596184	183596184	rs386612196	2.1215e-17	CM1550
3	184212695	184212695	rs114407718	2.69339e-11	CM1553
3	184355123	184355123	rs386590648	3.90422e-24	CM1554
3	185036664	185036664	rs7432310	1.55781e-24	CM1556
3	185465763	185465763	rs2053768	0.00500184	CM1557
3	185490184	185490184	rs73175572	0.0277947	CM1559
3	185880200	185880200	rs9826842	2.90629e-31	CM1560
3	185926128	185926128	rs67059110	1.61516e-36	CM1561
3	186599848	186599848	rs73187711	1.35812e-13	CM1562
3	186627177	186627177	rs4686812	6.55911e-08	CM1563
3	186734188	186734188	rs6444193	1.60325e-07	CM1564
3	186712749	186712749	rs35653970	0.0168279	CM1565
3	186759188	186759188	rs79473458	0.0317975	CM1566
3	187633268	187633268	rs519973	3.07276e-30	CM1570
3	187770411	187770411	rs62278040	4.75455e-34	CM1572
3	188405876	188405876	rs6791449	9.21835e-22	CM1573
3	189886015	189886015	rs6782399	1.30201e-24	CM1574
3	193407889	193407889	rs6793945	5.03736e-36	CM1575
3	193410576	193410576	rs6779563	3.123e-05	CM1576
3	193653945	193653945	rs4687472	5.44487e-39	CM1577
3	193885871	193885871	rs73205107	5.58583e-12	CM1578
3	193885871	193885871	rs73205107	5.82914e-10	CM1579
3	194403578	194403578	rs1773225	7.37665e-17	CM1581
3	194674114	194674114	rs823009	2.69474e-33	CM1582
3	194804838	194804838	rs7627506	1.07355e-21	CM1583
3	194828486	194828486	rs903302	6.58407e-20	CM1584
3	195338127	195338127	rs13303068	1.07421e-15	CM1587
3	195882788	195882788	rs9878997	6.67372e-10	CM1588
3	195906747	195906747	rs28429906	9.18215e-10	CM1589
3	196325400	196325400	rs4916436	9.46542e-11	CM1590
3	196347437	196347437	rs12718061	2.27367e-34	CM1591
3	196375140	196375140	rs386604974	6.01824e-26	CM1592
3	196683663	196683663	rs1194331	0.0187781	CM1594
3	196478780	196478780	rs34918108	1.87738e-21	CM1595
3	196823055	196823055	rs73208281	9.87417e-26	CM1596
3	197359771	197359771	rs12488705	9.74073e-24	CM1599
3	197643060	197643060	rs111791698	7.33434e-13	CM1600
3	197817520	197817520	rs7373662	6.78908e-26	CM1601
3	197871050	197871050	rs9942048	8.67955e-07	CM1602
4	201074	201074	rs28716466	7.11177e-08	CM1605
4	719715	719715	rs4690295	1.19166e-41	CM1606
4	743670	743670	rs4690192	0.000138141	CM1607
4	961373	961373	rs1377586	4.82069e-19	CM1608
4	1109440	1109440	rs138087667	0.00851439	CM1609
4	1303682	1303682	rs13112706	7.39178e-30	CM1610
4	1290516	1290516	rs75017660	2.62922e-10	CM1612
4	2801373	2801373	rs231340	0.000213943	CM1613
4	2862543	2862543	rs76853706	2.85847e-19	CM1617
4	3043512	3043512	rs2857851	7.27948e-37	CM1618
4	3530102	3530102	rs1076896	1.04296e-28	CM1620
4	3554472	3554472	rs1730792	1.29519e-12	CM1621
4	5836702	5836702	rs3755849	4.00976e-31	CM1625
4	6689814	6689814	rs7671913	1.55052e-12	CM1626
4	6697673	6697673	rs3822263	1.37218e-25	CM1627
4	6906076	6906076	rs7687708	1.62165e-27	CM1628
4	7939008	7939008	rs62290601	3.28479e-44	CM1631
4	8288612	8288612	rs7678420	7.80434e-44	CM1635
4	8288707	8288707	rs7684413	0.0273262	CM1636
4	8402465	8402465	rs6845969	5.68115e-32	CM1637
4	8490981	8490981	rs2688231	6.90433e-06	CM1638
4	8823658	8823658	rs142647036	3.81905e-37	CM1639
4	10001656	10001656	rs7695555	0.000128976	CM1640
4	10028077	10028077	rs7697004	3.32227e-09	CM1641
4	9993838	9993838	rs7663032	0.00750667	CM1642
4	10202574	10202574	rs2868416	1.18539e-24	CM1644
4	10158163	10158163	rs6823778	6.03649e-33	CM1645
4	11868097	11868097	rs12645979	5.26365e-11	CM1649
4	12115405	12115405	rs62296391	3.85806e-09	CM1650
4	14347179	14347179	rs59347785	6.47984e-08	CM1651
4	15112878	15112878	rs2034796	2.02912e-08	CM1652
4	15184903	15184903	rs10021046	9.99833e-15	CM1653
4	15906436	15906436	rs73118457	1.38723e-07	CM1656
4	16035604	16035604	rs13128332	1.8902e-33	CM1659
4	16214005	16214005	rs13120908	9.44393e-41	CM1660
4	23290199	23290199	rs4697377	4.34508e-09	CM1662
4	23884711	23884711	rs3796407	0.011482	CM1663
4	24849799	24849799	rs11727912	1.90677e-21	CM1664
4	24989404	24989404	rs2098301	3.21862e-05	CM1665
4	25026411	25026411	rs4697527	0.000232656	CM1666
4	25162380	25162380	rs73094683	4.0553e-16	CM1667
4	25415106	25415106	rs1993602	3.53073e-19	CM1668
4	25069328	25069328	rs7696199	0.00739811	CM1669
4	25953987	25953987	rs9998703	2.52132e-13	CM1670
4	26062131	26062131	rs7661937	2.15342e-12	CM1671
4	26123093	26123093	rs12500532	0.00166695	CM1672
4	26336243	26336243	rs13144326	5.22607e-35	CM1673
4	26866972	26866972	rs28391037	0.000332091	CM1674
4	26866972	26866972	rs28391037	4.8033e-14	CM1675
4	31998562	31998562	rs10016376	0.000103923	CM1676
4	36340272	36340272	rs6825234	6.87033e-06	CM1677
4	36312542	36312542	rs28530750	2.14901e-12	CM1678
4	36312542	36312542	rs28530750	2.43597e-10	CM1679
4	36340133	36340133	rs6824851	7.95418e-08	CM1680
4	36322558	36322558	rs6835441	1.5455e-15	CM1681
4	37635004	37635004	rs112260557	0.0299954	CM1683
4	37775389	37775389	rs34515212	6.32917e-14	CM1685
4	37848085	37848085	rs13128974	9.78133e-36	CM1686
4	37896267	37896267	rs4832740	0.0181432	CM1688
4	37986616	37986616	rs62298547	0.041276	CM1689
4	37986825	37986825	rs62298548	2.33456e-05	CM1690
4	38164390	38164390	rs6826100	7.89937e-06	CM1691
4	38995310	38995310	rs11721954	5.04007e-09	CM1693
4	39023699	39023699	rs7674862	1.0148e-12	CM1694
4	40576089	40576089	rs73235649	0.0160575	CM1696
4	40605075	40605075	rs36065756	7.62371e-05	CM1699
4	41220288	41220288	rs17528008	4.43168e-17	CM1701
4	47865260	47865260	rs4565052	1.52698e-32	CM1704
4	49504007	49504007	rs114507096	1.94204e-06	CM1711
4	52732190	52732190	rs4865382	3.04909e-24	CM1712
4	54770938	54770938	rs191231539	0.0344389	CM1713
4	55713473	55713473	rs1497476	2.43484e-14	CM1715
4	56217015	56217015	rs36110240	1.15505e-12	CM1716
4	57640557	57640557	rs9991684	9.50811e-20	CM1718
4	57724053	57724053	rs11133467	1.26988e-20	CM1719
4	62743831	62743831	rs28378632	1.52804e-05	CM1720
4	68556897	68556897	rs11946696	1.9619e-08	CM1721
4	69363119	69363119	.	2.14503e-17	CM1722
4	74570643	74570643	rs1951705	9.74051e-06	CM1726
4	73652956	73652956	rs115059472	0.0495288	CM1727
4	74724385	74724385	rs7695276	0.0325672	CM1728
4	75196513	75196513	rs58813617	1.17902e-15	CM1729
4	75365940	75365940	rs62312561	0.0473286	CM1730
4	76856440	76856440	rs11732759	7.65619e-18	CM1731
4	77187556	77187556	rs11097314	5.13581e-11	CM1733
4	77426105	77426105	rs11729652	0.032857	CM1734
4	77327339	77327339	rs61402764	1.78929e-36	CM1736
4	78069066	78069066	rs4518274	4.64204e-16	CM1737
4	78109525	78109525	rs12504752	3.02455e-10	CM1738
4	79442558	79442558	rs76957624	3.58899e-18	CM1740
4	79627477	79627477	rs7699519	1.70222e-32	CM1741
4	80179372	80179372	rs11098609	3.89682e-06	CM1743
4	82426566	82426566	rs35855880	0.0430501	CM1745
4	82426566	82426566	rs35855880	2.98216e-10	CM1746
4	84187605	84187605	rs113613089	0.00323925	CM1747
4	84247125	84247125	rs11725656	2.89731e-09	CM1748
4	84470070	84470070	rs11731336	8.73114e-15	CM1749
4	84476977	84476977	rs28463240	2.57052e-05	CM1750
4	84512389	84512389	rs1458640	3.16469e-21	CM1751
4	86674335	86674335	rs17398237	0.00877911	CM1753
4	86491434	86491434	rs1871823	9.58832e-13	CM1754
4	86527971	86527971	rs2904073	7.61984e-17	CM1755
4	88041256	88041256	rs19026	2.42965e-14	CM1760
4	88787249	88787249	rs4693189	2.4649e-17	CM1762
4	89127339	89127339	rs13149967	9.38546e-10	CM1763
4	90199007	90199007	rs28536000	0.00178697	CM1764
4	90220659	90220659	rs1431545	1.17129e-05	CM1765
4	90218311	90218311	rs1346946	0.0382718	CM1767
4	91262477	91262477	rs7663699	7.19311e-25	CM1769
4	91275234	91275234	rs4694025	7.46226e-08	CM1770
4	94787296	94787296	rs28657635	0.0111336	CM1771
4	96137512	96137512	rs386626145	3.49129e-16	CM1772
4	96442759	96442759	rs1994292	3.65436e-34	CM1773
4	99579160	99579160	rs13111424	0.0338694	CM1774
4	100762693	100762693	rs17029580	0.0440136	CM1775
4	101482398	101482398	rs6830638	1.9469e-10	CM1777
4	101947930	101947930	rs3804350	3.37819e-05	CM1778
4	100907971	100907971	rs62306086	0.0391883	CM1780
4	101959193	101959193	rs3789745	3.79873e-34	CM1781
4	102084591	102084591	rs2659551	0.00045212	CM1782
4	102727508	102727508	rs70964190	0.00166934	CM1784
4	103983974	103983974	rs7675837	3.91567e-05	CM1785
4	106238300	106238300	rs74665643	7.58628e-10	CM1787
4	107331116	107331116	rs146162732	0.0101229	CM1788
4	108641317	108641317	rs1127006	9.49702e-21	CM1789
4	108789396	108789396	rs9998648	8.39346e-08	CM1790
4	111439018	111439018	rs11735606	2.36624e-22	CM1793
4	114317879	114317879	rs62313248	0.0495288	CM1797
4	119147975	119147975	rs2271577	0.0187232	CM1798
4	120307214	120307214	rs28793658	1.19461e-10	CM1801
4	120388230	120388230	rs7654529	4.09892e-32	CM1802
4	121734404	121734404	rs4336252	1.31883e-13	CM1803
4	122611285	122611285	rs6857766	1.80447e-26	CM1805
4	124508297	124508297	rs17752451	2.74405e-05	CM1806
4	124528452	124528452	rs386611013	1.19139e-17	CM1807
4	130247960	130247960	rs59634627	6.43762e-21	CM1810
4	130520387	130520387	rs613944	1.52671e-19	CM1811
4	139841550	139841550	rs13109689	3.0427e-33	CM1814
4	139892687	139892687	rs386497010	5.40606e-24	CM1815
4	139940209	139940209	rs13104571	0.000328589	CM1816
4	140027162	140027162	rs72724727	0.000266422	CM1818
4	140328191	140328192	rs201145200	5.80939e-06	CM1819
4	140177051	140177051	rs9999501	0.0105667	CM1820
4	140387981	140387981	rs6536198	0.0137539	CM1821
4	140225539	140225539	rs11729130	0.0246365	CM1822
4	140793731	140793731	rs4863698	9.68645e-44	CM1824
4	140793731	140793731	rs4863698	0.00381977	CM1826
4	140799267	140799267	rs1455480	0.0382922	CM1827
4	141816067	141816067	rs74994274	0.00761031	CM1829
4	141917069	141917069	rs75141068	1.09716e-20	CM1832
4	142222700	142222700	rs7695439	9.41524e-30	CM1833
4	144014743	144014743	rs28797214	3.40208e-13	CM1834
4	146717169	146717169	rs10010535	7.00484e-06	CM1836
4	146781874	146781874	rs34981026	0.00291926	CM1838
4	147036841	147036841	rs28691582	1.48965e-12	CM1839
4	152368212	152368212	rs2709844	2.61046e-17	CM1840
4	152812666	152812666	rs10017160	2.42079e-32	CM1841
4	153224978	153224978	rs4582131	0.0389343	CM1842
4	154059962	154059962	rs35027767	0.00883749	CM1843
4	153701130	153701130	rs4619875	1.52177e-23	CM1844
4	153944378	153944378	rs6847599	0.033387	CM1845
4	157287088	157287088	rs11735429	8.81866e-05	CM1848
4	158925724	158925724	rs72967836	4.58665e-16	CM1849
4	158900674	158900674	rs4457000	0.00463407	CM1850
4	158806054	158806054	rs67469512	0.000166112	CM1851
4	160193240	160193240	rs56111306	3.83795e-21	CM1853
4	165435052	165435052	rs73874138	3.90209e-08	CM1855
4	166180003	166180003	rs4690809	5.79214e-43	CM1858
4	167408784	167408784	rs12503120	4.77873e-36	CM1860
4	169417371	169417371	rs66759638	0.0423769	CM1861
4	169437346	169437346	rs11722677	2.08109e-22	CM1862
4	169425016	169425016	rs2002727	4.46215e-05	CM1863
4	169770199	169770199	rs11934803	9.6585e-17	CM1865
4	170214718	170214718	rs4692705	2.54619e-38	CM1867
4	170250710	170250710	rs6837214	0.0071758	CM1868
4	170228549	170228549	rs4692709	0.000211825	CM1869
4	170475670	170475670	rs34829072	0.00219281	CM1870
4	170789897	170789897	rs75477927	5.51637e-05	CM1871
4	175356366	175356366	rs4235211	1.03848e-19	CM1876
4	175500004	175500004	rs2555652	8.90528e-10	CM1877
4	175535392	175535392	rs4315752	7.55064e-08	CM1878
4	178229612	178229612	rs17726200	4.4848e-15	CM1880
4	178314542	178314542	rs2135615	3.26469e-13	CM1881
4	178361621	178361621	rs3792607	7.26928e-21	CM1882
4	181560961	181560961	rs2546281	2.35962e-05	CM1883
4	183729202	183729202	rs72703980	1.89884e-26	CM1884
4	184903652	184903652	rs4862278	0.0385168	CM1885
4	184757437	184757437	rs7682282	0.000183782	CM1887
4	185076149	185076149	rs10014247	5.2413e-11	CM1888
4	185179009	185179009	rs62340461	8.89658e-13	CM1889
4	185209853	185209853	rs62337665	5.02607e-08	CM1890
4	185255148	185255148	rs34721607	1.77505e-44	CM1891
4	185366651	185366651	rs4862370	5.07558e-38	CM1894
4	185371980	185371980	rs3775577	1.07507e-12	CM1895
4	185460360	185460360	rs6552788	4.34181e-05	CM1897
4	185590174	185590174	rs72689256	1.09888e-24	CM1898
4	185767856	185767856	rs35562938	0.000556786	CM1902
4	186272773	186272773	rs3822302	1.14326e-07	CM1903
4	186655666	186655666	rs12512764	0.0026082	CM1904
4	186808581	186808581	rs13110782	0.000447835	CM1905
4	187112629	187112629	rs7663027	7.33765e-14	CM1906
4	190600213	190600213	rs67993176	0.00217141	CM1907
5	420726	420726	rs2466287	8.92294e-05	CM1912
5	451425	451425	rs11744539	7.50189e-29	CM1913
5	706437	706437	rs56084652	2.47495e-10	CM1915
5	791341	791341	rs12519275	8.29203e-11	CM1916
5	1104938	1104938	rs35188965	2.99676e-19	CM1917
5	1514031	1514031	rs115223644	6.06644e-09	CM1920
5	1639658	1639658	rs11954077	5.86733e-19	CM1921
5	3825873	3825873	rs77593445	8.69716e-07	CM1922
5	6642356	6642356	rs8192166	4.82069e-19	CM1923
5	8460814	8460814	rs116468480	0.0269429	CM1924
5	9547242	9547242	rs17329170	2.45148e-14	CM1925
5	10266674	10266674	rs2607287	1.35249e-22	CM1926
5	10606125	10606125	rs1531838	2.10181e-14	CM1927
5	10646205	10646205	rs4701876	2.39679e-20	CM1928
5	14329404	14329404	rs923616	8.73086e-18	CM1929
5	14546807	14546807	rs6858903	8.60188e-14	CM1930
5	15356942	15356942	rs144589300	0.0140336	CM1931
5	16632821	16632821	rs1687611	3.65729e-23	CM1932
5	17503951	17503951	rs1828450	3.11309e-27	CM1933
5	20531564	20531564	rs1651439	7.06449e-22	CM1934
5	32031174	32031174	rs10223304	4.99574e-15	CM1935
5	32522436	32522436	rs16899856	8.05942e-14	CM1937
5	33408318	33408318	rs77095607	3.44238e-05	CM1938
5	34013260	34013260	rs253201	1.09399e-19	CM1939
5	34026756	34026756	rs10941113	1.49568e-15	CM1940
5	34026756	34026756	rs10941113	0.000713125	CM1941
5	34480235	34480235	rs34887234	0.000141385	CM1942
5	34155157	34155157	rs7706794	0.00103483	CM1943
5	35325064	35325064	rs7722459	1.50354e-21	CM1945
5	36690994	36690994	rs6863386	3.62121e-12	CM1947
5	37777789	37777789	rs56156233	1.03151e-15	CM1948
5	37768076	37768076	rs77916982	0.00328282	CM1950
5	38414132	38414132	rs73749228	5.44278e-06	CM1951
5	43009529	43009529	rs17301375	2.22715e-22	CM1956
5	49540987	49540987	rs115265344	6.17114e-07	CM1958
5	49915907	49915907	rs34426073	6.16531e-15	CM1959
5	49913756	49913756	rs13176553	4.87712e-06	CM1960
5	54056541	54056541	rs7710436	1.1508e-34	CM1965
5	55711291	55711291	rs158214	1.61081e-21	CM1967
5	56035268	56035268	rs12657013	1.11866e-23	CM1969
5	57748792	57748792	rs13174477	5.11202e-24	CM1972
5	59517436	59517436	rs6882437	1.49945e-33	CM1973
5	59548005	59548005	rs7734400	4.51972e-06	CM1974
5	61980982	61980982	rs11955532	3.37707e-32	CM1975
5	64968874	64968874	rs37329	4.05082e-24	CM1976
5	64968874	64968874	rs37329	4.89646e-09	CM1977
5	65916784	65916784	rs10940072	0.0043355	CM1978
5	66507666	66507666	rs2666637	1.32845e-15	CM1979
5	67301948	67301948	rs13354141	1.4419e-14	CM1980
5	68769560	68769560	rs76915606	0.0211341	CM1981
5	68598839	68598839	rs4976189	1.95979e-33	CM1982
5	68594539	68594539	rs11748974	0.0372249	CM1983
5	73547069	73547069	rs654937	3.45167e-10	CM1991
5	73682008	73682008	rs111170617	6.57007e-12	CM1994
5	73739663	73739663	rs10043493	0.00010712	CM1995
5	73929650	73929650	rs6867790	6.73099e-26	CM1996
5	75475022	75475022	rs12153073	1.72544e-16	CM2000
5	75701344	75701344	rs55995866	5.24702e-31	CM2001
5	76107152	76107152	rs6453251	4.48526e-41	CM2002
5	76779753	76779753	rs163037	1.12744e-17	CM2003
5	77172384	77172384	rs7711294	1.38602e-32	CM2004
5	77225207	77225207	rs10062212	1.87492e-23	CM2005
5	77570653	77570653	rs13163836	4.03106e-27	CM2006
5	78278171	78278171	rs163130	1.13591e-16	CM2008
5	78483867	78483867	rs9293767	5.11965e-34	CM2009
5	79366080	79366080	rs256439	7.18376e-23	CM2010
5	79422993	79422993	rs11950944	3.07534e-24	CM2011
5	79560398	79560398	rs7707520	5.03201e-09	CM2012
5	79955924	79955924	rs1643651	6.64828e-25	CM2013
5	79967262	79967262	rs1628627	5.30911e-26	CM2014
5	79858271	79858271	rs249219	0.0229768	CM2015
5	81588011	81588011	rs386617830	1.65076e-14	CM2016
5	83042979	83042979	rs77107789	0.0335993	CM2017
5	84090600	84090600	rs4555802	4.70407e-11	CM2018
5	88514823	88514823	rs10052661	1.19563e-06	CM2019
5	90418419	90418419	rs2950855	9.09312e-08	CM2020
5	93927705	93927705	rs10074178	1.47062e-08	CM2025
5	93938691	93938691	rs10039801	1.51105e-08	CM2026
5	94281554	94281554	rs72777307	1.65498e-15	CM2027
5	94477480	94477480	rs331556	5.63078e-30	CM2028
5	95932299	95932299	rs143346434	7.87712e-05	CM2029
5	96411443	96411443	rs11749186	5.27271e-28	CM2030
5	96514239	96514239	rs142247520	2.56031e-06	CM2031
5	98321637	98321637	rs363929	9.87124e-08	CM2033
5	99778057	99778057	rs1037915	4.0316e-13	CM2035
5	100393274	100393274	rs182007635	0.0466807	CM2036
5	102118633	102118633	rs2432162	4.52817e-31	CM2037
5	106764524	106764524	rs74422498	0.00136399	CM2038
5	106839280	106839280	rs26248	0.000984745	CM2039
5	108968447	108968447	rs444016	8.09263e-30	CM2040
5	111057892	111057892	rs17132971	1.63269e-28	CM2041
5	111938305	111938305	rs115837683	0.0191762	CM2043
5	112134178	112134178	rs112936155	0.00761724	CM2044
5	118900815	118900815	rs246969	0.00923161	CM2047
5	119378643	119378643	rs1907201	1.32339e-21	CM2048
5	119419594	119419594	rs347558	0.00280593	CM2049
5	122371940	122371940	rs45611540	2.1174e-05	CM2050
5	122786642	122786642	rs13153765	0.0432354	CM2051
5	124191944	124191944	rs17152121	4.50535e-09	CM2052
5	124207551	124207551	rs59559162	4.65888e-20	CM2053
5	126183294	126183294	rs1110322	1.60406e-05	CM2054
5	125613032	125613032	rs10064648	0.0115972	CM2055
5	127804827	127804827	rs76619845	2.33085e-08	CM2056
5	128244185	128244185	rs2577468	2.40823e-23	CM2057
5	129266200	129266201	rs143545317	0.0289288	CM2058
5	130954943	130954943	rs7724769	0.000200753	CM2059
5	130755920	130755920	rs12521320	5.83057e-32	CM2061
5	131436838	131436838	rs31467	9.60513e-35	CM2062
5	131613293	131613293	rs6878253	1.79239e-07	CM2063
5	132137824	132137824	rs256868	0.0405538	CM2065
5	132240151	132240151	rs12517073	1.40673e-21	CM2066
5	133368350	133368350	rs386454853	1.50907e-24	CM2067
5	134491150	134491150	rs6596201	6.60276e-07	CM2070
5	134487008	134487008	rs145774010	1.77702e-06	CM2071
5	137538539	137538539	rs11743620	2.31957e-16	CM2073
5	137814972	137814972	rs6596433	1.07908e-10	CM2074
5	138274896	138274896	rs10044432	1.19994e-21	CM2075
5	139307285	139307285	rs13170151	2.67622e-21	CM2077
5	139668946	139668946	rs74893289	0.0392417	CM2081
5	140057535	140057535	rs2230361	0.000231498	CM2082
5	141334054	141334054	rs164086	7.8758e-06	CM2083
5	142304911	142304911	rs4912886	0.0336328	CM2086
5	143550217	143550217	rs6864309	9.80476e-16	CM2087
5	145326396	145326396	rs12658489	1.97504e-22	CM2088
5	147562492	147562492	rs12653724	1.21079e-35	CM2089
5	148200553	148200553	rs2082382	1.03345e-33	CM2091
5	148349149	148349149	rs12520924	7.93275e-09	CM2092
5	148414932	148414932	rs1432792	6.45523e-26	CM2093
5	149443670	149443670	rs10476929	1.93256e-11	CM2094
5	149875858	149875858	rs3846707	7.45282e-18	CM2095
5	150225199	150225199	rs34005003	1.71278e-21	CM2096
5	150395351	150395351	rs111576143	0.000907364	CM2097
5	150433447	150433447	rs34294852	6.29686e-27	CM2098
5	149825513	149825513	rs149552422	0.0382074	CM2101
5	150615816	150615816	rs669438	1.57299e-12	CM2102
5	150629759	150629759	rs12513766	1.40486e-12	CM2103
5	153695382	153695382	rs13180928	2.61515e-07	CM2104
5	153688682	153688682	rs6891838	9.46081e-17	CM2105
5	154092202	154092202	rs3867429	1.96951e-19	CM2106
5	155912474	155912474	rs2312184	0.0467127	CM2108
5	156772844	156772844	rs13156380	3.57125e-33	CM2110
5	156928704	156928704	rs112160357	3.33657e-17	CM2111
5	157325077	157325077	rs7379510	5.83207e-23	CM2112
5	157893360	157893360	rs4704942	2.13647e-12	CM2113
5	158204770	158204770	rs1432680	1.78358e-06	CM2114
5	159701708	159701708	rs13165930	1.91041e-10	CM2117
5	162828763	162828763	rs1421837	4.1153e-06	CM2118
5	163343581	163343581	rs989922	1.68223e-22	CM2119
5	166407904	166407904	rs72825453	0.00123389	CM2120
5	167657026	167657026	rs9313402	2.8603e-24	CM2121
5	169538372	169538372	rs4867918	3.38538e-05	CM2122
5	169539507	169539507	rs10866645	1.2872e-14	CM2123
5	169792564	169792564	rs72835794	0.0172301	CM2124
5	169929207	169929207	rs115553190	0.000180681	CM2125
5	170286872	170286872	rs7718338	1.801e-24	CM2126
5	171529592	171529592	rs6891423	0.00922717	CM2129
5	171852748	171852748	rs2163790	1.17676e-30	CM2131
5	172414533	172414533	rs10434693	6.13769e-23	CM2135
5	173205318	173205318	rs2594836	5.56964e-40	CM2136
5	173267640	173267640	rs13183868	5.29796e-10	CM2137
5	173205318	173205318	rs2594836	5.49476e-13	CM2138
5	173958821	173958821	rs2242417	0.000995332	CM2139
5	175960676	175960676	rs1366240	4.02377e-14	CM2142
5	175971222	175971222	rs77634146	0.000289772	CM2143
5	176528106	176528106	rs241056	0.0371801	CM2144
5	176544299	176544299	rs7707346	6.62083e-09	CM2145
5	176799992	176799992	rs10051765	2.37865e-23	CM2146
5	176867943	176867943	rs335435	2.58438e-26	CM2150
5	177642673	177642673	rs76750715	1.40905e-09	CM2151
5	177663552	177663552	rs6899215	0.000697539	CM2152
5	177913591	177913591	rs684612	9.94729e-19	CM2153
5	178094484	178094484	rs10516147	5.56327e-25	CM2154
5	179734312	179734312	rs3763131	4.02538e-23	CM2156
5	180343617	180343617	rs7706571	4.51534e-26	CM2158
5	180603691	180603691	rs2387724	0.00261484	CM2159
5	180611340	180611340	rs7713229	3.4723e-06	CM2160
6	230737	230737	rs76437414	0.0155612	CM2166
6	628452	628452	rs6901492	0.0014004	CM2168
6	593289	593290	rs148180699	2.07e-22	CM2169
6	1146259	1146259	rs3817938	0.0395353	CM2171
6	1286450	1286450	rs2459596	1.28886e-07	CM2172
6	715684	715684	rs1538330	0.0392417	CM2174
6	1699399	1699399	rs6596840	7.97486e-08	CM2175
6	2496664	2496664	rs7758842	5.52719e-15	CM2176
6	2779882	2779882	rs898768	0.000996536	CM2178
6	2869521	2869521	rs4307217	6.11397e-09	CM2181
6	2910165	2910165	rs79587779	0.000380907	CM2182
6	2952155	2952155	rs1980652	3.20531e-22	CM2183
6	2997650	2997650	rs7738086	0.0129379	CM2184
6	5279267	5279267	rs67285271	8.51179e-05	CM2188
6	5724344	5724344	rs7747282	7.46546e-11	CM2189
6	5986521	5986521	rs6935425	8.09263e-30	CM2191
6	6563553	6563553	rs111279118	0.018393	CM2193
6	6682662	6682662	rs9392827	0.000322811	CM2194
6	6316598	6316598	rs1267854	0.0162959	CM2195
6	6794370	6794370	rs73353758	1.70334e-12	CM2196
6	6891971	6891971	rs4959413	3.09337e-12	CM2197
6	7049929	7049929	rs7743312	8.75524e-07	CM2198
6	7440319	7440319	rs9392889	0.0103063	CM2199
6	7440319	7440319	rs9392889	5.13706e-43	CM2201
6	7619047	7619047	rs7755271	8.00751e-30	CM2203
6	7650444	7650444	rs11752890	2.17816e-30	CM2204
6	8077882	8077882	rs9406090	3.63467e-34	CM2205
6	8182469	8182469	rs563179	3.87923e-26	CM2206
6	10089051	10089051	rs9383422	3.39737e-06	CM2207
6	10535591	10535591	rs509227	7.33715e-29	CM2208
6	11401842	11401842	rs4276494	6.58855e-09	CM2211
6	11596308	11596308	rs10947438	8.69953e-21	CM2212
6	11717934	11717934	rs6933892	1.88612e-21	CM2213
6	12266614	12266614	rs2016100	0.0387149	CM2215
6	12208819	12208819	rs219986	0.0185207	CM2216
6	12599963	12599963	rs515572	4.4128e-05	CM2218
6	13203570	13203570	rs12193156	5.77252e-40	CM2220
6	13294976	13294976	rs20500	9.98526e-19	CM2221
6	14615005	14615005	rs386617658	3.19639e-17	CM2223
6	15434412	15434412	rs2299049	0.0202708	CM2224
6	14946700	14946700	rs453221	2.02818e-25	CM2226
6	14956881	14956881	rs432518	1.13026e-18	CM2227
6	15537567	15537567	rs7745876	2.08588e-22	CM2230
6	16091642	16091642	rs7744733	4.04289e-20	CM2231
6	16752864	16752864	rs9367926	1.36256e-19	CM2234
6	16806341	16806341	rs685183	3.96611e-24	CM2235
6	17995033	17995033	rs2473110	1.21908e-30	CM2236
6	21085832	21085832	rs6901354	6.01712e-07	CM2237
6	21729962	21729962	rs7775506	5.77141e-32	CM2238
6	21727822	21727822	rs7744078	0.0128862	CM2239
6	24441635	24441635	rs9379660	0.00442241	CM2241
6	24420113	24420113	rs1321820	9.27425e-05	CM2242
6	24753388	24753388	rs9393585	8.91182e-18	CM2243
6	25384721	25384721	rs79815492	0.0498294	CM2244
6	24932145	24932145	rs9461082	0.0152858	CM2246
6	24226789	24226789	rs11962468	0.0222725	CM2248
6	25406031	25406031	rs17317669	1.24532e-15	CM2249
6	26119459	26119459	rs198828	0.000155726	CM2251
6	26311241	26311241	rs16891523	0.00187156	CM2255
6	26745738	26745738	rs112748415	0.0352482	CM2256
6	26555879	26555879	rs10484442	4.99331e-15	CM2258
6	26444168	26444168	rs143665311	0.0150746	CM2260
6	27150569	27150569	rs72843615	0.0030983	CM2261
6	27479609	27479609	rs13212050	1.21707e-05	CM2262
6	28197886	28197886	rs34787248	1.10148e-08	CM2265
6	28846724	28846724	rs209151	1.80955e-05	CM2266
6	28927864	28927864	rs7763905	9.47018e-33	CM2267
6	29691090	29691090	rs1362125	1.40184e-29	CM2268
6	29729003	29729003	rs1610728	3.7259e-30	CM2269
6	29907201	29907201	rs28749119	3.19151e-20	CM2270
6	29950140	29950140	rs379221	1.28382e-13	CM2271
6	29914034	29914034	rs2523954	8.40413e-28	CM2272
6	29941431	29941431	rs9295825	2.43639e-23	CM2273
6	30746633	30746633	rs12526481	1.07618e-16	CM2276
6	30765579	30765579	rs386525366	1.8126e-09	CM2277
6	30803808	30803808	.	6.61622e-12	CM2279
6	31194764	31194764	rs6927324	6.84684e-25	CM2280
6	31168494	31168494	rs9366768	1.37854e-06	CM2281
6	31197143	31197143	rs28397288	1.47495e-37	CM2282
6	31332078	31332078	rs2596550	0.0105013	CM2283
6	31540556	31540556	rs2229094	0.0155612	CM2284
6	32295350	32295350	rs508805	3.76399e-39	CM2289
6	32602430	32602430	rs17211510	4.52246e-25	CM2290
6	32428397	32428397	.	3.65623e-20	CM2291
6	32589217	32589217	rs34104805	0.00224718	CM2292
6	32588166	32588166	rs9271437	1.24611e-14	CM2293
6	32627763	32627763	rs1049219	1.76943e-07	CM2294
6	32850259	32850260	.	0.00775774	CM2295
6	32913246	32913246	.	1.06984e-13	CM2296
6	33066594	33066594	.	7.27589e-08	CM2297
6	33114056	33114056	rs386509758	9.85345e-28	CM2298
6	33472317	33472317	rs9380365	1.20581e-23	CM2300
6	33710038	33710038	rs568901	6.35746e-12	CM2302
6	33873178	33873178	rs6905327	0.00492282	CM2303
6	33876082	33876082	rs16869677	1.05834e-17	CM2304
6	34246714	34246714	rs7770443	4.19371e-05	CM2305
6	34335346	34335346	rs60208416	0.00032295	CM2306
6	35974586	35974586	rs851043	1.1186e-43	CM2309
6	36112423	36112423	rs2815807	2.81921e-14	CM2313
6	36703095	36703095	rs236448	5.21408e-17	CM2315
6	36723442	36723442	rs11755091	0.000741956	CM2316
6	36879464	36879464	rs6900068	0.000630985	CM2317
6	37027700	37027700	rs7750403	2.02793e-38	CM2318
6	37038033	37038033	rs9394401	4.53017e-05	CM2319
6	37027700	37027700	rs7750403	0.0350136	CM2320
6	37675333	37675333	rs6901540	8.24176e-07	CM2322
6	38091030	38091030	rs12194618	3.20085e-32	CM2324
6	38641648	38641648	rs13213477	2.75406e-19	CM2325
6	39282806	39282806	rs11756091	1.76929e-37	CM2326
6	39229421	39229421	rs116181858	0.0111319	CM2327
6	41159532	41159532	rs3800342	1.66227e-06	CM2328
6	41170494	41170494	rs7747296	0.000100628	CM2329
6	41239936	41239936	rs4714449	6.42529e-22	CM2330
6	41239936	41239936	rs4714449	3.31044e-09	CM2331
6	41239936	41239936	rs4714449	2.69518e-14	CM2332
6	41239936	41239936	rs4714449	9.90258e-05	CM2333
6	41687366	41687366	rs13202921	8.69716e-07	CM2334
6	41992518	41992518	rs4711702	3.60795e-12	CM2336
6	42510602	42510602	rs77940566	7.65295e-34	CM2338
6	42869208	42869208	rs9471951	0.00017585	CM2339
6	43050824	43050824	rs3729617	0.0464764	CM2340
6	43693094	43693094	rs11965885	1.54318e-09	CM2342
6	43693094	43693094	rs11965885	2.83813e-17	CM2343
6	43773768	43773768	rs7762931	5.3454e-29	CM2344
6	43693094	43693094	rs11965885	4.57737e-11	CM2345
6	44203319	44203319	rs62401155	2.48728e-12	CM2346
6	45495736	45495736	rs2031966	2.20825e-34	CM2347
6	49685171	49685171	rs2894763	2.17211e-05	CM2348
6	50985886	50985886	rs9381923	2.39424e-16	CM2349
6	51375814	51375814	rs72902160	0.0293228	CM2350
6	51880346	51880346	rs6458804	1.86917e-17	CM2352
6	52181583	52181583	rs80173920	0.00238329	CM2353
6	52450349	52450349	rs67731163	4.16908e-13	CM2354
6	53488337	53488337	rs1409531	0.0496942	CM2355
6	53197785	53197785	rs2894809	5.56108e-11	CM2357
6	55997668	55997668	rs12209185	1.55777e-14	CM2358
6	56107181	56107181	rs9475642	5.31488e-30	CM2361
6	64156268	64156268	rs4710255	2.6521e-10	CM2362
6	65216679	65216679	rs34204982	3.11413e-07	CM2363
6	69416860	69416860	rs6930275	8.51333e-16	CM2364
6	71774594	71774594	rs1935811	2.68145e-21	CM2366
6	70995795	70995795	rs111730714	0.00362365	CM2367
6	71967825	71967825	rs9455398	2.26163e-16	CM2368
6	71977806	71977806	rs9446363	0.000741956	CM2369
6	72206269	72206269	rs12211050	0.00914477	CM2370
6	73621620	73621620	rs12197188	1.36789e-10	CM2371
6	76008152	76008152	rs2842465	2.14428e-27	CM2374
6	76274825	76274825	rs62414240	6.84875e-13	CM2375
6	87814959	87814959	rs2025489	5.99209e-44	CM2381
6	88871049	88871049	rs6454673	0.0176723	CM2382
6	89159292	89159292	rs9353559	3.76399e-39	CM2383
6	89777631	89777631	rs9451139	6.93001e-29	CM2385
6	90007503	90007503	rs2325201	5.83207e-23	CM2386
6	91113002	91113002	rs1868836	2.23882e-29	CM2388
6	96059117	96059117	rs75560988	1.55156e-08	CM2390
6	97707240	97707240	rs4509129	0.00574654	CM2392
6	98223662	98223662	rs79667528	0.00490725	CM2393
6	100025778	100025778	rs330856	2.16293e-10	CM2394
6	101424931	101424931	rs1740475	5.44465e-14	CM2395
6	105201101	105201101	rs34343561	8.89868e-08	CM2396
6	106282540	106282540	rs1567268	1.52878e-24	CM2398
6	106832349	106832349	rs9398081	2.95624e-12	CM2400
6	107160488	107160488	rs2748293	9.97223e-29	CM2402
6	108868422	108868422	rs6918436	0.0073023	CM2403
6	108147584	108147584	rs4946871	1.08809e-29	CM2404
6	108424797	108424798	rs5878965	0.0195272	CM2406
6	109648353	109648353	rs12191774	3.35815e-21	CM2408
6	109661541	109661541	rs12528822	4.00745e-23	CM2409
6	110187241	110187241	rs9386851	2.63743e-08	CM2410
6	110231687	110231687	rs9487253	1.01843e-12	CM2411
6	110739752	110739752	rs9320330	2.75735e-23	CM2412
6	110812206	110812206	rs2428170	1.98095e-25	CM2413
6	112273477	112273477	rs547076	1.51451e-07	CM2414
6	113627943	113627943	rs59901483	0.0377726	CM2415
6	113627943	113627943	rs59901483	0.00798695	CM2416
6	113803085	113803085	rs9374405	0.000329716	CM2417
6	116608008	116608008	rs9488885	5.22691e-08	CM2421
6	116793360	116793360	rs9387405	9.99566e-36	CM2422
6	116950833	116950833	rs784133	1.45646e-31	CM2423
6	116893146	116893146	rs11961321	0.0195892	CM2424
6	118941116	118941116	rs62422224	3.26537e-16	CM2425
6	119096034	119096034	rs17080604	7.62931e-07	CM2426
6	119096034	119096034	rs17080604	2.08776e-18	CM2428
6	119131030	119131030	rs3951094	3.94239e-16	CM2429
6	119590869	119590869	rs11153803	0.00422955	CM2430
6	119645519	119645519	rs926859	2.06807e-09	CM2431
6	119645519	119645519	rs926859	3.36074e-05	CM2432
6	123018525	123018525	rs58103975	0.00153634	CM2434
6	124315849	124315849	rs7743182	0.0372309	CM2435
6	124315169	124315169	rs7766578	0.0190373	CM2436
6	125574696	125574696	rs2275623	5.18465e-23	CM2438
6	126175185	126175185	rs9372828	6.41226e-26	CM2439
6	127107248	127107248	rs12525327	0.0344289	CM2442
6	131460928	131460928	rs2204732	0.000237349	CM2445
6	131911655	131911655	rs2608955	2.46754e-07	CM2446
6	131929751	131929751	rs2608911	5.18855e-06	CM2447
6	132697212	132697212	rs9321340	9.56026e-12	CM2448
6	133051646	133051646	rs6569837	4.06103e-12	CM2449
6	134580049	134580049	rs11154760	1.11006e-18	CM2450
6	134737675	134737675	rs4896043	0.0121758	CM2451
6	134753319	134753319	rs12194147	1.16053e-26	CM2452
6	134838276	134838276	rs1884169	7.88509e-10	CM2453
6	134943460	134943460	rs7743660	1.72348e-08	CM2454
6	134954272	134954272	rs112837079	0.00125001	CM2455
6	137617942	137617942	rs9376270	2.89829e-05	CM2460
6	138000398	138000398	rs617328	1.19986e-07	CM2461
6	138039771	138039771	rs543666	7.45589e-10	CM2462
6	138054449	138054449	rs703204	2.96464e-18	CM2463
6	138029909	138029909	rs604927	0.00556919	CM2464
6	138197331	138197331	rs661561	0.00298261	CM2465
6	138280228	138280228	rs76426328	1.58171e-11	CM2466
6	139657287	139657287	rs11758389	1.26463e-22	CM2467
6	140004048	140004048	rs2327978	8.4976e-14	CM2469
6	141196253	141196253	rs386600827	1.15156e-09	CM2470
6	141803807	141803809	rs10574380	4.5073e-28	CM2471
6	143012781	143012781	rs597531	5.39965e-06	CM2472
6	144441671	144441671	rs72992130	3.4988e-07	CM2476
6	144952491	144952491	rs11155364	2.75198e-11	CM2477
6	146752460	146752460	rs726714	4.29306e-13	CM2478
6	147109036	147109036	rs108416	3.50543e-12	CM2480
6	149568138	149568138	rs62428470	4.2148e-27	CM2483
6	150099385	150099385	rs9379346	0.0106094	CM2484
6	151327559	151327559	rs529087	9.02322e-23	CM2485
6	152278318	152278318	rs3003920	1.14842e-14	CM2487
6	151623281	151623281	rs113362660	0.0450814	CM2488
6	154416285	154416285	rs489261	8.30458e-31	CM2489
6	154678012	154678012	rs2473545	0.00054457	CM2490
6	154675915	154675915	rs2499649	4.2547e-07	CM2491
6	154677723	154677723	rs742517	3.81622e-05	CM2492
6	154678012	154678012	rs2473545	1.74655e-26	CM2493
6	154675915	154675915	rs2499649	0.00219281	CM2494
6	155545023	155545023	rs7742211	9.53842e-11	CM2495
6	156938699	156938699	rs2817441	7.36174e-19	CM2496
6	156965453	156965453	rs6933278	9.6875e-14	CM2497
6	157924324	157924324	rs141110845	0.000202969	CM2499
6	158060347	158060347	rs647314	4.92177e-08	CM2500
6	158392399	158392399	rs1112527	3.53925e-25	CM2501
6	158479295	158479295	rs2502603	2.07299e-37	CM2502
6	158506476	158506476	rs2765230	8.15678e-17	CM2503
6	158589655	158589655	rs62437115	1.00675e-18	CM2504
6	159762598	159762598	rs77307421	0.0270167	CM2506
6	160214142	160214142	rs34631873	1.92011e-27	CM2508
6	161529558	161529558	rs12195182	5.36999e-12	CM2512
6	161635526	161635526	rs12195896	1.27878e-16	CM2513
6	162540078	162540078	rs9458465	0.00234626	CM2515
6	163812360	163812360	rs1764023	1.1022e-13	CM2516
6	166674181	166674181	rs12197307	1.30751e-41	CM2518
6	166810626	166810626	rs4710043	3.48922e-14	CM2519
6	166855601	166855601	rs12153873	3.81568e-10	CM2520
6	167094730	167094730	rs718085	1.26927e-11	CM2521
6	167190312	167190312	rs528179	5.90456e-24	CM2522
6	167374489	167374489	rs2757047	3.34871e-43	CM2523
6	167406074	167406074	rs422694	3.52119e-06	CM2524
6	168107123	168107123	rs666916	5.56642e-13	CM2525
6	170337938	170337938	rs11968737	4.63447e-08	CM2526
6	170532873	170532873	rs11751600	8.80342e-08	CM2527
7	42038	42038	rs35036037	7.23421e-06	CM2530
7	56783	56783	rs77989981	2.00269e-07	CM2531
7	67820	67820	rs7782358	0.0455979	CM2532
7	128290	128290	rs73038923	0.00649394	CM2533
7	146394	146394	rs77625368	2.20316e-07	CM2534
7	631938	631938	rs112653255	4.53053e-22	CM2535
7	644126	644126	rs111445604	2.42664e-14	CM2536
7	966413	966413	rs62430832	1.48771e-11	CM2537
7	1003312	1003312	rs34591460	0.000381805	CM2539
7	1097183	1097183	rs11761941	1.89123e-07	CM2540
7	1196665	1196665	rs6945392	7.15002e-12	CM2541
7	1015371	1015371	rs148763453	0.0435075	CM2545
7	2287835	2287835	rs3735092	6.51948e-13	CM2546
7	2506595	2506595	rs7799266	4.6564e-10	CM2547
7	3413738	3413738	rs12673513	0.0284405	CM2552
7	3980403	3980403	rs406889	0.0161985	CM2553
7	3715667	3715667	rs2880088	7.78693e-12	CM2554
7	5188788	5188788	rs10239375	1.14396e-16	CM2555
7	5639233	5639233	rs852478	0.0175059	CM2558
7	6116850	6116850	rs17409602	3.8731e-34	CM2559
7	6214339	6214339	rs60985460	4.19255e-05	CM2560
7	6395700	6395700	rs35671953	1.57306e-30	CM2561
7	6402827	6402827	rs2042524	0.0462744	CM2562
7	6669289	6669289	rs13234726	0.00302211	CM2563
7	6570469	6570469	rs117554880	0.0446734	CM2564
7	7229826	7229826	rs1010366	2.13602e-31	CM2567
7	8095483	8095483	rs111677347	0.000890047	CM2569
7	8109522	8109522	rs4725065	0.000508121	CM2570
7	8328260	8328260	rs55727467	0.0001893	CM2571
7	11874058	11874058	rs2355106	1.18953e-14	CM2572
7	12267559	12267559	rs4721061	2.33222e-36	CM2573
7	12744141	12744141	rs966198	3.74075e-08	CM2574
7	15269880	15269880	rs7803307	1.53167e-17	CM2576
7	16654334	16654334	rs10272016	1.64409e-08	CM2577
7	17081157	17081157	rs386597882	1.04263e-18	CM2578
7	17033088	17033088	rs9638738	0.00581491	CM2579
7	20088988	20088988	rs10240011	6.92419e-22	CM2580
7	20168984	20168984	rs2058512	4.39597e-23	CM2581
7	20234305	20234305	rs28684955	0.00566999	CM2582
7	20041723	20041723	rs2390244	0.0195338	CM2583
7	21974610	21974610	rs4473920	5.78288e-31	CM2586
7	22613527	22613527	rs28538222	4.84026e-17	CM2587
7	22740513	22740513	rs35345753	9.33995e-22	CM2588
7	22610599	22610599	rs1003923	0.00119199	CM2589
7	23618026	23618026	rs798645	3.63552e-05	CM2590
7	24814834	24814834	rs17211681	3.83208e-09	CM2591
7	26155399	26155399	rs2057763	3.66954e-35	CM2593
7	26318107	26318107	rs79155667	1.4075e-05	CM2594
7	26586007	26586007	rs7788433	8.50491e-14	CM2595
7	26952139	26952139	rs2960785	2.47793e-41	CM2596
7	26652341	26652341	rs35585952	0.00869679	CM2597
7	27322106	27322106	rs10262979	4.61714e-18	CM2599
7	28277107	28277107	rs2158799	1.96897e-35	CM2600
7	28277107	28277107	rs2158799	1.24318e-06	CM2601
7	28724374	28724374	rs56388170	5.61437e-15	CM2602
7	28646634	28646634	rs10237095	0.0188857	CM2604
7	29291167	29291167	rs10215219	1.83968e-21	CM2605
7	29647678	29647678	rs73088359	0.0145059	CM2607
7	29905729	29905729	rs174953	1.47714e-16	CM2608
7	30217116	30217116	rs7786017	4.4397e-19	CM2610
7	32272714	32272714	rs7786576	0.0142338	CM2611
7	33697513	33697513	rs117900032	1.97381e-06	CM2612
7	36146978	36146978	rs2257297	0.00505568	CM2613
7	37217473	37217473	rs73123155	0.00493504	CM2614
7	36556478	36556478	rs12531209	2.33468e-11	CM2615
7	36696905	36696905	rs4452708	4.84152e-24	CM2616
7	36625503	36625503	rs4623316	0.00829823	CM2617
7	36701694	36701694	rs7807475	0.000282359	CM2618
7	37452381	37452381	rs987703	7.15389e-35	CM2619
7	37457483	37457483	rs73120731	0.0122032	CM2620
[truncated: 2,659 more rows]

## Sheet: Tcells
#chr	var.start	var.end	RsID	p.val	CM
[truncated: 1,985 more rows]
